# Supplementary material for: Exploring Viral Interactions in Clavibacter Species: In Silico Analysis of Prophage Prevalence and Antiviral Defenses
Source: Life (Basel). 2025 Jan 27;15(2):187. doi: 10.3390/life15020187 (PMC11856565; doi:10.3390/life15020187)
Supplement: Supplementary file 1 [file life-15-00187-s001.zip]

Archive with 9 entries (9 files):
- Figure S1_KEGG enrichment of streptomycin biosynthesis in prophage-encoded genes.png
- Table S1. List of Clavibacter strains analyzed in this study.xlsx
- Table S2. Raw list of identified Clavibacter prophages..xlsx
- Table S3. Curated list of identified Clavibacter prophages. (1).xlsx
- Table S4. Results of eggNOG categories.xlsx
- Table S5. Prophage_annotation_Rast_blastx_CARD_PFAM_VFDB.csv
- Table S6. VFDB results.xlsx
- Table S7. Results of IS identification.xlsx
- Table S8. Results of defense system searches.xlsx
