# Supplementary material for: Exploring Viral Interactions in Clavibacter Species: In Silico Analysis of Prophage Prevalence and Antiviral Defenses
Source: Life (Basel). 2025 Jan 27;15(2):187. doi: 10.3390/life15020187 (PMC11856565; doi:10.3390/life15020187)
Supplement: Supplementary file 1 [file life-15-00187-s001.zip › Table S1. List of Clavibacter strains analyzed in this study.xlsx]

## Sheet: Hoja1
#	Assembly Name	Assembly Accession	Organism Name	Organism Infraspecific Names Strain	Annotation Name	Assembly Stats Total Sequence Length	Assembly Level	%GC	Origin	Prophage detection
1	Cm26808.1	GCF_000698005.1	Clavibacter michiganensis	LMG 26808	NCBI Prokaryotic Genome Annotation Pipeline (PGAP)	3420753	Contig	0.72	Missing	Yes
2	ASM78516v1	GCF_000785165.1	Clavibacter michiganensis	CF11	NCBI Prokaryotic Genome Annotation Pipeline (PGAP)	3118634	Contig	0.735	China	Yes
3	ASM215111v1	GCF_002151115.1	Clavibacter michiganensis	CFBP7576	NCBI Prokaryotic Genome Annotation Pipeline (PGAP)	3387658	Scaffold	0.73	Missing	Yes
4	ASM215112v1	GCF_002151125.1	Clavibacter michiganensis	CFBP8019	NCBI Prokaryotic Genome Annotation Pipeline (PGAP)	3024150	Contig	0.735	Missing	Yes
5	ASM215116v1	GCF_002151165.1	Clavibacter michiganensis	CFBP7494	NCBI Prokaryotic Genome Annotation Pipeline (PGAP)	3313860	Contig	0.735	Missing	Yes
6	ASM215118v1	GCF_002151185.1	Clavibacter michiganensis	CFBP8017	NCBI Prokaryotic Genome Annotation Pipeline (PGAP)	3172268	Contig	0.735	Missing	Yes
7	ASM293113v1	GCF_002931135.1	Clavibacter michiganensis	AY1B3	NCBI Prokaryotic Genome Annotation Pipeline (PGAP)	3351081	Scaffold	0.735	Missing	Yes
8	ASM293115v1	GCF_002931155.1	Clavibacter michiganensis	AY1A6	NCBI Prokaryotic Genome Annotation Pipeline (PGAP)	3407787	Scaffold	0.735	Missing	Yes
9	ASM293117v1	GCF_002931175.1	Clavibacter michiganensis	AY1B2	NCBI Prokaryotic Genome Annotation Pipeline (PGAP)	3344729	Scaffold	0.725	Missing	Yes
10	ASM293129v1	GCF_002931295.1	Clavibacter michiganensis	Z002	NCBI Prokaryotic Genome Annotation Pipeline (PGAP)	3315456	Contig	0.73	Missing	Yes
11	ASM293133v1	GCF_002931335.1	Clavibacter michiganensis	Z001	NCBI Prokaryotic Genome Annotation Pipeline (PGAP)	3302504	Scaffold	0.73	Missing	Yes
12	ASM357618v1	GCF_003576185.1	Clavibacter michiganensis	CFBP 7491	NCBI Prokaryotic Genome Annotation Pipeline (PGAP)	3288179	Contig	0.73	Missing	Yes
13	ASM357619v1	GCF_003576195.1	Clavibacter michiganensis	CFBP 7493	NCBI Prokaryotic Genome Annotation Pipeline (PGAP)	3275699	Contig	0.73	Missing	Yes
14	ASM1690708v1	GCF_016907085.1	Clavibacter michiganensis	PvP098	NCBI Prokaryotic Genome Annotation Pipeline (PGAP)	3319545	Contig	0.73	Michigan, USA	No
15	ASM1690709v1	GCF_016907095.1	Clavibacter michiganensis	PvP097	NCBI Prokaryotic Genome Annotation Pipeline (PGAP)	3100314	Contig	0.735	Michigan, USA	Yes
16	ASM1787689v1	GCF_017876895.1	Clavibacter michiganensis	PvP036	NCBI Prokaryotic Genome Annotation Pipeline (PGAP)	3129984	Contig	0.735	Michigan, USA	Yes
17	ASM1859832v1	GCF_018598325.1	Clavibacter michiganensis	CFBP 3399	NCBI Prokaryotic Genome Annotation Pipeline (PGAP)	3264462	Contig	0.735	The Netherlands	Yes
18	ASM2121665v1	GCF_021216655.1	Clavibacter michiganensis	LMG7333	NCBI Prokaryotic Genome Annotation Pipeline (PGAP)	3377556	Complete Genome	0.725	Hungary	Yes
19	IMG-taxon 2708742539 annotated assembly	GCF_900168345.1	Clavibacter michiganensis	VKM Ac-1403	NCBI Prokaryotic Genome Annotation Pipeline (PGAP)	3295723	Scaffold	0.725	Missing	Yes
20	ASM215099v1	GCA_002150995.1	Clavibacter michiganensis	CASJ009	Annotation submitted by University of California	3268273	Contig	0.735	California, USA	Yes
21	ASM293103v1	GCA_002931035.1	Clavibacter michiganensis	AY2B8	NCBI Prokaryotic Genome Annotation Pipeline	3694510	Scaffold	0.665	Missing	Yes
22	ASM357615v1	GCF_003576155.1	Clavibacter californiensis	CFBP 8216	NCBI Prokaryotic Genome Annotation Pipeline (PGAP)	3193301	Contig	0.725	USA	Yes
23	ASM128020v1	GCF_001280205.1	Clavibacter capsici	PF008	NCBI Prokaryotic Genome Annotation Pipeline (PGAP)	3241713	Complete Genome	0.73	South Korea	Yes
24	ASM1180124v1	GCF_011801245.1	Clavibacter capsici	1106	NCBI Prokaryotic Genome Annotation Pipeline (PGAP)	3192248	Complete Genome	0.735	Paju, South Korea	Yes
25	ASM1180126v1	GCF_011801265.1	Clavibacter capsici	1101	NCBI Prokaryotic Genome Annotation Pipeline (PGAP)	3189899	Complete Genome	0.735	Ganghwa, South Korea	No
26	ASM1180122v1	GCA_011801225.1	Clavibacter capsici	1207	NCBI Prokaryotic Genome Annotation Pipeline (PGAP)	3245347	Complete Genome	0.73	Seosan, South Korea	Yes
27	ASM357636v1	GCF_003576365.1	Clavibacter phaseoli	CFBP 8217	NCBI Prokaryotic Genome Annotation Pipeline (PGAP)	3044670	Contig	0.735	The Netherlands	Yes
28	ASM95846v1	GCF_000958465.1	Clavibacter insidiosus	R1-1	NCBI Prokaryotic Genome Annotation Pipeline (PGAP)	3408062	Complete Genome	0.725	Minnesota, USA	Yes
29	ASM224056v1	GCF_002240565.1	Clavibacter insidiosus	LMG 3663	NCBI Prokaryotic Genome Annotation Pipeline (PGAP)	3387165	Contig	0.725	USA	Yes
30	ASM307633v1	GCF_003076335.1	Clavibacter insidiosus	R1-3	NCBI Prokaryotic Genome Annotation Pipeline (PGAP)	3391447	Complete Genome	0.725	Minnesota, USA	Yes
31	ASM307635v1	GCF_003076355.1	Clavibacter insidiosus	ATCC 10253	NCBI Prokaryotic Genome Annotation Pipeline (PGAP)	3235785	Complete Genome	0.73	Kansas, USA	Yes
32	ASM357609v1	GCF_003576095.1	Clavibacter insidiosus	CFBP 1195	NCBI Prokaryotic Genome Annotation Pipeline (PGAP)	3203451	Contig	0.73	United Kingdom	Yes
33	ASM369341v1	GCF_003693415.1	Clavibacter insidiosus	CFBP 2404	NCBI Prokaryotic Genome Annotation Pipeline (PGAP)	3291155	Scaffold	0.73	USA	Yes
34	ASM357610v1	GCA_003576105.1	Clavibacter insidiosus	CFBP 6488	NCBI Prokaryotic Genome Annotation Pipeline	3225538	Contig	0.72	Czech Republic	Yes
35	ASM973965v1	GCF_009739655.1	Clavibacter michiganensis	UF1	NCBI Prokaryotic Genome Annotation Pipeline (PGAP)	3365549	Complete Genome	0.725	Florida, USA	Yes
36	ASM215093v1	GCF_002150935.1	Clavibacter michiganensis	CASJ002	NCBI Prokaryotic Genome Annotation Pipeline (PGAP)	3284808	Contig	0.73	California, USA	Yes
37	ASM215094v1	GCF_002150945.1	Clavibacter michiganensis	CASJ006	NCBI Prokaryotic Genome Annotation Pipeline (PGAP)	3365919	Contig	0.725	California, USA	Yes
38	ASM215098v1	GCF_002150985.1	Clavibacter michiganensis	CA00002	NCBI Prokaryotic Genome Annotation Pipeline (PGAP)	3281486	Contig	0.725	California, USA	Yes
39	ASM215100v1	GCF_002151005.1	Clavibacter michiganensis	CAYO001	NCBI Prokaryotic Genome Annotation Pipeline (PGAP)	3331441	Contig	0.725	California, USA	Yes
40	ASM215105v1	GCF_002151055.1	Clavibacter michiganensis	CASJ005	NCBI Prokaryotic Genome Annotation Pipeline (PGAP)	3195950	Contig	0.725	California, USA	Yes
41	ASM215106v1	GCF_002151065.1	Clavibacter michiganensis	CASJ003	NCBI Prokaryotic Genome Annotation Pipeline (PGAP)	3252315	Contig	0.725	California, USA	Yes
42	ASM215110v1	GCF_002151105.1	Clavibacter michiganensis	CA00001	NCBI Prokaryotic Genome Annotation Pipeline (PGAP)	3466390	Contig	0.725	California, USA	Yes
43	ASM215130v1	GCF_002151305.1	Clavibacter michiganensis	CASJ008	NCBI Prokaryotic Genome Annotation Pipeline (PGAP)	3387802	Contig	0.725	California, USA	Yes
44	ASM215901v1	GCF_002159015.1	Clavibacter michiganensis	CASJ004	NCBI Prokaryotic Genome Annotation Pipeline (PGAP)	3308147	Contig	0.725	California, USA	Yes
45	ASM369729v1	GCF_003697295.1	Clavibacter michiganensis	CFBP 4999	NCBI Prokaryotic Genome Annotation Pipeline (PGAP)	3369978	Scaffold	0.725	Hungary	Yes
46	ASM979292v1	GCF_009792925.1	Clavibacter michiganensis	NZ2541	NCBI Prokaryotic Genome Annotation Pipeline (PGAP)	3321838	Contig	0.725	United Kingdom	Yes
47	ASM979318v1	GCF_009793185.1	Clavibacter michiganensis	ATCC 14456	NCBI Prokaryotic Genome Annotation Pipeline (PGAP)	3296963	Contig	0.725	Italy	Yes
48	ASM979319v1	GCF_009793195.1	Clavibacter michiganensis	CFBP7315	NCBI Prokaryotic Genome Annotation Pipeline (PGAP)	3311336	Contig	0.725	USA	Yes
49	ASM979320v1	GCF_009793205.1	Clavibacter michiganensis	CFBP7314	NCBI Prokaryotic Genome Annotation Pipeline (PGAP)	3268866	Contig	0.73	USA	Yes
50	ASM979322v1	GCF_009793225.1	Clavibacter michiganensis	CFBP7568	NCBI Prokaryotic Genome Annotation Pipeline (PGAP)	3347875	Contig	0.725	USA	Yes
51	ASM979328v1	GCF_009793285.1	Clavibacter michiganensis	CFBP2494	NCBI Prokaryotic Genome Annotation Pipeline (PGAP)	3316980	Contig	0.725	Algeria	Yes
52	ASM979330v1	GCF_009793305.1	Clavibacter michiganensis	ARZ28	NCBI Prokaryotic Genome Annotation Pipeline (PGAP)	3281597	Contig	0.725	USA	Yes
53	ASM979600v1	GCF_009796005.1	Clavibacter michiganensis	CFBP6885	NCBI Prokaryotic Genome Annotation Pipeline (PGAP)	3327889	Contig	0.725	France	Yes
54	ASM979601v1	GCF_009796015.1	Clavibacter michiganensis	CFBP7316	NCBI Prokaryotic Genome Annotation Pipeline (PGAP)	3258979	Contig	0.73	USA	Yes
55	ASM979604v1	GCF_009796045.1	Clavibacter michiganensis	CFBP7488	NCBI Prokaryotic Genome Annotation Pipeline (PGAP)	3299275	Contig	0.725	France	Yes
56	ASM979605v1	GCF_009796055.1	Clavibacter michiganensis	NZ1811	NCBI Prokaryotic Genome Annotation Pipeline (PGAP)	3273907	Contig	0.725	New Zealand	Yes
57	ASM979607v1	GCF_009796075.1	Clavibacter michiganensis	CFBP7589	NCBI Prokaryotic Genome Annotation Pipeline (PGAP)	3316741	Contig	0.725	Belgium	Yes
58	ASM979609v1	GCF_009796095.1	Clavibacter michiganensis	NZ5026	NCBI Prokaryotic Genome Annotation Pipeline (PGAP)	3283188	Contig	0.725	USA	Yes
59	ASM979612v1	GCF_009796125.1	Clavibacter michiganensis	CFBP1465	NCBI Prokaryotic Genome Annotation Pipeline (PGAP)	3328034	Contig	0.725	France	Yes
60	ASM979614v1	GCF_009796145.1	Clavibacter michiganensis	CFBP1940	NCBI Prokaryotic Genome Annotation Pipeline (PGAP)	3296592	Contig	0.725	Spain	Yes
61	ASM979615v1	GCF_009796155.1	Clavibacter michiganensis	ATCC 10202	NCBI Prokaryotic Genome Annotation Pipeline (PGAP)	3275372	Contig	0.725	Missing	Yes
62	ASM979617v1	GCF_009796175.1	Clavibacter michiganensis	CFBP2500	NCBI Prokaryotic Genome Annotation Pipeline (PGAP)	3305560	Contig	0.725	Algeria	Yes
63	ASM979618v1	GCF_009796185.1	Clavibacter michiganensis	CFBP5842	NCBI Prokaryotic Genome Annotation Pipeline (PGAP)	3343022	Contig	0.725	Brazil	Yes
64	ASM979622v1	GCF_009796225.1	Clavibacter michiganensis	CFBP7158	NCBI Prokaryotic Genome Annotation Pipeline (PGAP)	3301380	Contig	0.73	New Zealand	Yes
65	ASM979624v1	GCF_009796245.1	Clavibacter michiganensis	CFBP7311	NCBI Prokaryotic Genome Annotation Pipeline (PGAP)	3319896	Contig	0.725	Morocco	Yes
66	ASM979626v1	GCF_009796265.1	Clavibacter michiganensis	CFBP7312	NCBI Prokaryotic Genome Annotation Pipeline (PGAP)	3466104	Contig	0.725	China	Yes
67	ASM1179978v1	GCF_011799785.1	Clavibacter michiganensis	OP3	NCBI Prokaryotic Genome Annotation Pipeline (PGAP)	3399199	Complete Genome	0.725	Chile	Yes
68	ASM1199566v1	GCF_011995665.1	Clavibacter michiganensis	MSF322	NCBI Prokaryotic Genome Annotation Pipeline (PGAP)	3396632	Complete Genome	0.725	Chile	Yes
69	ASM1199588v1	GCF_011995885.1	Clavibacter michiganensis	VL527	NCBI Prokaryotic Genome Annotation Pipeline (PGAP)	3305305	Scaffold	0.725	Chile	Yes
70	ASM1489355v1	GCF_014893555.1	Clavibacter michiganensis	1217	NCBI Prokaryotic Genome Annotation Pipeline (PGAP)	3298479	Scaffold	0.725	Rusia	Yes
71	ASM1535119v1	GCF_015351195.1	Clavibacter michiganensis	VKM Ac-1790	NCBI Prokaryotic Genome Annotation Pipeline (PGAP)	3364113	Complete Genome	0.725	Rusia	Yes
72	ASM1926376v1	GCF_019263765.1	Clavibacter michiganensis	VQ28	NCBI Prokaryotic Genome Annotation Pipeline (PGAP)	3262443	Complete Genome	0.725	Chile	Yes
73	ASM1926378v1	GCF_019263785.1	Clavibacter michiganensis	VQ143	NCBI Prokaryotic Genome Annotation Pipeline (PGAP)	3360296	Complete Genome	0.73	Chile	Yes
74	ASM1945580v1	GCF_019455805.1	Clavibacter michiganensis	317	NCBI Prokaryotic Genome Annotation Pipeline (PGAP)	3365527	Complete Genome	0.725	New York, USA	Yes
75	ASM2061617v1	GCF_020616175.1	Clavibacter michiganensis	CMM84	NCBI Prokaryotic Genome Annotation Pipeline (PGAP)		Complete Genome	0.725	Sinaloa, Mexico	Yes
76	ASM2061619v1	GCF_020616195.1	Clavibacter michiganensis	CMM09	NCBI Prokaryotic Genome Annotation Pipeline (PGAP)	3365527	Complete Genome	0.725	Michoacan, Mexico	Yes
77	ASM2061623v1	GCF_020616235.1	Clavibacter michiganensis	CMM04#	NCBI Prokaryotic Genome Annotation Pipeline (PGAP)	3365532	Complete Genome	0.725	Jalisco, Mexico	Yes
78	ASM2298325v1	GCF_022983255.1	Clavibacter michiganensis	N.P.	NCBI Prokaryotic Genome Annotation Pipeline (PGAP)	3344656	Complete Genome	0.725	Belarus, Minsk	Yes
79	ASM2352081v1	GCF_023520815.1	Clavibacter michiganensis	A5747*	NCBI Prokaryotic Genome Annotation Pipeline (PGAP)	3344656	Complete Genome	0.725	Oregon, USA	Yes
80	ASM2352083v1	GCF_023520835.1	Clavibacter michiganensis	A4758	Annotation submitted by University of California	3314676	Complete Genome	0.725	China	Yes
81	ASM215092v1	GCA_002150925.1	Clavibacter michiganensis	CASJ001	Annotation submitted by University of California	3352919	Contig	0.725	California, USA	Yes
82	ASM215104v1	GCA_002151045.1	Clavibacter michiganensis	CASJ007	NCBI Prokaryotic Genome Annotation Pipeline (PGAP)	3395237	Complete Genome	0.725	California, USA	Yes
83	ASM6348v1	GCF_000063485.1	Clavibacter michiganensis	NCPPB 382	NCBI Prokaryotic Genome Annotation Pipeline (PGAP)	3059794	Complete Genome	0.725	Not found	Yes
84	ASM96658v1	GCF_000966585.1	Clavibacter nebraskensis	DOAB 397	NCBI Prokaryotic Genome Annotation Pipeline (PGAP)	3064293	Contig	0.73	Manitoba, Canada	Yes
85	ASM164305v1	GCF_001643055.1	Clavibacter nebraskensis	DOAB 395	NCBI Prokaryotic Genome Annotation Pipeline (PGAP)	3065236	Contig	0.73	Manitoba, Canada	Yes
86	ASM973959v2	GCF_009739595.2	Clavibacter nebraskensis	HF4	NCBI Prokaryotic Genome Annotation Pipeline (PGAP)	3065242	Complete Genome	0.73	Iowa, USA	Yes
87	ASM973961v2	GCF_009739615.2	Clavibacter nebraskensis	7580	NCBI Prokaryotic Genome Annotation Pipeline (PGAP)	3069018	Complete Genome	0.73	Iowa, USA	Yes
88	ASM973963v2	GCF_009739635.2	Clavibacter nebraskensis	06-1	NCBI Prokaryotic Genome Annotation Pipeline (PGAP)	3064238	Complete Genome	0.73	Iowa, USA	Yes
89	ASM2192312v1	GCF_021923125.1	Clavibacter nebraskensis	A6096	NCBI Prokaryotic Genome Annotation Pipeline (PGAP)	3065326	Complete Genome	0.73	Nebraska, USA	Yes
90	ASM2327782v1	GCF_023277825.1	Clavibacter nebraskensis	SL1	NCBI Prokaryotic Genome Annotation Pipeline (PGAP)	3072014	Complete Genome	0.73	Iowa, USA	Yes
91	ASM2327784v1	GCF_023277845.1	Clavibacter nebraskensis	CIBA	NCBI Prokaryotic Genome Annotation Pipeline (PGAP)	3142110	Complete Genome	0.73	Nebraska, USA	Yes
92	ASM2327786v1	GCF_023277865.1	Clavibacter nebraskensis	419B	NCBI Prokaryotic Genome Annotation Pipeline (PGAP)	3065216	Complete Genome	0.73	Nebraska, USA	Yes
93	ASM2327916v1	GCF_023279165.1	Clavibacter nebraskensis	44	NCBI Prokaryotic Genome Annotation Pipeline	2982539	Contig	0.73	Nebraska, USA	Yes
94	ASM2353913v1	GCF_023539135.1	Clavibacter nebraskensis	CNK-2	NCBI Prokaryotic Genome Annotation Pipeline (PGAP)	3063596	Complete Genome	0.73	Kansas, USA	Yes
95	ASM357612v1	GCA_003576125.1	Clavibacter nebraskensis	CFBP 7577	NCBI Prokaryotic Genome Annotation Pipeline (PGAP)	x	Contig	0.727	Missing	Yes
96	ASM35569v1	GCF_000355695.1	Clavibacter nebraskensis	NCPPB 2581	NCBI Prokaryotic Genome Annotation Pipeline (PGAP)	3063596	Complete Genome	0.73	Missing	Yes
97	ASM357644v1	GCF_003576445.1	Clavibacter phaseoli	CFBP 8627	NCBI Prokaryotic Genome Annotation Pipeline (PGAP)	3226754	Contig	0.735	Spain	Yes
98	ASM1535113v1	GCF_015351135.1	Clavibacter phaseoli	VKM Ac-2886	NCBI Prokaryotic Genome Annotation Pipeline (PGAP)	3180202	Scaffold	0.73	Russia	Yes
99	ASM2192292v1	GCF_021922925.1	Clavibacter phaseoli	LPPA 982	NCBI Prokaryotic Genome Annotation Pipeline (PGAP)	3403786	Complete Genome	0.735	Spain	No
100	ASM2281562v1	GCF_022815625.1	Clavibacter phaseoli	VKM Ac-2921	NCBI Prokaryotic Genome Annotation Pipeline (PGAP)	3363942	Scaffold	0.735	Russia	Yes
101	ASM6922v1	GCF_000069225.1	Clavibacter sepedonicus	ATCC33113	NCBI Prokaryotic Genome Annotation Pipeline (PGAP)	3403786	Complete Genome	0.725	Canada	Yes
102	ASM224055v1	GCF_002240555.1	Clavibacter sepedonicus	CFIA-Cs3N	NCBI Prokaryotic Genome Annotation Pipeline (PGAP)	3296908	Contig	0.725	Canada	Yes
103	ASM224058v1	GCF_002240585.1	Clavibacter sepedonicus	CFIA-CsR14	NCBI Prokaryotic Genome Annotation Pipeline (PGAP)	3318535	Contig	0.725	Canada	Yes
104	ASM161800v1	GCF_001618005.1	Clavibacter tessellarius	DOAB 609	Annotation submitted by The University of Tokyo	1079647	Contig	0.735	Nebraska, USA	Yes
105	ASM224063v1	GCF_002240635.1	Clavibacter tessellarius	ATCC 33566	NCBI Prokaryotic Genome Annotation Pipeline (PGAP)	3325806	Contig	0.735	USA	Yes
106	ASM356914v1	GCA_003569145.1	Clavibacter sp.	BS5	NCBI Prokaryotic Genome Annotation Pipeline (PGAP)	3129032	Contig	0.442	Japan	Yes
107	ASM2191912v1	GCF_021919125.1	Clavibacter sp. A6099	A6099	NCBI Prokaryotic Genome Annotation Pipeline (PGAP)	3094659	Complete Genome	0.73	California, USA	Yes
108	ASM357640v1	GCF_003576405.1	Clavibacter sp. CFBP 8615	CFBP 8615	NCBI Prokaryotic Genome Annotation Pipeline (PGAP)	3341639	Contig	0.73	Iran	Yes
109	ASM357641v1	GCF_003576415.1	Clavibacter sp. CFBP 8616	CFBP 8616	NCBI Prokaryotic Genome Annotation Pipeline (PGAP)	3510193	Contig	0.73	Iran	Yes
110	ASM1535112v1	GCF_015351125.1	Clavibacter sp. VKM Ac-2542	VKM Ac-2542	NCBI Prokaryotic Genome Annotation Pipeline (PGAP)	3312563	Scaffold	0.73	Russia	Yes
111	ASM1535110v1	GCF_015351105.1	Clavibacter sp. VKM Ac-2872	VKM Ac-2872	NCBI Prokaryotic Genome Annotation Pipeline (PGAP)	3098336	Scaffold	0.725	California, USA	Yes
112	ASM1535107v1	GCF_015351075.1	Clavibacter sp. VKM Ac-2873	VKM Ac-2873	NCBI Prokaryotic Genome Annotation Pipeline (PGAP)	3018524	Scaffold	0.73	Washington, USA	Yes
113	ASM1477565v1	GCF_014775655.1	Clavibacter zhangzhiyongii	DM1	NCBI Prokaryotic Genome Annotation Pipeline (PGAP)	3098336	Complete Genome	0.735	Australia	Yes
114	ASM1690097v1	GCF_016900975.1	Clavibacter zhangzhiyongii	DM3	NCBI Prokaryotic Genome Annotation Pipeline (PGAP)	x	Contig	0.735	Australia	Yes
# In GenBank, strain name appears as CMM39
