# Supplementary material for: Exploring Viral Interactions in Clavibacter Species: In Silico Analysis of Prophage Prevalence and Antiviral Defenses
Source: Life (Basel). 2025 Jan 27;15(2):187. doi: 10.3390/life15020187 (PMC11856565; doi:10.3390/life15020187)
Supplement: Supplementary file 1 [file life-15-00187-s001.zip › Table S2. Raw list of identified Clavibacter prophages..xlsx]

## Sheet: Hoja1
#	Alignment	Strain	Prophage	Sequence ID	Start	End	Length	Category	Score	Closest phage	Programa
1		44	44_P1	NZ_CP086346.1	1000111	1010018	9907	Incomplete	10	PHAGE_Escher_ESCO5_NC_047776(4)	Phaster
2		44	44_P2	NZ_CP086347.1	63770	71572	7802	Incomplete	40	PHAGE_Mycoba_Adler_NC_023591(1)	Phaster
3		44	44_P3	NZ_CP086347.1	2224	21142	18919	Ambiguous	0.72	Mycobacterium phage Zakhe101	Prophage hunter
4	1	317	317_P1	NZ_SISU01000001.1	226599	255921	29322	Incomplete	40	PHAGE_Microb_Min1_NC_009603(8)	Phaster
5	1	317	317_P2	NZ_SISU01000001.1	259570	267928	8358	Incomplete	30	PHAGE_Arthro_Eileen_NC_048094(1)	Phaster
6	1	317	317_P3	NZ_SISU01000001.1	225486	259859	34374	Ambiguous	0.54	Microbacterium phage Min1	Prophage hunter
7	1	317	317_P4	NZ_SISU01000001.1	229926	261816	31891	Ambiguous	0.7	Microbacterium phage Min1	Prophage hunter
8	1	317	317_P5	NZ_SISU01000001.1	224326	285083	60757	Partial	0.92	dsDNAphage	Virsorter
9		1106	1106_P1	NZ_CP048047.1	2506344	2533928	27585	Ambiguous	0.66	Mycobacterium phage Adjutor	Prophage hunter
10	2	1207	1207_P1	CP048045.1	859792	884149	24358	Ambiguous	0.65	Clavibacter phage CMP1	Prophage hunter
11	2	1207	1207_P2	CP048045.1	870202	887865	17664	Active	0.83	Clavibacter phage CMP1	Prophage hunter
12	2	1207	1207_P3	CP048045.1	882860	896583	13724	Ambiguous	0.5	Gordonia phage OneUp	Prophage hunter
13	2	1207	1207_P4	CP048045.1	900698	922869	22172	Active	0.99	Gordonia phage Nyceirae	Prophage hunter
14	2	1207	1207_P5	CP048045.1	894693	936329	41637	Ambiguous	0.78	Gordonia phage Nyceirae	Prophage hunter
15	2	1207	1207_P6	CP048045.1	880549	958945	78397	Partial	0.9	dsDNAphage	Virsorter
16		1207	1207_P7	CP048045.1	760233	769859	9626	Incomplete	20	PHAGE_Acidia_virus_NC_029316(1)	Phaster
17	2	1207	1207_P8	CP048045.1	878141	891067	12926	Incomplete	20	PHAGE_Clavib_CN1A_NC_023549(2)	Phaster
18		1207	1207_P9	CP048045.1	1003227	1013127	9900	Incomplete	10	PHAGE_Escher_ESCO5_NC_047776(4)	Phaster
19		1217	1217_P1	NZ_JAATPM010000003.1	170	13641	13472	Ambiguous	0.51	Streptomyces phage BabyGotBac	Prophage hunter
20		1217	1217_P2	NZ_JAATPM010000003.1	43956	69536	25581	Ambiguous	0.77	Mycobacterium phage YungJamal	Prophage hunter
21		1217	1217_P3	NZ_JAATPM010000009.1	2614	25301	22688	Ambiguous	0.57	Klebsiella phage SopranoGao	Prophage hunter
22		1217	1217_P4	NZ_JAATPM010000012.1	15943	41478	25536	Ambiguous	0.74	Mycobacterium phage YungJamal	Prophage hunter
23		1217	1217_P5	NZ_JAATPM010000004.1	48574	58558	9984	Incomplete	10	PHAGE_Escher_ESCO5_NC_047776(4)	Phaster
24		1217	1217_P6	NZ_JAATPM010000120.1	105	7702	7598	Full	0.587	dsDNAphage	Virsorter
25		1217	1217_P7	NZ_JAATPM010000003.1	17152	34439	17288	Partial	0.913	dsDNAphage	Virsorter
26		7580	7580_P1	NZ_CP033722.2	991769	1001676	9907	Incomplete	10	PHAGE_Escher_ESCO5_NC_047776(4)	Phaster
27		NCPPB 2581	NCPPB_2581_P1	NC_020891.1	991930	1001837	9907	Incomplete	10	PHAGE_Escher_ESCO5_NC_047776(4)	Phaster
28		419B	419B_P1	NZ_CP086350.1	1000532	1010439	9907	Incomplete	10	PHAGE_Escher_ESCO5_NC_047776(4)	Phaster
29		61-1	06_1_P1	NZ_CP033723.2	991769	1001676	9907	Incomplete	10	PHAGE_Escher_ESCO5_NC_047776(4)	Phaster
30		A4758	A4758_P1	NZ_CP053860.1	1096811	1118931	22121	Active	0.87	Mycobacterium phage YungJamal	Prophage hunter
31		A4758	A4758_P2	NZ_CP053860.1	32345	42329	9984	Incomplete	10	PHAGE_Escher_ESCO5_NC_047776(4)	Phaster
32		A5747*	A5747_P1	NZ_CP053437.1	313627	335742	22116	Active	0.85	Mycobacterium phage YungJamal	Prophage hunter
33		A5747*	A5747_P2	NZ_CP053437.1	2958376	2969115	10740	Ambiguous	0.51	Halorubrum phage CGphi46	Prophage hunter
34		A5747*	A5747_P3	NZ_CP053437.1	2550739	2560723	9984	Incomplete	10	PHAGE_Escher_vB_EcoM_Schickermooser_NC_048196(4)	Phaster
35		A6096	A6096_P1	NZ_CP040797.1	1045334	1055241	9907	Incomplete	10	PHAGE_Escher_ESCO5_NC_047776(4)	Phaster
36		A6099	A6099_P1	NZ_CP083439.1	1096718	1106665	9947	Incomplete	10	PHAGE_Escher_ESCO5_NC_047776(4)	Phaster
37		A6099	A6099_P2	NZ_CP083439.1	2750699	2760568	9869	Incomplete	10	PHAGE_Arthro_vB_ArS_ArV2_NC_022972(2)	Phaster
38		ARZ28	ARZ28_P1	NZ_QLNE01000006.1	6623	33096	26474	Ambiguous	0.76	Mycobacterium phage YungJamal	Prophage hunter
39		ARZ28	ARZ28_P2	NZ_QLNE01000070.1	7180	14898	7718	Incomplete	10	PHAGE_Escher_vB_EcoM_Schickermooser_NC_048196(4)	Phaster
40		ARZ28	ARZ28_P3	NZ_QLNE01000140.1	2	2118	7796	Full	0.667	dsDNAphage	Virsorter
41		ARZ28	ARZ28_P4	NZ_QLNE01000230.1	15	3594	3580	Full	0.613	dsDNAphage	Virsorter
42		ARZ28	ARZ28_P5	NZ_QLNE01000272.1	2	7797	2117	Full	0.573	dsDNAphage	Virsorter
43		ATCC 10202	ATCC_10202_P1	NZ_QLMX01000023.1	9568	19552	9984	Incomplete	10	PHAGE_Escher_ESCO5_NC_047776(4)	Phaster
44		ATCC 10202	ATCC_10202_P2	NZ_QLMX01000076.1	343	13383	13041	Active	0.81	Mycobacterium phage ZenTime222	Prophage hunter
45		ATCC 10202	ATCC_10202_P3	NZ_QLMX01000141.1	2	1383	7811	Full	0.653	dsDNAphage	Virsorter
46		ATCC 10202	ATCC_10202_P4	NZ_QLMX01000272.1	2	7812	1382	Full	0.567	dsDNAphage	Virsorter
47	3	ATCC 10253	ATCC_10253_P1	NZ_CP021039.1	16357	23654	7297	Incomplete	40	PHAGE_Serrat_Parlo_NC_048758(1)	Phaster
48		ATCC 10253	ATCC_10253_P2	NZ_CP021038.1	1641546	1665929	24384	Ambiguous	0.5	Mycobacterium phage YungJamal	Prophage hunter
49	3	ATCC 10253	ATCC_10253_P3	NZ_CP021039.1	15385	35277	19893	Ambiguous	0.58	Erwinia phage PEp14	Prophage hunter
50	3	ATCC 10253	ATCC_10253_P4	NZ_CP021039.1	24341	46959	22619	Ambiguous	0.63	Mycobacterium phage Omnicron	Prophage hunter
51		ATCC 14456	ATCC_14456_P1	NZ_QLMU01000026.1	343	13383	13041	Active	0.81	Mycobacterium phage ZenTime222	Prophage hunter
52		ATCC 14456	ATCC_14456_P2	NZ_QLMU01000001.1	117732	127716	9984	Incomplete	10	PHAGE_Escher_vB_EcoM_Schickermooser_NC_048196(4)	Phaster
53		ATCC 33566	ATCC_33566_P1	NZ_MZMQ01000001.1	121131	130951	9820	Incomplete	10	PHAGE_Escher_vB_EcoM_Schickermooser_NC_048196(4)	Phaster
54		ATCC33113	ATCC33113_P1	NC_010407.1	660037	667813	7776	Incomplete	10	PHAGE_Escher_vB_EcoM_Schickermooser_NC_048196(4)	Phaster
55	4	ATCC33113	ATCC33113_P2	NC_010399.1	17087	41972	24886	Ambiguous	0.75	Mycobacterium phage SDcharge11	Prophage hunter
56	4	ATCC33113	ATCC33113_P3	NC_010399.1	28705	50350	21646	Ambiguous	0.77	Erwinia phage PEp14	Prophage hunter
57		ATCC33113	ATCC33113_P4	NC_010407.1	2826688	2839410	12723	Ambiguous	0.57	Streptomyces phage VWB	Prophage hunter
58		ATCC33113	ATCC33113_P5	NC_010408.1	20353	41506	21154	Ambiguous	0.71	Gordonia phage Wizard	Prophage hunter
59	5	ATCC33113	ATCC33113_P6	NC_010408.1	50673	94488	43816	Ambiguous	0.55	Streptomyces phage Picard	Prophage hunter
60	5	ATCC33113	ATCC33113_P7	NC_010408.1	62530	85680	23151	Partial	0.927	dsDNAphage	Virsorter
61	6	AY1A6	AY1A6_P1	NZ_PSTS01000005.1	30051	55618	25568	Ambiguous	0.58	Arthrobacter phage Galaxy	Prophage hunter
62	6	AY1A6	AY1A6_P2	NZ_PSTS01000005.1	39545	49471	9926	Incomplete	20	PHAGE_Gordon_Vendetta_NC_030911(2)	Phaster
63	6	AY1A6	AY1A6_P3	NZ_PSTS01000005.1	55320	79405	24085	Incomplete	30	PHAGE_Arthro_Constance_NC_048092(6)	Phaster
64	6	AY1A6	AY1A6_P4	NZ_PSTS01000005.1	37425	102907	65483	Partial	0.907	dsDNAphage	Virsorter
65		AY1B2	AY1B2_P1	NZ_PSTR01000020.1	120	26306	26187	Ambiguous	0.67	Mycobacterium phage Krueger	Prophage hunter
66		AY1B2	AY1B2_P2	NZ_PSTR01000020.1	47882	59124	11243	Active	0.86	N/A	Prophage hunter
67		AY1B2	AY1B2_P3	NZ_PSTR01000012.1	48072	57981	9909	Incomplete	10	PHAGE_Escher_ESCO5_NC_047776(4)	Phaster
68		AY1B3	AY1B3_P1	NZ_PSXY01000002.1	136995	155625	18631	Ambiguous	0.52	Streptomyces phage Scap1	Prophage hunter
69		AY1B3	AY1B3_P2	NZ_PSXY01000018.1	33	11757	11725	Active	0.88	Mycobacterium phage YungJamal	Prophage hunter
70		AY1B3	AY1B3_P3	NZ_PSXY01000015.1	15852	25719	9867	Incomplete	10	PHAGE_Escher_vB_EcoM_Schickermooser_NC_048196(4)	Phaster
71	7b	AY2B8	AY2B8_P1	PSXW01000003.1	132713	160372	27660	Active	0.97	Microbacterium phage Min1	Prophage hunter
72	7b	AY2B8	AY2B8_P2	PSXW01000003.1	122947	151407	28460	Incomplete	50	PHAGE_Microb_Min1_NC_009603(8)	Phaster
73	7c	AY2B8	AY2B8_P3	PSXW01000003.1	150832	162550	11718	Incomplete	30	PHAGE_Arthro_KBurrousTX_NC_049442(2)	Phaster
74	7d	AY2B8	AY2B8_P4	PSXW01000003.1	116896	181204	64309	Partial	0.953	dsDNAphage	Virsorter
75		BS5	BS5_P1	BGOH01000003.1	1808	9066	7258	Incomplete	30	PHAGE_Bacill_G_NC_023719(2)	Phaster
76		BS5	BS5_P2	BGOH01000006.1	78416	87062	8646	Incomplete	40	PHAGE_Erwini_vB_EamM_Phobos_NC_031043(1)	Phaster
77		CA00001	CA00001_P1	NZ_MDHK01000026.1	49069	59052	9983	Incomplete	10	PHAGE_Escher_vB_EcoM_Schickermooser_NC_048196(4)	Phaster
78		CA00002	CA00002_P1	NZ_MDHM01000001.1	82290	104409	22120	Active	0.82	Mycobacterium phage YungJamal	Prophage hunter
79		CA00002	CA00002_P2	NZ_MDHM01000001.1	1140855	1148636	7781	Incomplete	10	PHAGE_Entero_phi92_NC_023693(3)	Phaster
80		CASJ001	CASJ001_P1	MDHB01000006.1	66942	73996	7054	Incomplete	10	PHAGE_Escher_ESCO5_NC_047776(4)	Phaster
81		CASJ001	CASJ001_P10	MDHB01000001.1	1678897	1694756	15860	Ambiguous	0.59	Aureococcus anophagefferens virus	Prophage hunter
82		CASJ001	CASJ001_P11	MDHB01000002.1	189079	204613	15535	Ambiguous	0.6	Streptomyces phage SV1	Prophage hunter
83		CASJ001	CASJ001_P12	MDHB01000002.1	372261	396620	24360	Ambiguous	0.67	Moraxella phage Mcat6	Prophage hunter
84		CASJ001	CASJ001_P13	MDHB01000002.1	620604	654324	33721	Ambiguous	0.69	Caulobacter phage Sansa	Prophage hunter
85		CASJ001	CASJ001_P14	MDHB01000002.1	765909	795145	29237	Ambiguous	0.61	Mycobacterium phage 32HC	Prophage hunter
86		CASJ001	CASJ001_P15	MDHB01000003.1	154443	172827	18385	Ambiguous	0.62	Bacteriophage vB_NpeS-2AV2	Prophage hunter
87		CASJ001	CASJ001_P2	MDHB01000001.1	51860	72623	20764	Ambiguous	0.73	Streptomyces phage Raleigh	Prophage hunter
88		CASJ001	CASJ001_P3	MDHB01000001.1	294190	327660	33471	Ambiguous	0.78	Prochlorococcus phage P-HM2	Prophage hunter
89		CASJ001	CASJ001_P4	MDHB01000001.1	489972	519565	29594	Ambiguous	0.57	Mycobacterium phage Nazo	Prophage hunter
90		CASJ001	CASJ001_P5	MDHB01000001.1	675254	702924	27671	Ambiguous	0.58	Moraxella phage Mcat16	Prophage hunter
91		CASJ001	CASJ001_P6	MDHB01000001.1	1192487	1206094	13608	Active	0.98	Mycobacterium phage YungJamal	Prophage hunter
92	8	CASJ001	CASJ001_P7	MDHB01000001.1	1302123	1328953	26831	Ambiguous	0.75	Achromobacter phage 83-24	Prophage hunter
93	8	CASJ001	CASJ001_P8	MDHB01000001.1	1304410	1324116	19707	Active	0.85	Achromobacter phage 83-24	Prophage hunter
94		CASJ001	CASJ001_P9	MDHB01000001.1	1475247	1488698	13452	Ambiguous	0.7	Mycobacterium phage Hurricane	Prophage hunter
95		CASJ002	CASJ002_P1	NZ_MDHC01000001.1	1130591	1140560	9969	Incomplete	10	PHAGE_Escher_vB_EcoM_Schickermooser_NC_048196(4)	Phaster
96		CASJ002	CASJ002_P2	NZ_MDHC01000001.1	82290	104407	22118	Active	0.88	Mycobacterium phage YungJamal	Prophage hunter
97		CASJ003	CASJ003_P1	NZ_MDHD01000356.1	7166	17136	9970	Incomplete	10	PHAGE_Escher_vB_EcoM_Schickermooser_NC_048196(4)	Phaster
98		CASJ003	CASJ003_P2	NZ_MDHD01000272.1	1155	20590	19436	Ambiguous	0.61	Mycobacterium phage ZenTime222	Prophage hunter
99		CASJ003	CASJ003_P3	NZ_MDHD01000040.1	3	7908	2373	Full	0.567	dsDNAphage	Virsorter
100		CASJ003	CASJ003_P4	NZ_MDHD01000214.1	1	1424	2195	Full	0.66	dsDNAphage	Virsorter
101		CASJ003	CASJ003_P5	NZ_MDHD01000259.1	229	2423	1424	Full	0.667	dsDNAphage	Virsorter
102		CASJ003	CASJ003_P6	NZ_MDHD01000309.1	1	2373	7906	Full	0.887	dsDNAphage	Virsorter
103		CASJ004	CASJ004_P1	NZ_MDHE01000038.1	3443	20200	16758	Ambiguous	0.58	Mycobacterium phage Xerxes	Prophage hunter
104		CASJ004	CASJ004_P2	NZ_MDHE01000423.1	1140	20577	19438	Ambiguous	0.69	Mycobacterium phage ZenTime222	Prophage hunter
105		CASJ004	CASJ004_P3	NZ_MDHE01000385.1	5109	12896	7787	Incomplete	10	PHAGE_Escher_vB_EcoM_Schickermooser_NC_048196(4)	Phaster
106		CASJ004	CASJ004_P4	NZ_MDHE01000339.1	3	7872	7870	Full	0.573	dsDNAphage	Virsorter
107	9	CASJ005	CASJ005_P1	NZ_MDHF01000164.1	3264	13248	9984	Incomplete	10	PHAGE_Escher_vB_EcoM_Schickermooser_NC_048196(4)	Phaster
108	9	CASJ005	CASJ005_P2	NZ_MDHF01000164.1	2035	13733	11699	Active	0.85	Mycobacterium phage Wintermute	Prophage hunter
109		CASJ005	CASJ005_P3	NZ_MDHF01000215.1	3	7803	7801	Full	0.573	dsDNAphage	Virsorter
110	10	CASJ006	CASJ006_P1	NZ_MDHG01000001.1	78715	100085	21371	Active	0.89	Mycobacterium phage YungJamal	Prophage hunter
111	10	CASJ006	CASJ006_P2	NZ_MDHG01000001.1	96855	130656	33802	Active	0.88	Mycobacterium phage ZenTime222	Prophage hunter
112		CASJ006	CASJ006_P3	NZ_MDHG01000002.1	2303226	2313962	10737	Ambiguous	0.57	Halorubrum phage CGphi46	Prophage hunter
113		CASJ006	CASJ006_P4	NZ_MDHG01000002.1	2708281	2718248	9967	Incomplete	10	PHAGE_Escher_ESCO5_NC_047776(4)	Phaster
114		CASJ007	CASJ007_P1	MDHH01000001.1	139732	173202	33471	Ambiguous	0.78	Prochlorococcus phage P-HM2	Prophage hunter
115		CASJ007	CASJ007_P10	MDHH01000003.1	365	26568	26204	Ambiguous	0.54	Mycobacterium phage Adephagia	Prophage hunter
116		CASJ007	CASJ007_P11	MDHH01000003.1	49004	78240	29237	Ambiguous	0.56	Mycobacterium phage 32HC	Prophage hunter
117		CASJ007	CASJ007_P12	MDHH01000004.1	95427	122650	27224	Ambiguous	0.64	Mycobacterium phage YungJamal	Prophage hunter
118		CASJ007	CASJ007_P13	MDHH01000008.1	107575	125959	18385	Ambiguous	0.67	Bacteriophage vB_NpeS-2AV2	Prophage hunter
119		CASJ007	CASJ007_P14	MDHH01000009.1	66942	73996	7054	Incomplete	10	PHAGE_Escher_vB_EcoM_Schickermooser_NC_048196(4)	Phaster
120		CASJ007	CASJ007_P2	MDHH01000001.1	335514	365107	29594	Ambiguous	0.57	Mycobacterium phage Nazo	Prophage hunter
121		CASJ007	CASJ007_P3	MDHH01000001.1	520796	548466	27671	Ambiguous	0.58	Moraxella phage Mcat16	Prophage hunter
122		CASJ007	CASJ007_P4	MDHH01000001.1	1038029	1051636	13608	Active	0.99	Mycobacterium phage YungJamal	Prophage hunter
123	11	CASJ007	CASJ007_P5	MDHH01000001.1	1147665	1174495	26831	Ambiguous	0.75	Achromobacter phage 83-24	Prophage hunter
124	11	CASJ007	CASJ007_P6	MDHH01000001.1	1149952	1169658	19707	Active	0.85	Achromobacter phage 83-24	Prophage hunter
125		CASJ007	CASJ007_P7	MDHH01000001.1	1320789	1334240	13452	Ambiguous	0.7	Mycobacterium phage Hurricane	Prophage hunter
126		CASJ007	CASJ007_P8	MDHH01000001.1	1524439	1540298	15860	Ambiguous	0.59	Aureococcus anophagefferens virus	Prophage hunter
127		CASJ007	CASJ007_P9	MDHH01000002.1	372261	396620	24360	Ambiguous	0.67	Moraxella phage Mcat6	Prophage hunter
128		CASJ008	CASJ008_P1	NZ_MDHI01000004.1	704810	714714	9904	Incomplete	10	PHAGE_Escher_vB_EcoM_Schickermooser_NC_048196(4)	Phaster
129		CASJ008	CASJ008_P2	NZ_MDHI01000004.1	305453	316119	10667	Ambiguous	0.68	Halorubrum phage CGphi46	Prophage hunter
130		CASJ008	CASJ008_P3	NZ_MDHI01000022.1	205	11123	10919	Active	0.93	Mycobacterium phage YungJamal	Prophage hunter
131		CASJ009	CASJ009_P1		1009722	1017492	7770	Incomplete	10	PHAGE_Escher_ESCO5_NC_047776(4)	Phaster
132		CASJ009	CASJ009_P2	MDHJ01000001.1	70437	89869	19433	Ambiguous	0.64	Mycobacterium phage Wintermute	Prophage hunter
133	12	CASJ009	CASJ009_P3	MDHJ01000001.1	2496875	2508901	12027	Ambiguous	0.55	Gordonia phage Blueberry	Prophage hunter
134	12	CASJ009	CASJ009_P4	MDHJ01000001.1	2494709	2511458	16750	Ambiguous	0.57	Gordonia phage Blueberry	Prophage hunter
135		CAYO001	CAYO001_P1	NZ_MDHL01000001.1	1159955	1169939	9984	Incomplete	10	PHAGE_Escher_vB_EcoM_Schickermooser_NC_048196(4)	Phaster
136		CAYO001	CAYO001_P2	NZ_MDHL01000001.1	82339	104453	22115	Active	0.84	Mycobacterium phage YungJamal	Prophage hunter
137		CAYO001	CAYO001_P3	NZ_MDHL01000001.1	752381	763120	10740	Ambiguous	0.67	Halorubrum phage CGphi46	Prophage hunter
138		CF11	CF11_P1	NZ_JROD01000007.1	41936	49705	7769	Incomplete	10	PHAGE_Escher_ESCO5_NC_047776(4)	Phaster
139		CFBP 1195	CFBP_1195_P1	NZ_QWDZ01000011.1	443	12875	12433	Ambiguous	0.6	Dinoroseobacter phage vB_DshS-R5C	Prophage hunter
140		CFBP 1195	CFBP_1195_P2	NZ_QWDZ01000028.1	3141	14217	11077	Active	0.92	Streptomyces phage Picard	Prophage hunter
141		CFBP 1195	CFBP_1195_P3	NZ_QWDZ01000123.1	1395	7565	6170	Incomplete	10	PHAGE_Escher_ESCO5_NC_047776(3)	Phaster
142		CFBP 1195	CFBP_1195_P4	NZ_QWDZ01000255.1	1	1781	3811	Full	0.653	dsDNAphage	Virsorter
143		CFBP 1195	CFBP_1195_P5	NZ_QWDZ01000456.1	3	3813	1781	Full	0.513	dsDNAphage	Virsorter
144		CFBP 2404	CFBP_2404_P1	NZ_RDQV01000003.1	216619	226568	9949	Incomplete	10	PHAGE_Escher_vB_EcoM_Schickermooser_NC_048196(4)	Phaster
145		CFBP 2404	CFBP_2404_P2	NZ_RDQV01000001.1	157569	181952	24384	Ambiguous	0.5	Mycobacterium phage YungJamal	Prophage hunter
146		CFBP 2404	CFBP_2404_P3	NZ_RDQV01000034.1	1078	12964	11887	Active	0.82	Mycobacterium phage Audrey	Prophage hunter
147		CFBP 2404	CFBP_2404_P4	NZ_RDQV01000043.1	288	2539	5679	Full	0.613	dsDNAphage	Virsorter
148		CFBP 2404	CFBP_2404_P5	NZ_RDQV01000045.1	1	5188	5188	Full	0.747	dsDNAphage	Virsorter
149		CFBP 2404	CFBP_2404_P6	NZ_RDQV01000053.1	239	5917	2252	Full	0.573	dsDNAphage	Virsorter
150		CFBP 2404	CFBP_2404_P7	NZ_RDQV01000030.1	2847	16272	13426	Partial	0.993	dsDNAphage	Virsorter
151		CFBP 3399	CFBP_3399_P1	NZ_JAHEWV010000011.1	41100	50920	9820	Incomplete	10	PHAGE_Escher_ESCO5_NC_047776(4)	Phaster
152		CFBP 3399	CFBP_3399_P2	NZ_JAHEWV010000035.1	10888	27983	17096	Ambiguous	0.74	Gordonia phage Yeezy	Prophage hunter
153		CFBP 3399	CFBP_3399_P3	NZ_JAHEWV010000039.1	1283	19207	17925	Ambiguous	0.53	Gordonia phage BritBrat	Prophage hunter
154		CFBP 4999	CFBP_4999_P1	NZ_RDQW01000010.1	7117	32625	25509	Ambiguous	0.63	Mycobacterium phage YungJamal	Prophage hunter
155		CFBP 4999	CFBP_4999_P2	NZ_RDQW01000001.1	284279	294249	9970	Incomplete	10	PHAGE_Escher_ESCO5_NC_047776(4)	Phaster
156		CFBP 6488	CFBP_6488_P1	QWEA01000004.1	356	20372	20017	Ambiguous	0.53	Streptomyces phage Samisti12	Prophage hunter
157		CFBP 6488	CFBP_6488_P10	QWEA01000376.1	3	2854	2851	Full	0.593	dsDNAphage	Virsorter
158		CFBP 6488	CFBP_6488_P11	QWEA01000396.1	61	2989	2928	Full	0.7	dsDNAphage	Virsorter
159		CFBP 6488	CFBP_6488_P12	QWEA01000397.1	1	3153	3152	Full	0.787	dsDNAphage	Virsorter
160		CFBP 6488	CFBP_6488_P13	QWEA01000407.1	131	4004	3873	Full	0.56	dsDNAphage	Virsorter
161		CFBP 6488	CFBP_6488_P14	QWEA01000421.1	185	4059	3874	Full	0.933	dsDNAphage	Virsorter
162		CFBP 6488	CFBP_6488_P15	QWEA01000460.1	325	4667	4342	Full	0.567	dsDNAphage	Virsorter
163		CFBP 6488	CFBP_6488_P16	QWEA01000624.1	1	4864	4863	Full	0.733	dsDNAphage	Virsorter
164		CFBP 6488	CFBP_6488_P17	QWEA01000629.1	3	8927	8924	Full	0.607	dsDNAphage	Virsorter
165		CFBP 6488	CFBP_6488_P2	QWEA01000026.1	1	1607	1606	Full	0.793	dsDNAphage	Virsorter
166		CFBP 6488	CFBP_6488_P3	QWEA01000109.1	3	1632	1629	Full	0.693	dsDNAphage	Virsorter
167		CFBP 6488	CFBP_6488_P4	QWEA01000124.1	58	2162	2104	Full	0.54	dsDNAphage	Virsorter
168		CFBP 6488	CFBP_6488_P5	QWEA01000157.1	1	2345	2344	Full	0.88	dsDNAphage	Virsorter
169		CFBP 6488	CFBP_6488_P6	QWEA01000164.1	1	2398	2397	Full	0.673	dsDNAphage	Virsorter
170		CFBP 6488	CFBP_6488_P7	QWEA01000271.1	37	2224	2187	Full	0.64	dsDNAphage	Virsorter
171		CFBP 6488	CFBP_6488_P8	QWEA01000284.1	3	2477	2474	Full	0.613	dsDNAphage	Virsorter
172		CFBP 6488	CFBP_6488_P9	QWEA01000323.1	26	2345	2319	Full	0.633	dsDNAphage	Virsorter
173		CFBP 7491	CFBP_7491_P1	NZ_QWEB01000004.1	13543	20391	6848	Incomplete	20	PHAGE_Strept_SV1_NC_018848(1)	Phaster
174		CFBP 7491	CFBP_7491_P2	NZ_QWEB01000049.1	3863	10815	6952	Incomplete	10	PHAGE_Escher_vB_EcoM_Schickermooser_NC_048196(4)	Phaster
175		CFBP 7491	CFBP_7491_P3	NZ_QWEB01000265.1	1	1406	1405	Full	0.607	dsDNAphage	Virsorter
176		CFBP 7491	CFBP_7491_P4	NZ_QWEB01000364.1	3	1788	1785	Full	0.693	dsDNAphage	Virsorter
177		CFBP 7491	CFBP_7491_P5	NZ_QWEB01000369.1	1	2504	2503	Full	0.893	dsDNAphage	Virsorter
178		CFBP 7491	CFBP_7491_P6	NZ_QWEB01000468.1	214	2566	2352	Full	0.58	dsDNAphage	Virsorter
179		CFBP 7491	CFBP_7491_P7	NZ_QWEB01000503.1	3	3723	3720	Full	0.7	dsDNAphage	Virsorter
180		CFBP 7493	CFBP_7493_P1	NZ_QWEC01000001.1	7	10652	10646	Ambiguous	0.62	Streptomyces phage Mojorita	Prophage hunter
181		CFBP 7493	CFBP_7493_P2	NZ_QWEC01000001.1	39397	55112	15716	Ambiguous	0.74	N/A	Prophage hunter
182		CFBP 7493	CFBP_7493_P3	NZ_QWEC01000003.1	14655	24524	9869	Incomplete	10	PHAGE_Arthro_vB_ArS_ArV2_NC_022972(2)	Phaster
183		CFBP 7493	CFBP_7493_P4	NZ_QWEC01000037.1	1405	11352	9947	Incomplete	10	PHAGE_Escher_vB_EcoM_Schickermooser_NC_048196(4)	Phaster
184		CFBP 7493	CFBP_7493_P5	NZ_QWEC01000047.1	31	4086	14680	Full	0.627	dsDNAphage	Virsorter
185		CFBP 7493	CFBP_7493_P6	NZ_QWEC01000242.1	32	14711	4056	Full	0.633	dsDNAphage	Virsorter
186		CFBP 7577	CFBP_7577_P1	QWED01000015.1	69	10842	10774	Ambiguous	0.77	Mycobacterium phage StarStuff	Prophage hunter
187		CFBP 7577	CFBP_7577_P2	QWED01000166.1	2	2485	4759	Full	0.593	dsDNAphage	Virsorter
188		CFBP 7577	CFBP_7577_P3	QWED01000356.1	2	2771	2911	Full	0.673	dsDNAphage	Virsorter
189		CFBP 7577	CFBP_7577_P4	QWED01000361.1	3	2913	2770	Full	0.633	dsDNAphage	Virsorter
190		CFBP 7577	CFBP_7577_P5	QWED01000395.1	1	4759	2484	Full	0.727	dsDNAphage	Virsorter
191		CFBP 7577	CFBP_7577_P6	QWED01000005.1	7251	17609	10359	Partial	0.993	dsDNAphage	Virsorter
192	13	CFBP 8216	CFBP_8216_P1	NZ_QWEE01000045.1	590	10543	9953	Incomplete	10	PHAGE_Citrob_Margaery_NC_028755(1)	Phaster
193		CFBP 8216	CFBP_8216_P2	NZ_QWEE01000006.1	8549	25435	16887	Ambiguous	0.76	Bifidobacterium phage Bbif-1	Prophage hunter
194	13	CFBP 8216	CFBP_8216_P3	NZ_QWEE01000045.1	132	12936	12805	Ambiguous	0.73	Streptomyces phage phiELB20	Prophage hunter
195		CFBP 8216	CFBP_8216_P4	NZ_QWEE01000046.1	58	12414	12357	Ambiguous	0.8	Mycobacterium phage Butterscotch	Prophage hunter
196		CFBP 8216	CFBP_8216_P5	NZ_QWEE01000134.1	223	2542	6736	Full	0.633	dsDNAphage	Virsorter
197		CFBP 8216	CFBP_8216_P6	NZ_QWEE01000298.1	2	2925	3129	Full	0.54	dsDNAphage	Virsorter
198		CFBP 8216	CFBP_8216_P7	NZ_QWEE01000312.1	1	3129	2924	Full	0.593	dsDNAphage	Virsorter
199		CFBP 8216	CFBP_8216_P8	NZ_QWEE01000337.1	2	6737	2320	Full	0.52	dsDNAphage	Virsorter
200		CFBP 8217	CFBP_8217_P1	NZ_QWGS01000026.1	2029	8981	6952	Incomplete	10	PHAGE_Escher_ESCO5_NC_047776(4)	Phaster
201		CFBP 8217	CFBP_8217_P2	NZ_QWGS01000309.1	3	2521	3447	Full	0.907	dsDNAphage	Virsorter
202		CFBP 8217	CFBP_8217_P3	NZ_QWGS01000322.1	3	2548	3183	Full	0.707	dsDNAphage	Virsorter
203		CFBP 8217	CFBP_8217_P4	NZ_QWGS01000356.1	2	2966	2965	Full	0.533	dsDNAphage	Virsorter
204		CFBP 8217	CFBP_8217_P5	NZ_QWGS01000385.1	90	3272	2546	Full	0.647	dsDNAphage	Virsorter
205		CFBP 8217	CFBP_8217_P6	NZ_QWGS01000393.1	1	3447	2519	Full	0.713	dsDNAphage	Virsorter
206		CFBP 8615	CFBP_8615_P1	NZ_QWGT01000038.1	3643	10586	6943	Incomplete	10	PHAGE_Escher_ESCO5_NC_047776(4)	Phaster
207		CFBP 8615	CFBP_8615_P2	NZ_QWGT01000115.1	1	1487	9000	Full	0.587	dsDNAphage	Virsorter
208		CFBP 8615	CFBP_8615_P3	NZ_QWGT01000305.1	1	2056	2630	Full	0.56	dsDNAphage	Virsorter
209		CFBP 8615	CFBP_8615_P4	NZ_QWGT01000352.1	1	2630	2056	Full	0.627	dsDNAphage	Virsorter
210		CFBP 8615	CFBP_8615_P5	NZ_QWGT01000382.1	1	9000	1487	Full	0.5	dsDNAphage	Virsorter
211		CFBP 8616	CFBP_8616_P1	NZ_QWGU01000007.1	9997	16940	6943	Incomplete	10	PHAGE_Escher_vB_EcoM_Schickermooser_NC_048196(4)	Phaster
212		CFBP 8616	CFBP_8616_P2	NZ_QWGU01000421.1	3	2232	2229	Full	0.593	dsDNAphage	Virsorter
213		CFBP 8616	CFBP_8616_P3	NZ_QWGU01000367.1	2	2642	2640	Full	0.613	dsDNAphage	Virsorter
214		CFBP 8616	CFBP_8616_P4	NZ_QWGU01000366.1	50	2366	2316	Full	0.573	dsDNAphage	Virsorter
215		CFBP 8616	CFBP_8616_P5	NZ_QWGU01000359.1	3	2804	2801	Full	0.693	dsDNAphage	Virsorter
216		CFBP 8616	CFBP_8616_P6	NZ_QWGU01000243.1	73	4093	4020	Full	0.56	dsDNAphage	Virsorter
217		CFBP 8627	CFBP_8627_P1	NZ_QWGV01000557.1	1	1415	1414	Full	0.62	dsDNAphage	Virsorter
218		CFBP 8627	CFBP_8627_P2	NZ_QWGV01000421.1	1	2342	2341	Full	0.88	dsDNAphage	Virsorter
219		CFBP 8627	CFBP_8627_P3	NZ_QWGV01000419.1	2	2366	2364	Full	0.727	dsDNAphage	Virsorter
220		CFBP 8627	CFBP_8627_P4	NZ_QWGV01000393.1	49	2368	2319	Full	0.633	dsDNAphage	Virsorter
221		CFBP 8627	CFBP_8627_P5	NZ_QWGV01000380.1	1	2677	2676	Full	0.807	dsDNAphage	Virsorter
222		CFBP 8627	CFBP_8627_P6	NZ_QWGV01000367.1	1	2842	2841	Full	0.747	dsDNAphage	Virsorter
223		CFBP 8627	CFBP_8627_P7	NZ_QWGV01000302.1	1	3382	3381	Full	0.707	dsDNAphage	Virsorter
224		CFBP1465	CFBP1465_P1	NZ_QLMV01000024.1	129	23005	22877	Ambiguous	0.6	Mycobacterium phage Catdawg	Prophage hunter
225		CFBP1465	CFBP1465_P2	NZ_QLMV01000024.1	24796	43992	19197	Ambiguous	0.74	Pseudomonas phage PaBG	Prophage hunter
226		CFBP1465	CFBP1465_P3	NZ_QLMV01000031.1	343	13385	13043	Ambiguous	0.73	Mycobacterium phage ZenTime222	Prophage hunter
227		CFBP1465	CFBP1465_P4	NZ_QLMV01000006.1	48991	58975	9984	Incomplete	10	PHAGE_Escher_ESCO5_NC_047776(4)	Phaster
228		CFBP1940	CFBP1940_P1	NZ_QLMW01000022.1	906	13947	13042	Active	0.82	Mycobacterium phage ZenTime222	Prophage hunter
229		CFBP1940	CFBP1940_P2	NZ_QLMW01000006.1	35599	45583	9984	Incomplete	10	PHAGE_Escher_vB_EcoM_Schickermooser_NC_048196(4)	Phaster
230		CFBP2494	CFBP2494_P1	NZ_QLMY01000001.1	45049	55033	9984	Incomplete	10	PHAGE_Escher_vB_EcoM_Schickermooser_NC_048196(4)	Phaster
231		CFBP2500	CFBP2500_P1	NZ_QLMZ01000072.1	343	13383	13041	Ambiguous	0.56	Mycobacterium phage ZenTime222	Prophage hunter
232		CFBP2500	CFBP2500_P2	NZ_QLMZ01000004.1	48403	56139	7736	Incomplete	10	PHAGE_Escher_vB_EcoM_Schickermooser_NC_048196(4)	Phaster
233		CFBP2500	CFBP2500_P3	NZ_QLMZ01000021.1	5752	11959	6207	Incomplete	30	PHAGE_Erwini_vB_EhrS_49_NC_048197(1)	Phaster
234		CFBP2500	CFBP2500_P4	NZ_QLMZ01000021.1	123	1519	26974	Full	0.627	dsDNAphage	Virsorter
235		CFBP2500	CFBP2500_P5	NZ_QLMZ01000138.1	2	2393	7889	Full	0.6	dsDNAphage	Virsorter
236		CFBP2500	CFBP2500_P6	NZ_QLMZ01000238.1	2	7890	2392	Full	0.58	dsDNAphage	Virsorter
237		CFBP2500	CFBP2500_P7	NZ_QLMZ01000270.1	3	26976	1397	Full	0.747	dsDNAphage	Virsorter
238		CFBP5842	CFBP5842_P1	NZ_QLNA01000005.1	44872	54856	9984	Incomplete	10	PHAGE_Escher_ESCO5_NC_047776(4)	Phaster
239	14	CFBP5842	CFBP5842_P2	NZ_QLNA01000014.1	4435	25163	20729	Ambiguous	0.77	Mycobacterium phage Wintermute	Prophage hunter
240	14	CFBP5842	CFBP5842_P3	NZ_QLNA01000014.1	11105	31641	20537	Ambiguous	0.68	Bacillus phage Bp8p-T	Prophage hunter
241		CFBP5842	CFBP5842_P4	NZ_QLNA01000065.1	899	13939	13041	Active	0.82	Mycobacterium phage ZenTime222	Prophage hunter
242		CFBP5842	CFBP5842_P5	NZ_QLNA01000082.1	1	5320	7916	Full	0.56	dsDNAphage	Virsorter
243		CFBP5842	CFBP5842_P6	NZ_QLNA01000093.1	1	7916	5320	Full	0.58	dsDNAphage	Virsorter
244		CFBP5842	CFBP5842_P7	NZ_QLNA01000014.1	7837	60445	52605	Full	0.733	dsDNAphage	Virsorter
245		CFBP6885	CFBP6885_P1	NZ_QLML01000001.1	348449	359188	10740	Ambiguous	0.51	Halorubrum phage CGphi46	Prophage hunter
246		CFBP6885	CFBP6885_P2	NZ_QLML01000011.1	8810	25567	16758	Ambiguous	0.5	Mycobacterium phage Xerxes	Prophage hunter
247		CFBP6885	CFBP6885_P3	NZ_QLML01000012.1	1200	17611	16412	Ambiguous	0.67	Mycobacterium phage YungJamal	Prophage hunter
248		CFBP6885	CFBP6885_P4	NZ_QLML01000005.1	147587	157571	9984	Incomplete	10	PHAGE_Escher_vB_EcoM_Schickermooser_NC_048196(4)	Phaster
249		CFBP7158	CFBP7158_P1	NZ_QLNB01000002.1	288826	298810	9984	Incomplete	10	PHAGE_Escher_ESCO5_NC_047776(4)	Phaster
250		CFBP7311	CFBP7311_P1	NZ_QLNC01000029.1	343	13383	13041	Active	0.81	Mycobacterium phage ZenTime222	Prophage hunter
251		CFBP7311	CFBP7311_P2	NZ_QLNC01000005.1	49003	58987	9984	Incomplete	10	PHAGE_Escher_ESCO5_NC_047776(4)	Phaster
252		CFBP7312	CFBP7312_P1	NZ_QLND01000003.1	128111	138094	9983	Incomplete	10	PHAGE_Escher_vB_EcoM_Schickermooser_NC_048196(4)	Phaster
253		CFBP7314	CFBP7314_P1	NZ_QLMM01000012.1	7303	32837	25535	Ambiguous	0.63	Mycobacterium phage YungJamal	Prophage hunter
254		CFBP7314	CFBP7314_P2	NZ_QLMM01000004.1	49164	59134	9970	Incomplete	10	PHAGE_Escher_ESCO5_NC_047776(4)	Phaster
255		CFBP7315	CFBP7315_P1	NZ_QLMN01000004.1	282474	292458	9984	Incomplete	10	PHAGE_Escher_vB_EcoM_Schickermooser_NC_048196(4)	Phaster
256		CFBP7315	CFBP7315_P2	NZ_QLMN01000010.1	62513	73252	10740	Ambiguous	0.51	Halorubrum phage CGphi46	Prophage hunter
257		CFBP7315	CFBP7315_P3	NZ_QLMN01000015.1	343	13385	13043	Ambiguous	0.58	Mycobacterium phage ZenTime222	Prophage hunter
258		CFBP7316	CFBP7316_P1	NZ_QLMO01000016.1	2702	22137	19436	Ambiguous	0.59	Mycobacterium phage ZenTime222	Prophage hunter
259		CFBP7316	CFBP7316_P2	NZ_QLMO01000005.1	44980	54950	9970	Incomplete	10	PHAGE_Escher_vB_EcoM_Schickermooser_NC_048196(4)	Phaster
260		CFBP7488	CFBP7488_P1	NZ_QLMP01000032.1	893	13934	13042	Ambiguous	0.76	Mycobacterium phage ZenTime222	Prophage hunter
261		CFBP7488	CFBP7488_P2	NZ_QLMP01000007.1	80561	90545	9984	Incomplete	10	PHAGE_Escher_ESCO5_NC_047776(4)	Phaster
262		CFBP7494	CFBP7494_P1	NZ_MDJW01000007.1	542621	552567	9946	Incomplete	10	PHAGE_Escher_ESCO5_NC_047776(4)	Phaster
263		CFBP7568	CFBP7568_P1	NZ_QLMQ01000003.1	218604	228588	9984	Incomplete	10	PHAGE_Escher_ESCO5_NC_047776(4)	Phaster
264		CFBP7568	CFBP7568_P2	NZ_QLMQ01000015.1	1126	20613	19488	Ambiguous	0.68	Mycobacterium phage YungJamal	Prophage hunter
265		CFBP7568	CFBP7568_P3	NZ_QLMQ01000021.1	248	7532	7285	Full	0.873	dsDNAphage	Virsorter
266	15	CFBP7576	CFBP7576_P1	NZ_MDJX01000342.1	4436	24396	19961	Ambiguous	0.7	Mycobacterium phage Godines	Prophage hunter
267	15	CFBP7576	CFBP7576_P2	NZ_MDJX01000342.1	4745	25839	21095	Ambiguous	0.67	Mycobacterium phage Island3	Prophage hunter
268		CFBP7576	CFBP7576_P3	NZ_MDJX01000086.1	46532	56427	9895	Incomplete	10	PHAGE_Escher_vB_EcoM_Schickermooser_NC_048196(4)	Phaster
269		CFBP7589	CFBP7589_P1	NZ_QLMR01000002.1	570182	580921	10740	Ambiguous	0.51	Halorubrum phage CGphi46	Prophage hunter
270		CFBP7589	CFBP7589_P2	NZ_QLMR01000012.1	8809	25567	16759	Ambiguous	0.5	Mycobacterium phage Xerxes	Prophage hunter
271		CFBP7589	CFBP7589_P3	NZ_QLMR01000004.1	282474	292458	9984	Incomplete	10	PHAGE_Escher_vB_EcoM_Schickermooser_NC_048196(4)	Phaster
272		CFBP8017	CFBP8017_P1	NZ_MDJY01000023.1	48925	58734	9809	Incomplete	10	PHAGE_Escher_ESCO5_NC_047776(4)	Phaster
273		CFBP8019	CFBP8019_P1	NZ_MDJX01000373.1	257922	264869	6947	Incomplete	10	PHAGE_Escher_ESCO5_NC_047776(4)	Phaster
274		CFIA-Cs3N	CFIA_Cs3N_P1	NZ_MZMM01000001.1	2857013	2864789	7776	Incomplete	10	PHAGE_Escher_ESCO5_NC_047776(4)	Phaster
275		CFIA-Cs3N	CFIA_Cs3N_P2	NZ_MZMM01000001.1	1827262	1839984	12723	Ambiguous	0.57	Streptomyces phage VWB	Prophage hunter
276		CFIA-Cs3N	CFIA_Cs3N_P3	NZ_MZMM01000003.1	19058	40211	21154	Ambiguous	0.65	Gordonia phage Wizard	Prophage hunter
277		CFIA-Cs3N	CFIA_Cs3N_P4	NZ_MZMM01000003.1	49378	93192	43815	Ambiguous	0.56	Streptomyces phage Picard	Prophage hunter
278		CFIA-Cs3N	CFIA_Cs3N_P5	NZ_MZMM01000004.1	29878	54764	24887	Ambiguous	0.74	Mycobacterium phage SDcharge11	Prophage hunter
279		CFIA-Cs3N	CFIA_Cs3N_P6	NZ_MZMM01000003.1	61234	84383	23150	Partial	0.927	dsDNAphage	Virsorter
280		CFIA-CsR14	CFIA_CsR14_P1	NZ_MZMN01000003.1	2534881	2542655	7774	Incomplete	10	PHAGE_Escher_vB_EcoM_Schickermooser_NC_048196(4)	Phaster
281		CFIA-CsR14	CFIA_CsR14_P2	NZ_MZMN01000004.1	16393	140354	123962	Full	0.527	dsDNAphage	Virsorter
282		CIBA	CIBA_P1	NZ_CP086349.1	991789	1001833	10044	Incomplete	10	PHAGE_Escher_vB_EcoM_Schickermooser_NC_048196(4)	Phaster
283		CMM09	CMM09_P1	NZ_CP085137.1	1130802	1140772	9970	Incomplete	10	PHAGE_Escher_vB_EcoM_Schickermooser_NC_048196(4)	Phaster
284		CMM09	CMM09_P2	NZ_CP085137.1	67992	104517	36526	Ambiguous	0.73	Mycobacterium phage YungJamal	Prophage hunter
285		CMM09	CMM09_P3	NZ_CP085137.1	1355016	1366708	11693	Ambiguous	0.59	Mycobacterium phage Bane2	Prophage hunter
286		CMM09	CMM09_P4	NZ_CP085139.1	1262	13359	12098	Ambiguous	0.5	Pseudomonas phage KPP25	Prophage hunter
287		CMM04	CMM04_P1	NZ_CP085140.1	1130802	1140772	9970	Incomplete	10	PHAGE_Escher_vB_EcoM_Schickermooser_NC_048196(4)	Phaster
288		CMM84	CMM84_P1	NZ_CP085106.1	67992	104519	36528	Ambiguous	0.75	Mycobacterium phage Zakhe101	Prophage hunter
289		CMM84	CMM84_P2	NZ_CP085108.1	1262	13357	12096	Ambiguous	0.57	Pseudomonas phage KPP25	Prophage hunter
290		CMM84	CMM84_P3	NZ_CP085106.1	1130809	1140779	9970	Incomplete	10	PHAGE_Escher_ESCO5_NC_047776(4)	Phaster
291		CNK-2	CNK_2_P1	NZ_CP086345.1	991791	1001698	9907	Incomplete	10	PHAGE_Escher_ESCO5_NC_047776(4)	Phaster
292		DM1	DM1_P1	NZ_CP061274.1	963844	970792	6948	Incomplete	10	PHAGE_Escher_ESCO5_NC_047776(4)	Phaster
293		DM3	DM3_P1	NZ_JAFEUE010000105.1	1455	8322	6867	Incomplete	10	PHAGE_Halocy_JM_2012_NC_017975(1)	Phaster
294		DM3	DM3_P2	NZ_JAFEUE010000163.1	5855	12803	6948	Incomplete	10	PHAGE_Escher_ESCO5_NC_047776(4)	Phaster
295		DM3	DM3_P3	NZ_JAFEUE010000012.1	3	2483	3894	Full	0.54	dsDNAphage	Virsorter
296		DM3	DM3_P4	NZ_JAFEUE010000335.1	3	2465	3113	Full	0.54	dsDNAphage	Virsorter
297		DM3	DM3_P5	NZ_JAFEUE010000427.1	2	3114	2463	Full	0.587	ssDNA	Virsorter
298		DM3	DM3_P6	NZ_JAFEUE010000056.1	38	4415	4378	Full	0.793	dsDNAphage	Virsorter
299		DM3	DM3_P7	NZ_JAFEUE010000554.1	63	3956	2481	Full	0.573	dsDNAphage	Virsorter
300		DOAB 395	DOAB_395_P1	NZ_LSOE01000009.1	34287	44194	9907	Incomplete	10	PHAGE_Escher_ESCO5_NC_047776(4)	Phaster
301		DOAB 397	DOAB_397_P1	NZ_LAKL01000012.1	54201	64108	9907	Incomplete	10	PHAGE_Escher_ESCO5_NC_047776(4)	Phaster
302		DOAB 609	DOAB_609_P1	NZ_LQXA01000022.1	16466	26103	9637	Incomplete	20	PHAGE_Bacill_G_NC_023719(1)	Phaster
303		DOAB 609	DOAB_609_P2	NZ_LQXA01000034.1	44644	54551	9907	Incomplete	10	PHAGE_Escher_ESCO5_NC_047776(4)	Phaster
304		HF4	HF4_P1	NZ_CP033721.2	991893	1001800	9907	Incomplete	10	PHAGE_Escher_vB_EcoM_Schickermooser_NC_048196(4)	Phaster
305	16	LMG 26808	LMG26808_P1	NZ_AZQZ01000007.1	245	19722	19478	Ambiguous	0.79	Escherichia phage 1720a-02	Prophage hunter
306	16	LMG 26808	LMG26808_P2	NZ_AZQZ01000007.1	2	7762	7760	Incomplete	20	PHAGE_Entero_N15_NC_001901(2)	Phaster
307	16	LMG 26808	LMG26808_P3	NZ_AZQZ01000007.1	5546	29310	23764	Incomplete	60	PHAGE_Escher_RCS47_NC_042128(4)	Phaster
308		LMG 26808	LMG26808_P4	NZ_AZQZ01000029.1	1	2535	1527	Full	0.9	dsDNAphage	Virsorter
309		LMG 26808	LMG26808_P5	NZ_AZQZ01000015.1	32	1558	2535	Full	0.533	ssDNA	Virsorter
310	17	LMG 3663	LMG_3663_P1	NZ_MZMO01000003.1	46371	53668	7297	Incomplete	40	PHAGE_Pseudo_JBD88a_NC_020200(1)	Phaster
311		LMG 3663	LMG_3663_P2	NZ_MZMO01000001.1	1766794	1791177	24384	Ambiguous	0.51	Mycobacterium phage YungJamal	Prophage hunter
312		LMG 3663	LMG_3663_P3	NZ_MZMO01000002.1	43272	73593	30322	Ambiguous	0.57	Mycobacterium phage Audrey	Prophage hunter
313		LMG 3663	LMG_3663_P4	NZ_MZMO01000003.1	32	25450	25419	Ambiguous	0.55	Erwinia phage PEp14	Prophage hunter
314	17	LMG 3663	LMG_3663_P5	NZ_MZMO01000003.1	45011	63013	18003	Ambiguous	0.55	Erwinia phage PEp14	Prophage hunter
315		LMG 3663	LMG_3663_P6	NZ_MZMO01000001.1	2119698	2131712	12015	Partial	0.907	dsDNAphage	Virsorter
316		LMG 7333	LMG7333_P1	NZ_CP080437.1	2377685	2399805	22121	Active	0.82	Mycobacterium phage YungJamal	Prophage hunter
317		MSF322	MSF322_P1	NZ_CP047051.1	1150806	1160790	9984	Incomplete	10	PHAGE_Escher_ESCO5_NC_047776(4)	Phaster
318		MSF322	MSF322_P2	NZ_CP047052.1	380	19848	19469	Active	0.83	Mycobacterium phage YungJamal	Prophage hunter
319		MSF322	MSF322_P3	NZ_CP047053.1	2590	35882	33293	Full	0.733	dsDNAphage	Virsorter
320		N.P.	NP_P1	NZ_CP095274.1	1171201	1181185	9984	Incomplete	10	PHAGE_Escher_vB_EcoM_Schickermooser_NC_048196(4)	Phaster
321		N.P.	NP_P2	NZ_CP095275.1	2832	15069	12238	Ambiguous	0.6	Mycobacterium phage YungJamal	Prophage hunter
322		N.P.	NP_P3	NZ_CP095275.1	37916	62897	24982	Ambiguous	0.52	Acidithiobacillus phage AcaML1	Prophage hunter
323		NCPPB 2581	NCPPB2581_P1	NC_020891.1	991930	1001837	9907	Incomplete	10	PHAGE_Escher_ESCO5_NC_047776(4)	Phaster
324		NCPPB 382	NCPPB382_P1	NC_009478.1	5140	26512	21373	Ambiguous	0.54	Mycobacterium phage Myrna	Prophage hunter
325		NCPPB 382	NCPPB382_P2	NC_009479.1	20785	47292	26508	Ambiguous	0.62	Mycobacterium phage Terror	Prophage hunter
326		NCPPB 382	NCPPB382_P3	NC_009480.1	1152323	1162307	9984	Incomplete	10	PHAGE_Escher_ESCO5_NC_047776(4)	Phaster
327		NZ1811	NZ1811_P1	NZ_QLMS01000010.1	7183	17167	9984	Incomplete	10	PHAGE_Escher_ESCO5_NC_047776(4)	Phaster
328		NZ1811	NZ1811_P2	NZ_QLMS01000134.1	192	1642	7805	Full	0.633	dsDNAphage	Virsorter
329		NZ1811	NZ1811_P3	NZ_QLMS01000228.1	232	2551	2320	Full	0.633	dsDNAphage	Virsorter
330		NZ1811	NZ1811_P4	NZ_QLMS01000263.1	1	7805	1451	Full	0.573	dsDNAphage	Virsorter
331		NZ2541	NZ2541_P1	NZ_QODA01000001.1	25168	35152	9984	Incomplete	10	PHAGE_Escher_ESCO5_NC_047776(4)	Phaster
332		NZ2541	NZ2541_P2	NZ_QODA01000026.1	4002	23631	19630	Active	0.84	Tsukamurella phage TPA2	Prophage hunter
333		NZ2541	NZ2541_P3	NZ_QODA01000034.1	8323	19060	10738	Ambiguous	0.68	Halorubrum phage CGphi46	Prophage hunter
334		NZ2541	NZ2541_P4	NZ_QODA01000120.1	561	2108	7929	Full	0.693	dsDNAphage	Virsorter
335		NZ2541	NZ2541_P5	NZ_QODA01000181.1	3	7931	1548	Full	0.627	dsDNAphage	Virsorter
336		NZ2541	NZ2541_P6	NZ_QODA01000026.1	2	23852	23851	Partial	0.913	dsDNAphage	Virsorter
337		NZ5026	NZ5026_P1	NZ_QLMT01000015.1	20083	30067	9984	Incomplete	10	PHAGE_Escher_vB_EcoM_Schickermooser_NC_048196(4)	Phaster
338		NZ5026	NZ5026_P2	NZ_QLMT01000077.1	343	13383	13041	Active	0.81	Mycobacterium phage ZenTime222	Prophage hunter
339		NZ5026	NZ5026_P3	NZ_QLMT01000130.1	1	7877	7877	Full	0.573	dsDNAphage	Virsorter
340		OP3	OP3_P1	NZ_WTCS01000001.1	637086	647838	10753	Ambiguous	0.65	Mycobacterium phage ZoeJ	Prophage hunter
341		OP3	OP3_P2	NZ_WTCS01000002.1	62254	88565	26312	Ambiguous	0.79	Achromobacter phage 83-24	Prophage hunter
342		OP3	OP3_P3	NZ_WTCS01000003.1	51043	68396	17354	Ambiguous	0.5	Gordonia phage ShayRa	Prophage hunter
343		OP3	OP3_P4	NZ_WTCS01000001.1	1040698	1050681	9983	Incomplete	10	PHAGE_Escher_ESCO5_NC_047776(4)	Phaster
344		OP3	OP3_P5	NZ_WTCS01000004.1	1	38824	38824	Full	0.66	dsDNAphage	Virsorter
345		PF008	PF008_P1	NZ_CP012573.1	2014353	2034214	19862	Ambiguous	0.53	Mycobacterium phage Kinbote	Prophage hunter
346		PF008	PF008_P2	NZ_CP012574.1	3216	22325	19110	Partial	0.953	dsDNAphage	Virsorter
347		PvP036	PvP036_P1	NZ_JAGIOV010000001.1	1418655	1425609	6954	Incomplete	10	PHAGE_Escher_ESCO5_NC_047776(4)	Phaster
348		PvP097	PvP097_P1	NZ_JAFBBI010000001.1	2135963	2142915	6952	Incomplete	10	PHAGE_Escher_vB_EcoM_Schickermooser_NC_048196(4)	Phaster
349		PvP097	PvP097_P2	NZ_JAFBBI010000001.1	2330377	2340014	9637	Incomplete	20	PHAGE_Escher_phiSUSP2_NC_028935(1)	Phaster
350	18	R1-1	R1_1_P1	NZ_CP011044.1	14993	32996	18004	Ambiguous	0.54	Erwinia phage PEp14	Prophage hunter
351		R1-1	R1_1_P2	NZ_CP011045.1	26492	42239	15748	Active	0.83	Mycobacterium phage Terror	Prophage hunter
352		R1-1	R1_1_P3	NZ_CP011046.1	65769	85380	19612	Ambiguous	0.5	Streptomyces phage Samisti12	Prophage hunter
353	18	R1-1	R1_1_P4	NZ_CP011044.1	16353	23650	7297	Incomplete	20	PHAGE_Bacill_BalMu_1_NC_030945(1)	Phaster
354		R1-1	R1_1_P5	NZ_CP011045.1	31567	38462	6895	Incomplete	30	PHAGE_Mannhe_vB_MhM_587AP1_NC_028898(1)	Phaster
355	19	R1-3	R1_3_P1	NZ_CP021035.1	14993	32996	18004	Ambiguous	0.54	Erwinia phage PEp14	Prophage hunter
356		R1-3	R1_3_P2	NZ_CP021036.1	26490	41166	14677	Active	0.88	Mycobacterium phage Terror	Prophage hunter
357	19	R1-3	R1_3_P3	NZ_CP021035.1	16353	23650	7297	Incomplete	40	PHAGE_Salmon_Fels_2_NC_010463(1)	Phaster
358		SL1	SL1_P1	NZ_CP086348.1	991926	1001833	9907	Incomplete	10	PHAGE_Escher_ESCO5_NC_047776(4)	Phaster
359		UF1	UF1_P1	NZ_CP033724.1	67992	104519	36528	Ambiguous	0.77	Mycobacterium phage YungJamal	Prophage hunter
360		UF1	UF1_P2	NZ_CP033724.1	1130810	1140780	9970	Incomplete	10	PHAGE_Escher_ESCO5_NC_047776(4)	Phaster
361		VKM Ac-1403	VKMAc_1403_P1	NZ_FVZG01000005.1	54877	80411	25535	Ambiguous	0.62	Mycobacterium phage YungJamal	Prophage hunter
362		VKM Ac-1403	VKMAc_1403_P2	NZ_FVZG01000001.1	931346	941316	9970	Incomplete	10	PHAGE_Escher_ESCO5_NC_047776(4)	Phaster
363		VKM Ac-1790	VKMAc_1790_P1	NZ_JADKRO010000006.1	49778	59748	9970	Incomplete	10	PHAGE_Escher_vB_EcoM_Schickermooser_NC_048196(4)	Phaster
364		VKM Ac-1790	VKMAc_1790_P2	NZ_JADKRO010000003.1	513778	535898	22121	Active	0.82	Mycobacterium phage YungJamal	Prophage hunter
365		VKM Ac-2542	VKMAc_2542_P1	NZ_JADKRQ010000001.1	1080036	1089990	9954	Incomplete	10	PHAGE_Escher_vB_EcoM_Schickermooser_NC_048196(4)	Phaster
366	20	VKM Ac-2872	VKMAc_2872_P1	NZ_JADKRR010000004.1	39148	51426	12278	Incomplete	40	PHAGE_Microb_Appa_NC_047972(3)	Phaster
367	20	VKM Ac-2872	VKMAc_2872_P2	NZ_JADKRR010000004.1	53924	81081	27157	Incomplete	40	PHAGE_Microb_Min1_NC_009603(9)	Phaster
368	20	VKM Ac-2872	VKMAc_2872_P3	NZ_JADKRR010000004.1	40269	111051	70783	Partial	0.907	dsDNAphage	Virsorter
369		VKM Ac-2873	VKMAc_2873_P1	NZ_JADKRS010000001.1	928847	935783	6936	Incomplete	10	PHAGE_Escher_ESCO5_NC_047776(4)	Phaster
370		VKM Ac-2886	VKMAc_2886_P1	NZ_JADKRP010000001.1	804898	814790	9892	Incomplete	10	PHAGE_Escher_ESCO5_NC_047776(4)	Phaster
371		VKM Ac-2886	VKMAc_2886_P2	NZ_JADKRP010000001.1	1007594	1017221	9627	Incomplete	20	PHAGE_Paenib_Yerffej_NC_048714(1)	Phaster
372		VKM Ac-2886	VKMAc_2886_P3	NZ_JADKRP010000007.1	2820	32402	29583	Ambiguous	0.52	Streptomyces phage Picard	Prophage hunter
373		VKM Ac-2886	VKMAc_2886_P4	NZ_JADKRP010000009.1	3	4933	4931	Full	0.807	dsDNAphage	Virsorter
374		VKM Ac-2921	VKMAc_2921_P1	NZ_JALGRN010000001.1	925523	932475	6952	Incomplete	10	PHAGE_Escher_ESCO5_NC_047776(4)	Phaster
375		VL527	VL527_P1	NZ_CP047054.1	82995	105110	22116	Active	0.84	Mycobacterium phage YungJamal	Prophage hunter
376		VL527	VL527_P2	NZ_CP047054.1	771178	781919	10742	Ambiguous	0.75	Halorubrum phage CGphi46	Prophage hunter
377		VL527	VL527_P3	NZ_CP047055.1	4367	50438	46072	Ambiguous	0.61	Mycobacterium phage YungJamal	Prophage hunter
378		VL527	VL527_P4	NZ_CP047054.1	1179631	1189615	9984	Incomplete	10	PHAGE_Escher_ESCO5_NC_047776(4)	Phaster
379		VQ143	VQ143_P1	NZ_CP076352.1	637094	647846	10753	Ambiguous	0.65	Mycobacterium phage ZoeJ	Prophage hunter
380		VQ28	VQ28_P1	NZ_CP076349.1	637110	647862	10753	Ambiguous	0.65	Mycobacterium phage ZoeJ	Prophage hunter
381	21	VQ28	VQ28_P2	NZ_CP076350.1	93341	110080	16740	Ambiguous	0.51	Mycobacterium phage Xerxes	Prophage hunter
382	21	VQ28	VQ28_P3	NZ_CP076350.1	104061	130923	26863	Active	0.91	Achromobacter phage 83-24	Prophage hunter
383		VQ28	VQ28_P4	NZ_CP076351.1	553	12665	12113	Ambiguous	0.71	Mycobacterium phage Findley	Prophage hunter
384		VQ28	VQ28_P5	NZ_CP076349.1	1040722	1050705	9983	Incomplete	10	PHAGE_Escher_ESCO5_NC_047776(4)	Phaster
385		Z001	Z001_P1	NZ_PSTW01000031.1	1610	27932	26323	Ambiguous	0.6	Mycobacterium phage Rich	Prophage hunter
386		Z001	Z001_P2	NZ_PSTW01000014.1	40495	50442	9947	Incomplete	10	PHAGE_Escher_vB_EcoM_Schickermooser_NC_048196(4)	Phaster
387		Z001	Z001_P3	NZ_PSTW01000012.1	45598	58310	12713	Partial	0.967	dsDNAphage	Virsorter
388		Z002	Z002_P1	NZ_PSTV01000027.1	559	12405	11847	Ambiguous	0.59	Rhodococcus phage E3	Prophage hunter
389		Z002	Z002_P2	NZ_PSTV01000029.1	25483	35475	9992	Incomplete	10	PHAGE_Escher_vB_EcoM_Schickermooser_NC_048196(4)	Phaster
390		Z002	Z002_P3	NZ_PSTV01000011.1	112916	125628	12713	Partial	0.967	dsDNAphage	Virsorter
		Indicates that prophages overlapped in the same strain
