# Supplementary material for: Exploring Viral Interactions in Clavibacter Species: In Silico Analysis of Prophage Prevalence and Antiviral Defenses
Source: Life (Basel). 2025 Jan 27;15(2):187. doi: 10.3390/life15020187 (PMC11856565; doi:10.3390/life15020187)
Supplement: Supplementary file 1 [file life-15-00187-s001.zip › Table S3. Curated list of identified Clavibacter prophages. (1).xlsx]

## Sheet: Hoja1
#	Alignment*	Strain	Clavibacter_specie	Prophage	Sequence ID	Start	End	Length	Genes	Category	Score	GC	Location	Closest phage	Programa	Contig_size#	Genome Assembly Level	Cluster_ANI	Origin
1		44	Clavibacter nebraskensis	44_P1	NZ_CP086346.1	1000111	1010018	9908	13	Incomplete	10	72	Chromosome	PHAGE_Escher_ESCO5_NC_047776(4)	Phaster		Complete Genome	A	Nebraska, USA
2		44	Clavibacter nebraskensis	44_P2	NZ_CP086346.1	63770	71572	7803	11	Incomplete	40	68	Plasmid	PHAGE_Mycoba_Adler_NC_023591(1)	Phaster		Complete Genome	Unique	Nebraska, USA	1
3		44	Clavibacter nebraskensis	44_P3	NZ_CP086347.1	2224	21142	18919	22	Ambiguous	0.72	69	Plasmid	Mycobacterium phage Zakhe101	Prophage hunter		Complete Genome	Unique	Nebraska, USA	1
4	1	317	Clavibacter michiganensis	317_P5	NZ_SISU01000001.1	224326	285083	60758	77	Incomplete	0.92	71	Chromosome	dsDNAphage	Virsorter/Prophage Hunter/Phaster	1343171	Complete Genome	E	New York, USA	1
5		1106	Clavibacter capsici	1106_P1	NZ_CP048047.1	2506344	2533928	27585	36	Ambiguous	0.66	73	Chromosome	Mycobacterium phage Adjutor	Prophage hunter		Complete Genome	Unique	Paju, South Korea	1
6	2	1207	Clavibacter capsici	1207_P1_P6_P8	CP048045.1	859792	958945	99153	138	Active	0.99	66	Chromosome	Gordonia phage Nyceirae	Prophage hunter/Virsorter		Complete Genome	Unique	Seosan, South Korea	1
7		1207	Clavibacter capsici	1207_P7	CP048045.1	760233	769859	9626	12	Incomplete	20	73	Chromosome	PHAGE_Acidia_virus_NC_029316(1)	Phaster		Complete Genome	C	Seosan, South Korea	1
8		1207	Clavibacter capsici	1207_P9	CP048045.1	1003227	1013127	9901	17	Incomplete	10	72	Chromosome	PHAGE_Escher_ESCO5_NC_047776(4)	Phaster		Complete Genome	A	Seosan, South Korea	1
9		1217	Clavibacter michiganensis	1217_P1	NZ_JAATPM010000003.1	170	13641	13472	17	Ambiguous	0.51	66	Plasmid	Streptomyces phage BabyGotBac	Prophage hunter	72130	Scaffold	Unique	Rusia	1
10		1217	Clavibacter michiganensis	1217_P2	NZ_JAATPM010000003.1	43956	69536	25581	54	Ambiguous	0.77	66	Plasmid	Mycobacterium phage YungJamal	Prophage hunter	72130	Scaffold	Unique	Rusia	1
11		1217	Clavibacter michiganensis	1217_P3	NZ_JAATPM010000009.1	2614	25301	22688	27	Ambiguous	0.57	68	Plasmid	Klebsiella phage SopranoGao	Prophage hunter	32586	Scaffold	Unique	Rusia	1
12		1217	Clavibacter michiganensis	1217_P4	NZ_JAATPM010000012.1	15943	41478	25536	45	Ambiguous	0.74	65	Chromosome	Mycobacterium phage YungJamal	Prophage hunter	46695	Scaffold	B	Rusia
13		1217	Clavibacter michiganensis	1217_P5	NZ_JAATPM010000004.1	48574	58558	9985	15	Incomplete	10	72	Chromosome	PHAGE_Escher_ESCO5_NC_047776(4)	Phaster	70145	Scaffold	A	Rusia	1
14		1217	Clavibacter michiganensis	1217_P6	NZ_JAATPM010000120.1	105	7702	7597	9	Full	0.587	73	Chromosome	dsDNAphage	Virsorter	7702	Scaffold	C	Rusia
15		1217	Clavibacter michiganensis	1217_P7	NZ_JAATPM010000003.1	17152	34439	17288	20	Partial	0.913	66	Plasmid	dsDNAphage	Virsorter	72130	Scaffold	Unique	Rusia
16		7580	Clavibacter nebraskensis	7580_P1	NZ_CP033722.2	991769	1001676	9908	13	Incomplete	10	72	Chromosome	PHAGE_Escher_ESCO5_NC_047776(4)	Phaster		Complete Genome	A	Iowa, USA
17		NCPPB 2581	Clavibacter nebraskensis	NCPPB_2581_P1	NC_020891.1	991930	1001837	9908	13	Incomplete	10	72	Chromosome	PHAGE_Escher_ESCO5_NC_047776(4)	Phaster		Complete Genome	A	Missing	1
18		419B	Clavibacter nebraskensis	419B_P1	NZ_CP086350.1	1000532	1010439	9908	13	Incomplete	10	72	Chromosome	PHAGE_Escher_ESCO5_NC_047776(4)	Phaster		Complete Genome	A	Nebraska, USA	1
19		61-1	Clavibacter nebraskensis	06_1_P1	NZ_CP033723.2	991769	1001676	9908	13	Incomplete	10	72	Chromosome	PHAGE_Escher_ESCO5_NC_047776(4)	Phaster		Complete Genome	Unique	Iowa, USA
20		A4758	Clavibacter michiganensis	A4758_P1	NZ_CP053860.1	1096811	1118931	22121	31	Active	0.87	68	Chromosome	Mycobacterium phage YungJamal	Prophage hunter		Complete Genome	B	China
21		A4758	Clavibacter michiganensis	A4758_P2	NZ_CP053860.1	32345	42329	9984	15	Incomplete	10	72	Chromosome	PHAGE_Escher_ESCO5_NC_047776(4)	Phaster		Complete Genome	A	China	1
22		A5747*	Clavibacter michiganensis	A5747_P1	NZ_CP053437.1	313627	335742	22116	31	Active	0.85	68	Chromosome	Mycobacterium phage YungJamal	Prophage hunter		Complete Genome	B	Oregon, USA
23		A5747*	Clavibacter michiganensis	A5747_P2	NZ_CP053437.1	2958376	2969115	10740	10	Ambiguous	0.51	67	Chromosome	Halorubrum phage CGphi46	Prophage hunter		Complete Genome	D	Oregon, USA	1
24		A5747*	Clavibacter michiganensis	A5747_P3	NZ_CP053437.1	2550739	2560723	9985	15	Incomplete	10	72	Chromosome	PHAGE_Escher_vB_EcoM_Schickermooser_NC_048196(4)	Phaster		Complete Genome	A	Oregon, USA	1
25		A6096	Clavibacter nebraskensis	A6096_P1	NZ_CP040797.1	1045334	1055241	9908	13	Incomplete	10	72	Chromosome	PHAGE_Escher_ESCO5_NC_047776(4)	Phaster		Complete Genome	A	Nebraska, USA
26		A6099	Clavibacter sp.	A6099_P1	NZ_CP083439.1	1096718	1106665	9948	16	Incomplete	10	72	Chromosome	PHAGE_Escher_ESCO5_NC_047776(4)	Phaster		Complete Genome	A	California, USA	1
27		A6099	Clavibacter sp.	A6099_P2	NZ_CP083439.1	2750699	2760568	9870	16	Incomplete	10	71	Chromosome	PHAGE_Arthro_vB_ArS_ArV2_NC_022972(2)	Phaster		Complete Genome	Unique	California, USA
28		ARZ28	Clavibacter michiganensis	ARZ28_P1	NZ_QLNE01000006.1	6623	33096	26474	42	Ambiguous	0.76	69	Plasmid	Mycobacterium phage YungJamal	Prophage hunter	37321	Contig	B	USA	1
29		ARZ28	Clavibacter michiganensis	ARZ28_P2	NZ_QLNE01000070.1	7180	14898	7719	11	Incomplete	10	72	Chromosome	PHAGE_Escher_vB_EcoM_Schickermooser_NC_048196(4)	Phaster	14899	Contig	A	USA
30		ARZ28	Clavibacter michiganensis	ARZ28_P3	NZ_QLNE01000140.1	2	7797	7796	10	Full	0.667	73	Chromosome	dsDNAphage	Virsorter	7797	Contig	C	USA	1
31		ARZ28	Clavibacter michiganensis	ARZ28_P4	NZ_QLNE01000230.1	15	3594	3580	4	Full	0.613	73	Chromosome	dsDNAphage	Virsorter	3615	Contig	E	USA
32		ARZ28	Clavibacter michiganensis	ARZ28_P5	NZ_QLNE01000272.1	2	2118	2117	2	Full	0.573	74	Chromosome	dsDNAphage	Virsorter	2348	Contig	Unique	USA	1
33		ATCC 10202	Clavibacter michiganensis	ATCC_10202_P1	NZ_QLMX01000023.1	9568	19552	9985	15	Incomplete	10	72	Chromosome	PHAGE_Escher_ESCO5_NC_047776(4)	Phaster	26743	Contig	A	Missing
34		ATCC 10202	Clavibacter michiganensis	ATCC_10202_P2	NZ_QLMX01000076.1	343	13383	13041	16	Active	0.81	67	Chromosome	Mycobacterium phage ZenTime222	Prophage hunter	14285	Contig	B	Missing
35		ATCC 10202	Clavibacter michiganensis	ATCC_10202_P3	NZ_QLMX01000141.1	2	7812	7811	10	Full	0.653	73	Chromosome	dsDNAphage	Virsorter	7813	Contig	C	Missing
36		ATCC 10202	Clavibacter michiganensis	ATCC_10202_P4	NZ_QLMX01000272.1	2	1383	1382	1	Full	0.567	74	Chromosome	dsDNAphage	Virsorter	1507	Contig	F	Missing
37	3	ATCC 10253	Clavibacter insidiosus	ATCC_10253_P1_3_4	NZ_CP021039.1	15385	46959	31575	54	Incomplete	0.63	67	Plasmid	Mycobacterium phage Omnicron	Prophage hunter/Phaster		Complete Genome	Unique	Kansas, USA
38		ATCC 10253	Clavibacter insidiosus	ATCC_10253_P2	NZ_CP021038.1	1641546	1665929	24384	39	Ambiguous	0.5	70	Chromosome	Mycobacterium phage YungJamal	Prophage hunter		Complete Genome	Unique	Kansas, USA
39		ATCC 14456	Clavibacter michiganensis	ATCC_14456_P1	NZ_QLMU01000026.1	343	13383	13041	16	Active	0.81	67	Chromosome	Mycobacterium phage ZenTime222	Prophage hunter	14286	Contig	B	Italy
40		ATCC 14456	Clavibacter michiganensis	ATCC_14456_P2	NZ_QLMU01000001.1	117732	127716	9985	15	Incomplete	10	72	Chromosome	PHAGE_Escher_vB_EcoM_Schickermooser_NC_048196(4)	Phaster	412501	Contig	A	Italy
41		ATCC 33566	Clavibacter tessellarius	ATCC_33566_P1	NZ_MZMQ01000001.1	121131	130951	9821	24	Incomplete	10	72	Chromosome	PHAGE_Escher_vB_EcoM_Schickermooser_NC_048196(4)	Phaster		Complete Genome	A	USA	1
42		ATCC33113	Clavibacter sepedonicus	ATCC33113_P1	NC_010407.1	660037	667813	7777	13	Incomplete	10	71	Chromosome	PHAGE_Escher_vB_EcoM_Schickermooser_NC_048196(4)	Phaster		Complete Genome	A	Canada	1
43	4	ATCC33113	Clavibacter sepedonicus	ATCC33113_P2_P3	NC_010399.1	17087	50350	33264	67	Ambiguous	0.75	67	Plasmid	Mycobacterium phage SDcharge11	Prophage hunter		Complete Genome	Unique	Canada	1
44		ATCC33113	Clavibacter sepedonicus	ATCC33113_P4	NC_010407.1	2826688	2839410	12723	21	Ambiguous	0.57	74	Chromosome	Streptomyces phage VWB	Prophage hunter		Complete Genome	Unique	Canada	1
45		ATCC33113	Clavibacter sepedonicus	ATCC33113_P5	NC_010408.1	20353	41506	21154	35	Ambiguous	0.71	70	Plasmid	Gordonia phage Wizard	Prophage hunter		Complete Genome	Unique	Canada
46	5	ATCC33113	Clavibacter sepedonicus	ATCC33113_P6_P7	NC_010408.1	50673	94488	43816	60	Incomplete	0.55	68	Plasmid	Streptomyces phage Picard	Prophage hunter/Virsorter		Complete Genome	Unique	Canada
47	6	AY1A6	Clavibacter michiganensis	AY1A6_P1_P4	NZ_PSTS01000005.1	30051	102907	72857	102	Incomplete	0.907	71	Chromosome	Arthrobacter phage Galaxy	Virsorter/Prophage Hunter/Phaster	156780	Scaffold	Unique	Missing
48		AY1B2	Clavibacter michiganensis	AY1B2_P1	NZ_PSTR01000020.1	120	26306	26187	42	Ambiguous	0.67	66	Plasmid	Mycobacterium phage Krueger	Prophage hunter	59405	Scaffold	Unique	Missing
49		AY1B2	Clavibacter michiganensis	AY1B2_P2	NZ_PSTR01000020.1	47882	59124	11243	16	Active	0.86	65	Plasmid	N/A	Prophage hunter	59405	Scaffold	Unique	Missing
50		AY1B2	Clavibacter michiganensis	AY1B2_P3	NZ_PSTR01000012.1	48072	57981	9910	18	Incomplete	10	72	Chromosome	PHAGE_Escher_ESCO5_NC_047776(4)	Phaster	109340	Scaffold	A	Missing
51		AY1B3	Clavibacter michiganensis	AY1B3_P1	NZ_PSXY01000002.1	136995	155625	18631	33	Ambiguous	0.52	67	Chromosome	Streptomyces phage Scap1	Prophage hunter	225179	Scaffold	Unique	Missing	1
52		AY1B3	Clavibacter michiganensis	AY1B3_P2	NZ_PSXY01000018.1	33	11757	11725	16	Active	0.88	67	Plasmid	Mycobacterium phage YungJamal	Prophage hunter	56506	Scaffold	Unique	Missing
53		AY1B3	Clavibacter michiganensis	AY1B3_P3	NZ_PSXY01000015.1	15852	25719	9868	21	Incomplete	10	72	Chromosome	PHAGE_Escher_vB_EcoM_Schickermooser_NC_048196(4)	Phaster	77591	Scaffold	A	Missing
54	7	AY2B8	Clavibacter michiganensis	AY2B8_P1_P4	PSXW01000003.1	116896	181204	64309	86	Active	0.97	65	Chromosome	Microbacterium phage Min1	Virsorter/Prophage Hunter/Phaster	264229	Scaffold	Unique	Missing
55		BS5	Clavibacter sp.	BS5_P1	BGOH01000003.1	1808	9066	7259	13	Incomplete	30	44	Chromosome	PHAGE_Bacill_G_NC_023719(2)	Phaster	65989	Contig	Unique	Japan	1
56		BS5	Clavibacter sp.	BS5_P2	BGOH01000006.1	78416	87062	8647	13	Incomplete	40	46	Chromosome	PHAGE_Erwini_vB_EamM_Phobos_NC_031043(1)	Phaster	96838	Contig	Unique	Japan	1
57		CA00001	Clavibacter michiganensis	CA00001_P1	NZ_MDHK01000026.1	49069	59052	9984	15	Incomplete	10	72	Chromosome	PHAGE_Escher_vB_EcoM_Schickermooser_NC_048196(4)	Phaster	139676	Contig	A	California, USA
58		CA00002	Clavibacter michiganensis	CA00002_P1	NZ_MDHM01000001.1	82290	104409	22120	26	Active	0.82	68	Chromosome	Mycobacterium phage YungJamal	Prophage hunter	3281486	Contig	B	California, USA
59		CA00002	Clavibacter michiganensis	CA00002_P2	NZ_MDHM01000001.1	1140855	1148636	7782	11	Incomplete	10	72	Chromosome	PHAGE_Entero_phi92_NC_023693(3)	Phaster	3281486	Contig	A	California, USA	1
60		CASJ001	Clavibacter michiganensis	CASJ001_P1	MDHB01000006.1	66942	73996	7055	14	Incomplete	10	73	Chromosome	PHAGE_Escher_ESCO5_NC_047776(4)	Phaster	137933	Contig	A	California, USA
61		CASJ001	Clavibacter michiganensis	CASJ001_P2	MDHB01000001.1	51860	72623	20764	31	Ambiguous	0.73	75	Chromosome	Streptomyces phage Raleigh	Prophage hunter	1764379	Contig	G	California, USA
62		CASJ001	Clavibacter michiganensis	CASJ001_P3	MDHB01000001.1	294190	327660	33471	54	Ambiguous	0.78	72	Chromosome	Prochlorococcus phage P-HM2	Prophage hunter	1764379	Contig	Unique	California, USA
63		CASJ001	Clavibacter michiganensis	CASJ001_P4	MDHB01000001.1	489972	519565	29594	46	Ambiguous	0.57	73	Chromosome	Mycobacterium phage Nazo	Prophage hunter	1764379	Contig	Unique	California, USA
64		CASJ001	Clavibacter michiganensis	CASJ001_P5	MDHB01000001.1	675254	702924	27671	46	Ambiguous	0.58	69	Chromosome	Moraxella phage Mcat16	Prophage hunter	1764379	Contig	Unique	California, USA
65		CASJ001	Clavibacter michiganensis	CASJ001_P6	MDHB01000001.1	1192487		13608	27	Active	0.98	68	Chromosome	Mycobacterium phage YungJamal	Prophage hunter	1764379	Contig	B	California, USA
66	8	CASJ001	Clavibacter michiganensis	CASJ001_P7_P8	MDHB01000001.1	1302123	1328953	26831	44	Active	0.75	73	Chromosome	Achromobacter phage 83-24	Prophage hunter	1764379	Contig	Unique	California, USA	1
67		CASJ001	Clavibacter michiganensis	CASJ001_P9	MDHB01000001.1	1475247	1488698	13452	26	Ambiguous	0.7	74	Chromosome	Mycobacterium phage Hurricane	Prophage hunter	1764379	Contig	Unique	California, USA	1
68		CASJ001	Clavibacter michiganensis	CASJ001_P10	MDHB01000001.1	1678897	1694756	15860	17	Ambiguous	0.59	75	Chromosome	Aureococcus anophagefferens virus	Prophage hunter	1764379	Contig	Unique	California, USA	1
69		CASJ001	Clavibacter michiganensis	CASJ001_P11	MDHB01000002.1	189079	204613	15535	19	Ambiguous	0.6	76	Chromosome	Streptomyces phage SV1	Prophage hunter	864857	Contig	Unique	California, USA	1
70		CASJ001	Clavibacter michiganensis	CASJ001_P12	MDHB01000002.1	372261	396620	24360	34	Ambiguous	0.67	70	Chromosome	Moraxella phage Mcat6	Prophage hunter	864857	Contig	Unique	California, USA	1
71		CASJ001	Clavibacter michiganensis	CASJ001_P13	MDHB01000002.1	620604	654324	33721	52	Ambiguous	0.69	73	Chromosome	Caulobacter phage Sansa	Prophage hunter	864857	Contig	Unique	California, USA	1
72		CASJ001	Clavibacter michiganensis	CASJ001_P14	MDHB01000002.1	765909	795145	29237	30	Ambiguous	0.61	73	Chromosome	Mycobacterium phage 32HC	Prophage hunter	864857	Contig	Unique	California, USA	1
73		CASJ001	Clavibacter michiganensis	CASJ001_P15	MDHB01000003.1	154443	172827	18385	20	Ambiguous	0.62	74	Chromosome	Bacteriophage vB_NpeS-2AV2	Prophage hunter	275448	Contig	Unique	California, USA
74		CASJ002	Clavibacter michiganensis	CASJ002_P1	NZ_MDHC01000001.1	1130591	1140560	9970	20	Incomplete	10	72	Chromosome	PHAGE_Escher_vB_EcoM_Schickermooser_NC_048196(4)	Phaster	3284808	Contig	A	California, USA	1
75		CASJ002	Clavibacter michiganensis	CASJ002_P2	NZ_MDHC01000001.1	82290	104407	22118	41	Active	0.88	67.6	Chromosome	Mycobacterium phage YungJamal	Prophage hunter	3284808	Contig	B	California, USA
76		CASJ003	Clavibacter michiganensis	CASJ003_P1	NZ_MDHD01000356.1	7166	17136	9971	15	Incomplete	10	72.2	Chromosome	PHAGE_Escher_vB_EcoM_Schickermooser_NC_048196(4)	Phaster	26738	Contig	A	California, USA
77		CASJ003	Clavibacter michiganensis	CASJ003_P2	NZ_MDHD01000272.1	1155	20590	19436	21	Ambiguous	0.61	66	Chromosome	Mycobacterium phage ZenTime222	Prophage hunter	23291	Contig	B	California, USA	1
78		CASJ003	Clavibacter michiganensis	CASJ003_P3	NZ_MDHD01000040.1	1	2373	2373	5	Full	0.567	73	Chromosome	dsDNAphage	Virsorter	2377	Contig	G	California, USA	1
79		CASJ003	Clavibacter michiganensis	CASJ003_P4	NZ_MDHD01000214.1	229	2423	2195	2	Full	0.66	75	Chromosome	dsDNAphage	Virsorter	2423	Contig	Unique	California, USA	1
80		CASJ003	Clavibacter michiganensis	CASJ003_P5	NZ_MDHD01000259.1	1	1424	1424	1	Full	0.667	74	Chromosome	dsDNAphage	Virsorter	1564	Contig	F	California, USA
81		CASJ003	Clavibacter michiganensis	CASJ003_P6	NZ_MDHD01000309.1	3	7908	7906	10	Full	0.887	73	Chromosome	dsDNAphage	Virsorter	7908	Contig	C	California, USA
82		CASJ004	Clavibacter michiganensis	CASJ004_P1	NZ_MDHE01000038.1	3443	20200	16758	32	Ambiguous	0.58	63	Chromosome	Mycobacterium phage Xerxes	Prophage hunter	29008	Contig	Unique	California, USA
83		CASJ004	Clavibacter michiganensis	CASJ004_P2	NZ_MDHE01000423.1	1140	20577	19438	25	Ambiguous	0.69	66	Chromosome	Mycobacterium phage ZenTime222	Prophage hunter	23343	Contig	B	California, USA	1
84		CASJ004	Clavibacter michiganensis	CASJ004_P3	NZ_MDHE01000385.1	5109	12896	7788	11	Incomplete	10	72	Chromosome	PHAGE_Escher_vB_EcoM_Schickermooser_NC_048196(4)	Phaster	12897	Contig	A	California, USA	1
85		CASJ004	Clavibacter michiganensis	CASJ004_P4	NZ_MDHE01000339.1	3	7872	7870	10	Full	0.573	73	Chromosome	dsDNAphage	Virsorter	7874	Contig	C	California, USA	1
86	9	CASJ005	Clavibacter michiganensis	CASJ005_P2_P1	NZ_MDHF01000164.1	2035	13733	11699	8	Active	0.85	73	Chromosome	Mycobacterium phage Wintermute	Prophage hunter/Phaster	20444	Contig	Unique	California, USA	1
87		CASJ005	Clavibacter michiganensis	CASJ005_P3	NZ_MDHF01000215.1	3	7803	7801	10	Full	0.573	73	Chromosome	dsDNAphage	Virsorter	7803	Contig	C	California, USA	1
88	10	CASJ006	Clavibacter michiganensis	CASJ006_P2_P1	NZ_MDHG01000001.1	78715	130656	51942	102	Active	0.88	66	Chromosome	Mycobacterium phage ZenTime222	Prophage hunter	150497	Contig	B	California, USA
89		CASJ006	Clavibacter michiganensis	CASJ006_P3	NZ_MDHG01000002.1	2303226	2313962	10737	11	Ambiguous	0.57	67	Chromosome	Halorubrum phage CGphi46	Prophage hunter	3215422	Contig	D	California, USA
90		CASJ006	Clavibacter michiganensis	CASJ006_P4	NZ_MDHG01000002.1	2708281	2718248	9968	15	Incomplete	10	72	Chromosome	PHAGE_Escher_ESCO5_NC_047776(4)	Phaster	3215422	Contig	A	California, USA	1
91		CASJ007	Clavibacter michiganensis	CASJ007_P1	MDHH01000001.1	139732	173202	33471	54	Ambiguous	0.78	72	Chromosome	Prochlorococcus phage P-HM2	Prophage hunter	1609887	Contig	Unique	California, USA
92		CASJ007	Clavibacter michiganensis	CASJ007_P2	MDHH01000001.1	335514	365107	29594	46	Ambiguous	0.57	73	Chromosome	Mycobacterium phage Nazo	Prophage hunter	1609887	Contig	Unique	California, USA
93		CASJ007	Clavibacter michiganensis	CASJ007_P3	MDHH01000001.1	520796	548466	27671	46	Ambiguous	0.58	69	Chromosome	Moraxella phage Mcat16	Prophage hunter	1609887	Contig	Unique	California, USA
94		CASJ007	Clavibacter michiganensis	CASJ007_P4	MDHH01000001.1	1038029	1051636	13608	27	Active	0.99	68	Chromosome	Mycobacterium phage YungJamal	Prophage hunter	1609887	Contig	B	California, USA
95	11	CASJ007	Clavibacter michiganensis	CASJ007_P5_P6	MDHH01000001.1	1147665	1174495	26831	44	Active	0.75	73	Chromosome	Achromobacter phage 83-24	Prophage hunter	1609887	Contig	Unique	California, USA
96		CASJ007	Clavibacter michiganensis	CASJ007_P7	MDHH01000001.1	1320789	1334240	13452	26	Ambiguous	0.7	74	Chromosome	Mycobacterium phage Hurricane	Prophage hunter	1609887	Contig	Unique	California, USA
97		CASJ007	Clavibacter michiganensis	CASJ007_P8	MDHH01000001.1	1524439	1540298	15860	17	Ambiguous	0.59	75	Chromosome	Aureococcus anophagefferens virus	Prophage hunter	1609887	Contig	Unique	California, USA
98		CASJ007	Clavibacter michiganensis	CASJ007_P9	MDHH01000002.1	372261	396620	24360	34	Ambiguous	0.67	70	Chromosome	Moraxella phage Mcat6	Prophage hunter	480089	Contig	Unique	California, USA
99		CASJ007	Clavibacter michiganensis	CASJ007_P10	MDHH01000003.1	365	26568	26204	33	Ambiguous	0.54	74	Chromosome	Mycobacterium phage Adephagia	Prophage hunter	404281	Contig	F	California, USA
100		CASJ007	Clavibacter michiganensis	CASJ007_P11	MDHH01000003.1	49004	78240	29237	30	Ambiguous	0.56	73	Chromosome	Mycobacterium phage 32HC	Prophage hunter	404281	Contig	Unique	California, USA
101		CASJ007	Clavibacter michiganensis	CASJ007_P12	MDHH01000004.1	95427	122650	27224	48	Ambiguous	0.64	74	Chromosome	Mycobacterium phage YungJamal	Prophage hunter	173329	Contig	G	California, USA
102		CASJ007	Clavibacter michiganensis	CASJ007_P13	MDHH01000008.1	107575	125959	18385	20	Ambiguous	0.67	74	Chromosome	Bacteriophage vB_NpeS-2AV2	Prophage hunter	268865	Contig	Unique	California, USA
103		CASJ007	Clavibacter michiganensis	CASJ007_P14	MDHH01000009.1	66942	73996	7055	14	Incomplete	10	72.7	Chromosome	PHAGE_Escher_vB_EcoM_Schickermooser_NC_048196(4)	Phaster	137933	Contig	A	California, USA
104		CASJ008	Clavibacter michiganensis	CASJ008_P1	NZ_MDHI01000004.1	704810	714714	9905	15	Incomplete	10	71.9	Chromosome	PHAGE_Escher_vB_EcoM_Schickermooser_NC_048196(4)	Phaster	2059966	Contig	A	California, USA
105		CASJ008	Clavibacter michiganensis	CASJ008_P2	NZ_MDHI01000004.1	305453	316119	10667	11	Ambiguous	0.68	66.6	Chromosome	Halorubrum phage CGphi46	Prophage hunter	2059966	Contig	D	California, USA
106		CASJ008	Clavibacter michiganensis	CASJ008_P3	NZ_MDHI01000022.1	205	11123	10919	17	Active	0.93	66.3	Chromosome	Mycobacterium phage YungJamal	Prophage hunter	11246	Contig	B	California, USA
107		CASJ009	Clavibacter michiganensis	CASJ009_P1	MDHJ01000001.1	1009722	1017492	7771	14	Incomplete	10	71.3	Chromosome	PHAGE_Escher_ESCO5_NC_047776(4)	Phaster	3268273	Contig	A	California, USA
108		CASJ009	Clavibacter michiganensis	CASJ009_P2	MDHJ01000001.1	70437	89869	19433	21	Ambiguous	0.64	74	Chromosome	Mycobacterium phage Wintermute	Prophage hunter	3268273	Contig	Unique	California, USA
109	12	CASJ009	Clavibacter michiganensis	CASJ009_P4_P3	MDHJ01000001.1	2494709	2511458	16750	22	Ambiguous	0.57	72	Chromosome	Gordonia phage Blueberry	Prophage hunter	3268273	Contig	Unique	California, USA	1
110		CAYO001	Clavibacter michiganensis	CAYO001_P1	NZ_MDHL01000001.1	1159955	1169939	9985	15	Incomplete	10	72	Chromosome	PHAGE_Escher_vB_EcoM_Schickermooser_NC_048196(4)	Phaster	3331441	Contig	A	California, USA
111		CAYO001	Clavibacter michiganensis	CAYO001_P2	NZ_MDHL01000001.1	82339	104453	22115	28	Active	0.84	67.7	Chromosome	Mycobacterium phage YungJamal	Prophage hunter	3331441	Contig	B	California, USA
112		CAYO001	Clavibacter michiganensis	CAYO001_P3	NZ_MDHL01000001.1	752381	763120	10740	10	Ambiguous	0.67	66.7	Chromosome	Halorubrum phage CGphi46	Prophage hunter	3331441	Contig	D	California, USA
113		CF11	Clavibacter michiganensis	CF11_P1	NZ_JROD01000007.1	41936	49705	7770	11	Incomplete	10	71.3	Chromosome	PHAGE_Escher_ESCO5_NC_047776(4)	Phaster	199857	Contig	A	China
114		CFBP 1195	Clavibacter insidiosus	CFBP_1195_P1	NZ_QWDZ01000011.1	443	12875	12433	15	Ambiguous	0.6	68.2	Plasmid	Dinoroseobacter phage vB_DshS-R5C	Prophage hunter	21427	Contig	Unique	United Kingdom
115		CFBP 1195	Clavibacter insidiosus	CFBP_1195_P2	NZ_QWDZ01000028.1	3141	14217	11077	19	Active	0.92	69.1	Chromosome	Streptomyces phage Picard	Prophage hunter	14624	Contig	Unique	United Kingdom
116		CFBP 1195	Clavibacter insidiosus	CFBP_1195_P3	NZ_QWDZ01000123.1	1395	7565	6171	7	Incomplete	10	72.1	Chromosome	PHAGE_Escher_ESCO5_NC_047776(3)	Phaster	7850	Contig	A	United Kingdom
117		CFBP 1195	Clavibacter insidiosus	CFBP_1195_P4	NZ_QWDZ01000255.1	3	3813	3811	5	Full	0.653	73	Chromosome	dsDNAphage	Virsorter	4303	Contig	Unique	United Kingdom
118		CFBP 1195	Clavibacter insidiosus	CFBP_1195_P5	NZ_QWDZ01000456.1	1	1781	1781	3	Full	0.513	74	Chromosome	dsDNAphage	Virsorter	1781	Contig	Unique	United Kingdom
119		CFBP 2404	Clavibacter insidiosus	CFBP_2404_P1	NZ_RDQV01000003.1	216619	226568	9950	14	Incomplete	10	72.2	Chromosome	PHAGE_Escher_vB_EcoM_Schickermooser_NC_048196(4)	Phaster	267056	Scaffold	A	USA
120		CFBP 2404	Clavibacter insidiosus	CFBP_2404_P2	NZ_RDQV01000001.1	157569	181952	24384	37	Ambiguous	0.5	70.2	Chromosome	Mycobacterium phage YungJamal	Prophage hunter	419809	Scaffold	Unique	USA
121		CFBP 2404	Clavibacter insidiosus	CFBP_2404_P3	NZ_RDQV01000034.1	1078	12964	11887	16	Active	0.82	66.2	Plasmid	Mycobacterium phage Audrey	Prophage hunter	15807	Scaffold	Unique	USA
122		CFBP 2404	Clavibacter insidiosus	CFBP_2404_P4	NZ_RDQV01000043.1	239	5917	5679	9	Full	0.613	67.9	Plasmid	dsDNAphage	Virsorter	6381	Scaffold	Unique	USA
123		CFBP 2404	Clavibacter insidiosus	CFBP_2404_P5	NZ_RDQV01000045.1	1	5188	5188	8	Full	0.747	68.9	Plasmid	dsDNAphage	Virsorter	5190	Scaffold	Unique	USA
124		CFBP 2404	Clavibacter insidiosus	CFBP_2404_P6	NZ_RDQV01000053.1	288	2539	2252	4	Full	0.573	68	Plasmid	dsDNAphage	Virsorter	2539	Scaffold	B	USA
125		CFBP 2404	Clavibacter insidiosus	CFBP_2404_P7	NZ_RDQV01000030.1	2847	16272	13426	16	Partial	0.993	66.2	Plasmid	dsDNAphage	Virsorter	27750	Scaffold	Unique	USA
126		CFBP 3399	Clavibacter michiganensis	CFBP_3399_P1	NZ_JAHEWV010000011.1	41100	50920	9821	16	Incomplete	10	72.2	Chromosome	PHAGE_Escher_ESCO5_NC_047776(4)	Phaster	102248	Contig	A	The Netherlands
127		CFBP 3399	Clavibacter michiganensis	CFBP_3399_P2	NZ_JAHEWV010000035.1	10888	27983	17096	27	Ambiguous	0.74	67.3	Plasmid	Gordonia phage Yeezy	Prophage hunter	28188	Contig	Unique	The Netherlands
128		CFBP 3399	Clavibacter michiganensis	CFBP_3399_P3	NZ_JAHEWV010000039.1	1283	19207	17925	18	Ambiguous	0.53	75	Chromosome	Gordonia phage BritBrat	Prophage hunter	20610	Contig	Unique	The Netherlands
129		CFBP 4999	Clavibacter michiganensis	CFBP_4999_P1	NZ_RDQW01000010.1	7117	32625	25509	33	Ambiguous	0.63	65.3	Chromosome	Mycobacterium phage YungJamal	Prophage hunter	32745	Scaffold	B	Hungary
130		CFBP 4999	Clavibacter michiganensis	CFBP_4999_P2	NZ_RDQW01000001.1	284279	294249	9971	15	Incomplete	10	72.2	Chromosome	PHAGE_Escher_ESCO5_NC_047776(4)	Phaster	1225535	Scaffold	A	Hungary
131		CFBP 6488	Clavibacter insidiosus	CFBP_6488_P1	QWEA01000004.1	356	20372	20017	32	Ambiguous	0.53	65.4	Plasmid	Streptomyces phage Samisti12	Prophage hunter	24334	Contig	Unique	Czech Republic
132		CFBP 6488	Clavibacter insidiosus	CFBP_6488_P2	QWEA01000026.1	3	8927	8925	19	Full	0.793	69	Plasmid	dsDNAphage	Virsorter	8929	Contig	Unique	Czech Republic
133		CFBP 6488	Clavibacter insidiosus	CFBP_6488_P3	QWEA01000109.1	1	4864	4864	4	Full	0.693	72.3	Chromosome	dsDNAphage	Virsorter	4866	Contig	Unique	Czech Republic
134		CFBP 6488	Clavibacter insidiosus	CFBP_6488_P4	QWEA01000124.1	325	4667	4343	7	Full	0.54	65.7	Plasmid	dsDNAphage	Virsorter	4667	Contig	Unique	Czech Republic
135		CFBP 6488	Clavibacter insidiosus	CFBP_6488_P5	QWEA01000157.1	185	4059	3875	3	Full	0.88	69	Chromosome	dsDNAphage	Virsorter	4061	Contig	Unique	Czech Republic
136		CFBP 6488	Clavibacter insidiosus	CFBP_6488_P6	QWEA01000164.1	131	4004	3874	4	Full	0.673	73	Chromosome	dsDNAphage	Virsorter	4006	Contig	Unique	Czech Republic
137		CFBP 6488	Clavibacter insidiosus	CFBP_6488_P7	QWEA01000271.1	1	3153	3153	3	Full	0.64	72	Chromosome	dsDNAphage	Virsorter	3153	Contig	C	Czech Republic
138		CFBP 6488	Clavibacter insidiosus	CFBP_6488_P8	QWEA01000284.1	61	2989	2929	5	Full	0.613	73	Chromosome	dsDNAphage	Virsorter	3055	Contig	Unique	Czech Republic
139		CFBP 6488	Clavibacter insidiosus	CFBP_6488_P9	QWEA01000323.1	3	2854	2852	5	Full	0.633	65	Plasmid	dsDNAphage	Virsorter	2856	Contig	Unique	Czech Republic
140		CFBP 6488	Clavibacter insidiosus	CFBP_6488_P10	QWEA01000376.1	26	2345	2320	2	Full	0.593	71	Plasmid	dsDNAphage	Virsorter	2572	Contig	E	Czech Republic
141		CFBP 6488	Clavibacter insidiosus	CFBP_6488_P11	QWEA01000396.1	3	2477	2475	3	Full	0.7	73	Chromosome	dsDNAphage	Virsorter	2478	Contig	Unique	Czech Republic
142		CFBP 6488	Clavibacter insidiosus	CFBP_6488_P12	QWEA01000397.1	37	2224	2188	5	Full	0.787	75	Chromosome	dsDNAphage	Virsorter	2454	Contig	Unique	Czech Republic
143		CFBP 6488	Clavibacter insidiosus	CFBP_6488_P13	QWEA01000407.1	1	2398	2398	4	Full	0.56	70	Chromosome	dsDNAphage	Virsorter	2398	Contig	Unique	Czech Republic
144		CFBP 6488	Clavibacter insidiosus	CFBP_6488_P14	QWEA01000421.1	1	2345	2345	6	Full	0.933	72	Chromosome	dsDNAphage	Virsorter	2346	Contig	G	Czech Republic
145		CFBP 6488	Clavibacter insidiosus	CFBP_6488_P15	QWEA01000460.1	58	2162	2105	3	Full	0.567	70	Chromosome	dsDNAphage	Virsorter	2163	Contig	Unique	Czech Republic
146		CFBP 6488	Clavibacter insidiosus	CFBP_6488_P16	QWEA01000624.1	3	1632	1630	3	Full	0.733	73	Chromosome	dsDNAphage	Virsorter	1632	Contig	Unique	Czech Republic
147		CFBP 6488	Clavibacter insidiosus	CFBP_6488_P17	QWEA01000629.1	1	1607	1607	3	Full	0.607	75	Chromosome	dsDNAphage	Virsorter	1607	Contig	Unique	Czech Republic
148		CFBP 7491	Clavibacter michiganensis	CFBP_7491_P1	NZ_QWEB01000004.1	13543	20391	6849	12	Incomplete	20	66.3	Plasmid	PHAGE_Strept_SV1_NC_018848(1)	Phaster	39509	Contig	Unique	Missing
149		CFBP 7491	Clavibacter michiganensis	CFBP_7491_P2	NZ_QWEB01000049.1	3863	10815	6953	12	Incomplete	10	71.4	Chromosome	PHAGE_Escher_vB_EcoM_Schickermooser_NC_048196(4)	Phaster	11324	Contig	A	Missing
150		CFBP 7491	Clavibacter michiganensis	CFBP_7491_P3	NZ_QWEB01000265.1	3	3723	3721	3	Full	0.607	74	Chromosome	dsDNAphage	Virsorter	3724	Contig	Unique	Missing
151		CFBP 7491	Clavibacter michiganensis	CFBP_7491_P4	NZ_QWEB01000364.1	214	2566	2353	2	Full	0.693	72	Chromosome	dsDNAphage	Virsorter	2568	Contig	E	Missing
152		CFBP 7491	Clavibacter michiganensis	CFBP_7491_P5	NZ_QWEB01000369.1	1	2504	2504	6	Full	0.893	73	Chromosome	dsDNAphage	Virsorter	2506	Contig	G	Missing
153		CFBP 7491	Clavibacter michiganensis	CFBP_7491_P6	NZ_QWEB01000468.1	3	1788	1786	3	Full	0.58	75	Chromosome	dsDNAphage	Virsorter	1790	Contig	Unique	Missing
154		CFBP 7491	Clavibacter michiganensis	CFBP_7491_P7	NZ_QWEB01000503.1	1	1406	1406	2	Full	0.7	75	Chromosome	dsDNAphage	Virsorter	1526	Contig	F	Missing
155		CFBP 7493	Clavibacter michiganensis	CFBP_7493_P1	NZ_QWEC01000001.1	7	10652	10646	9	Ambiguous	0.62	69.7	Plasmid	Streptomyces phage Mojorita	Prophage hunter	64915	Contig	Unique	Missing
156		CFBP 7493	Clavibacter michiganensis	CFBP_7493_P2	NZ_QWEC01000001.1	39397	55112	15716	25	Ambiguous	0.74	63.1	Plasmid	N/A	Prophage hunter	64915	Contig	Unique	Missing	1
157		CFBP 7493	Clavibacter michiganensis	CFBP_7493_P3	NZ_QWEC01000003.1	14655	24524	9870	16	Incomplete	10	70.7	Chromosome	PHAGE_Arthro_vB_ArS_ArV2_NC_022972(2)	Phaster	38579	Contig	Unique	Missing
158		CFBP 7493	Clavibacter michiganensis	CFBP_7493_P4	NZ_QWEC01000037.1	1405	11352	9948	16	Incomplete	10	71.8	Chromosome	PHAGE_Escher_vB_EcoM_Schickermooser_NC_048196(4)	Phaster	15710	Contig	A	Missing
159		CFBP 7493	Clavibacter michiganensis	CFBP_7493_P5	NZ_QWEC01000047.1	32	14711	14680	19	Full	0.627	70.6	Chromosome	dsDNAphage	Virsorter	14711	Contig	C	Missing
160		CFBP 7493	Clavibacter michiganensis	CFBP_7493_P6	NZ_QWEC01000242.1	31	4086	4056	4	Full	0.633	73.3	Chromosome	dsDNAphage	Virsorter	4088	Contig	E	Missing
161		CFBP 7577	Clavibacter nebraskensis	CFBP_7577_P1	QWED01000015.1	69	10842	10774	19	Ambiguous	0.77	66.7	Chromosome	Mycobacterium phage StarStuff	Prophage hunter	12819	Contig	Unique	Missing
162		CFBP 7577	Clavibacter nebraskensis	CFBP_7577_P2	QWED01000166.1	1	4759	4759	8	Full	0.593	72.2	Chromosome	dsDNAphage	Virsorter	4761	Contig	C	Missing
163		CFBP 7577	Clavibacter nebraskensis	CFBP_7577_P3	QWED01000356.1	3	2913	2911	4	Full	0.673	71	Chromosome	dsDNAphage	Virsorter	2914	Contig	Unique	Missing
164		CFBP 7577	Clavibacter nebraskensis	CFBP_7577_P4	QWED01000361.1	2	2771	2770	3	Full	0.633	71	Chromosome	dsDNAphage	Virsorter	2857	Contig	Unique	Missing
165		CFBP 7577	Clavibacter nebraskensis	CFBP_7577_P5	QWED01000395.1	2	2485	2484	3	Full	0.727	76	Chromosome	dsDNAphage	Virsorter	2487	Contig	Unique	Missing
166		CFBP 7577	Clavibacter nebraskensis	CFBP_7577_P6	QWED01000005.1	7251	17609	10359	12	Partial	0.993	69	Chromosome	dsDNAphage	Virsorter	17611	Contig	Unique	Missing
167		CFBP 8216	Clavibacter californiensis	CFBP_8216_P2	NZ_QWEE01000006.1	8549	25435	16887	27	Ambiguous	0.76	68.7	Chromosome	Bifidobacterium phage Bbif-1	Prophage hunter	26673	Contig	Unique	USA
168	13	CFBP 8216	Clavibacter californiensis	CFBP_8216_P3_P1	NZ_QWEE01000045.1	132	12936	12805	20	Incomplete	0.73	64.3	Chromosome	Streptomyces phage phiELB20	Prophage hunter/Phaster	13262	Contig	Unique	USA
169		CFBP 8216	Clavibacter californiensis	CFBP_8216_P4	NZ_QWEE01000046.1	58	12414	12357	15	Ambiguous	0.8	71.5	Chromosome	Mycobacterium phage Butterscotch	Prophage hunter	13258	Contig	Unique	USA
170		CFBP 8216	Clavibacter californiensis	CFBP_8216_P5	NZ_QWEE01000134.1	2	6737	6736	8	Full	0.633	72.7	Chromosome	dsDNAphage	Virsorter	6737	Contig	C	USA
171		CFBP 8216	Clavibacter californiensis	CFBP_8216_P6	NZ_QWEE01000298.1	1	3129	3129	4	Full	0.54	76	Chromosome	dsDNAphage	Virsorter	3155	Contig	Unique	USA
172		CFBP 8216	Clavibacter californiensis	CFBP_8216_P7	NZ_QWEE01000312.1	2	2925	2924	4	Full	0.593	71	Chromosome	dsDNAphage	Virsorter	2927	Contig	Unique	USA
173		CFBP 8216	Clavibacter californiensis	CFBP_8216_P8	NZ_QWEE01000337.1	223	2542	2320	2	Full	0.52	71	Chromosome	dsDNAphage	Virsorter	2619	Contig	E	USA
174		CFBP 8217	Clavibacter phaseoli	CFBP_8217_P1	NZ_QWGS01000026.1	2029	8981	6953	12	Incomplete	10	71.5	Chromosome	PHAGE_Escher_ESCO5_NC_047776(4)	Phaster	13586	Contig	A	The Netherlands
175		CFBP 8217	Clavibacter phaseoli	CFBP_8217_P2	NZ_QWGS01000309.1	1	3447	3447	3	Full	0.907	73	Chromosome	dsDNAphage	Virsorter	3447	Contig	C	The Netherlands
176		CFBP 8217	Clavibacter phaseoli	CFBP_8217_P3	NZ_QWGS01000322.1	90	3272	3183	3	Full	0.707	75	Chromosome	dsDNAphage	Virsorter	3274	Contig	Unique	The Netherlands
177		CFBP 8217	Clavibacter phaseoli	CFBP_8217_P4	NZ_QWGS01000356.1	2	2966	2965	3	Full	0.533	74	Chromosome	dsDNAphage	Virsorter	2968	Contig	Unique	The Netherlands
178		CFBP 8217	Clavibacter phaseoli	CFBP_8217_P5	NZ_QWGS01000385.1	3	2548	2546	2	Full	0.647	72	Chromosome	dsDNAphage	Virsorter	2597	Contig	E	The Netherlands
179		CFBP 8217	Clavibacter phaseoli	CFBP_8217_P6	NZ_QWGS01000393.1	3	2521	2519	6	Full	0.713	73	Chromosome	dsDNAphage	Virsorter	2522	Contig	G	The Netherlands
180		CFBP 8615	Clavibacter sp.	CFBP_8615_P1	NZ_QWGT01000038.1	3643	10586	6944	10	Incomplete	10	71.3	Chromosome	PHAGE_Escher_ESCO5_NC_047776(4)	Phaster	15844	Scaffold	A	Iran
181		CFBP 8615	Clavibacter sp.	CFBP_8615_P2	NZ_QWGT01000115.1	1	9000	9000	9	Full	0.587	72.6	Chromosome	dsDNAphage	Virsorter	9001	Scaffold	Unique	Iran
182		CFBP 8615	Clavibacter sp.	CFBP_8615_P3	NZ_QWGT01000305.1	1	2630	2630	2	Full	0.56	70	Chromosome	dsDNAphage	Virsorter	2750	Scaffold	Unique	Iran
183		CFBP 8615	Clavibacter sp.	CFBP_8615_P4	NZ_QWGT01000352.1	1	2056	2056	3	Full	0.627	75	Chromosome	dsDNAphage	Virsorter	2057	Scaffold	Unique	Iran
184		CFBP 8615	Clavibacter sp.	CFBP_8615_P5	NZ_QWGT01000382.1	1	1487	1487	1	Full	0.5	75	Chromosome	dsDNAphage	Virsorter	1589	Scaffold	F	Iran
185		CFBP 8616	Clavibacter sp.	CFBP_8616_P1	NZ_QWGU01000007.1	9997	16940	6943	10	Incomplete	10	71.3	Chromosome	PHAGE_Escher_vB_EcoM_Schickermooser_NC_048196(4)	Phaster	20550	Scaffold	A	Iran
186		CFBP 8616	Clavibacter sp.	CFBP_8616_P2	NZ_QWGU01000421.1	3	2232	2230	4	Full	0.593	69	Chromosome	dsDNAphage	Virsorter	2233	Scaffold	Unique	Iran
187		CFBP 8616	Clavibacter sp.	CFBP_8616_P3	NZ_QWGU01000367.1	2	2642	2641	3	Full	0.613	73	Chromosome	dsDNAphage	Virsorter	2693	Scaffold	Unique	Iran
188		CFBP 8616	Clavibacter sp.	CFBP_8616_P4	NZ_QWGU01000366.1	50	2366	2317	2	Full	0.573	71	Chromosome	dsDNAphage	Virsorter	2708	Scaffold	E	Iran
189		CFBP 8616	Clavibacter sp.	CFBP_8616_P5	NZ_QWGU01000359.1	3	2804	2802	6	Full	0.693	76	Chromosome	dsDNAphage	Virsorter	2804	Scaffold	Unique	Iran
190		CFBP 8616	Clavibacter sp.	CFBP_8616_P6	NZ_QWGU01000243.1	73	4093	4021	6	Full	0.56	73	Chromosome	dsDNAphage	Virsorter	4095	Scaffold	Unique	Iran
191		CFBP 8627	Clavibacter phaseoli	CFBP_8627_P1	NZ_QWGV01000557.1	1	1415	1415	1	Full	0.62	75	Chromosome	dsDNAphage	Virsorter	1533	Contig	F	Spain
192		CFBP 8627	Clavibacter phaseoli	CFBP_8627_P2	NZ_QWGV01000421.1	1	2342	2342	6	Full	0.88	73	Chromosome	dsDNAphage	Virsorter	2343	Contig	G	Spain
193		CFBP 8627	Clavibacter phaseoli	CFBP_8627_P3	NZ_QWGV01000419.1	2	2366	2365	3	Full	0.727	73	Chromosome	dsDNAphage	Virsorter	2368	Contig	Unique	Spain
194		CFBP 8627	Clavibacter phaseoli	CFBP_8627_P4	NZ_QWGV01000393.1	49	2368	2320	2	Full	0.633	72	Chromosome	dsDNAphage	Virsorter	2603	Contig	E	Spain
195		CFBP 8627	Clavibacter phaseoli	CFBP_8627_P5	NZ_QWGV01000380.1	1	2677	2677	4	Full	0.807	78	Chromosome	dsDNAphage	Virsorter	2728	Contig	Unique	Spain
196		CFBP 8627	Clavibacter phaseoli	CFBP_8627_P6	NZ_QWGV01000367.1	1	2842	2842	3	Full	0.747	70	Chromosome	dsDNAphage	Virsorter	2843	Contig	Unique	Spain
197		CFBP 8627	Clavibacter phaseoli	CFBP_8627_P7	NZ_QWGV01000302.1	1	3382	3382	3	Full	0.707	73	Chromosome	dsDNAphage	Virsorter	3382	Contig	C	Spain
198		CFBP1465	Clavibacter michiganensis	CFBP1465_P1	NZ_QLMV01000024.1	129	23005	22877	34	Ambiguous	0.6	68.2	Plasmid	Mycobacterium phage Catdawg	Prophage hunter	48732	Contig	Unique	France
199		CFBP1465	Clavibacter michiganensis	CFBP1465_P2	NZ_QLMV01000024.1	24796	43992	19197	24	Ambiguous	0.74	70.1	Plasmid	Pseudomonas phage PaBG	Prophage hunter	48732	Contig	Unique	France
200		CFBP1465	Clavibacter michiganensis	CFBP1465_P3	NZ_QLMV01000031.1	343	13385	13043	14	Ambiguous	0.73	67.4	Chromosome	Mycobacterium phage ZenTime222	Prophage hunter	14286	Contig	B	France
201		CFBP1465	Clavibacter michiganensis	CFBP1465_P4	NZ_QLMV01000006.1	48991	58975	9985	15	Incomplete	10	72.1	Chromosome	PHAGE_Escher_ESCO5_NC_047776(4)	Phaster	139519	Contig	A	France
202		CFBP1940	Clavibacter michiganensis	CFBP1940_P1	NZ_QLMW01000022.1	906	13947	13042	15	Active	0.82	67.5	Chromosome	Mycobacterium phage ZenTime222	Prophage hunter	14289	Contig	B	Spain
203		CFBP1940	Clavibacter michiganensis	CFBP1940_P2	NZ_QLMW01000006.1	35599	45583	9985	15	Incomplete	10	72.1	Chromosome	PHAGE_Escher_vB_EcoM_Schickermooser_NC_048196(4)	Phaster	162397	Contig	A	Spain
204		CFBP2494	Clavibacter michiganensis	CFBP2494_P1	NZ_QLMY01000001.1	45049	55033	9985	15	Incomplete	10	72	Chromosome	PHAGE_Escher_vB_EcoM_Schickermooser_NC_048196(4)	Phaster	408636	Contig	A	Algeria
205		CFBP2500	Clavibacter michiganensis	CFBP2500_P1	NZ_QLMZ01000072.1	343	13383	13041	19	Ambiguous	0.56	67.5	Chromosome	Mycobacterium phage ZenTime222	Prophage hunter	14261	Contig	B	Algeria
206		CFBP2500	Clavibacter michiganensis	CFBP2500_P2	NZ_QLMZ01000004.1	48403	56139	7737	11	Incomplete	10	71.6	Chromosome	PHAGE_Escher_vB_EcoM_Schickermooser_NC_048196(4)	Phaster	56139	Contig	A	Algeria
207		CFBP2500	Clavibacter michiganensis	CFBP2500_P3	NZ_QLMZ01000021.1	5752	11959	6208	10	Incomplete	30	68.8	Plasmid	PHAGE_Erwini_vB_EhrS_49_NC_048197(1)	Phaster	30605	Contig	Unique	Algeria
208		CFBP2500	Clavibacter michiganensis	CFBP2500_P4	NZ_QLMZ01000021.1	3	26976	26974	35	Full	0.627	68.9	Plasmid	dsDNAphage	Virsorter	30605	Contig	Unique	Algeria
209		CFBP2500	Clavibacter michiganensis	CFBP2500_P5	NZ_QLMZ01000138.1	2	7890	7889	10	Full	0.6	72.8	Chromosome	dsDNAphage	Virsorter	7890	Contig	C	Algeria
210		CFBP2500	Clavibacter michiganensis	CFBP2500_P6	NZ_QLMZ01000238.1	2	2393	2392	4	Full	0.58	75	Chromosome	dsDNAphage	Virsorter	2395	Contig	Unique	Algeria
211		CFBP2500	Clavibacter michiganensis	CFBP2500_P7	NZ_QLMZ01000270.1	123	1519	1397	1	Full	0.747	74	Chromosome	dsDNAphage	Virsorter	1519	Contig	F	Algeria
212		CFBP5842	Clavibacter michiganensis	CFBP5842_P1	NZ_QLNA01000005.1	44872	54856	9985	15	Incomplete	10	72.1	Chromosome	PHAGE_Escher_ESCO5_NC_047776(4)	Phaster	99884	Contig	A	Brazil
213	14	CFBP5842	Clavibacter michiganensis	CFBP5842_P2_P3	NZ_QLNA01000014.1	4435	31641	27207	38	Ambiguous	0.77	68.1	Plasmid	Mycobacterium phage Wintermute	Prophage hunter	60284	Contig	Unique	Brazil
214		CFBP5842	Clavibacter michiganensis	CFBP5842_P4	NZ_QLNA01000065.1	899	13939	13041	15	Active	0.82	67.5	Chromosome	Mycobacterium phage ZenTime222	Prophage hunter	14281	Contig	B	Brazil
215		CFBP5842	Clavibacter michiganensis	CFBP5842_P5	NZ_QLNA01000082.1	1	7916	7916	10	Full	0.56	73	Chromosome	dsDNAphage	Virsorter	7916	Contig	C	Brazil
216		CFBP5842	Clavibacter michiganensis	CFBP5842_P6	NZ_QLNA01000093.1	1	5320	5320	4	Full	0.58	73.4	Chromosome	dsDNAphage	Virsorter	5322	Contig	Unique	Brazil
217		CFBP5842	Clavibacter michiganensis	CFBP5842_P7	NZ_QLNA01000013.1	7837	60445	52605	71	Full	0.733	68	Plasmid	dsDNAphage	Virsorter	62130	Contig	Unique	Brazil
218		CFBP6885	Clavibacter michiganensis	CFBP6885_P1	NZ_QLML01000001.1	348449	359188	10740	10	Ambiguous	0.51	66.7	Chromosome	Halorubrum phage CGphi46	Prophage hunter	929362	Contig	D	France
219		CFBP6885	Clavibacter michiganensis	CFBP6885_P2	NZ_QLML01000011.1	8810	25567	16758	31	Ambiguous	0.5	63.3	Chromosome	Mycobacterium phage Xerxes	Prophage hunter	29024	Contig	Unique	France
220		CFBP6885	Clavibacter michiganensis	CFBP6885_P3	NZ_QLML01000012.1	1200	17611	16412	18	Ambiguous	0.67	67.4	Chromosome	Mycobacterium phage YungJamal	Prophage hunter	17681	Contig	B	France
221		CFBP6885	Clavibacter michiganensis	CFBP6885_P4	NZ_QLML01000005.1	147587	157571	9985	15	Incomplete	10	72	Chromosome	PHAGE_Escher_vB_EcoM_Schickermooser_NC_048196(4)	Phaster	206704	Contig	A	France
222		CFBP7158	Clavibacter michiganensis	CFBP7158_P1	NZ_QLNB01000002.1	288826	298810	9985	15	Incomplete	10	72.1	Chromosome	PHAGE_Escher_ESCO5_NC_047776(4)	Phaster	572815	Contig	A	New Zealand
223		CFBP7311	Clavibacter michiganensis	CFBP7311_P1	NZ_QLNC01000029.1	343	13383	13041	16	Active	0.81	67.5	Chromosome	Mycobacterium phage ZenTime222	Prophage hunter	14273	Contig	B	Morocco
224		CFBP7311	Clavibacter michiganensis	CFBP7311_P2	NZ_QLNC01000005.1	49003	58987	9985	15	Incomplete	10	72.1	Chromosome	PHAGE_Escher_ESCO5_NC_047776(4)	Phaster	277567	Contig	A	Morocco
225		CFBP7312	Clavibacter michiganensis	CFBP7312_P1	NZ_QLND01000003.1	128111	138094	9984	15	Incomplete	10	72	Chromosome	PHAGE_Escher_vB_EcoM_Schickermooser_NC_048196(4)	Phaster	255060	Contig	A	China
226		CFBP7314	Clavibacter michiganensis	CFBP7314_P1	NZ_QLMM01000012.1	7303	32837	25535	36	Ambiguous	0.63	65.3	Chromosome	Mycobacterium phage YungJamal	Prophage hunter	33044	Contig	B	USA
227		CFBP7314	Clavibacter michiganensis	CFBP7314_P2	NZ_QLMM01000004.1	49164	59134	9971	15	Incomplete	10	72.2	Chromosome	PHAGE_Escher_ESCO5_NC_047776(4)	Phaster	343428	Contig	A	USA
228		CFBP7315	Clavibacter michiganensis	CFBP7315_P1	NZ_QLMN01000004.1	282474	292458	9985	15	Incomplete	10	72	Chromosome	PHAGE_Escher_vB_EcoM_Schickermooser_NC_048196(4)	Phaster	343428	Contig	A	USA
229		CFBP7315	Clavibacter michiganensis	CFBP7315_P2	NZ_QLMN01000010.1	62513	73252	10740	10	Ambiguous	0.51	66.7	Chromosome	Halorubrum phage CGphi46	Prophage hunter	83683	Contig	D	USA
230		CFBP7315	Clavibacter michiganensis	CFBP7315_P3	NZ_QLMN01000015.1	343	13385	13043	18	Ambiguous	0.58	67.5	Chromosome	Mycobacterium phage ZenTime222	Prophage hunter	14276	Contig	B	USA
231		CFBP7316	Clavibacter michiganensis	CFBP7316_P1	NZ_QLMO01000016.1	2702	22137	19436	21	Ambiguous	0.59	65.6	Chromosome	Mycobacterium phage ZenTime222	Prophage hunter	23291	Contig	B	USA
232		CFBP7316	Clavibacter michiganensis	CFBP7316_P2	NZ_QLMO01000005.1	44980	54950	9971	15	Incomplete	10	72.2	Chromosome	PHAGE_Escher_vB_EcoM_Schickermooser_NC_048196(4)	Phaster	252391	Contig	A	USA
233		CFBP7488	Clavibacter michiganensis	CFBP7488_P1	NZ_QLMP01000032.1	893	13934	13042	13	Ambiguous	0.76	67.5	Chromosome	Mycobacterium phage ZenTime222	Prophage hunter	14267	Contig	B	France
234		CFBP7488	Clavibacter michiganensis	CFBP7488_P2	NZ_QLMP01000007.1	80561	90545	9985	15	Incomplete	10	72	Chromosome	PHAGE_Escher_ESCO5_NC_047776(4)	Phaster	139502	Contig	A	France
235		CFBP7494	Clavibacter michiganensis	CFBP7494_P1	NZ_MDJW01000007.1	542621	552567	9947	14	Incomplete	10	72.2	Chromosome	PHAGE_Escher_ESCO5_NC_047776(4)	Phaster	759143	Contig	A	Missing
236		CFBP7568	Clavibacter michiganensis	CFBP7568_P1	NZ_QLMQ01000003.1	218604	228588	9985	15	Incomplete	10	72.1	Chromosome	PHAGE_Escher_ESCO5_NC_047776(4)	Phaster	345392	Contig	A	USA
237		CFBP7568	Clavibacter michiganensis	CFBP7568_P2	NZ_QLMQ01000015.1	1126	20613	19488	25	Ambiguous	0.68	67.6	Chromosome	Mycobacterium phage YungJamal	Prophage hunter	23775	Contig	B	USA
238		CFBP7568	Clavibacter michiganensis	CFBP7568_P3	NZ_QLMQ01000021.1	248	7532	7285	10	Full	0.873	68.1	Chromosome	dsDNAphage	Virsorter	7636	Contig	Unique	USA
239	15	CFBP7576	Clavibacter michiganensis	CFBP7576_P1_P2	NZ_MDJX01000342.1	4436	25839	21404	36	Ambiguous	0.7	61.5	Chromosome	Mycobacterium phage Godines	Prophage hunter	66342	Scaffold	Unique	Missing
240		CFBP7576	Clavibacter michiganensis	CFBP7576_P3	NZ_MDJX01000086.1	46532	56427	9896	16	Incomplete	10	72.1	Chromosome	PHAGE_Escher_vB_EcoM_Schickermooser_NC_048196(4)	Phaster	68094	Scaffold	Unique	Missing
241		CFBP7589	Clavibacter michiganensis	CFBP7589_P1	NZ_QLMR01000002.1	570182	580921	10740	10	Ambiguous	0.51	66.7	Chromosome	Halorubrum phage CGphi46	Prophage hunter	591306	Contig	D	Belgium
242		CFBP7589	Clavibacter michiganensis	CFBP7589_P2	NZ_QLMR01000012.1	8809	25567	16759	31	Ambiguous	0.5	63.3	Chromosome	Mycobacterium phage Xerxes	Prophage hunter	29024	Contig	Unique	Belgium
243		CFBP7589	Clavibacter michiganensis	CFBP7589_P3	NZ_QLMR01000004.1	282474	292458	9985	15	Incomplete	10	72	Chromosome	PHAGE_Escher_vB_EcoM_Schickermooser_NC_048196(4)	Phaster	341628	Contig	A	Belgium
244		CFBP8017	Clavibacter michiganensis	CFBP8017_P1	NZ_MDJY01000023.1	48925	58734	9810	14	Incomplete	10	72.1	Chromosome	PHAGE_Escher_ESCO5_NC_047776(4)	Phaster	192997	Contig	A	Missing
245		CFBP8019	Clavibacter michiganensis	CFBP8019_P1	NZ_MDJX01000373.1	821	8239	7419	10	Incomplete	10	64.2	Plasmid	PHAGE_Escher_ESCO5_NC_047776(4)	Phaster	29061	Contig	Unique	Missing
246		CFIA-Cs3N	Clavibacter sepedonicus	CFIA_Cs3N_P1	NZ_MZMM01000001.1	2857013	2864789	7777	13	Incomplete	10	71.2	Chromosome	PHAGE_Escher_ESCO5_NC_047776(4)	Phaster	3205544	Contig	A	Canada
247		CFIA-Cs3N	Clavibacter sepedonicus	CFIA_Cs3N_P2	NZ_MZMM01000001.1	1827262	1839984	12723	21	Ambiguous	0.57	73.5	Chromosome	Streptomyces phage VWB	Prophage hunter	3205544	Contig	Unique	Canada
248		CFIA-Cs3N	Clavibacter sepedonicus	CFIA_Cs3N_P3	NZ_MZMM01000003.1	19058	40211	21154	35	Ambiguous	0.65	69.8	Plasmid	Gordonia phage Wizard	Prophage hunter	94184	Contig	Unique	Canada
249		CFIA-Cs3N	Clavibacter sepedonicus	CFIA_Cs3N_P4	NZ_MZMM01000003.1	49378	93192	43815	58	Ambiguous	0.56	68.4	Plasmid	Streptomyces phage Picard	Prophage hunter	94184	Contig	Unique	Canada
250		CFIA-Cs3N	Clavibacter sepedonicus	CFIA_Cs3N_P5	NZ_MZMM01000004.1	29878	54764	24887	53	Ambiguous	0.74	66.8	Plasmid	Mycobacterium phage SDcharge11	Prophage hunter	62371	Contig	Unique	Canada
251		CFIA-Cs3N	Clavibacter sepedonicus	CFIA_Cs3N_P6	NZ_MZMM01000003.1	61234	84383	23150	32	Partial	0.927	68	Plasmid	dsDNAphage	Virsorter	94184	Contig	Unique	Canada
252		CFIA-CsR14	Clavibacter sepedonicus	CFIA_CsR14_P1	NZ_MZMN01000003.1	2534881	2542655	7775	13	Incomplete	10	71.2	Chromosome	PHAGE_Escher_vB_EcoM_Schickermooser_NC_048196(4)	Phaster	3265846	Contig	A	Canada
253		CFIA-CsR14	Clavibacter sepedonicus	CFIA_CsR14_P2	NZ_MZMN01000004.1	16393	140354	123962	178	Full	0.527	67.9	Plasmid	dsDNAphage	Virsorter	141973	Contig	Unique	Canada
254		CIBA	Clavibacter nebraskensis	CIBA_P1	NZ_CP086349.1	991789	1001833	10044	13	Incomplete	10	72	Chromosome	PHAGE_Escher_vB_EcoM_Schickermooser_NC_048196(4)	Phaster		Complete Genome	A	Nebraska, USA
255		CMM09	Clavibacter michiganensis	CMM09_P1	NZ_CP085137.1	1130802	1140772	9971	15	Incomplete	10	72.1	Chromosome	PHAGE_Escher_vB_EcoM_Schickermooser_NC_048196(4)	Phaster		Complete Genome	A	Michoacan, Mexico
256		CMM09	Clavibacter michiganensis	CMM09_P2	NZ_CP085137.1	67992	104517	36526	58	Ambiguous	0.73	66.4	Chromosome	Mycobacterium phage YungJamal	Prophage hunter		Complete Genome	B	Michoacan, Mexico
257		CMM09	Clavibacter michiganensis	CMM09_P3	NZ_CP085137.1	1355016	1366708	11693	13	Ambiguous	0.59	75.2	Chromosome	Mycobacterium phage Bane2	Prophage hunter		Complete Genome	Unique	Michoacan, Mexico
258		CMM09	Clavibacter michiganensis	CMM09_P4	NZ_CP085139.1	1262	13359	12098	13	Ambiguous	0.5	66.1	Plasmid	Pseudomonas phage KPP25	Prophage hunter		Complete Genome	Unique	Michoacan, Mexico
259		CMM04	Clavibacter michiganensis	CMM04_P1	NZ_CP085140.1	1130802	1140772	9971	15	Incomplete	10	72.1	Chromosome	PHAGE_Escher_vB_EcoM_Schickermooser_NC_048196(4)	Phaster		Complete Genome	Unique	Jalisco, Mexico
260		CMM84	Clavibacter michiganensis	CMM84_P1	NZ_CP085106.1	67992	104519	36528	59	Ambiguous	0.75	66.4	Chromosome	Mycobacterium phage Zakhe101	Prophage hunter		Complete Genome	B	Sinaloa, Mexico
261		CMM84	Clavibacter michiganensis	CMM84_P2	NZ_CP085108.1	1262	13357	12096	14	Ambiguous	0.57	66.3	Plasmid	Pseudomonas phage KPP25	Prophage hunter		Complete Genome	Unique	Sinaloa, Mexico
262		CMM84	Clavibacter michiganensis	CMM84_P3	NZ_CP085106.1	1130809	1140779	9971	15	Incomplete	10	72.2	Chromosome	PHAGE_Escher_ESCO5_NC_047776(4)	Phaster		Complete Genome	A	Sinaloa, Mexico
263		CNK-2	Clavibacter nebraskensis	CNK_2_P1	NZ_CP086345.1	991791	1001698	9908	13	Incomplete	10	72	Chromosome	PHAGE_Escher_ESCO5_NC_047776(4)	Phaster		Complete Genome	A	Kansas, USA
264		DM1	Clavibacter zhangzhiyongii	DM1_P1	NZ_CP061274.1	963844	970792	6949	13	Incomplete	10	71.6	Chromosome	PHAGE_Escher_ESCO5_NC_047776(4)	Phaster		Complete Genome	A	Australia
265		DM3	Clavibacter zhangzhiyongii	DM3_P1	NZ_JAFEUE010000105.1	1455	8322	6868	10	Incomplete	10	71.8	Chromosome	PHAGE_Halocy_JM_2012_NC_017975(1)	Phaster	8698	Contig	Unique	Australia
266		DM3	Clavibacter zhangzhiyongii	DM3_P2	NZ_JAFEUE010000163.1	5855	12803	6949	14	Incomplete	10	71.7	Chromosome	PHAGE_Escher_ESCO5_NC_047776(4)	Phaster	28109	Contig	A	Australia
267		DM3	Clavibacter zhangzhiyongii	DM3_P3	NZ_JAFEUE010000012.1	63	3956	3894	9	Full	0.54	73	Chromosome	dsDNAphage	Virsorter	3957	Contig	Unique	Australia
268		DM3	Clavibacter zhangzhiyongii	DM3_P4	NZ_JAFEUE010000335.1	2	3114	3113	3	Full	0.54	74	Chromosome	dsDNAphage	Virsorter	3191	Contig	Unique	Australia
269		DM3	Clavibacter zhangzhiyongii	DM3_P5	NZ_JAFEUE010000427.1	3	2465	2463	3	Full	0.587	77	Chromosome	ssDNA	Virsorter	2465	Contig	Unique	Australia
270		DM3	Clavibacter zhangzhiyongii	DM3_P6	NZ_JAFEUE010000056.1	38	4415	4378	8	Full	0.793	75.7	Chromosome	dsDNAphage	Virsorter	4415	Contig	Unique	Australia
271		DM3	Clavibacter zhangzhiyongii	DM3_P7	NZ_JAFEUE010000554.1	3	2483	2481	2	Full	0.573	72	Chromosome	dsDNAphage	Virsorter	2483	Contig	E	Australia
272		DOAB 395	Clavibacter nebraskensis	DOAB_395_P1	NZ_LSOE01000009.1	34287	44194	9908	13	Incomplete	10	72	Chromosome	PHAGE_Escher_ESCO5_NC_047776(4)	Phaster	74958	Contig	A	Manitoba, Canada
273		DOAB 397	Clavibacter nebraskensis	DOAB_397_P1	NZ_LAKL01000012.1	54201	64108	9908	13	Incomplete	10	72	Chromosome	PHAGE_Escher_ESCO5_NC_047776(4)	Phaster	129777	Contig	A	Manitoba, Canada
274		DOAB 609	Clavibacter tessellarius	DOAB_609_P1	NZ_LQXA01000022.1	16466	26103	9638	11	Incomplete	20	72.7	Chromosome	PHAGE_Bacill_G_NC_023719(1)	Phaster	31722	Contig	C	Nebraska, USA
275		DOAB 609	Clavibacter tessellarius	DOAB_609_P2	NZ_LQXA01000034.1	44644	54551	9908	12	Incomplete	10	72.1	Chromosome	PHAGE_Escher_ESCO5_NC_047776(4)	Phaster	93076	Contig	A	Nebraska, USA
276		HF4	Clavibacter nebraskensis	HF4_P1	NZ_CP033721.2	991893	1001800	9908	13	Incomplete	10	72	Chromosome	PHAGE_Escher_vB_EcoM_Schickermooser_NC_048196(4)	Phaster		Complete Genome	A	Iowa, USA
277	16	LMG 26808	Clavibacter michiganensis	LMG26808_P1_3	NZ_AZQZ01000007.1	2	29310	29309	46	Incomplete	0.79	47.9	Plasmid	Escherichia phage 1720a-02	Prophage hunter/Phaster	29727	Contig	Unique	Missing
278		LMG 26808	Clavibacter michiganensis	LMG26808_P4	NZ_AZQZ01000029.1	1	2535	2535	5	Full	0.9	55	Plasmid	dsDNAphage	Virsorter	3895	Contig	Unique	Missing
279		LMG 26808	Clavibacter michiganensis	LMG26808_P5	NZ_AZQZ01000015.1	32	1558	1527	4	Full	0.533	55	Plasmid	ssDNA	Virsorter	1558	Contig	Unique	Missing
280		LMG 3663	Clavibacter insidiosus	LMG_3663_P2	NZ_MZMO01000001.1	1766794	1791177	24384	36	Ambiguous	0.51	70.2	Chromosome	Mycobacterium phage YungJamal	Prophage hunter	3244133	Contig	Unique	USA
281		LMG 3663	Clavibacter insidiosus	LMG_3663_P3	NZ_MZMO01000002.1	43272	73593	30322	60	Ambiguous	0.57	66.8	Plasmid	Mycobacterium phage Audrey	Prophage hunter	75338	Contig	Unique	USA
282		LMG 3663	Clavibacter insidiosus	LMG_3663_P4	NZ_MZMO01000003.1	32	25450	25419	55	Ambiguous	0.55	67	Plasmid	Erwinia phage PEp14	Prophage hunter	67694	Contig	Unique	USA
283	17	LMG 3663	Clavibacter insidiosus	LMG_3663_P5_P1	NZ_MZMO01000003.1	45011	63013	18003	26	Incomplete	0.55	68	Plasmid	Erwinia phage PEp14	Prophage hunter/Phaster	67694	Contig	Unique	USA
284		LMG 3663	Clavibacter insidiosus	LMG_3663_P6	NZ_MZMO01000001.1	2119698	2131712	12015	16	Partial	0.907	72.1	Chromosome	dsDNAphage	Virsorter	3244133	Contig	Unique	USA
285		LMG7333	Clavibacter michiganensis	LMG7333_P1	NZ_CP080437.1	2377685	2399805	22121	26	Active	0.82	67.6	Chromosome	Mycobacterium phage YungJamal	Prophage hunter		Complete Genome	B	Hungary
286		MSF322	Clavibacter michiganensis	MSF322_P1	NZ_CP047051.1	1150806	1160790	9985	15	Incomplete	10	72	Chromosome	PHAGE_Escher_ESCO5_NC_047776(4)	Phaster		Complete Genome	A	Chile
287		MSF322	Clavibacter michiganensis	MSF322_P2	NZ_CP047052.1	380	19848	19469	30	Active	0.83	69.2	Plasmid	Mycobacterium phage YungJamal	Prophage hunter		Complete Genome	Unique	Chile
288		MSF322	Clavibacter michiganensis	MSF322_P3	NZ_CP047053.1	2590	35882	33293	48	Full	0.733	67.4	Plasmid	dsDNAphage	Virsorter		Complete Genome	Unique	Chile
289		N.P.	Clavibacter michiganensis	NP_P1	NZ_CP095274.1	1171201	1181185	9985	15	Incomplete	10	72.1	Chromosome	PHAGE_Escher_vB_EcoM_Schickermooser_NC_048196(4)	Phaster		Complete Genome	A	Belarus, Minsk
290		N.P.	Clavibacter michiganensis	NP_P2	NZ_CP095275.1	2832	15069	12238	17	Ambiguous	0.6	69.9	Plasmid	Mycobacterium phage YungJamal	Prophage hunter		Complete Genome	Unique	Belarus, Minsk
291		N.P.	Clavibacter michiganensis	NP_P3	NZ_CP095275.1	37916	62897	24982	41	Ambiguous	0.52	64.2	Plasmid	Acidithiobacillus phage AcaML1	Prophage hunter		Complete Genome	Unique	Belarus, Minsk
292		NCPPB 382	Clavibacter michiganensis	NCPPB382_P1	NC_009478.1	5140	26512	21373	28	Ambiguous	0.54	67.3	Plasmid	Mycobacterium phage Myrna	Prophage hunter		Complete Genome	Unique	Missing
293		NCPPB 382	Clavibacter michiganensis	NCPPB382_P2	NC_009479.1	20785	47292	26508	36	Ambiguous	0.62	65.1	Plasmid	Mycobacterium phage Terror	Prophage hunter		Complete Genome	Unique	Missing
294		NCPPB 382	Clavibacter michiganensis	NCPPB382_P3	NC_009480.1	1152323	1162307	9985	15	Incomplete	10	72	Chromosome	PHAGE_Escher_ESCO5_NC_047776(4)	Phaster		Complete Genome	A	Not found
295		NZ1811	Clavibacter michiganensis	NZ1811_P1	NZ_QLMS01000010.1	7183	17167	9985	15	Incomplete	10	72	Chromosome	PHAGE_Escher_ESCO5_NC_047776(4)	Phaster	42347	Contig	A	New Zealand
296		NZ1811	Clavibacter michiganensis	NZ1811_P2	NZ_QLMS01000134.1	1	7805	7805	10	Full	0.633	72.8	Chromosome	dsDNAphage	Virsorter	7806	Contig	C	New Zealand
297		NZ1811	Clavibacter michiganensis	NZ1811_P3	NZ_QLMS01000228.1	232	2551	2320	2	Full	0.633	72	Chromosome	dsDNAphage	Virsorter	2578	Contig	E	New Zealand
298		NZ1811	Clavibacter michiganensis	NZ1811_P4	NZ_QLMS01000263.1	192	1642	1451	1	Full	0.573	75	Chromosome	dsDNAphage	Virsorter	1642	Contig	F	New Zealand
299		NZ2541	Clavibacter michiganensis	NZ2541_P1	NZ_QODA01000001.1	25168	35152	9985	15	Incomplete	10	72	Chromosome	PHAGE_Escher_ESCO5_NC_047776(4)	Phaster	84178	Contig	A	United Kingdom
300		NZ2541	Clavibacter michiganensis	NZ2541_P2	NZ_QODA01000026.1	4002	23631	19630	26	Active	0.84	68.1	Chromosome	Tsukamurella phage TPA2	Prophage hunter	35022	Contig	Unique	United Kingdom
301		NZ2541	Clavibacter michiganensis	NZ2541_P3	NZ_QODA01000034.1	8323	19060	10738	10	Ambiguous	0.68	66.7	Chromosome	Halorubrum phage CGphi46	Prophage hunter	28053	Contig	D	United Kingdom
302		NZ2541	Clavibacter michiganensis	NZ2541_P4	NZ_QODA01000120.1	3	7931	7929	11	Full	0.693	72.9	Chromosome	dsDNAphage	Virsorter	7931	Contig	C	United Kingdom
303		NZ2541	Clavibacter michiganensis	NZ2541_P5	NZ_QODA01000181.1	561	2108	1548	2	Full	0.627	72	Chromosome	dsDNAphage	Virsorter	2142	Contig	Unique	United Kingdom
304		NZ2541	Clavibacter michiganensis	NZ2541_P6	NZ_QODA01000026.1	2	23852	23851	29	Partial	0.913	68.9	Chromosome	dsDNAphage	Virsorter	35022	Contig	Unique	United Kingdom
305		NZ5026	Clavibacter michiganensis	NZ5026_P1	NZ_QLMT01000015.1	20083	30067	9984	15	Incomplete	10	72.1	Chromosome	PHAGE_Escher_vB_EcoM_Schickermooser_NC_048196(4)	Phaster	37256	Contig	A	USA
306		NZ5026	Clavibacter michiganensis	NZ5026_P2	NZ_QLMT01000077.1	343	13383	13041	16	Active	0.81	67.5	Chromosome	Mycobacterium phage ZenTime222	Prophage hunter	14286	Contig	B	USA
307		NZ5026	Clavibacter michiganensis	NZ5026_P3	NZ_QLMT01000130.1	1	7877	7877	10	Full	0.573	72.8	Chromosome	dsDNAphage	Virsorter	7878	Contig	C	USA
308		OP3	Clavibacter michiganensis	OP3_P1	NZ_WTCS01000001.1	637086	647838	10753	10	Ambiguous	0.65	66.6	Chromosome	Mycobacterium phage ZoeJ	Prophage hunter		Complete Genome	D	Chile
309		OP3	Clavibacter michiganensis	OP3_P2	NZ_WTCS01000002.1	62254	88565	26312	50	Ambiguous	0.79	65.3	Plasmid	Achromobacter phage 83-24	Prophage hunter		Complete Genome	B	Chile
310		OP3	Clavibacter michiganensis	OP3_P3	NZ_WTCS01000003.1	51043	68396	17354	20	Ambiguous	0.5	69	Plasmid	Gordonia phage ShayRa	Prophage hunter		Complete Genome	Unique	Chile
311		OP3	Clavibacter michiganensis	OP3_P4	NZ_WTCS01000001.1	1040698	1050681	9984	15	Incomplete	10	72	Chromosome	PHAGE_Escher_ESCO5_NC_047776(4)	Phaster		Complete Genome	A	Chile
312		OP3	Clavibacter michiganensis	OP3_P5	NZ_WTCS01000004.1	1	38824	38824	52	Full	0.66	67.8	Plasmid	dsDNAphage	Virsorter		Complete Genome	Unique	Chile
313		PF008	Clavibacter capsici	PF008_P1	NZ_CP012573.1	2014353	2034214	19862	26	Ambiguous	0.53	72.2	Chromosome	Mycobacterium phage Kinbote	Prophage hunter		Complete Genome	Unique	South Korea
314		PF008	Clavibacter capsici	PF008_P2	NZ_CP012574.1	3216	22325	19110	21	Partial	0.953	68.5	Plasmid	dsDNAphage	Virsorter		Complete Genome	Unique	South Korea
315		PvP036	Clavibacter michiganensis	PvP036_P1	NZ_JAGIOV010000001.1	1418655	1425609	6955	12	Incomplete	10	71.4	Chromosome	PHAGE_Escher_ESCO5_NC_047776(4)	Phaster	3129984	Contig	A	Michigan, USA
316		PvP097	Clavibacter michiganensis	PvP097_P1	NZ_JAFBBI010000001.1	2135963	2142915	6953	12	Incomplete	10	71.5	Chromosome	PHAGE_Escher_vB_EcoM_Schickermooser_NC_048196(4)	Phaster	3100314	Contig	A	Michigan, USA
317		PvP097	Clavibacter michiganensis	PvP097_P2	NZ_JAFBBI010000001.1	2330377	2340014	9638	11	Incomplete	20	72.5	Chromosome	PHAGE_Escher_phiSUSP2_NC_028935(1)	Phaster	3100314	Contig	C	Michigan, USA
318	18	R1-1	Clavibacter insidiosus	R1_1_P1_P4	NZ_CP011044.1	14993	32996	18004	28	Incomplete	0.54	68	Plasmid	Erwinia phage PEp14	Prophage hunter/Phaster		Complete Genome	Unique	Minnesota, USA
319		R1-1	Clavibacter insidiosus	R1_1_P2	NZ_CP011045.1	26492	42239	15748	26	Active	0.83	65.9	Plasmid	Mycobacterium phage Terror	Prophage hunter		Complete Genome	Unique	Minnesota, USA
320		R1-1	Clavibacter insidiosus	R1_1_P3	NZ_CP011046.1	65769	85380	19612	28	Ambiguous	0.5	65.7	Plasmid	Streptomyces phage Samisti12	Prophage hunter		Complete Genome	Unique	Minnesota, USA
321		R1-1	Clavibacter insidiosus	R1_1_P5	NZ_CP011045.1	31567	38462	6896	12	Incomplete	30	66.6	Plasmid	PHAGE_Mannhe_vB_MhM_587AP1_NC_028898(1)	Phaster		Complete Genome	Unique	Minnesota, USA
322	19	R1-3	Clavibacter insidiosus	R1_3_P1_P3	NZ_CP021035.1	14993	32996	18004	28	Incomplete	0.54	68	Plasmid	Erwinia phage PEp14	Prophage hunter/Phaster		Complete Genome	Unique	Minnesota, USA
323		R1-3	Clavibacter insidiosus	R1_3_P2	NZ_CP021036.1	26490	41166	14677	25	Active	0.88	65.9	Plasmid	Mycobacterium phage Terror	Prophage hunter		Complete Genome	Unique	Minnesota, USA
324		SL1	Clavibacter nebraskensis	SL1_P1	NZ_CP086348.1	991926	1001833	9908	13	Incomplete	10	72	Chromosome	PHAGE_Escher_ESCO5_NC_047776(4)	Phaster		Complete Genome	A	Iowa, USA
325		UF1	Clavibacter michiganensis	UF1_P1	NZ_CP033724.1	67992	104519	36528	60	Ambiguous	0.77	66.3	Chromosome	Mycobacterium phage YungJamal	Prophage hunter		Complete Genome	B	Florida, USA
326		UF1	Clavibacter michiganensis	UF1_P2	NZ_CP033724.1	1130810	1140780	9971	15	Incomplete	10	72.2	Chromosome	PHAGE_Escher_ESCO5_NC_047776(4)	Phaster		Complete Genome	A	Florida, USA
327		VKM Ac-1403	Clavibacter michiganensis	VKMAc_1403_P1	NZ_FVZG01000005.1	54877	80411	25535	33	Ambiguous	0.62	65.3	Chromosome	Mycobacterium phage YungJamal	Prophage hunter	87542	Scaffold	B	Missing
328		VKM Ac-1403	Clavibacter michiganensis	VKMAc_1403_P2	NZ_FVZG01000001.1	931346	941316	9971	15	Incomplete	10	72.2	Chromosome	PHAGE_Escher_ESCO5_NC_047776(4)	Phaster	2018315	Scaffold	A	Missing
329		VKM Ac-1790	Clavibacter michiganensis	VKMAc_1790_P1	NZ_JADKRO010000006.1	49778	59748	9971	15	Incomplete	10	72.2	Chromosome	PHAGE_Escher_vB_EcoM_Schickermooser_NC_048196(4)	Phaster	182083	Scaffold	A	Rusia
330		VKM Ac-1790	Clavibacter michiganensis	VKMAc_1790_P2	NZ_JADKRO010000003.1	513778	535898	22121	26	Active	0.82	67.6	Chromosome	Mycobacterium phage YungJamal	Prophage hunter	630523	Scaffold	B	Russia
331		VKM Ac-2542	Clavibacter sp.	VKMAc_2542_P1	NZ_JADKRQ010000001.1	1080036	1089990	9955	19	Incomplete	10	71.9	Chromosome	PHAGE_Escher_vB_EcoM_Schickermooser_NC_048196(4)	Phaster	1461281	Scaffold	A	Russia
332	20	VKM Ac-2872	Clavibacter sp.	VKMAc_2872_P1_3	NZ_JADKRR010000004.1	39148	111051	71904	93	Incomplete	0.907	71.6	Chromosome	dsDNAphage	Virsorter/Phaster	630523	Scaffold	Unique	California, USA
333		VKM Ac-2873	Clavibacter sp.	VKMAc_2873_P1	NZ_JADKRS010000001.1	928847	935783	6937	11	Incomplete	10	71.6	Chromosome	PHAGE_Escher_ESCO5_NC_047776(4)	Phaster	1528875	Scaffold	A	Washington, USA
334		VKM Ac-2886	Clavibacter phaseoli	VKMAc_2886_P1	NZ_JADKRP010000001.1	804898	814790	9893	17	Incomplete	10	71.6	Chromosome	PHAGE_Escher_ESCO5_NC_047776(4)	Phaster	2249679	Scaffold	A	Russia
335		VKM Ac-2886	Clavibacter phaseoli	VKMAc_2886_P2	NZ_JADKRP010000001.1	1007594	1017221	9628	11	Incomplete	20	72.4	Chromosome	PHAGE_Paenib_Yerffej_NC_048714(1)	Phaster	2249679	Scaffold	C	Russia
336		VKM Ac-2886	Clavibacter phaseoli	VKMAc_2886_P3	NZ_JADKRP010000007.1	2820	32402	29583	44	Ambiguous	0.52	63.7	Plasmid	Streptomyces phage Picard	Prophage hunter	36971	Scaffold	Unique	Russia
337		VKM Ac-2886	Clavibacter phaseoli	VKMAc_2886_P4	NZ_JADKRP010000009.1	3	4933	4931	6	Full	0.807	70.2	Plasmid	dsDNAphage	Virsorter	4933	Scaffold	Unique	Russia
338		VKM Ac-2921	Clavibacter phaseoli	VKMAc_2921_P1	NZ_JALGRN010000001.1	925523	932475	6952	12	Incomplete	10	71.5	Chromosome	PHAGE_Escher_ESCO5_NC_047776(4)	Phaster	2063997	Scaffold	A	Russia
339		VL527	Clavibacter michiganensis	VL527_P1	NZ_CP047054.1	82995	105110	22116	31	Active	0.84	67.7	Chromosome	Mycobacterium phage YungJamal	Prophage hunter		Complete Genome	B	Chile
340		VL527	Clavibacter michiganensis	VL527_P2	NZ_CP047054.1	771178	781919	10742	11	Ambiguous	0.75	66.7	Chromosome	Halorubrum phage CGphi46	Prophage hunter		Complete Genome	D	Chile
341		VL527	Clavibacter michiganensis	VL527_P3	NZ_CP047055.1	4367	50438	46072	80	Ambiguous	0.61	66.8	Plasmid	Mycobacterium phage YungJamal	Prophage hunter		Complete Genome	Unique	Chile
342		VL527	Clavibacter michiganensis	VL527_P4	NZ_CP047054.1	1179631	1189615	9984	15	Incomplete	10	72	Chromosome	PHAGE_Escher_ESCO5_NC_047776(4)	Phaster		Complete Genome	A	Chile
343		VQ143	Clavibacter michiganensis	VQ143_P1	NZ_CP076352.1	637094	647846	10753	10	Ambiguous	0.65	66.6	Chromosome	Mycobacterium phage ZoeJ	Prophage hunter		Complete Genome	D	Chile
344		VQ28	Clavibacter michiganensis	VQ28_P1	NZ_CP076349.1	637110	647862	10753	10	Ambiguous	0.65	66.6	Chromosome	Mycobacterium phage ZoeJ	Prophage hunter		Complete Genome	D	Chile
345	21	VQ28	Clavibacter michiganensis	VQ28_P2_P3	NZ_CP076350.1	93341	130923	37583	77	Active	0.91	64.8	Plasmid	Achromobacter phage 83-24	Prophage hunter		Complete Genome	B	Chile
346		VQ28	Clavibacter michiganensis	VQ28_P4	NZ_CP076351.1	553	12665	12113	16	Ambiguous	0.71	67	Plasmid	Mycobacterium phage Findley	Prophage hunter		Complete Genome	Unique	Chile
347		VQ28	Clavibacter michiganensis	VQ28_P5	NZ_CP076349.1	1040722	1050705	9984	15	Incomplete	10	72	Chromosome	PHAGE_Escher_ESCO5_NC_047776(4)	Phaster		Complete Genome	A	Chile
348		Z001	Clavibacter michiganensis	Z001_P1	NZ_PSTW01000031.1	1610	27932	26323	36	Ambiguous	0.6	68.3	Plasmid	Mycobacterium phage Rich	Prophage hunter	28119	Scaffold	Unique	Missing
349		Z001	Clavibacter michiganensis	Z001_P2	NZ_PSTW01000014.1	40495	50442	9948	15	Incomplete	10	72	Chromosome	PHAGE_Escher_vB_EcoM_Schickermooser_NC_048196(4)	Phaster	95497	Scaffold	A	Missing
350		Z001	Clavibacter michiganensis	Z001_P3	NZ_PSTW01000012.1	45598	58310	12713	17	Partial	0.967	69.8	Chromosome	dsDNAphage	Virsorter	185325	Scaffold	C	Missing
351		Z002	Clavibacter michiganensis	Z002_P1	NZ_PSTV01000027.1	559	12405	11847	19	Ambiguous	0.59	66.9	Plasmid	Rhodococcus phage E3	Prophage hunter	28187	Contig	Unique	Missing
352		Z002	Clavibacter michiganensis	Z002_P2	NZ_PSTV01000029.1	25483	35475	9993	15	Incomplete	10	72.1	Chromosome	PHAGE_Escher_vB_EcoM_Schickermooser_NC_048196(4)	Phaster	75900	Contig	A	Missing
353		Z002	Clavibacter michiganensis	Z002_P3	NZ_PSTV01000011.1	112916	125628	12713	17	Partial	0.967	69.8	Chromosome	dsDNAphage	Virsorter	135294	Contig	C	Missing
																				47
* Alignment indicates that overlapping prophages were merged.
# Red cells indicate that prophage were identified at the start or the end of the contig, which give the possibility that prophage might be incomplete.

## Sheet: Hoja2
Prophage	Cluster_ANI	Strain	Origin
A5747_P1	B	24
A4758_P1	B	25
VL527_P1	B	26
CAYO001_P2	B	27
CASJ002_P2	B	28
CA00002_P1	B	29
LMG7333_P1	B	30
VKMAc_1790_P2	B	31
CASJ008_P3	B	32
CFBP6885_P3	B	33
OP3_P2	B	34
VQ28_P2_P3	B	35
UF1_P1	B	36
CMM09_P2	B	37
CMM84_P1	B	38
CASJ001_P6	B	44	Nebraska, USA
DOAB_395_P1	A	317	New York, USA
CASJ002_P1	A	1101	Ganghwa, South Korea
VKMAc_1790_P1	A	1106	Paju, South Korea
CASJ003_P1	A	1207	Seosan, South Korea
A6096_P1	A	1217	Rusia
CFIA_CsR14_P1	A	7580	Iowa, USA
AY1B2_P3	A	61-1	Iowa, USA
CASJ007_P4	B	419B	Nebraska, USA
44_P1	A	A4758	China
HF4_P1	A	A5747*	Oregon, USA
VKMAc_2542_P1	A	A6096	Nebraska, USA
NZ5026_P2	B	A6099	California, USA
NCPPB382_P3	A	ARZ28	USA
CAYO001_P1	A	ATCC 10202	Missing
ARZ28_P2	A	ATCC 10253	Kansas, USA
CFBP2500_P2	A	ATCC 14456	Italy
CFBP2500_P1	B	ATCC 33566	USA
CFBP5842_P4	B	ATCC33113	Canada
VKMAc_2921_P1	A	AY1A6	Missing
CFBP_7491_P2	A	AY1B2	Missing
VKMAc_2886_P1	A	AY1B3	Missing
CA00002_P2	A	AY2B8	Missing
ATCC_14456_P1	B	BS5	Japan
CFBP7589_P3	A	CA00001	California, USA
A4758_P2	A	CA00002	California, USA
419B_P1	A	CASJ001	California, USA
CFBP1940_P2	A	CASJ002	California, USA
A5747_P3	A	CASJ003	California, USA
CFBP7312_P1	A	CASJ004	California, USA
CFBP6885_P4	A	CASJ005	California, USA
NZ5026_P1	A	CASJ006	California, USA
CFBP_1195_P3	A	CASJ007	California, USA
CFBP7315_P1	A	CASJ008	California, USA
ATCC_33566_P1	A	CASJ009	California, USA
CFBP2494_P1	A	CAYO001	California, USA
CFBP7576_P3	A	CF11	China
Z002_P2	A	CFBP 1195	United Kingdom
CFBP7488_P2	A	CFBP 2404	USA
DOAB_609_P2	A	CFBP 3399	The Netherlands
CFBP7158_P1	A	CFBP 4999	Hungary
CFBP7568_P1	A	CFBP 6488	Czech Republic
VKMAc_2873_P1	A	CFBP 7491	Missing
DM1_P1	A	CFBP 7493	Missing
CFBP7316_P1	B	CFBP 7577	Missing
CFBP7316_P2	A	CFBP 8216	USA
UF1_P2	A	CFBP 8217	The Netherlands
ATCC_10202_P2	B	CFBP 8615	Iran
CFBP7568_P2	B	CFBP 8616	Iran
CASJ003_P2	B	CFBP 8627	Spain
MSF322_P1	A	CFBP1465	France
ATCC_14456_P2	A	CFBP1940	Spain
CFBP7311_P2	A	CFBP2494	Algeria
1217_P5	A	CFBP2500	Algeria
CASJ006_P4	A	CFBP5842	Brazil
NP_P1	A	CFBP6885	France
Z001_P2	A	CFBP7158	New Zealand
CASJ001_P1	A	CFBP7311	Morocco
CASJ007_P14	A	CFBP7312	China
CFBP1465_P4	A	CFBP7314	USA
CASJ004_P3	A	CFBP7315	USA
VL527_P4	A	CFBP7316	USA
NZ1811_P1	A	CFBP7488	France
PvP036_P1	A	CFBP7494	Missing
CFBP5842_P1	A	CFBP7568	USA
1207_P9	A	CFBP7576	Missing
VQ28_P5	A	CFBP7589	Belgium
CFBP_8217_P1	A	CFBP8017	Missing
PvP097_P1	A	CFBP8019	Missing
CFBP7315_P3	B	CFIA-Cs3N	Canada
CFBP1465_P3	B	CFIA-CsR14	Canada
A6099_P1	A	CIBA	Nebraska, USA
CNK_2_P1	A	CMM04#	Jalisco, Mexico
61_1_P1	A	CMM09	Michoacan, Mexico
NCPPB_2581_P1	A	CMM84	Sinaloa, Mexico
CASJ006_P2_P1	B	CNK-2	Kansas, USA
CFBP7314_P1	B	DM1	Australia
CFBP_4999_P1	B	DM3	Australia
ATCC33113_P1	A	DOAB 395	Manitoba, Canada
CFBP_2404_P1	A	DOAB 397	Manitoba, Canada
CFBP7311_P1	B	DOAB 609	Nebraska, USA
CFIA_Cs3N_P1	A	HF4	Iowa, USA
CF11_P1	A	LMG 26808	Missing
CFBP7314_P2	A	LMG 3663	USA
CFBP8017_P1	A	LMG7333	Hungary
CFBP7488_P1	B	LPPA 982	Spain
CMM09_P1	A	MSF322	Chile
7580_P1	A	N.P.	Belarus, Minsk
CASJ004_P2	B	NCPPB 2581	Missing
CFBP7494_P1	A	NCPPB 382	Not found
CA00001_P1	A	NZ1811	New Zealand
NZ2541_P1	A	NZ2541	United Kingdom
OP3_P4	A	NZ5026	USA
CMM84_P3	A	OP3	Chile
CFBP_4999_P2	A	PF008	South Korea
AY1B3_P3	A	PvP036	Michigan, USA
CASJ009_P1	A	PvP097	Michigan, USA
DM3_P2	A	PvP098	Michigan, USA
VKMAc_1403_P2	A	R1-1	Minnesota, USA
CASJ008_P1	A	R1-3	Minnesota, USA
CFBP_7493_P4	A	SL1	Iowa, USA
ATCC_10202_P1	A	UF1	Florida, USA
CFBP_3399_P1	A	VKM Ac-1403	Missing
DOAB_397_P1	A	VKM Ac-1790	Rusia
ARZ28_P1	B	VKM Ac-2542	Russia
1217_P4	B	VKM Ac-2872	California, USA
VKMAc_1403_P1	B	VKM Ac-2873	Washington, USA
CFBP_2404_P6	B	VKM Ac-2886	Russia
CFBP1940_P1	B	VKM Ac-2921	Russia
CMM39_P1	A	VL527	Chile
SL1_P1	A	VQ143	Chile
CIBA_P1	A	VQ28	Chile
CFBP_8615_P1	A	Z001	Missing
CFBP_8616_P1	A	Z002	Missing
Z002_P3	C
Z001_P3	C
CFBP_6488_P7	C
CFBP_8217_P2	C
CFBP_8627_P7	C
CFBP_8216_P5	C
NZ5026_P3	C
CFBP5842_P5	C
CASJ004_P4	C
NZ2541_P4	C
CASJ003_P6	C
1217_P6	C
CFBP2500_P5	C
ATCC_10202_P3	C
ARZ28_P3	C
NZ1811_P2	C
CASJ005_P3	C
1207_P7	C
DOAB_609_P1	C
CFBP_7493_P5	C
CFBP_7577_P2	C
PvP097_P2	C
VKMAc_2886_P2	C
CASJ008_P2	D
CFBP7589_P1	D
CFBP7315_P2	D
VL527_P2	D
A5747_P2	D
CFBP6885_P1	D
CASJ006_P3	D
OP3_P1	D
VQ28_P1	D
VQ143_P1	D
CAYO001_P3	D
NZ2541_P3	D
317_P5	E
CFBP_8616_P4	E
CFBP_8627_P4	E
CFBP_6488_P10	E
DM3_P7	E
NZ1811_P3	E
ARZ28_P4	E
CFBP_7491_P4	E
CFBP_8217_P5	E
CFBP_7493_P6	E
CFBP_8216_P8	E
CASJ007_P10	F
CASJ003_P5	F
ATCC_10202_P4	F
CFBP2500_P7	F
NZ1811_P4	F
CFBP_8615_P5	F
CFBP_8627_P1	F
CFBP_7491_P7	F
CASJ007_P12	G
CASJ003_P3	G
CASJ001_P2	G
CFBP_8627_P2	G
CFBP_6488_P14	G
CFBP_8217_P6	G
CFBP_7491_P5	G
