# Supplementary material for: Exploring Viral Interactions in Clavibacter Species: In Silico Analysis of Prophage Prevalence and Antiviral Defenses
Source: Life (Basel). 2025 Jan 27;15(2):187. doi: 10.3390/life15020187 (PMC11856565; doi:10.3390/life15020187)
Supplement: Supplementary file 1 [file life-15-00187-s001.zip › Table S4. Results of eggNOG categories.xlsx]

## Sheet: Hoja1
## Wed Sep 25 03:01:22 2024
## emapper-2.1.12
## /data/shared/home/emapper/miniconda3/envs/eggnog-mapper-2.1/bin/emapper.py --cpu 20 --mp_start_method forkserver --data_dir /dev/shm/ -o out --output_dir /emapper_web_jobs/emapper_jobs/user_data/MM_gnyi4t4f --temp_dir /emapper_web_jobs/emapper_jobs/user_data/MM_gnyi4t4f --override -m diamond --dmnd_ignore_warnings -i /emapper_web_jobs/emapper_jobs/user_data/MM_gnyi4t4f/queries.fasta --evalue 0…
##
#query	seed_ortholog	evalue	score	eggNOG_OGs	max_annot_lvl	COG_category	Description	Preferred_name	GOs	EC	KEGG_ko	KEGG_Pathway	KEGG_Module	KEGG_Reaction	KEGG_rclass	BRITE	KEGG_TC	CAZy	BiGG_Reaction	PFAMs
>1	443906.CMM_1016	8.75e-40	140	COG1215@1|root,COG1215@2|Bacteria,2I3WV@201174|Actinobacteria,4FKJR@85023|Microbacteriaceae	201174|Actinobacteria	M	Glycosyltransferase like family 2	-	-	-	-	-	-	-	-	-	-	-	-	Glycos_transf_2
>2	443906.CMM_1016	3.46e-103	303	COG1215@1|root,COG1215@2|Bacteria,2I3WV@201174|Actinobacteria,4FKJR@85023|Microbacteriaceae	201174|Actinobacteria	M	Glycosyltransferase like family 2	-	-	-	-	-	-	-	-	-	-	-	-	Glycos_transf_2
>3	443906.CMM_1015	9.97e-41	143	COG0463@1|root,COG0463@2|Bacteria,2I3C0@201174|Actinobacteria,4FMCG@85023|Microbacteriaceae	201174|Actinobacteria	M	Glycosyl transferase family 2	wcqE	-	2.4.2.53	ko:K10012	ko00520,ko01503,map00520,map01503	M00721,M00761	R07661	RC00005,RC02954	ko00000,ko00001,ko00002,ko01000,ko01005,ko02000	4.D.2.1.8	GT2	-	Glycos_transf_2
>4	443906.CMM_1015	4.31e-164	464	COG0463@1|root,COG0463@2|Bacteria,2I3C0@201174|Actinobacteria,4FMCG@85023|Microbacteriaceae	201174|Actinobacteria	M	Glycosyl transferase family 2	wcqE	-	2.4.2.53	ko:K10012	ko00520,ko01503,map00520,map01503	M00721,M00761	R07661	RC00005,RC02954	ko00000,ko00001,ko00002,ko01000,ko01005,ko02000	4.D.2.1.8	GT2	-	Glycos_transf_2
>5	443906.CMM_1014	1.59e-216	600	COG0451@1|root,COG0451@2|Bacteria,2IISR@201174|Actinobacteria,4FRXX@85023|Microbacteriaceae	201174|Actinobacteria	M	GDP-mannose 4,6 dehydratase	-	-	5.1.3.2	ko:K01784	ko00052,ko00520,ko01100,map00052,map00520,map01100	M00361,M00362,M00632	R00291,R02984	RC00289	ko00000,ko00001,ko00002,ko01000	-	-	-	Epimerase
>6	443906.CMM_1013	1.16e-206	571	COG1209@1|root,COG1209@2|Bacteria,2GP20@201174|Actinobacteria,4FKXN@85023|Microbacteriaceae	201174|Actinobacteria	M	Catalyzes the formation of dTDP-glucose, from dTTP and glucose 1-phosphate, as well as its pyrophosphorolysis	rfbA	GO:0000271,GO:0000287,GO:0003674,GO:0003824,GO:0005488,GO:0005575,GO:0005618,GO:0005623,GO:0005886,GO:0005975,GO:0005976,GO:0005996,GO:0006006,GO:0006139,GO:0006220,GO:0006725,GO:0006753,GO:0006793,GO:0006796,GO:0006807,GO:0008150,GO:0008152,GO:0008879,GO:0009058,GO:0009059,GO:0009117,GO:0009141,GO:0009147,GO:0009200,GO:0009211,GO:0009219,GO:0009225,GO:0009226,GO:0009262,GO:0009394,GO:0009987,GO:…	2.7.7.24	ko:K00973	ko00521,ko00523,ko00525,ko01130,map00521,map00523,map00525,map01130	M00793	R02328	RC00002	ko00000,ko00001,ko00002,ko01000	-	-	iNJ661.Rv0334	NTP_transferase
>7	443906.CMM_1012	2.26e-143	404	COG1898@1|root,COG1898@2|Bacteria,2GMW4@201174|Actinobacteria,4FKTI@85023|Microbacteriaceae	201174|Actinobacteria	M	dTDP-4-dehydrorhamnose 3,5-epimerase	rmlC	GO:0000271,GO:0003674,GO:0003824,GO:0005975,GO:0005976,GO:0006139,GO:0006725,GO:0006807,GO:0008150,GO:0008152,GO:0008830,GO:0009058,GO:0009059,GO:0009225,GO:0009226,GO:0009987,GO:0016051,GO:0016853,GO:0016854,GO:0016857,GO:0018130,GO:0019305,GO:0019438,GO:0033692,GO:0034637,GO:0034641,GO:0034645,GO:0034654,GO:0040007,GO:0043170,GO:0044237,GO:0044238,GO:0044249,GO:0044260,GO:0044262,GO:0044264,GO:…	5.1.3.13	ko:K01790	ko00521,ko00523,ko01130,map00521,map00523,map01130	M00793	R06514	RC01531	ko00000,ko00001,ko00002,ko01000	-	-	iNJ661.Rv3465	dTDP_sugar_isom
>8	443906.CMM_1011	1.29e-90	266	COG2246@1|root,COG2246@2|Bacteria,2IIQ5@201174|Actinobacteria,4FPSA@85023|Microbacteriaceae	201174|Actinobacteria	S	to be integral membrane proteins with three or four transmembrane spans. They are involved in the synthesis of cell surface polysaccharides	-	-	-	-	-	-	-	-	-	-	-	-	GtrA
>9	443906.CMM_1010	4.59e-250	684	COG1088@1|root,COG1088@2|Bacteria,2GNDU@201174|Actinobacteria,4FKJH@85023|Microbacteriaceae	201174|Actinobacteria	M	Belongs to the NAD(P)-dependent epimerase dehydratase family. dTDP-glucose dehydratase subfamily	rfbB	-	4.2.1.46	ko:K01710	ko00521,ko00523,ko00525,ko01055,ko01130,map00521,map00523,map00525,map01055,map01130	M00793	R06513	RC00402	ko00000,ko00001,ko00002,ko01000	-	-	-	GDP_Man_Dehyd
>10	443906.CMM_1009	2.32e-200	555	COG1091@1|root,COG1091@2|Bacteria,2GNY8@201174|Actinobacteria,4FMFC@85023|Microbacteriaceae	201174|Actinobacteria	M	Catalyzes the reduction of dTDP-6-deoxy-L-lyxo-4- hexulose to yield dTDP-L-rhamnose	rmlD	GO:0000271,GO:0003674,GO:0003824,GO:0005975,GO:0005976,GO:0006139,GO:0006725,GO:0006807,GO:0008150,GO:0008152,GO:0008831,GO:0009058,GO:0009059,GO:0009225,GO:0009226,GO:0009987,GO:0016051,GO:0016491,GO:0016614,GO:0016616,GO:0018130,GO:0019305,GO:0019438,GO:0033692,GO:0034637,GO:0034641,GO:0034645,GO:0034654,GO:0043170,GO:0044237,GO:0044238,GO:0044249,GO:0044260,GO:0044262,GO:0044264,GO:0044271,GO:…	1.1.1.133,5.1.3.13	ko:K00067,ko:K01790	ko00521,ko00523,ko01130,map00521,map00523,map01130	M00793	R02777,R06514	RC00182,RC01531	ko00000,ko00001,ko00002,ko01000	-	-	-	RmlD_sub_bind,dTDP_sugar_isom
>11	443906.CMM_1006	4.26e-272	746	COG0438@1|root,COG0438@2|Bacteria,2GMEW@201174|Actinobacteria,4FM38@85023|Microbacteriaceae	201174|Actinobacteria	M	Glycosyl transferases group 1	-	-	-	-	-	-	-	-	-	-	-	-	Glyco_trans_1_4,Glyco_trans_4_4,Glyco_transf_4,Glycos_transf_1
>12	443906.CMM_1007	7.37e-170	475	COG1134@1|root,COG1134@2|Bacteria,2GIVF@201174|Actinobacteria,4FKZ2@85023|Microbacteriaceae	201174|Actinobacteria	GM	ATPases associated with a variety of cellular activities	rfbB2	-	3.6.3.40	ko:K01990,ko:K09691,ko:K09693	ko02010,map02010	M00250,M00251,M00254	-	-	ko00000,ko00001,ko00002,ko01000,ko02000	3.A.1,3.A.1.103,3.A.1.104	-	-	ABC_tran,Wzt_C
>13	443906.CMM_1008	6.9e-200	554	COG1682@1|root,COG1682@2|Bacteria,2GP5K@201174|Actinobacteria,4FN0R@85023|Microbacteriaceae	201174|Actinobacteria	GM	ABC-2 type transporter	tagG	-	-	ko:K01992	-	M00254	-	-	ko00000,ko00002,ko02000	3.A.1	-	-	ABC2_membrane
>14	31964.CMS0628	5.16e-188	524	COG1091@1|root,COG1091@2|Bacteria,2GNY8@201174|Actinobacteria,4FMFC@85023|Microbacteriaceae	201174|Actinobacteria	M	Catalyzes the reduction of dTDP-6-deoxy-L-lyxo-4- hexulose to yield dTDP-L-rhamnose	rmlD	GO:0000271,GO:0003674,GO:0003824,GO:0005975,GO:0005976,GO:0006139,GO:0006725,GO:0006807,GO:0008150,GO:0008152,GO:0008831,GO:0009058,GO:0009059,GO:0009225,GO:0009226,GO:0009987,GO:0016051,GO:0016491,GO:0016614,GO:0016616,GO:0018130,GO:0019305,GO:0019438,GO:0033692,GO:0034637,GO:0034641,GO:0034645,GO:0034654,GO:0043170,GO:0044237,GO:0044238,GO:0044249,GO:0044260,GO:0044262,GO:0044264,GO:0044271,GO:…	1.1.1.133,5.1.3.13	ko:K00067,ko:K01790	ko00521,ko00523,ko01130,map00521,map00523,map01130	M00793	R02777,R06514	RC00182,RC01531	ko00000,ko00001,ko00002,ko01000	-	-	-	RmlD_sub_bind,dTDP_sugar_isom
>15	31964.CMS0629	7.02e-245	671	COG1088@1|root,COG1088@2|Bacteria,2GNDU@201174|Actinobacteria,4FKJH@85023|Microbacteriaceae	201174|Actinobacteria	M	Belongs to the NAD(P)-dependent epimerase dehydratase family. dTDP-glucose dehydratase subfamily	rfbB	-	4.2.1.46	ko:K01710	ko00521,ko00523,ko00525,ko01055,ko01130,map00521,map00523,map00525,map01055,map01130	M00793	R06513	RC00402	ko00000,ko00001,ko00002,ko01000	-	-	-	GDP_Man_Dehyd
>16	443906.CMM_1011	3.41e-86	255	COG2246@1|root,COG2246@2|Bacteria,2IIQ5@201174|Actinobacteria,4FPSA@85023|Microbacteriaceae	201174|Actinobacteria	S	to be integral membrane proteins with three or four transmembrane spans. They are involved in the synthesis of cell surface polysaccharides	-	-	-	-	-	-	-	-	-	-	-	-	GtrA
>17	443906.CMM_1012	1.75e-136	386	COG1898@1|root,COG1898@2|Bacteria,2GMW4@201174|Actinobacteria,4FKTI@85023|Microbacteriaceae	201174|Actinobacteria	M	dTDP-4-dehydrorhamnose 3,5-epimerase	rmlC	GO:0000271,GO:0003674,GO:0003824,GO:0005975,GO:0005976,GO:0006139,GO:0006725,GO:0006807,GO:0008150,GO:0008152,GO:0008830,GO:0009058,GO:0009059,GO:0009225,GO:0009226,GO:0009987,GO:0016051,GO:0016853,GO:0016854,GO:0016857,GO:0018130,GO:0019305,GO:0019438,GO:0033692,GO:0034637,GO:0034641,GO:0034645,GO:0034654,GO:0040007,GO:0043170,GO:0044237,GO:0044238,GO:0044249,GO:0044260,GO:0044262,GO:0044264,GO:…	5.1.3.13	ko:K01790	ko00521,ko00523,ko01130,map00521,map00523,map01130	M00793	R06514	RC01531	ko00000,ko00001,ko00002,ko01000	-	-	iNJ661.Rv3465	dTDP_sugar_isom
>18	443906.CMM_1013	9.14e-204	564	COG1209@1|root,COG1209@2|Bacteria,2GP20@201174|Actinobacteria,4FKXN@85023|Microbacteriaceae	201174|Actinobacteria	M	Catalyzes the formation of dTDP-glucose, from dTTP and glucose 1-phosphate, as well as its pyrophosphorolysis	rfbA	GO:0000271,GO:0000287,GO:0003674,GO:0003824,GO:0005488,GO:0005575,GO:0005618,GO:0005623,GO:0005886,GO:0005975,GO:0005976,GO:0005996,GO:0006006,GO:0006139,GO:0006220,GO:0006725,GO:0006753,GO:0006793,GO:0006796,GO:0006807,GO:0008150,GO:0008152,GO:0008879,GO:0009058,GO:0009059,GO:0009117,GO:0009141,GO:0009147,GO:0009200,GO:0009211,GO:0009219,GO:0009225,GO:0009226,GO:0009262,GO:0009394,GO:0009987,GO:…	2.7.7.24	ko:K00973	ko00521,ko00523,ko00525,ko01130,map00521,map00523,map00525,map01130	M00793	R02328	RC00002	ko00000,ko00001,ko00002,ko01000	-	-	iNJ661.Rv0334	NTP_transferase
>19	443906.CMM_1014	1.44e-210	584	COG0451@1|root,COG0451@2|Bacteria,2IISR@201174|Actinobacteria,4FRXX@85023|Microbacteriaceae	201174|Actinobacteria	M	GDP-mannose 4,6 dehydratase	-	-	5.1.3.2	ko:K01784	ko00052,ko00520,ko01100,map00052,map00520,map01100	M00361,M00362,M00632	R00291,R02984	RC00289	ko00000,ko00001,ko00002,ko01000	-	-	-	Epimerase
>20	443906.CMM_1015	1.97e-233	644	COG0463@1|root,COG0463@2|Bacteria,2I3C0@201174|Actinobacteria,4FMCG@85023|Microbacteriaceae	201174|Actinobacteria	M	Glycosyl transferase family 2	wcqE	-	2.4.2.53	ko:K10012	ko00520,ko01503,map00520,map01503	M00721,M00761	R07661	RC00005,RC02954	ko00000,ko00001,ko00002,ko01000,ko01005,ko02000	4.D.2.1.8	GT2	-	Glycos_transf_2
>21	443906.CMM_1016	3.86e-196	546	COG1215@1|root,COG1215@2|Bacteria,2I3WV@201174|Actinobacteria,4FKJR@85023|Microbacteriaceae	201174|Actinobacteria	M	Glycosyltransferase like family 2	-	-	-	-	-	-	-	-	-	-	-	-	Glycos_transf_2
>22	443906.CMM_0061	2.53e-87	264	COG2184@1|root,COG2184@2|Bacteria,2IN0D@201174|Actinobacteria,4FPUX@85023|Microbacteriaceae	201174|Actinobacteria	D	Fic/DOC family	fic	-	-	ko:K04095	-	-	-	-	ko00000,ko03036	-	-	-	Fic
>25	1150399.AQYK01000001_gene544	8.35e-129	390	COG1475@1|root,COG1475@2|Bacteria,2I9VV@201174|Actinobacteria	201174|Actinobacteria	K	ParB domain protein nuclease	-	-	-	ko:K03497	-	-	-	-	ko00000,ko03000,ko03036,ko04812	-	-	-	ParBc
>29	443906.CMM_0062	8.94e-85	255	2F71V@1|root,33ZHG@2|Bacteria,2H77X@201174|Actinobacteria	201174|Actinobacteria	S	Single-strand binding protein family	-	-	-	ko:K03111	ko03030,ko03430,ko03440,map03030,map03430,map03440	-	-	-	ko00000,ko00001,ko03029,ko03032,ko03400	-	-	-	SSB
>31	443906.CMM_0063	4.76e-145	409	COG2356@1|root,COG2356@2|Bacteria,2GJ38@201174|Actinobacteria,4FKUG@85023|Microbacteriaceae	201174|Actinobacteria	L	Protein of unknown function (DUF1524)	-	-	-	-	-	-	-	-	-	-	-	-	DUF1524
>32	443906.CMM_0064	2.2e-158	444	COG1011@1|root,COG1011@2|Bacteria	2|Bacteria	S	phosphatase activity	-	-	3.1.3.5	ko:K07025,ko:K08723	ko00230,ko00240,ko00760,ko01100,ko01110,map00230,map00240,map00760,map01100,map01110	-	R00183,R00511,R00963,R01126,R01227,R01569,R01664,R01968,R02088,R02102,R02323,R02719,R03346	RC00017	ko00000,ko00001,ko01000	-	-	-	HAD_2,Hydrolase
>33	443906.CMM_0065	6.03e-196	542	COG2334@1|root,COG2334@2|Bacteria,2I2JR@201174|Actinobacteria,4FTP0@85023|Microbacteriaceae	201174|Actinobacteria	S	Choline/ethanolamine kinase	-	-	-	-	-	-	-	-	-	-	-	-	APH
>34	443906.CMM_0066	6.65e-145	409	COG1192@1|root,COG1192@2|Bacteria,2H488@201174|Actinobacteria	201174|Actinobacteria	D	VirC1 protein	-	-	-	ko:K03496	-	-	-	-	ko00000,ko03036,ko04812	-	-	-	AAA_31
>36	443906.CMM_0067	9.65e-271	742	COG1672@1|root,COG1672@2|Bacteria,2GWBV@201174|Actinobacteria,4FMA0@85023|Microbacteriaceae	201174|Actinobacteria	S	AAA ATPase domain	-	-	-	-	-	-	-	-	-	-	-	-	AAA_16
>37	443906.CMM_0068	2.79e-53	166	COG3291@1|root,COG3291@2|Bacteria	2|Bacteria	S	metallopeptidase activity	-	-	-	-	-	-	-	-	-	-	-	-	Beta_helix,CARDB,Laminin_G_3,PKD,SLH
>38	443906.CMM_0069	5.78e-288	789	COG3004@1|root,COG3004@2|Bacteria,2GKIK@201174|Actinobacteria,4FM51@85023|Microbacteriaceae	201174|Actinobacteria	P	) H( ) antiporter that extrudes sodium in exchange for external protons	nhaA	-	-	ko:K03313	-	-	-	-	ko00000,ko02000	2.A.33.1	-	-	Na_H_antiport_1
>41	443906.CMM_0070	0	988	COG1404@1|root,COG1404@2|Bacteria,2GK3D@201174|Actinobacteria,4FKNT@85023|Microbacteriaceae	201174|Actinobacteria	O	N-terminal Region. This family is found at the N-terminus of a number of subtilisins. It is cleaved prior to activation of the enzyme	-	-	-	-	-	-	-	-	-	-	-	-	Big_3_5,Inhibitor_I9,PA,Peptidase_S8
>44	443906.CMM_0071	1.27e-201	560	COG3591@1|root,COG3591@2|Bacteria	2|Bacteria	E	Belongs to the peptidase S1B family	-	-	-	-	-	-	-	-	-	-	-	-	Trypsin,Trypsin_2
>45	31964.CMS1711	1.12e-62	211	COG0446@1|root,COG0607@1|root,COG0446@2|Bacteria,COG0607@2|Bacteria,2H7WY@201174|Actinobacteria,4FKDZ@85023|Microbacteriaceae	201174|Actinobacteria	P	Pyridine nucleotide-disulphide oxidoreductase, dimerisation domain	cdr	-	-	-	-	-	-	-	-	-	-	-	Pyr_redox_2,Pyr_redox_dim,Rhodanese
>48	443906.CMM_0072	5.6e-178	498	COG0491@1|root,COG0491@2|Bacteria,2H8JM@201174|Actinobacteria,4FQGC@85023|Microbacteriaceae	201174|Actinobacteria	S	Metallo-beta-lactamase superfamily	-	-	-	-	-	-	-	-	-	-	-	-	Lactamase_B
>49	443906.CMM_0073	0	994	COG0318@1|root,COG0318@2|Bacteria,2GIUC@201174|Actinobacteria,4FN3A@85023|Microbacteriaceae	201174|Actinobacteria	IQ	AMP-binding enzyme C-terminal domain	bfmM	-	6.2.1.3	ko:K01897	ko00061,ko00071,ko01100,ko01212,ko02024,ko03320,ko04146,ko04216,ko04714,ko04920,map00061,map00071,map01100,map01212,map02024,map03320,map04146,map04216,map04714,map04920	M00086	R01280	RC00004,RC00014	ko00000,ko00001,ko00002,ko01000,ko01004,ko04147	4.C.1.1	-	-	AMP-binding,AMP-binding_C
>56	31964.pCSL0012	2.45e-87	269	COG0477@1|root,COG2814@2|Bacteria,2GMU2@201174|Actinobacteria	201174|Actinobacteria	EGP	Major Facilitator Superfamily	-	-	-	-	-	-	-	-	-	-	-	-	MFS_1
>57	1349820.M707_20945	1.4e-217	607	COG0270@1|root,COG0270@2|Bacteria,2HPGP@201174|Actinobacteria,1WBSI@1268|Micrococcaceae	201174|Actinobacteria	H	Belongs to the class I-like SAM-binding methyltransferase superfamily. C5-methyltransferase family	-	-	2.1.1.37	ko:K00558	ko00270,ko01100,ko05206,map00270,map01100,map05206	M00035	R04858	RC00003,RC00332	ko00000,ko00001,ko00002,ko01000,ko02048,ko03032,ko03036	-	-	-	DNA_methylase
>58	525368.HMPREF0591_5257	9.47e-130	374	28I9C@1|root,2Z8C0@2|Bacteria,2ICIS@201174|Actinobacteria	201174|Actinobacteria	S	GIY-YIG catalytic domain	-	-	-	-	-	-	-	-	-	-	-	-	GIY-YIG
>62	1306174.JODP01000006_gene3437	3.52e-22	90.9	2C4MW@1|root,32RKK@2|Bacteria,2IQ6A@201174|Actinobacteria	201174|Actinobacteria	S	pathogenesis	lsr	-	-	-	-	-	-	-	-	-	-	-	Lsr2
>71	931627.MycrhDRAFT_6980	3.4e-54	179	COG1192@1|root,COG1192@2|Bacteria,2ICWE@201174|Actinobacteria,23498@1762|Mycobacteriaceae	201174|Actinobacteria	D	CobQ/CobB/MinD/ParA nucleotide binding domain	-	-	-	ko:K03496	-	-	-	-	ko00000,ko03036,ko04812	-	-	-	AAA_31,CbiA
>82	1001240.GY21_05710	1.76e-188	546	COG1846@1|root,COG1846@2|Bacteria,2IIX2@201174|Actinobacteria,4FSG0@85023|Microbacteriaceae	201174|Actinobacteria	K	Transcriptional regulator	-	-	-	-	-	-	-	-	-	-	-	-	-
>88	281090.Lxx13000	4.94e-87	275	COG1073@1|root,COG1073@2|Bacteria,2GMK3@201174|Actinobacteria,4FM70@85023|Microbacteriaceae	201174|Actinobacteria	S	Alpha/beta hydrolase family	-	-	-	ko:K06889	-	-	-	-	ko00000	-	-	-	Abhydrolase_1,Abhydrolase_6,Hydrolase_4
>91	926564.KI911565_gene5919	4.84e-13	68.6	2DEBX@1|root,2ZMA5@2|Bacteria,2HDGX@201174|Actinobacteria,4F5XH@85017|Promicromonosporaceae	201174|Actinobacteria	-	-	-	-	-	-	-	-	-	-	-	-	-	-	-
>92	443906.pCM1_0015	1.73e-84	267	COG0739@1|root,COG0739@2|Bacteria,2I3XJ@201174|Actinobacteria,4FNMG@85023|Microbacteriaceae	201174|Actinobacteria	M	heme binding	-	-	-	-	-	-	-	-	-	-	-	-	-
>93	1121017.AUFG01000027_gene535	2.64e-29	107	2EKRJ@1|root,33EFB@2|Bacteria	2|Bacteria	-	-	-	-	-	-	-	-	-	-	-	-	-	-	-
>95	1246445.ANAY01000002_gene3469	6.12e-53	178	2DRVP@1|root,33D9Z@2|Bacteria	2|Bacteria	-	-	-	-	-	-	-	-	-	-	-	-	-	-	-
>96	861360.AARI_pI00280	4.85e-111	348	2D2AG@1|root,32TCD@2|Bacteria,2IARE@201174|Actinobacteria	201174|Actinobacteria	-	-	-	-	-	-	-	-	-	-	-	-	-	-	-
>98	31964.pCSL0027	3.67e-78	238	COG2356@1|root,COG2356@2|Bacteria,2GJ38@201174|Actinobacteria,4FKUG@85023|Microbacteriaceae	201174|Actinobacteria	L	Protein of unknown function (DUF1524)	-	-	-	-	-	-	-	-	-	-	-	-	DUF1524
>101	31964.pCSL0030	3.07e-239	656	COG2801@1|root,COG2801@2|Bacteria,2GJ3V@201174|Actinobacteria,4FNHF@85023|Microbacteriaceae	201174|Actinobacteria	L	insertion element ISCmi2 transposase	-	-	-	-	-	-	-	-	-	-	-	-	HTH_23,LZ_Tnp_IS481,rve,rve_3
>107	31964.pCSL0036	2.36e-147	414	2EBHV@1|root,335IA@2|Bacteria,2GY79@201174|Actinobacteria,4FS8W@85023|Microbacteriaceae	201174|Actinobacteria	-	-	-	-	-	-	-	-	-	-	-	-	-	-	-
>118	31964.pCSL0047	0	1160	COG0433@1|root,COG0433@2|Bacteria,2GKVW@201174|Actinobacteria,4FMH2@85023|Microbacteriaceae	201174|Actinobacteria	S	Domain of unknown function DUF87	-	-	-	ko:K06915	-	-	-	-	ko00000	-	-	-	AAA,DUF87,Zot
>122	31964.pCSL0051	2.3e-80	238	2967X@1|root,2ZTHY@2|Bacteria,2HAU6@201174|Actinobacteria	201174|Actinobacteria	-	-	-	-	-	-	-	-	-	-	-	-	-	-	-
>123	31964.pCSL0052	0	961	COG0270@1|root,COG0270@2|Bacteria,2GJS2@201174|Actinobacteria,4FRDB@85023|Microbacteriaceae	201174|Actinobacteria	L	C-5 cytosine-specific DNA methylase	-	-	2.1.1.37	ko:K00558	ko00270,ko01100,ko05206,map00270,map01100,map05206	M00035	R04858	RC00003,RC00332	ko00000,ko00001,ko00002,ko01000,ko02048,ko03032,ko03036	-	-	-	DNA_methylase
>125	31964.pCSL0054	5.62e-253	693	COG1674@1|root,COG1674@2|Bacteria	2|Bacteria	D	ftsk spoiiie	-	-	-	-	-	-	-	-	-	-	-	-	-
>127	31964.pCSL0056	1.58e-96	280	2E6IZ@1|root,33162@2|Bacteria,2GSZY@201174|Actinobacteria,4FT41@85023|Microbacteriaceae	201174|Actinobacteria	S	Domain of unknown function (DUF4326)	-	-	-	-	-	-	-	-	-	-	-	-	DUF4326
>132	31964.pCSL0061	1.2e-124	359	COG2356@1|root,COG2356@2|Bacteria,2GJ38@201174|Actinobacteria,4FKUG@85023|Microbacteriaceae	201174|Actinobacteria	L	Protein of unknown function (DUF1524)	-	-	-	-	-	-	-	-	-	-	-	-	DUF1524
>134	443906.pCM1_0026	1.05e-45	148	2EI6M@1|root,33BXY@2|Bacteria,2GSTQ@201174|Actinobacteria	201174|Actinobacteria	-	-	-	-	-	-	-	-	-	-	-	-	-	-	-
>138	443906.pCM1_0001	3.24e-44	143	COG1724@1|root,COG1724@2|Bacteria,2GS58@201174|Actinobacteria,4FSW2@85023|Microbacteriaceae	201174|Actinobacteria	N	mRNA binding	-	-	-	-	-	-	-	-	-	-	-	-	HicA_toxin
>139	443906.pCM1_0002	2.55e-88	259	COG1598@1|root,COG1598@2|Bacteria,2GRYW@201174|Actinobacteria,4FQJV@85023|Microbacteriaceae	201174|Actinobacteria	S	PFAM Uncharacterised protein family UPF0150	-	-	-	-	-	-	-	-	-	-	-	-	-
>140	443906.pCM1_0003	2.68e-151	426	COG1192@1|root,COG1192@2|Bacteria,2GURI@201174|Actinobacteria,4FS2A@85023|Microbacteriaceae	201174|Actinobacteria	D	VirC1 protein	-	-	-	ko:K03496	-	-	-	-	ko00000,ko03036,ko04812	-	-	-	AAA_31,CbiA
>142	443906.pCM1_0005	0	1310	COG0433@1|root,COG0433@2|Bacteria,2GPQX@201174|Actinobacteria	201174|Actinobacteria	S	COG0433 Predicted ATPase	-	-	-	-	-	-	-	-	-	-	-	-	-
>143	443906.pCM1_0008	1.06e-63	194	COG0640@1|root,COG0640@2|Bacteria	2|Bacteria	K	DNA-binding transcription factor activity	-	-	-	ko:K19505,ko:K21885	-	-	-	-	ko00000,ko03000	-	-	-	HTH_36,RP-C
>144	443906.pCM1_0009	1.47e-269	741	COG0455@1|root,COG0455@2|Bacteria	2|Bacteria	D	bacterial-type flagellum organization	-	-	-	-	-	-	-	-	-	-	-	-	-
>145	443906.pCM1_0010	6.72e-62	192	2DGPY@1|root,2ZWW6@2|Bacteria,2HTEV@201174|Actinobacteria,4FT7Z@85023|Microbacteriaceae	201174|Actinobacteria	-	-	-	-	-	-	-	-	-	-	-	-	-	-	-
>146	443906.pCM1_0011	8.75e-150	423	2B7CZ@1|root,320GH@2|Bacteria,2H45V@201174|Actinobacteria,4FRZG@85023|Microbacteriaceae	201174|Actinobacteria	-	-	-	-	-	-	-	-	-	-	-	-	-	-	-
>147	443906.pCM1_0012	8.13e-258	716	28R6P@1|root,2ZDKQ@2|Bacteria	2|Bacteria	-	-	-	-	-	-	-	-	-	-	-	-	-	-	-
>148	443906.pCM1_0013	0	1069	28IJ8@1|root,2Z8K6@2|Bacteria,2HST4@201174|Actinobacteria,4FQC2@85023|Microbacteriaceae	201174|Actinobacteria	-	-	-	-	-	-	-	-	-	-	-	-	-	-	-
>149	443906.pCM1_0014	0	1021	COG0433@1|root,COG0433@2|Bacteria,2I2FI@201174|Actinobacteria,4FTPH@85023|Microbacteriaceae	201174|Actinobacteria	S	ATP- GTP-binding protein	-	-	-	-	-	-	-	-	-	-	-	-	AAA_10,DUF87
>150	443906.pCM1_0015	4.89e-262	718	COG0739@1|root,COG0739@2|Bacteria,2I3XJ@201174|Actinobacteria,4FNMG@85023|Microbacteriaceae	201174|Actinobacteria	M	heme binding	-	-	-	-	-	-	-	-	-	-	-	-	-
>153	443906.pCM1_0018	2.49e-46	155	COG2356@1|root,COG2356@2|Bacteria,2GJ38@201174|Actinobacteria,4FKUG@85023|Microbacteriaceae	201174|Actinobacteria	L	Protein of unknown function (DUF1524)	-	-	-	-	-	-	-	-	-	-	-	-	DUF1524
>154	443906.CMM_0055	6.1e-110	323	COG5340@1|root,COG5340@2|Bacteria,2HTWB@201174|Actinobacteria,4FSAT@85023|Microbacteriaceae	201174|Actinobacteria	K	Transcriptional regulator, AbiEi antitoxin	-	-	-	-	-	-	-	-	-	-	-	-	AbiEi_4
>157	1203622.HMPREF1290_00725	3.36e-60	193	2CM5B@1|root,32SDR@2|Bacteria,2GUKY@201174|Actinobacteria,22JMX@1653|Corynebacteriaceae	201174|Actinobacteria	-	-	-	-	-	-	-	-	-	-	-	-	-	-	-
>159	509635.N824_16070	1.02e-19	80.5	arCOG12966@1|root,3325K@2|Bacteria,4NXI4@976|Bacteroidetes	976|Bacteroidetes	-	-	-	-	-	-	-	-	-	-	-	-	-	-	-
>160	443906.CMM_0074	2.68e-47	151	2BES7@1|root,328HT@2|Bacteria,2HEAX@201174|Actinobacteria	201174|Actinobacteria	S	Uncharacterized protein conserved in bacteria (DUF2188)	-	-	-	-	-	-	-	-	-	-	-	-	DUF2188
>161	31964.CMS2985	7.57e-33	115	COG3422@1|root,COG3422@2|Bacteria	2|Bacteria	S	double-strand break repair	-	-	-	-	-	-	-	-	-	-	-	-	DUF1508
>163	443906.CMM_0047	1.23e-14	69.3	28Y0H@1|root,2ZJW6@2|Bacteria,2H025@201174|Actinobacteria,4FT6D@85023|Microbacteriaceae	201174|Actinobacteria	-	-	-	-	-	-	-	-	-	-	-	-	-	-	-
>165	443906.CMM_0060	6.57e-104	301	2DW0B@1|root,33XXM@2|Bacteria,2IKEK@201174|Actinobacteria,4FSMI@85023|Microbacteriaceae	201174|Actinobacteria	-	-	-	-	-	-	-	-	-	-	-	-	-	-	-
>167	443906.CMM_0061	9.79e-147	421	COG2184@1|root,COG2184@2|Bacteria,2IN0D@201174|Actinobacteria,4FPUX@85023|Microbacteriaceae	201174|Actinobacteria	D	Fic/DOC family	fic	-	-	ko:K04095	-	-	-	-	ko00000,ko03036	-	-	-	Fic
>171	1150399.AQYK01000001_gene544	2.28e-133	402	COG1475@1|root,COG1475@2|Bacteria,2I9VV@201174|Actinobacteria	201174|Actinobacteria	K	ParB domain protein nuclease	-	-	-	ko:K03497	-	-	-	-	ko00000,ko03000,ko03036,ko04812	-	-	-	ParBc
>174	1033730.CAHG01000017_gene2453	8.08e-99	299	COG4227@1|root,COG4227@2|Bacteria,2I2PD@201174|Actinobacteria,4DWHP@85009|Propionibacteriales	201174|Actinobacteria	L	repeat protein	-	-	-	-	-	-	-	-	-	-	-	-	DUF1738,Peptidase_M78
>177	443906.CMM_0062	2.02e-78	239	2F71V@1|root,33ZHG@2|Bacteria,2H77X@201174|Actinobacteria	201174|Actinobacteria	S	Single-strand binding protein family	-	-	-	ko:K03111	ko03030,ko03430,ko03440,map03030,map03430,map03440	-	-	-	ko00000,ko00001,ko03029,ko03032,ko03400	-	-	-	SSB
>179	31964.pCSL0027	5.4e-135	387	COG2356@1|root,COG2356@2|Bacteria,2GJ38@201174|Actinobacteria,4FKUG@85023|Microbacteriaceae	201174|Actinobacteria	L	Protein of unknown function (DUF1524)	-	-	-	-	-	-	-	-	-	-	-	-	DUF1524
>181	223184.AS25_05755	2.74e-46	155	2FE65@1|root,3465Z@2|Bacteria,2GPY4@201174|Actinobacteria,1W9TP@1268|Micrococcaceae	201174|Actinobacteria	-	-	-	-	-	-	-	-	-	-	-	-	-	-	-
>183	1133850.SHJG_7948	1.97e-279	830	COG0507@1|root,COG0507@2|Bacteria,2GJRK@201174|Actinobacteria	201174|Actinobacteria	L	DNA-dependent ATPase and ATP-dependent 5'-3' DNA helicase. Has no activity on blunt DNA or DNA with 3'-overhangs, requires at least 10 bases of 5'-ssDNA for helicase activity	traA	-	-	-	-	-	-	-	-	-	-	-	AAA_30,TrwC
>184	979556.MTES_2199	9.45e-15	74.7	28VG7@1|root,2ZHIR@2|Bacteria,2HEGN@201174|Actinobacteria	201174|Actinobacteria	-	-	-	-	-	-	-	-	-	-	-	-	-	-	-
>188	1001240.GY21_05710	2.89e-192	556	COG1846@1|root,COG1846@2|Bacteria,2IIX2@201174|Actinobacteria,4FSG0@85023|Microbacteriaceae	201174|Actinobacteria	K	Transcriptional regulator	-	-	-	-	-	-	-	-	-	-	-	-	-
>194	931627.MycrhDRAFT_6980	1.94e-53	177	COG1192@1|root,COG1192@2|Bacteria,2ICWE@201174|Actinobacteria,23498@1762|Mycobacteriaceae	201174|Actinobacteria	D	CobQ/CobB/MinD/ParA nucleotide binding domain	-	-	-	ko:K03496	-	-	-	-	ko00000,ko03036,ko04812	-	-	-	AAA_31,CbiA
>196	1452535.JARD01000012_gene195	8.32e-12	69.3	COG0629@1|root,COG0629@2|Bacteria,2GQIQ@201174|Actinobacteria,4FPU3@85023|Microbacteriaceae	201174|Actinobacteria	L	Single-strand binding protein family	ssb2	-	-	ko:K03111	ko03030,ko03430,ko03440,map03030,map03430,map03440	-	-	-	ko00000,ko00001,ko03029,ko03032,ko03400	-	-	-	SSB
>199	31964.pCSL0011	1.17e-23	94.7	2C4MW@1|root,32RKK@2|Bacteria,2IQ6A@201174|Actinobacteria,4FQ8N@85023|Microbacteriaceae	201174|Actinobacteria	S	Lsr2	lsr2	-	-	-	-	-	-	-	-	-	-	-	Lsr2
>200	1211115.ALIQ01000030_gene2192	8.55e-133	394	COG0270@1|root,COG0270@2|Bacteria,1MV9H@1224|Proteobacteria,2U0FE@28211|Alphaproteobacteria,3NCMU@45404|Beijerinckiaceae	28211|Alphaproteobacteria	L	C-5 cytosine-specific DNA methylase	-	-	2.1.1.37	ko:K00558	ko00270,ko01100,ko05206,map00270,map01100,map05206	M00035	R04858	RC00003,RC00332	ko00000,ko00001,ko00002,ko01000,ko02048,ko03032,ko03036	-	-	-	DNA_methylase,HTH_3
>201	1168034.FH5T_08195	4.1e-11	60.1	COG1396@1|root,COG1396@2|Bacteria	2|Bacteria	K	sequence-specific DNA binding	-	-	-	-	-	-	-	-	-	-	-	-	HTH_3,HTH_31
>208	443906.CMM_0132	3.91e-77	241	COG3391@1|root,COG3391@2|Bacteria,2I4QK@201174|Actinobacteria	201174|Actinobacteria	L	amine dehydrogenase activity	-	-	-	-	-	-	-	-	-	-	-	-	-
>209	443906.CMM_0132	1.04e-191	540	COG3391@1|root,COG3391@2|Bacteria,2I4QK@201174|Actinobacteria	201174|Actinobacteria	L	amine dehydrogenase activity	-	-	-	-	-	-	-	-	-	-	-	-	-
>210	443906.CMM_0133	1.83e-148	418	COG2039@1|root,COG2039@2|Bacteria,2GN39@201174|Actinobacteria,4FP6K@85023|Microbacteriaceae	201174|Actinobacteria	O	Removes 5-oxoproline from various penultimate amino acid residues except L-proline	pcp	GO:0006508,GO:0006807,GO:0008150,GO:0008152,GO:0019538,GO:0043170,GO:0044238,GO:0071704,GO:1901564	3.4.19.3	ko:K01304	-	-	-	-	ko00000,ko01000,ko01002	-	-	-	Peptidase_C15
>213	443906.CMM_0137	8.96e-289	793	COG2270@1|root,COG2270@2|Bacteria,2GJCW@201174|Actinobacteria,4FKEZ@85023|Microbacteriaceae	201174|Actinobacteria	S	Vacuole effluxer Atg22 like	-	-	-	ko:K06902	ko04138,map04138	-	-	-	ko00000,ko00001,ko02000,ko04131	2.A.1.24,9.A.15.1	-	-	ATG22
>216	443906.CMM_0138	4.12e-45	151	COG0510@1|root,COG0510@2|Bacteria,2GMFN@201174|Actinobacteria,4FQ9W@85023|Microbacteriaceae	201174|Actinobacteria	M	Phosphotransferase enzyme family	-	-	-	-	-	-	-	-	-	-	-	-	APH
>217	443906.CMM_0139	3.08e-84	249	COG1051@1|root,COG1051@2|Bacteria	2|Bacteria	F	GDP-mannose mannosyl hydrolase activity	-	-	3.6.1.55	ko:K03574	-	-	-	-	ko00000,ko01000,ko03400	-	-	-	NUDIX
>218	443906.CMM_0140	1.87e-104	305	COG1846@1|root,COG1846@2|Bacteria,2GSZ6@201174|Actinobacteria,4FQH6@85023|Microbacteriaceae	201174|Actinobacteria	K	helix_turn_helix multiple antibiotic resistance protein	-	-	-	-	-	-	-	-	-	-	-	-	MarR,MarR_2
>219	443906.CMM_0141	9.34e-54	174	2C06U@1|root,341SW@2|Bacteria,2IT8M@201174|Actinobacteria,4FSBB@85023|Microbacteriaceae	201174|Actinobacteria	-	-	-	-	-	-	-	-	-	-	-	-	-	-	-
>220	443906.CMM_0141	1.43e-64	201	2C06U@1|root,341SW@2|Bacteria,2IT8M@201174|Actinobacteria,4FSBB@85023|Microbacteriaceae	201174|Actinobacteria	-	-	-	-	-	-	-	-	-	-	-	-	-	-	-
>223	443906.CMM_0142	2.21e-89	270	COG0681@1|root,COG0681@2|Bacteria	2|Bacteria	U	signal peptide processing	-	-	2.1.1.172,3.4.21.89	ko:K00564,ko:K13280	ko03060,map03060	-	R07234	RC00003	ko00000,ko00001,ko01000,ko01002,ko03009	-	-	-	Laminin_G_3,MTS,Peptidase_S24
>224	443906.CMM_0143	7.65e-188	523	COG3291@1|root,COG3291@2|Bacteria,2GN7G@201174|Actinobacteria,4FKX3@85023|Microbacteriaceae	201174|Actinobacteria	G	Repeats in polycystic kidney disease 1 (PKD1) and other proteins	wcoG	-	-	-	-	-	-	-	-	-	-	-	CHB_HEX_C_1,Laminin_G_3,PKD
>228	443906.CMM_0145	4.67e-55	177	2C254@1|root,2ZWPJ@2|Bacteria,2INBE@201174|Actinobacteria,4FSFE@85023|Microbacteriaceae	201174|Actinobacteria	-	-	-	-	-	-	-	-	-	-	-	-	-	-	-
>229	443906.CMM_0145	3.66e-60	192	2C254@1|root,2ZWPJ@2|Bacteria,2INBE@201174|Actinobacteria,4FSFE@85023|Microbacteriaceae	201174|Actinobacteria	-	-	-	-	-	-	-	-	-	-	-	-	-	-	-
>230	443906.CMM_0146	4.09e-112	325	2EQ8K@1|root,33HUV@2|Bacteria,2GVQ3@201174|Actinobacteria,4FSNZ@85023|Microbacteriaceae	201174|Actinobacteria	S	Camelysin metallo-endopeptidase	-	-	-	-	-	-	-	-	-	-	-	-	Peptidase_M73
>231	443906.CMM_0147	2.61e-75	228	COG0681@1|root,COG0681@2|Bacteria,2HEM0@201174|Actinobacteria,4FSGC@85023|Microbacteriaceae	201174|Actinobacteria	U	Peptidase S24-like	-	-	3.4.21.89	ko:K13280	ko03060,map03060	-	-	-	ko00000,ko00001,ko01000,ko01002	-	-	-	Peptidase_S24
>232	443906.CMM_0147	1.1e-53	173	COG0681@1|root,COG0681@2|Bacteria,2HEM0@201174|Actinobacteria,4FSGC@85023|Microbacteriaceae	201174|Actinobacteria	U	Peptidase S24-like	-	-	3.4.21.89	ko:K13280	ko03060,map03060	-	-	-	ko00000,ko00001,ko01000,ko01002	-	-	-	Peptidase_S24
>233	443906.CMM_0148	2.03e-144	412	2BEQN@1|root,328G7@2|Bacteria,2HE98@201174|Actinobacteria,4FT7E@85023|Microbacteriaceae	201174|Actinobacteria	-	-	-	-	-	-	-	-	-	-	-	-	-	-	-
>234	443906.CMM_0149	1.12e-28	108	2BN4G@1|root,32GRE@2|Bacteria,2H39Z@201174|Actinobacteria,4FR9T@85023|Microbacteriaceae	201174|Actinobacteria	S	Camelysin metallo-endopeptidase	-	-	-	-	-	-	-	-	-	-	-	-	Peptidase_M73
>235	443906.CMM_0149	2.87e-112	326	2BN4G@1|root,32GRE@2|Bacteria,2H39Z@201174|Actinobacteria,4FR9T@85023|Microbacteriaceae	201174|Actinobacteria	S	Camelysin metallo-endopeptidase	-	-	-	-	-	-	-	-	-	-	-	-	Peptidase_M73
>236	443906.CMM_0150	0	1508	COG1361@1|root,COG1361@2|Bacteria,2GYAW@201174|Actinobacteria,4FNKJ@85023|Microbacteriaceae	201174|Actinobacteria	M	Conserved repeat domain	-	-	-	-	-	-	-	-	-	-	-	-	DUF11,FctA,VWA,VWA_2
>239	31964.CMS2806	2.48e-256	714	COG0443@1|root,COG0443@2|Bacteria,2GJTY@201174|Actinobacteria,4FMJW@85023|Microbacteriaceae	201174|Actinobacteria	O	Heat shock 70 kDa protein	dnaK	GO:0000302,GO:0000303,GO:0000305,GO:0001968,GO:0003674,GO:0005488,GO:0005515,GO:0005575,GO:0005576,GO:0005618,GO:0005622,GO:0005623,GO:0005737,GO:0005829,GO:0005886,GO:0006464,GO:0006468,GO:0006793,GO:0006796,GO:0006807,GO:0006950,GO:0006979,GO:0008150,GO:0008152,GO:0009266,GO:0009408,GO:0009628,GO:0009893,GO:0009987,GO:0010035,GO:0010038,GO:0010468,GO:0010604,GO:0010628,GO:0010755,GO:0010756,GO:…	-	ko:K04043	ko03018,ko04212,ko05152,map03018,map04212,map05152	-	-	-	ko00000,ko00001,ko03019,ko03029,ko03110,ko04147	1.A.33.1	-	-	HSP70
>240	443906.CMM_0151	9.11e-130	395	COG0443@1|root,COG0443@2|Bacteria,2GJTY@201174|Actinobacteria,4FMJW@85023|Microbacteriaceae	201174|Actinobacteria	O	Heat shock 70 kDa protein	dnaK	GO:0000302,GO:0000303,GO:0000305,GO:0001968,GO:0003674,GO:0005488,GO:0005515,GO:0005575,GO:0005576,GO:0005618,GO:0005622,GO:0005623,GO:0005737,GO:0005829,GO:0005886,GO:0006464,GO:0006468,GO:0006793,GO:0006796,GO:0006807,GO:0006950,GO:0006979,GO:0008150,GO:0008152,GO:0009266,GO:0009408,GO:0009628,GO:0009893,GO:0009987,GO:0010035,GO:0010038,GO:0010468,GO:0010604,GO:0010628,GO:0010755,GO:0010756,GO:…	-	ko:K04043	ko03018,ko04212,ko05152,map03018,map04212,map05152	-	-	-	ko00000,ko00001,ko03019,ko03029,ko03110,ko04147	1.A.33.1	-	-	HSP70
>241	443906.CMM_0153	2.71e-161	457	COG0484@1|root,COG0484@2|Bacteria,2GJKK@201174|Actinobacteria,4FM9B@85023|Microbacteriaceae	201174|Actinobacteria	O	DnaJ molecular chaperone homology domain	dnaJ	GO:0005575,GO:0005618,GO:0005623,GO:0005886,GO:0008150,GO:0010468,GO:0016020,GO:0019222,GO:0030312,GO:0040007,GO:0043388,GO:0044093,GO:0044464,GO:0050789,GO:0051098,GO:0051099,GO:0051101,GO:0060255,GO:0065007,GO:0065009,GO:0071944,GO:2000677,GO:2000679	-	ko:K03686,ko:K05516	-	-	-	-	ko00000,ko03029,ko03036,ko03110	-	-	-	DnaJ,DnaJ_C,DnaJ_CXXCXGXG
>242	443906.CMM_0153	3.32e-47	159	COG0484@1|root,COG0484@2|Bacteria,2GJKK@201174|Actinobacteria,4FM9B@85023|Microbacteriaceae	201174|Actinobacteria	O	DnaJ molecular chaperone homology domain	dnaJ	GO:0005575,GO:0005618,GO:0005623,GO:0005886,GO:0008150,GO:0010468,GO:0016020,GO:0019222,GO:0030312,GO:0040007,GO:0043388,GO:0044093,GO:0044464,GO:0050789,GO:0051098,GO:0051099,GO:0051101,GO:0060255,GO:0065007,GO:0065009,GO:0071944,GO:2000677,GO:2000679	-	ko:K03686,ko:K05516	-	-	-	-	ko00000,ko03029,ko03036,ko03110	-	-	-	DnaJ,DnaJ_C,DnaJ_CXXCXGXG
>243	443906.CMM_0154	9.98e-99	287	COG0789@1|root,COG0789@2|Bacteria,2IQJ4@201174|Actinobacteria,4FP4F@85023|Microbacteriaceae	201174|Actinobacteria	K	helix_turn_helix, mercury resistance	hspR	GO:0006355,GO:0008150,GO:0009889,GO:0009890,GO:0009892,GO:0010468,GO:0010556,GO:0010558,GO:0010605,GO:0010629,GO:0019219,GO:0019222,GO:0031323,GO:0031324,GO:0031326,GO:0031327,GO:0045892,GO:0045934,GO:0048519,GO:0048523,GO:0050789,GO:0050794,GO:0051171,GO:0051172,GO:0051252,GO:0051253,GO:0060255,GO:0065007,GO:0080090,GO:1902679,GO:1903506,GO:1903507,GO:2000112,GO:2000113,GO:2001141	-	ko:K13640	-	-	-	-	ko00000,ko03000	-	-	-	MerR_1
>244	443906.CMM_0155	6.92e-197	552	COG2813@1|root,COG2813@2|Bacteria,2I8VY@201174|Actinobacteria,4FMGI@85023|Microbacteriaceae	201174|Actinobacteria	J	Specifically methylates the guanine in position 1835 (m2G1835) of 23S rRNA	rlmG	GO:0000154,GO:0001510,GO:0003674,GO:0003824,GO:0005575,GO:0005622,GO:0005623,GO:0005737,GO:0005829,GO:0006139,GO:0006364,GO:0006396,GO:0006725,GO:0006807,GO:0008150,GO:0008152,GO:0008168,GO:0008170,GO:0008173,GO:0008649,GO:0008757,GO:0008990,GO:0009451,GO:0009987,GO:0010467,GO:0016070,GO:0016072,GO:0016435,GO:0016740,GO:0016741,GO:0022613,GO:0031167,GO:0032259,GO:0034470,GO:0034641,GO:0034660,GO:…	2.1.1.172,2.1.1.174	ko:K00564,ko:K11391	-	-	R07234	RC00003	ko00000,ko01000,ko03009	-	-	-	MTS
>245	443906.CMM_0155	3.97e-60	195	COG2813@1|root,COG2813@2|Bacteria,2I8VY@201174|Actinobacteria,4FMGI@85023|Microbacteriaceae	201174|Actinobacteria	J	Specifically methylates the guanine in position 1835 (m2G1835) of 23S rRNA	rlmG	GO:0000154,GO:0001510,GO:0003674,GO:0003824,GO:0005575,GO:0005622,GO:0005623,GO:0005737,GO:0005829,GO:0006139,GO:0006364,GO:0006396,GO:0006725,GO:0006807,GO:0008150,GO:0008152,GO:0008168,GO:0008170,GO:0008173,GO:0008649,GO:0008757,GO:0008990,GO:0009451,GO:0009987,GO:0010467,GO:0016070,GO:0016072,GO:0016435,GO:0016740,GO:0016741,GO:0022613,GO:0031167,GO:0032259,GO:0034470,GO:0034641,GO:0034660,GO:…	2.1.1.172,2.1.1.174	ko:K00564,ko:K11391	-	-	R07234	RC00003	ko00000,ko01000,ko03009	-	-	-	MTS
>246	443906.CMM_0157	5.63e-49	155	COG3655@1|root,COG3655@2|Bacteria,2GQZM@201174|Actinobacteria,4FQ93@85023|Microbacteriaceae	201174|Actinobacteria	K	Cro/C1-type HTH DNA-binding domain	-	-	-	ko:K07727	-	-	-	-	ko00000,ko03000	-	-	-	HTH_26
>248	443906.CMM_0159	1.08e-75	231	COG3431@1|root,COG3431@2|Bacteria,2GQM3@201174|Actinobacteria,4FQ4X@85023|Microbacteriaceae	201174|Actinobacteria	S	of blue-light using FAD. The BLUF domain has been shown to bind FAD in the AppA protein	-	-	-	-	-	-	-	-	-	-	-	-	BLUF
>249	443906.CMM_0160	3.9e-87	270	COG1514@1|root,COG1514@2|Bacteria,2IGCG@201174|Actinobacteria,4FR8P@85023|Microbacteriaceae	201174|Actinobacteria	J	Hydrolyzes RNA 2',3'-cyclic phosphodiester to an RNA 2'- phosphomonoester	-	-	-	-	-	-	-	-	-	-	-	-	2_5_RNA_ligase2
>251	861360.AARI_pI00270	2.14e-167	484	28IPW@1|root,2Z8PQ@2|Bacteria,2HQJM@201174|Actinobacteria,1W9EN@1268|Micrococcaceae	201174|Actinobacteria	-	-	-	-	-	-	-	-	-	-	-	-	-	-	-
>252	861360.AARI_pI00280	1.07e-112	353	2D2AG@1|root,32TCD@2|Bacteria,2IARE@201174|Actinobacteria	201174|Actinobacteria	-	-	-	-	-	-	-	-	-	-	-	-	-	-	-
>253	1246445.ANAY01000002_gene3469	1.91e-54	182	2DRVP@1|root,33D9Z@2|Bacteria	2|Bacteria	-	-	-	-	-	-	-	-	-	-	-	-	-	-	-
>255	1121017.AUFG01000027_gene535	5.31e-29	107	2EKRJ@1|root,33EFB@2|Bacteria	2|Bacteria	-	-	-	-	-	-	-	-	-	-	-	-	-	-	-
>256	1001240.GY21_05660	2.18e-81	256	COG0739@1|root,COG0739@2|Bacteria,2I3XJ@201174|Actinobacteria,4FNMG@85023|Microbacteriaceae	201174|Actinobacteria	M	heme binding	-	-	-	-	-	-	-	-	-	-	-	-	-
>257	443906.CMM_0070	0	1907	COG1404@1|root,COG1404@2|Bacteria,2GK3D@201174|Actinobacteria,4FKNT@85023|Microbacteriaceae	201174|Actinobacteria	O	N-terminal Region. This family is found at the N-terminus of a number of subtilisins. It is cleaved prior to activation of the enzyme	-	-	-	-	-	-	-	-	-	-	-	-	Big_3_5,Inhibitor_I9,PA,Peptidase_S8
>259	443906.CMM_0069	4.07e-288	790	COG3004@1|root,COG3004@2|Bacteria,2GKIK@201174|Actinobacteria,4FM51@85023|Microbacteriaceae	201174|Actinobacteria	P	) H( ) antiporter that extrudes sodium in exchange for external protons	nhaA	-	-	ko:K03313	-	-	-	-	ko00000,ko02000	2.A.33.1	-	-	Na_H_antiport_1
>260	443906.CMM_0068	2.79e-53	166	COG3291@1|root,COG3291@2|Bacteria	2|Bacteria	S	metallopeptidase activity	-	-	-	-	-	-	-	-	-	-	-	-	Beta_helix,CARDB,Laminin_G_3,PKD,SLH
>261	443906.CMM_0067	2.37e-271	743	COG1672@1|root,COG1672@2|Bacteria,2GWBV@201174|Actinobacteria,4FMA0@85023|Microbacteriaceae	201174|Actinobacteria	S	AAA ATPase domain	-	-	-	-	-	-	-	-	-	-	-	-	AAA_16
>263	443906.CMM_0066	2.03e-56	179	COG1192@1|root,COG1192@2|Bacteria,2H488@201174|Actinobacteria	201174|Actinobacteria	D	VirC1 protein	-	-	-	ko:K03496	-	-	-	-	ko00000,ko03036,ko04812	-	-	-	AAA_31
>264	443906.CMM_0066	9.75e-68	209	COG1192@1|root,COG1192@2|Bacteria,2H488@201174|Actinobacteria	201174|Actinobacteria	D	VirC1 protein	-	-	-	ko:K03496	-	-	-	-	ko00000,ko03036,ko04812	-	-	-	AAA_31
>265	443906.CMM_0065	2.56e-197	545	COG2334@1|root,COG2334@2|Bacteria,2I2JR@201174|Actinobacteria,4FTP0@85023|Microbacteriaceae	201174|Actinobacteria	S	Choline/ethanolamine kinase	-	-	-	-	-	-	-	-	-	-	-	-	APH
>266	443906.CMM_0064	1.02e-163	458	COG1011@1|root,COG1011@2|Bacteria	2|Bacteria	S	phosphatase activity	-	-	3.1.3.5	ko:K07025,ko:K08723	ko00230,ko00240,ko00760,ko01100,ko01110,map00230,map00240,map00760,map01100,map01110	-	R00183,R00511,R00963,R01126,R01227,R01569,R01664,R01968,R02088,R02102,R02323,R02719,R03346	RC00017	ko00000,ko00001,ko01000	-	-	-	HAD_2,Hydrolase
>267	443906.CMM_0063	4.78e-172	480	COG2356@1|root,COG2356@2|Bacteria,2GJ38@201174|Actinobacteria,4FKUG@85023|Microbacteriaceae	201174|Actinobacteria	L	Protein of unknown function (DUF1524)	-	-	-	-	-	-	-	-	-	-	-	-	DUF1524
>269	443906.CMM_0062	8.61e-85	255	2F71V@1|root,33ZHG@2|Bacteria,2H77X@201174|Actinobacteria	201174|Actinobacteria	S	Single-strand binding protein family	-	-	-	ko:K03111	ko03030,ko03430,ko03440,map03030,map03430,map03440	-	-	-	ko00000,ko00001,ko03029,ko03032,ko03400	-	-	-	SSB
>273	31964.pCSL0085	7.28e-224	619	2E4TH@1|root,32ZMV@2|Bacteria,2HQNS@201174|Actinobacteria	201174|Actinobacteria	S	Conjugative transposon protein TcpC	-	-	-	-	-	-	-	-	-	-	-	-	TpcC
>275	926564.KI911565_gene5920	6.18e-17	82	2BKYM@1|root,32FF8@2|Bacteria,2I0U5@201174|Actinobacteria,4F5YK@85017|Promicromonosporaceae	201174|Actinobacteria	-	-	-	-	-	-	-	-	-	-	-	-	-	-	-
>276	31964.pCSL0088	1.18e-249	685	COG3451@1|root,COG3451@2|Bacteria,2I2RD@201174|Actinobacteria	201174|Actinobacteria	U	AAA-like domain	-	-	-	-	-	-	-	-	-	-	-	-	AAA_10
>277	31964.pCSL0089	0	999	COG0433@1|root,COG0433@2|Bacteria,2GMYE@201174|Actinobacteria	201174|Actinobacteria	NU	AAA-like domain	-	-	-	-	-	-	-	-	-	-	-	-	AAA_10
>278	31964.pCSL0090	0	1197	2DIGT@1|root,32UB3@2|Bacteria,2I8K4@201174|Actinobacteria	201174|Actinobacteria	-	-	-	-	-	-	-	-	-	-	-	-	-	-	-
>279	31964.pCSL0091	8.27e-273	746	COG0791@1|root,COG0791@2|Bacteria,2I38D@201174|Actinobacteria	201174|Actinobacteria	M	pfam nlp p60	-	-	-	-	-	-	-	-	-	-	-	-	NLPC_P60
>282	31964.pCSL0094	0	1369	COG1674@1|root,COG1674@2|Bacteria	2|Bacteria	D	ftsk spoiiie	-	-	-	ko:K03466	-	-	-	-	ko00000,ko03036	3.A.12	-	-	FtsK_SpoIIIE
>287	31964.pCSL0098	1.14e-170	476	COG1192@1|root,COG1192@2|Bacteria	2|Bacteria	D	plasmid maintenance	virC1	-	-	ko:K03496	-	-	-	-	ko00000,ko03036,ko04812	-	-	-	AAA_31,CbiA,VirC1
>288	31964.pCSL0099	1e-169	475	2E7I6@1|root,3320K@2|Bacteria,2GZMT@201174|Actinobacteria	201174|Actinobacteria	-	-	-	-	-	-	-	-	-	-	-	-	-	-	-
>289	31964.pCSL0100	0	1132	28K6F@1|root,2Z9UW@2|Bacteria,2IDDU@201174|Actinobacteria	201174|Actinobacteria	-	-	-	-	-	-	-	-	-	-	-	-	-	-	-
>291	31964.pCSL0102	4.58e-99	289	COG0317@1|root,COG0317@2|Bacteria,2IHTX@201174|Actinobacteria,4FQGZ@85023|Microbacteriaceae	201174|Actinobacteria	KT	HD domain	-	-	-	-	-	-	-	-	-	-	-	-	HD_4
>292	31964.pCSL0103	9.45e-198	548	COG3266@1|root,COG3266@2|Bacteria	2|Bacteria	GM	domain, Protein	-	-	2.4.1.5	ko:K00689,ko:K02014,ko:K04744,ko:K07277	ko00500,ko02020,map00500,map02020	-	R02120,R06066	RC00028	ko00000,ko00001,ko01000,ko02000,ko03029	1.B.14,1.B.33,1.B.42.1	GH13	-	AMIN,Bac_surface_Ag,CW_binding_1,Glyco_hydro_70,POTRA,Plug,TonB_dep_Rec
>296	31964.pCSL0107	1.02e-115	332	COG3311@1|root,COG3311@2|Bacteria	2|Bacteria	K	DNA excision	-	-	-	-	-	-	-	-	-	-	-	-	Phage_AlpA
>302	443906.CMM_1016	1.32e-200	558	COG1215@1|root,COG1215@2|Bacteria,2I3WV@201174|Actinobacteria,4FKJR@85023|Microbacteriaceae	201174|Actinobacteria	M	Glycosyltransferase like family 2	-	-	-	-	-	-	-	-	-	-	-	-	Glycos_transf_2
>303	443906.CMM_1015	4.05e-242	665	COG0463@1|root,COG0463@2|Bacteria,2I3C0@201174|Actinobacteria,4FMCG@85023|Microbacteriaceae	201174|Actinobacteria	M	Glycosyl transferase family 2	wcqE	-	2.4.2.53	ko:K10012	ko00520,ko01503,map00520,map01503	M00721,M00761	R07661	RC00005,RC02954	ko00000,ko00001,ko00002,ko01000,ko01005,ko02000	4.D.2.1.8	GT2	-	Glycos_transf_2
>304	443906.CMM_1014	1.01e-226	625	COG0451@1|root,COG0451@2|Bacteria,2IISR@201174|Actinobacteria,4FRXX@85023|Microbacteriaceae	201174|Actinobacteria	M	GDP-mannose 4,6 dehydratase	-	-	5.1.3.2	ko:K01784	ko00052,ko00520,ko01100,map00052,map00520,map01100	M00361,M00362,M00632	R00291,R02984	RC00289	ko00000,ko00001,ko00002,ko01000	-	-	-	Epimerase
>305	443906.CMM_1013	1.16e-206	571	COG1209@1|root,COG1209@2|Bacteria,2GP20@201174|Actinobacteria,4FKXN@85023|Microbacteriaceae	201174|Actinobacteria	M	Catalyzes the formation of dTDP-glucose, from dTTP and glucose 1-phosphate, as well as its pyrophosphorolysis	rfbA	GO:0000271,GO:0000287,GO:0003674,GO:0003824,GO:0005488,GO:0005575,GO:0005618,GO:0005623,GO:0005886,GO:0005975,GO:0005976,GO:0005996,GO:0006006,GO:0006139,GO:0006220,GO:0006725,GO:0006753,GO:0006793,GO:0006796,GO:0006807,GO:0008150,GO:0008152,GO:0008879,GO:0009058,GO:0009059,GO:0009117,GO:0009141,GO:0009147,GO:0009200,GO:0009211,GO:0009219,GO:0009225,GO:0009226,GO:0009262,GO:0009394,GO:0009987,GO:…	2.7.7.24	ko:K00973	ko00521,ko00523,ko00525,ko01130,map00521,map00523,map00525,map01130	M00793	R02328	RC00002	ko00000,ko00001,ko00002,ko01000	-	-	iNJ661.Rv0334	NTP_transferase
>306	443906.CMM_1012	2.26e-143	404	COG1898@1|root,COG1898@2|Bacteria,2GMW4@201174|Actinobacteria,4FKTI@85023|Microbacteriaceae	201174|Actinobacteria	M	dTDP-4-dehydrorhamnose 3,5-epimerase	rmlC	GO:0000271,GO:0003674,GO:0003824,GO:0005975,GO:0005976,GO:0006139,GO:0006725,GO:0006807,GO:0008150,GO:0008152,GO:0008830,GO:0009058,GO:0009059,GO:0009225,GO:0009226,GO:0009987,GO:0016051,GO:0016853,GO:0016854,GO:0016857,GO:0018130,GO:0019305,GO:0019438,GO:0033692,GO:0034637,GO:0034641,GO:0034645,GO:0034654,GO:0040007,GO:0043170,GO:0044237,GO:0044238,GO:0044249,GO:0044260,GO:0044262,GO:0044264,GO:…	5.1.3.13	ko:K01790	ko00521,ko00523,ko01130,map00521,map00523,map01130	M00793	R06514	RC01531	ko00000,ko00001,ko00002,ko01000	-	-	iNJ661.Rv3465	dTDP_sugar_isom
>307	443906.CMM_1011	1.29e-90	266	COG2246@1|root,COG2246@2|Bacteria,2IIQ5@201174|Actinobacteria,4FPSA@85023|Microbacteriaceae	201174|Actinobacteria	S	to be integral membrane proteins with three or four transmembrane spans. They are involved in the synthesis of cell surface polysaccharides	-	-	-	-	-	-	-	-	-	-	-	-	GtrA
>308	443906.CMM_1010	4.59e-250	684	COG1088@1|root,COG1088@2|Bacteria,2GNDU@201174|Actinobacteria,4FKJH@85023|Microbacteriaceae	201174|Actinobacteria	M	Belongs to the NAD(P)-dependent epimerase dehydratase family. dTDP-glucose dehydratase subfamily	rfbB	-	4.2.1.46	ko:K01710	ko00521,ko00523,ko00525,ko01055,ko01130,map00521,map00523,map00525,map01055,map01130	M00793	R06513	RC00402	ko00000,ko00001,ko00002,ko01000	-	-	-	GDP_Man_Dehyd
>309	443906.CMM_1009	1.34e-199	553	COG1091@1|root,COG1091@2|Bacteria,2GNY8@201174|Actinobacteria,4FMFC@85023|Microbacteriaceae	201174|Actinobacteria	M	Catalyzes the reduction of dTDP-6-deoxy-L-lyxo-4- hexulose to yield dTDP-L-rhamnose	rmlD	GO:0000271,GO:0003674,GO:0003824,GO:0005975,GO:0005976,GO:0006139,GO:0006725,GO:0006807,GO:0008150,GO:0008152,GO:0008831,GO:0009058,GO:0009059,GO:0009225,GO:0009226,GO:0009987,GO:0016051,GO:0016491,GO:0016614,GO:0016616,GO:0018130,GO:0019305,GO:0019438,GO:0033692,GO:0034637,GO:0034641,GO:0034645,GO:0034654,GO:0043170,GO:0044237,GO:0044238,GO:0044249,GO:0044260,GO:0044262,GO:0044264,GO:0044271,GO:…	1.1.1.133,5.1.3.13	ko:K00067,ko:K01790	ko00521,ko00523,ko01130,map00521,map00523,map01130	M00793	R02777,R06514	RC00182,RC01531	ko00000,ko00001,ko00002,ko01000	-	-	-	RmlD_sub_bind,dTDP_sugar_isom
>310	443906.CMM_1008	3.54e-199	552	COG1682@1|root,COG1682@2|Bacteria,2GP5K@201174|Actinobacteria,4FN0R@85023|Microbacteriaceae	201174|Actinobacteria	GM	ABC-2 type transporter	tagG	-	-	ko:K01992	-	M00254	-	-	ko00000,ko00002,ko02000	3.A.1	-	-	ABC2_membrane
>311	443906.CMM_1007	1.55e-171	479	COG1134@1|root,COG1134@2|Bacteria,2GIVF@201174|Actinobacteria,4FKZ2@85023|Microbacteriaceae	201174|Actinobacteria	GM	ATPases associated with a variety of cellular activities	rfbB2	-	3.6.3.40	ko:K01990,ko:K09691,ko:K09693	ko02010,map02010	M00250,M00251,M00254	-	-	ko00000,ko00001,ko00002,ko01000,ko02000	3.A.1,3.A.1.103,3.A.1.104	-	-	ABC_tran,Wzt_C
>312	443906.CMM_1006	6.39e-270	739	COG0438@1|root,COG0438@2|Bacteria,2GMEW@201174|Actinobacteria,4FM38@85023|Microbacteriaceae	201174|Actinobacteria	M	Glycosyl transferases group 1	-	-	-	-	-	-	-	-	-	-	-	-	Glyco_trans_1_4,Glyco_trans_4_4,Glyco_transf_4,Glycos_transf_1
>313	443906.CMM_1006	6.43e-283	773	COG0438@1|root,COG0438@2|Bacteria,2GMEW@201174|Actinobacteria,4FM38@85023|Microbacteriaceae	201174|Actinobacteria	M	Glycosyl transferases group 1	-	-	-	-	-	-	-	-	-	-	-	-	Glyco_trans_1_4,Glyco_trans_4_4,Glyco_transf_4,Glycos_transf_1
>314	443906.CMM_1007	1.55e-171	479	COG1134@1|root,COG1134@2|Bacteria,2GIVF@201174|Actinobacteria,4FKZ2@85023|Microbacteriaceae	201174|Actinobacteria	GM	ATPases associated with a variety of cellular activities	rfbB2	-	3.6.3.40	ko:K01990,ko:K09691,ko:K09693	ko02010,map02010	M00250,M00251,M00254	-	-	ko00000,ko00001,ko00002,ko01000,ko02000	3.A.1,3.A.1.103,3.A.1.104	-	-	ABC_tran,Wzt_C
>315	443906.CMM_1008	5.44e-197	547	COG1682@1|root,COG1682@2|Bacteria,2GP5K@201174|Actinobacteria,4FN0R@85023|Microbacteriaceae	201174|Actinobacteria	GM	ABC-2 type transporter	tagG	-	-	ko:K01992	-	M00254	-	-	ko00000,ko00002,ko02000	3.A.1	-	-	ABC2_membrane
>316	443906.CMM_1009	1.68e-193	538	COG1091@1|root,COG1091@2|Bacteria,2GNY8@201174|Actinobacteria,4FMFC@85023|Microbacteriaceae	201174|Actinobacteria	M	Catalyzes the reduction of dTDP-6-deoxy-L-lyxo-4- hexulose to yield dTDP-L-rhamnose	rmlD	GO:0000271,GO:0003674,GO:0003824,GO:0005975,GO:0005976,GO:0006139,GO:0006725,GO:0006807,GO:0008150,GO:0008152,GO:0008831,GO:0009058,GO:0009059,GO:0009225,GO:0009226,GO:0009987,GO:0016051,GO:0016491,GO:0016614,GO:0016616,GO:0018130,GO:0019305,GO:0019438,GO:0033692,GO:0034637,GO:0034641,GO:0034645,GO:0034654,GO:0043170,GO:0044237,GO:0044238,GO:0044249,GO:0044260,GO:0044262,GO:0044264,GO:0044271,GO:…	1.1.1.133,5.1.3.13	ko:K00067,ko:K01790	ko00521,ko00523,ko01130,map00521,map00523,map01130	M00793	R02777,R06514	RC00182,RC01531	ko00000,ko00001,ko00002,ko01000	-	-	-	RmlD_sub_bind,dTDP_sugar_isom
>317	443906.CMM_1010	4.59e-250	684	COG1088@1|root,COG1088@2|Bacteria,2GNDU@201174|Actinobacteria,4FKJH@85023|Microbacteriaceae	201174|Actinobacteria	M	Belongs to the NAD(P)-dependent epimerase dehydratase family. dTDP-glucose dehydratase subfamily	rfbB	-	4.2.1.46	ko:K01710	ko00521,ko00523,ko00525,ko01055,ko01130,map00521,map00523,map00525,map01055,map01130	M00793	R06513	RC00402	ko00000,ko00001,ko00002,ko01000	-	-	-	GDP_Man_Dehyd
>318	443906.CMM_1011	1.29e-90	266	COG2246@1|root,COG2246@2|Bacteria,2IIQ5@201174|Actinobacteria,4FPSA@85023|Microbacteriaceae	201174|Actinobacteria	S	to be integral membrane proteins with three or four transmembrane spans. They are involved in the synthesis of cell surface polysaccharides	-	-	-	-	-	-	-	-	-	-	-	-	GtrA
>319	443906.CMM_1012	2.26e-143	404	COG1898@1|root,COG1898@2|Bacteria,2GMW4@201174|Actinobacteria,4FKTI@85023|Microbacteriaceae	201174|Actinobacteria	M	dTDP-4-dehydrorhamnose 3,5-epimerase	rmlC	GO:0000271,GO:0003674,GO:0003824,GO:0005975,GO:0005976,GO:0006139,GO:0006725,GO:0006807,GO:0008150,GO:0008152,GO:0008830,GO:0009058,GO:0009059,GO:0009225,GO:0009226,GO:0009987,GO:0016051,GO:0016853,GO:0016854,GO:0016857,GO:0018130,GO:0019305,GO:0019438,GO:0033692,GO:0034637,GO:0034641,GO:0034645,GO:0034654,GO:0040007,GO:0043170,GO:0044237,GO:0044238,GO:0044249,GO:0044260,GO:0044262,GO:0044264,GO:…	5.1.3.13	ko:K01790	ko00521,ko00523,ko01130,map00521,map00523,map01130	M00793	R06514	RC01531	ko00000,ko00001,ko00002,ko01000	-	-	iNJ661.Rv3465	dTDP_sugar_isom
>320	443906.CMM_1013	1.72e-208	576	COG1209@1|root,COG1209@2|Bacteria,2GP20@201174|Actinobacteria,4FKXN@85023|Microbacteriaceae	201174|Actinobacteria	M	Catalyzes the formation of dTDP-glucose, from dTTP and glucose 1-phosphate, as well as its pyrophosphorolysis	rfbA	GO:0000271,GO:0000287,GO:0003674,GO:0003824,GO:0005488,GO:0005575,GO:0005618,GO:0005623,GO:0005886,GO:0005975,GO:0005976,GO:0005996,GO:0006006,GO:0006139,GO:0006220,GO:0006725,GO:0006753,GO:0006793,GO:0006796,GO:0006807,GO:0008150,GO:0008152,GO:0008879,GO:0009058,GO:0009059,GO:0009117,GO:0009141,GO:0009147,GO:0009200,GO:0009211,GO:0009219,GO:0009225,GO:0009226,GO:0009262,GO:0009394,GO:0009987,GO:…	2.7.7.24	ko:K00973	ko00521,ko00523,ko00525,ko01130,map00521,map00523,map00525,map01130	M00793	R02328	RC00002	ko00000,ko00001,ko00002,ko01000	-	-	iNJ661.Rv0334	NTP_transferase
>321	443906.CMM_1014	2.89e-226	624	COG0451@1|root,COG0451@2|Bacteria,2IISR@201174|Actinobacteria,4FRXX@85023|Microbacteriaceae	201174|Actinobacteria	M	GDP-mannose 4,6 dehydratase	-	-	5.1.3.2	ko:K01784	ko00052,ko00520,ko01100,map00052,map00520,map01100	M00361,M00362,M00632	R00291,R02984	RC00289	ko00000,ko00001,ko00002,ko01000	-	-	-	Epimerase
>322	443906.CMM_1015	4.05e-242	665	COG0463@1|root,COG0463@2|Bacteria,2I3C0@201174|Actinobacteria,4FMCG@85023|Microbacteriaceae	201174|Actinobacteria	M	Glycosyl transferase family 2	wcqE	-	2.4.2.53	ko:K10012	ko00520,ko01503,map00520,map01503	M00721,M00761	R07661	RC00005,RC02954	ko00000,ko00001,ko00002,ko01000,ko01005,ko02000	4.D.2.1.8	GT2	-	Glycos_transf_2
>323	443906.CMM_1016	1.32e-200	558	COG1215@1|root,COG1215@2|Bacteria,2I3WV@201174|Actinobacteria,4FKJR@85023|Microbacteriaceae	201174|Actinobacteria	M	Glycosyltransferase like family 2	-	-	-	-	-	-	-	-	-	-	-	-	Glycos_transf_2
>324	443906.CMM_0844	0	1278	COG0465@1|root,COG0465@2|Bacteria,2GJ4Q@201174|Actinobacteria,4FKK0@85023|Microbacteriaceae	201174|Actinobacteria	O	Acts as a processive, ATP-dependent zinc metallopeptidase for both cytoplasmic and membrane proteins. Plays a role in the quality control of integral membrane proteins	ftsH	GO:0003674,GO:0003824,GO:0004176,GO:0005575,GO:0005622,GO:0005623,GO:0005737,GO:0005829,GO:0005886,GO:0006508,GO:0006807,GO:0006950,GO:0006979,GO:0008150,GO:0008152,GO:0008233,GO:0008237,GO:0009056,GO:0009057,GO:0010468,GO:0016020,GO:0016462,GO:0016787,GO:0016817,GO:0016818,GO:0016887,GO:0017111,GO:0019222,GO:0019538,GO:0030163,GO:0040007,GO:0042623,GO:0043170,GO:0044238,GO:0044424,GO:0044444,GO:…	-	ko:K03798	-	M00742	-	-	ko00000,ko00002,ko01000,ko01002,ko03110	-	-	-	AAA,FtsH_ext,Peptidase_M41
>325	31964.CMS0098	4.97e-120	343	COG0634@1|root,COG0634@2|Bacteria,2GMDZ@201174|Actinobacteria,4FM07@85023|Microbacteriaceae	201174|Actinobacteria	F	Phosphoribosyl transferase domain	hpt	-	2.4.2.8	ko:K00760	ko00230,ko00983,ko01100,ko01110,map00230,map00983,map01100,map01110	-	R00190,R01132,R01229,R02142,R08237,R08238,R08245	RC00063,RC00122	ko00000,ko00001,ko01000	-	-	-	Pribosyltran
>326	31964.CMS0097	2.1e-211	588	COG0037@1|root,COG0037@2|Bacteria,2GJR4@201174|Actinobacteria,4FKUB@85023|Microbacteriaceae	201174|Actinobacteria	D	Ligates lysine onto the cytidine present at position 34 of the AUA codon-specific tRNA(Ile) that contains the anticodon CAU, in an ATP-dependent manner. Cytidine is converted to lysidine, thus changing the amino acid specificity of the tRNA from methionine to isoleucine	tilS	GO:0008150,GO:0040007	2.4.2.8,6.3.4.19	ko:K00760,ko:K04075	ko00230,ko00983,ko01100,ko01110,map00230,map00983,map01100,map01110	-	R00190,R01132,R01229,R02142,R08237,R08238,R08245,R09597	RC00063,RC00122,RC02633,RC02634	ko00000,ko00001,ko01000,ko03016	-	-	-	ATP_bind_3,TilS
>327	443906.CMM_0841	1.1e-123	352	COG0221@1|root,COG0221@2|Bacteria,2GM7F@201174|Actinobacteria,4FN1T@85023|Microbacteriaceae	201174|Actinobacteria	C	Catalyzes the hydrolysis of inorganic pyrophosphate (PPi) forming two phosphate ions	ppa	GO:0000287,GO:0003674,GO:0003824,GO:0004427,GO:0005488,GO:0005575,GO:0005622,GO:0005623,GO:0005737,GO:0005829,GO:0005886,GO:0006793,GO:0006796,GO:0008150,GO:0008152,GO:0009987,GO:0016020,GO:0016462,GO:0016787,GO:0016817,GO:0016818,GO:0043167,GO:0043169,GO:0044237,GO:0044424,GO:0044444,GO:0044464,GO:0046872,GO:0071944	3.6.1.1	ko:K01507	ko00190,map00190	-	-	-	ko00000,ko00001,ko01000	-	-	iNJ661.Rv3628	Pyrophosphatase
>328	443906.CMM_0840	7.96e-197	561	COG0791@1|root,COG0791@2|Bacteria,2GIWB@201174|Actinobacteria,4FKYP@85023|Microbacteriaceae	201174|Actinobacteria	M	NlpC/P60 family	-	-	-	ko:K21471	-	-	-	-	ko00000,ko01000,ko01002,ko01011	-	-	-	NLPC_P60,SH3_3
>329	443906.CMM_0839	1.92e-250	694	COG0739@1|root,COG1842@1|root,COG0739@2|Bacteria,COG1842@2|Bacteria,2GXEC@201174|Actinobacteria,4FM7P@85023|Microbacteriaceae	201174|Actinobacteria	M	Peptidase family M23	-	-	-	ko:K21471	-	-	-	-	ko00000,ko01000,ko01002,ko01011	-	-	-	Peptidase_M23
>333	31964.CMS0093	3.43e-99	290	COG2110@1|root,COG2110@2|Bacteria,2IFEC@201174|Actinobacteria,4FNVU@85023|Microbacteriaceae	201174|Actinobacteria	S	Appr-1'-p processing enzyme	lppD	GO:0005575,GO:0005576,GO:0005623,GO:0005886,GO:0016020,GO:0044464,GO:0071944	-	-	-	-	-	-	-	-	-	-	Macro
>338	31964.CMS2989	2.05e-20	89.4	COG0265@1|root,COG0265@2|Bacteria	2|Bacteria	O	serine-type endopeptidase activity	-	-	-	-	-	-	-	-	-	-	-	-	Laminin_G_3,N-glycanase_C,Trypsin,Trypsin_2
>345	443906.CMM_0046	1.91e-125	361	2EW7E@1|root,33PKB@2|Bacteria,2H3NR@201174|Actinobacteria	201174|Actinobacteria	-	-	-	-	-	-	-	-	-	-	-	-	-	-	-
>348	443906.CMM_0047	1.06e-69	210	28Y0H@1|root,2ZJW6@2|Bacteria,2H025@201174|Actinobacteria,4FT6D@85023|Microbacteriaceae	201174|Actinobacteria	-	-	-	-	-	-	-	-	-	-	-	-	-	-	-
>349	1479623.JHEL01000007_gene1777	7.53e-36	123	2AS3E@1|root,31HG3@2|Bacteria,2INHV@201174|Actinobacteria,4FT5D@85023|Microbacteriaceae	201174|Actinobacteria	-	-	-	-	-	-	-	-	-	-	-	-	-	-	-
>355	443906.CMM_0049	0	1144	COG1472@1|root,COG1472@2|Bacteria,2GM43@201174|Actinobacteria,4FMBI@85023|Microbacteriaceae	201174|Actinobacteria	G	Glycosyl hydrolase family 3 N terminal domain	-	-	3.2.1.52	ko:K01207	ko00520,ko00531,ko01100,ko01501,map00520,map00531,map01100,map01501	M00628	R00022,R05963,R07809,R07810,R10831	RC00049	ko00000,ko00001,ko00002,ko01000	-	-	-	Glyco_hydro_3,Glyco_hydro_3_C
>356	443906.CMM_0042	6.63e-234	644	COG3591@1|root,COG3591@2|Bacteria,2GJVS@201174|Actinobacteria	201174|Actinobacteria	E	Belongs to the glycosyl hydrolase 3 family	-	-	-	-	-	-	-	-	-	-	-	-	-
>357	443906.CMM_0051	1.45e-198	550	COG5297@1|root,COG5297@2|Bacteria,2GK3F@201174|Actinobacteria	201174|Actinobacteria	G	Pectate lyase	-	-	-	-	-	-	-	-	-	-	-	-	Pectate_lyase
>360	443906.CMM_0052	8.55e-213	587	COG0265@1|root,COG0265@2|Bacteria	2|Bacteria	O	serine-type endopeptidase activity	-	-	-	-	-	-	-	-	-	-	-	-	Laminin_G_3,N-glycanase_C,Trypsin,Trypsin_2
>363	136273.GY22_14930	2.21e-32	118	COG1961@1|root,COG1961@2|Bacteria,2HMC6@201174|Actinobacteria,1W9WM@1268|Micrococcaceae	201174|Actinobacteria	L	Resolvase, N terminal domain	-	-	-	-	-	-	-	-	-	-	-	-	HTH_7,Resolvase
>367	31964.CMS1711	3.1e-62	209	COG0446@1|root,COG0607@1|root,COG0446@2|Bacteria,COG0607@2|Bacteria,2H7WY@201174|Actinobacteria,4FKDZ@85023|Microbacteriaceae	201174|Actinobacteria	P	Pyridine nucleotide-disulphide oxidoreductase, dimerisation domain	cdr	-	-	-	-	-	-	-	-	-	-	-	Pyr_redox_2,Pyr_redox_dim,Rhodanese
>368	443906.CMM_0071	1.65e-217	601	COG3591@1|root,COG3591@2|Bacteria	2|Bacteria	E	Belongs to the peptidase S1B family	-	-	-	-	-	-	-	-	-	-	-	-	Trypsin,Trypsin_2
>369	443906.CMM_0070	0	1907	COG1404@1|root,COG1404@2|Bacteria,2GK3D@201174|Actinobacteria,4FKNT@85023|Microbacteriaceae	201174|Actinobacteria	O	N-terminal Region. This family is found at the N-terminus of a number of subtilisins. It is cleaved prior to activation of the enzyme	-	-	-	-	-	-	-	-	-	-	-	-	Big_3_5,Inhibitor_I9,PA,Peptidase_S8
>372	443906.CMM_0069	4.07e-288	790	COG3004@1|root,COG3004@2|Bacteria,2GKIK@201174|Actinobacteria,4FM51@85023|Microbacteriaceae	201174|Actinobacteria	P	) H( ) antiporter that extrudes sodium in exchange for external protons	nhaA	-	-	ko:K03313	-	-	-	-	ko00000,ko02000	2.A.33.1	-	-	Na_H_antiport_1
>373	443906.CMM_0068	2.79e-53	166	COG3291@1|root,COG3291@2|Bacteria	2|Bacteria	S	metallopeptidase activity	-	-	-	-	-	-	-	-	-	-	-	-	Beta_helix,CARDB,Laminin_G_3,PKD,SLH
>374	443906.CMM_0067	2.37e-271	743	COG1672@1|root,COG1672@2|Bacteria,2GWBV@201174|Actinobacteria,4FMA0@85023|Microbacteriaceae	201174|Actinobacteria	S	AAA ATPase domain	-	-	-	-	-	-	-	-	-	-	-	-	AAA_16
>376	443906.CMM_0066	2.03e-56	179	COG1192@1|root,COG1192@2|Bacteria,2H488@201174|Actinobacteria	201174|Actinobacteria	D	VirC1 protein	-	-	-	ko:K03496	-	-	-	-	ko00000,ko03036,ko04812	-	-	-	AAA_31
>377	443906.CMM_0066	3.91e-68	211	COG1192@1|root,COG1192@2|Bacteria,2H488@201174|Actinobacteria	201174|Actinobacteria	D	VirC1 protein	-	-	-	ko:K03496	-	-	-	-	ko00000,ko03036,ko04812	-	-	-	AAA_31
>378	443906.CMM_0065	2.56e-197	545	COG2334@1|root,COG2334@2|Bacteria,2I2JR@201174|Actinobacteria,4FTP0@85023|Microbacteriaceae	201174|Actinobacteria	S	Choline/ethanolamine kinase	-	-	-	-	-	-	-	-	-	-	-	-	APH
>379	443906.CMM_0064	1.02e-163	458	COG1011@1|root,COG1011@2|Bacteria	2|Bacteria	S	phosphatase activity	-	-	3.1.3.5	ko:K07025,ko:K08723	ko00230,ko00240,ko00760,ko01100,ko01110,map00230,map00240,map00760,map01100,map01110	-	R00183,R00511,R00963,R01126,R01227,R01569,R01664,R01968,R02088,R02102,R02323,R02719,R03346	RC00017	ko00000,ko00001,ko01000	-	-	-	HAD_2,Hydrolase
>380	443906.CMM_0063	4.78e-172	480	COG2356@1|root,COG2356@2|Bacteria,2GJ38@201174|Actinobacteria,4FKUG@85023|Microbacteriaceae	201174|Actinobacteria	L	Protein of unknown function (DUF1524)	-	-	-	-	-	-	-	-	-	-	-	-	DUF1524
>382	443906.CMM_0062	8.61e-85	255	2F71V@1|root,33ZHG@2|Bacteria,2H77X@201174|Actinobacteria	201174|Actinobacteria	S	Single-strand binding protein family	-	-	-	ko:K03111	ko03030,ko03430,ko03440,map03030,map03430,map03440	-	-	-	ko00000,ko00001,ko03029,ko03032,ko03400	-	-	-	SSB
>389	1150399.AQYK01000001_gene544	2.49e-126	384	COG1475@1|root,COG1475@2|Bacteria,2I9VV@201174|Actinobacteria	201174|Actinobacteria	K	ParB domain protein nuclease	-	-	-	ko:K03497	-	-	-	-	ko00000,ko03000,ko03036,ko04812	-	-	-	ParBc
>390	443906.CMM_0061	3.39e-226	623	COG2184@1|root,COG2184@2|Bacteria,2IN0D@201174|Actinobacteria,4FPUX@85023|Microbacteriaceae	201174|Actinobacteria	D	Fic/DOC family	fic	-	-	ko:K04095	-	-	-	-	ko00000,ko03036	-	-	-	Fic
>392	443906.CMM_0060	1.14e-104	303	2DW0B@1|root,33XXM@2|Bacteria,2IKEK@201174|Actinobacteria,4FSMI@85023|Microbacteriaceae	201174|Actinobacteria	-	-	-	-	-	-	-	-	-	-	-	-	-	-	-
>394	443906.CMM_0047	8.71e-15	69.7	28Y0H@1|root,2ZJW6@2|Bacteria,2H025@201174|Actinobacteria,4FT6D@85023|Microbacteriaceae	201174|Actinobacteria	-	-	-	-	-	-	-	-	-	-	-	-	-	-	-
>396	443906.CMM_0059	1.11e-70	219	COG0265@1|root,COG0265@2|Bacteria	2|Bacteria	O	serine-type endopeptidase activity	-	-	-	-	-	-	-	-	-	-	-	-	Laminin_G_3,N-glycanase_C,Trypsin,Trypsin_2
>400	443906.CMM_2796	8.38e-208	576	COG0667@1|root,COG0667@2|Bacteria,2GMNA@201174|Actinobacteria,4FMM8@85023|Microbacteriaceae	201174|Actinobacteria	C	Aldo/keto reductase family	-	-	-	-	-	-	-	-	-	-	-	-	Aldo_ket_red
>401	443906.CMM_2797	0	1167	COG0366@1|root,COG0366@2|Bacteria,2GKS4@201174|Actinobacteria,4FKN0@85023|Microbacteriaceae	201174|Actinobacteria	G	Alpha-amylase domain	aglA	-	3.2.1.20	ko:K01187	ko00052,ko00500,ko01100,map00052,map00500,map01100	-	R00028,R00801,R00802,R06087,R06088	RC00028,RC00049,RC00077	ko00000,ko00001,ko01000	-	GH31	-	Alpha-amylase,DUF3459
>402	443906.CMM_2798	5.36e-93	281	COG0739@1|root,COG0739@2|Bacteria,2GM7Q@201174|Actinobacteria,4FPAE@85023|Microbacteriaceae	201174|Actinobacteria	M	Peptidase family M23	-	-	-	-	-	-	-	-	-	-	-	-	Peptidase_M23
>404	31964.CMS1651	1.44e-224	618	COG2897@1|root,COG2897@2|Bacteria,2GIYU@201174|Actinobacteria,4FKN2@85023|Microbacteriaceae	201174|Actinobacteria	P	Rhodanese Homology Domain	sseA	GO:0005575,GO:0005618,GO:0005622,GO:0005623,GO:0005737,GO:0005829,GO:0005886,GO:0016020,GO:0030312,GO:0044424,GO:0044444,GO:0044464,GO:0071944	2.8.1.1,2.8.1.2	ko:K01011	ko00270,ko00920,ko01100,ko01120,ko04122,map00270,map00920,map01100,map01120,map04122	-	R01931,R03105,R03106	RC00214	ko00000,ko00001,ko01000	-	-	-	Rhodanese
>405	31964.CMS1652	3.1e-247	679	COG1485@1|root,COG1485@2|Bacteria,2GNQA@201174|Actinobacteria,4FM37@85023|Microbacteriaceae	201174|Actinobacteria	S	AFG1-like ATPase	-	-	-	ko:K06916	-	-	-	-	ko00000,ko03036	-	-	-	AFG1_ATPase
>407	31964.CMS1653	3.39e-293	802	COG0004@1|root,COG0004@2|Bacteria,2GIZK@201174|Actinobacteria,4FKS4@85023|Microbacteriaceae	201174|Actinobacteria	P	Ammonium Transporter Family	amt	-	-	ko:K03320	-	-	-	-	ko00000,ko02000	1.A.11	-	-	Ammonium_transp
>409	443906.CMM_1670	5.06e-197	546	COG0656@1|root,COG0656@2|Bacteria,2GJQ7@201174|Actinobacteria,4FMQA@85023|Microbacteriaceae	201174|Actinobacteria	S	Aldo/keto reductase family	dkgV	-	-	-	-	-	-	-	-	-	-	-	Aldo_ket_red
>411	443906.CMM_1672	4.94e-132	381	COG2890@1|root,COG2890@2|Bacteria,2GNC1@201174|Actinobacteria,4FNI9@85023|Microbacteriaceae	201174|Actinobacteria	J	Methyltransferase small domain	-	-	2.1.1.297	ko:K02493	-	-	R10806	RC00003,RC03279	ko00000,ko01000,ko03012	-	-	-	MTS
>412	443906.CMM_1673	1.12e-68	220	COG3693@1|root,COG3693@2|Bacteria,2GJSN@201174|Actinobacteria	201174|Actinobacteria	G	PFAM glycoside hydrolase, family 10	-	-	3.2.1.8	ko:K01181	-	-	-	-	ko00000,ko01000	-	-	-	CBM9_1,CBM_2,CBM_4_9,Glyco_hydro_10,Polysacc_deac_1
>413	443906.CMM_1673	4.17e-201	563	COG3693@1|root,COG3693@2|Bacteria,2GJSN@201174|Actinobacteria	201174|Actinobacteria	G	PFAM glycoside hydrolase, family 10	-	-	3.2.1.8	ko:K01181	-	-	-	-	ko00000,ko01000	-	-	-	CBM9_1,CBM_2,CBM_4_9,Glyco_hydro_10,Polysacc_deac_1
>414	443906.CMM_1674	2.38e-250	714	COG3693@1|root,COG3693@2|Bacteria,2GJSN@201174|Actinobacteria	201174|Actinobacteria	G	PFAM glycoside hydrolase, family 10	-	-	3.2.1.8	ko:K01181	-	-	-	-	ko00000,ko01000	-	-	-	CBM9_1,CBM_2,CBM_4_9,Glyco_hydro_10,Polysacc_deac_1
>415	443906.CMM_1677	4.98e-166	469	COG0702@1|root,COG0702@2|Bacteria,2GJB8@201174|Actinobacteria,4FMJH@85023|Microbacteriaceae	201174|Actinobacteria	GM	NmrA-like family	-	-	-	-	-	-	-	-	-	-	-	-	NAD_binding_10,NmrA
>425	443906.CMM_0057	4.7e-52	164	29120@1|root,2ZNPJ@2|Bacteria,2HC2Q@201174|Actinobacteria	201174|Actinobacteria	-	-	-	-	-	-	-	-	-	-	-	-	-	-	-
>428	1120917.AQXM01000038_gene2003	4.79e-24	93.2	COG5428@1|root,COG5428@2|Bacteria,2GVIR@201174|Actinobacteria	201174|Actinobacteria	S	Protein of unknown function (DUF2283)	-	-	-	-	-	-	-	-	-	-	-	-	DUF2283
>429	1246448.ANAZ01000014_gene1447	8.03e-61	201	COG1403@1|root,COG1403@2|Bacteria,2I6J4@201174|Actinobacteria,4EQHJ@85012|Streptosporangiales	201174|Actinobacteria	V	HNH endonuclease	-	-	-	-	-	-	-	-	-	-	-	-	-
>431	443906.CMM_0047	1.4e-18	79.3	28Y0H@1|root,2ZJW6@2|Bacteria,2H025@201174|Actinobacteria,4FT6D@85023|Microbacteriaceae	201174|Actinobacteria	-	-	-	-	-	-	-	-	-	-	-	-	-	-	-
>433	443906.CMM_0060	7.43e-83	248	2DW0B@1|root,33XXM@2|Bacteria,2IKEK@201174|Actinobacteria,4FSMI@85023|Microbacteriaceae	201174|Actinobacteria	-	-	-	-	-	-	-	-	-	-	-	-	-	-	-
>435	443906.CMM_0061	2.24e-131	382	COG2184@1|root,COG2184@2|Bacteria,2IN0D@201174|Actinobacteria,4FPUX@85023|Microbacteriaceae	201174|Actinobacteria	D	Fic/DOC family	fic	-	-	ko:K04095	-	-	-	-	ko00000,ko03036	-	-	-	Fic
>438	1150399.AQYK01000001_gene544	3.61e-92	291	COG1475@1|root,COG1475@2|Bacteria,2I9VV@201174|Actinobacteria	201174|Actinobacteria	K	ParB domain protein nuclease	-	-	-	ko:K03497	-	-	-	-	ko00000,ko03000,ko03036,ko04812	-	-	-	ParBc
>440	31964.CMS1685	2.2e-91	268	COG1051@1|root,COG1051@2|Bacteria,2HSS2@201174|Actinobacteria,4FQ4Z@85023|Microbacteriaceae	201174|Actinobacteria	F	NUDIX domain	-	-	-	-	-	-	-	-	-	-	-	-	NUDIX
>441	443906.CMM_1016	1.32e-200	558	COG1215@1|root,COG1215@2|Bacteria,2I3WV@201174|Actinobacteria,4FKJR@85023|Microbacteriaceae	201174|Actinobacteria	M	Glycosyltransferase like family 2	-	-	-	-	-	-	-	-	-	-	-	-	Glycos_transf_2
>442	443906.CMM_1015	4.05e-242	665	COG0463@1|root,COG0463@2|Bacteria,2I3C0@201174|Actinobacteria,4FMCG@85023|Microbacteriaceae	201174|Actinobacteria	M	Glycosyl transferase family 2	wcqE	-	2.4.2.53	ko:K10012	ko00520,ko01503,map00520,map01503	M00721,M00761	R07661	RC00005,RC02954	ko00000,ko00001,ko00002,ko01000,ko01005,ko02000	4.D.2.1.8	GT2	-	Glycos_transf_2
>443	443906.CMM_1014	1.01e-226	625	COG0451@1|root,COG0451@2|Bacteria,2IISR@201174|Actinobacteria,4FRXX@85023|Microbacteriaceae	201174|Actinobacteria	M	GDP-mannose 4,6 dehydratase	-	-	5.1.3.2	ko:K01784	ko00052,ko00520,ko01100,map00052,map00520,map01100	M00361,M00362,M00632	R00291,R02984	RC00289	ko00000,ko00001,ko00002,ko01000	-	-	-	Epimerase
>444	443906.CMM_1013	1.16e-206	571	COG1209@1|root,COG1209@2|Bacteria,2GP20@201174|Actinobacteria,4FKXN@85023|Microbacteriaceae	201174|Actinobacteria	M	Catalyzes the formation of dTDP-glucose, from dTTP and glucose 1-phosphate, as well as its pyrophosphorolysis	rfbA	GO:0000271,GO:0000287,GO:0003674,GO:0003824,GO:0005488,GO:0005575,GO:0005618,GO:0005623,GO:0005886,GO:0005975,GO:0005976,GO:0005996,GO:0006006,GO:0006139,GO:0006220,GO:0006725,GO:0006753,GO:0006793,GO:0006796,GO:0006807,GO:0008150,GO:0008152,GO:0008879,GO:0009058,GO:0009059,GO:0009117,GO:0009141,GO:0009147,GO:0009200,GO:0009211,GO:0009219,GO:0009225,GO:0009226,GO:0009262,GO:0009394,GO:0009987,GO:…	2.7.7.24	ko:K00973	ko00521,ko00523,ko00525,ko01130,map00521,map00523,map00525,map01130	M00793	R02328	RC00002	ko00000,ko00001,ko00002,ko01000	-	-	iNJ661.Rv0334	NTP_transferase
>445	443906.CMM_1012	1.31e-142	402	COG1898@1|root,COG1898@2|Bacteria,2GMW4@201174|Actinobacteria,4FKTI@85023|Microbacteriaceae	201174|Actinobacteria	M	dTDP-4-dehydrorhamnose 3,5-epimerase	rmlC	GO:0000271,GO:0003674,GO:0003824,GO:0005975,GO:0005976,GO:0006139,GO:0006725,GO:0006807,GO:0008150,GO:0008152,GO:0008830,GO:0009058,GO:0009059,GO:0009225,GO:0009226,GO:0009987,GO:0016051,GO:0016853,GO:0016854,GO:0016857,GO:0018130,GO:0019305,GO:0019438,GO:0033692,GO:0034637,GO:0034641,GO:0034645,GO:0034654,GO:0040007,GO:0043170,GO:0044237,GO:0044238,GO:0044249,GO:0044260,GO:0044262,GO:0044264,GO:…	5.1.3.13	ko:K01790	ko00521,ko00523,ko01130,map00521,map00523,map01130	M00793	R06514	RC01531	ko00000,ko00001,ko00002,ko01000	-	-	iNJ661.Rv3465	dTDP_sugar_isom
>446	443906.CMM_1011	1.29e-90	266	COG2246@1|root,COG2246@2|Bacteria,2IIQ5@201174|Actinobacteria,4FPSA@85023|Microbacteriaceae	201174|Actinobacteria	S	to be integral membrane proteins with three or four transmembrane spans. They are involved in the synthesis of cell surface polysaccharides	-	-	-	-	-	-	-	-	-	-	-	-	GtrA
>447	443906.CMM_1010	4.59e-250	684	COG1088@1|root,COG1088@2|Bacteria,2GNDU@201174|Actinobacteria,4FKJH@85023|Microbacteriaceae	201174|Actinobacteria	M	Belongs to the NAD(P)-dependent epimerase dehydratase family. dTDP-glucose dehydratase subfamily	rfbB	-	4.2.1.46	ko:K01710	ko00521,ko00523,ko00525,ko01055,ko01130,map00521,map00523,map00525,map01055,map01130	M00793	R06513	RC00402	ko00000,ko00001,ko00002,ko01000	-	-	-	GDP_Man_Dehyd
>448	443906.CMM_1009	1.34e-199	553	COG1091@1|root,COG1091@2|Bacteria,2GNY8@201174|Actinobacteria,4FMFC@85023|Microbacteriaceae	201174|Actinobacteria	M	Catalyzes the reduction of dTDP-6-deoxy-L-lyxo-4- hexulose to yield dTDP-L-rhamnose	rmlD	GO:0000271,GO:0003674,GO:0003824,GO:0005975,GO:0005976,GO:0006139,GO:0006725,GO:0006807,GO:0008150,GO:0008152,GO:0008831,GO:0009058,GO:0009059,GO:0009225,GO:0009226,GO:0009987,GO:0016051,GO:0016491,GO:0016614,GO:0016616,GO:0018130,GO:0019305,GO:0019438,GO:0033692,GO:0034637,GO:0034641,GO:0034645,GO:0034654,GO:0043170,GO:0044237,GO:0044238,GO:0044249,GO:0044260,GO:0044262,GO:0044264,GO:0044271,GO:…	1.1.1.133,5.1.3.13	ko:K00067,ko:K01790	ko00521,ko00523,ko01130,map00521,map00523,map01130	M00793	R02777,R06514	RC00182,RC01531	ko00000,ko00001,ko00002,ko01000	-	-	-	RmlD_sub_bind,dTDP_sugar_isom
>449	443906.CMM_1008	3.54e-199	552	COG1682@1|root,COG1682@2|Bacteria,2GP5K@201174|Actinobacteria,4FN0R@85023|Microbacteriaceae	201174|Actinobacteria	GM	ABC-2 type transporter	tagG	-	-	ko:K01992	-	M00254	-	-	ko00000,ko00002,ko02000	3.A.1	-	-	ABC2_membrane
>450	443906.CMM_1007	1.55e-171	479	COG1134@1|root,COG1134@2|Bacteria,2GIVF@201174|Actinobacteria,4FKZ2@85023|Microbacteriaceae	201174|Actinobacteria	GM	ATPases associated with a variety of cellular activities	rfbB2	-	3.6.3.40	ko:K01990,ko:K09691,ko:K09693	ko02010,map02010	M00250,M00251,M00254	-	-	ko00000,ko00001,ko00002,ko01000,ko02000	3.A.1,3.A.1.103,3.A.1.104	-	-	ABC_tran,Wzt_C
>451	443906.CMM_1006	6.16e-281	768	COG0438@1|root,COG0438@2|Bacteria,2GMEW@201174|Actinobacteria,4FM38@85023|Microbacteriaceae	201174|Actinobacteria	M	Glycosyl transferases group 1	-	-	-	-	-	-	-	-	-	-	-	-	Glyco_trans_1_4,Glyco_trans_4_4,Glyco_transf_4,Glycos_transf_1
>452	31964.CMS0768	1.82e-190	533	COG4974@1|root,COG4974@2|Bacteria,2GNDP@201174|Actinobacteria,4FKW4@85023|Microbacteriaceae	201174|Actinobacteria	L	Phage integrase, N-terminal SAM-like domain	xerC	GO:0005575,GO:0005623,GO:0005886,GO:0016020,GO:0044464,GO:0071944	-	ko:K03733,ko:K04763	-	-	-	-	ko00000,ko03036	-	-	-	Phage_int_SAM_1,Phage_integrase
>453	31964.CMS0767	1.17e-83	261	COG0758@1|root,COG0758@2|Bacteria,2GKDA@201174|Actinobacteria,4FMCM@85023|Microbacteriaceae	201174|Actinobacteria	LU	DNA recombination-mediator protein A	-	-	-	ko:K04096	-	-	-	-	ko00000	-	-	-	DNA_processg_A
>454	321955.AAGP01000007_gene515	9.2e-53	191	COG1961@1|root,COG1961@2|Bacteria,2I8IZ@201174|Actinobacteria,4FAUP@85019|Brevibacteriaceae	201174|Actinobacteria	L	Recombinase	-	-	-	-	-	-	-	-	-	-	-	-	Recombinase,Resolvase
>462	443906.CMM_1215	4.1e-32	143	COG3693@1|root,COG4932@1|root,COG3693@2|Bacteria,COG4932@2|Bacteria,2GXWA@201174|Actinobacteria,4FNFZ@85023|Microbacteriaceae	201174|Actinobacteria	M	domain protein	-	-	-	ko:K20276	ko02024,map02024	-	-	-	ko00000,ko00001	-	-	-	B_lectin,CarboxypepD_reg,Peptidase_M23,SASA
>468	558173.CDOO_00985	7.99e-35	135	COG0791@1|root,COG0791@2|Bacteria,2I38D@201174|Actinobacteria	201174|Actinobacteria	M	pfam nlp p60	-	-	-	-	-	-	-	-	-	-	-	-	NLPC_P60
>469	1349820.M707_22005	4.29e-100	314	COG0455@1|root,COG0455@2|Bacteria,2GMK0@201174|Actinobacteria	201174|Actinobacteria	D	Involved in chromosome	-	-	-	-	-	-	-	-	-	-	-	-	AAA_31
>471	1170318.PALO_02990	7.96e-09	60.8	COG0629@1|root,COG0629@2|Bacteria,2GQIQ@201174|Actinobacteria,4DS96@85009|Propionibacteriales	201174|Actinobacteria	L	Single-stranded DNA-binding protein	ssb2	-	-	ko:K03111	ko03030,ko03430,ko03440,map03030,map03430,map03440	-	-	-	ko00000,ko00001,ko03029,ko03032,ko03400	-	-	-	SSB
>472	31964.CMS2978	1.32e-30	113	295XQ@1|root,2ZT8K@2|Bacteria,2HAWU@201174|Actinobacteria	201174|Actinobacteria	-	-	-	-	-	-	-	-	-	-	-	-	-	-	-
>474	136273.GY22_17030	1.04e-30	115	29AFC@1|root,2ZXFM@2|Bacteria,2HB3E@201174|Actinobacteria,1WBW3@1268|Micrococcaceae	201174|Actinobacteria	-	-	-	-	-	-	-	-	-	-	-	-	-	-	-
>477	31964.pCSL0012	2.4e-208	585	COG0477@1|root,COG2814@2|Bacteria,2GMU2@201174|Actinobacteria	201174|Actinobacteria	EGP	Major Facilitator Superfamily	-	-	-	-	-	-	-	-	-	-	-	-	MFS_1
>478	446471.Xcel_2975	1.83e-24	96.7	2C4MW@1|root,32RKK@2|Bacteria,2IQ6A@201174|Actinobacteria,4F4TT@85017|Promicromonosporaceae	201174|Actinobacteria	S	Lsr2	lsr	-	-	-	-	-	-	-	-	-	-	-	Lsr2
>479	266940.Krad_1903	1.97e-56	187	COG2135@1|root,COG2135@2|Bacteria,2GKY8@201174|Actinobacteria	201174|Actinobacteria	S	Belongs to the SOS response-associated peptidase family	-	-	-	-	-	-	-	-	-	-	-	-	SRAP
>481	1114959.SZMC14600_15912	5.83e-36	136	arCOG08992@1|root,333S7@2|Bacteria,2IPD5@201174|Actinobacteria,4EEK2@85010|Pseudonocardiales	201174|Actinobacteria	S	Abi-like protein	-	-	-	-	-	-	-	-	-	-	-	-	Abi_2
>482	1276920.ADIAG_04051	5.44e-105	306	COG1961@1|root,COG1961@2|Bacteria,2HSUX@201174|Actinobacteria,1WBH9@1268|Micrococcaceae	201174|Actinobacteria	L	Resolvase, N terminal domain	-	-	-	-	-	-	-	-	-	-	-	-	HTH_7,Resolvase
>483	1121924.ATWH01000003_gene1449	0	994	COG2217@1|root,COG2217@2|Bacteria,2GIRF@201174|Actinobacteria,4FKZQ@85023|Microbacteriaceae	201174|Actinobacteria	P	E1-E2 ATPase	copB	-	3.6.3.4,3.6.3.54	ko:K01533,ko:K17686	ko01524,ko04016,map01524,map04016	-	R00086	RC00002	ko00000,ko00001,ko01000	3.A.3.5	-	-	E1-E2_ATPase,Hydrolase
>485	1121924.ATWH01000003_gene1453	7.26e-50	169	COG3544@1|root,COG3544@2|Bacteria,2IKUE@201174|Actinobacteria,4FP9N@85023|Microbacteriaceae	201174|Actinobacteria	S	Domain of unknown function (DUF305)	-	-	-	-	-	-	-	-	-	-	-	-	DUF305
>486	443906.CMM_2798	3.58e-41	154	COG0739@1|root,COG0739@2|Bacteria,2GM7Q@201174|Actinobacteria,4FPAE@85023|Microbacteriaceae	201174|Actinobacteria	M	Peptidase family M23	-	-	-	-	-	-	-	-	-	-	-	-	Peptidase_M23
>487	31964.CMS0494	5.85e-193	549	COG0739@1|root,COG0739@2|Bacteria,2GXEC@201174|Actinobacteria,4FTBE@85023|Microbacteriaceae	201174|Actinobacteria	M	Peptidase family M23	-	-	-	-	-	-	-	-	-	-	-	-	Peptidase_M23
>488	1001240.GY21_15245	6.6e-87	270	COG4447@1|root,COG4447@2|Bacteria,2GN53@201174|Actinobacteria,4FQ42@85023|Microbacteriaceae	201174|Actinobacteria	S	cellulose binding	-	-	-	-	-	-	-	-	-	-	-	-	BNR
>489	590998.Celf_0228	8.07e-18	79	COG2608@1|root,COG2608@2|Bacteria	2|Bacteria	P	mercury ion transmembrane transporter activity	-	-	-	ko:K07213	ko04978,map04978	-	-	-	ko00000,ko00001	-	-	-	HMA
>491	136273.GY22_14930	1.51e-108	316	COG1961@1|root,COG1961@2|Bacteria,2HMC6@201174|Actinobacteria,1W9WM@1268|Micrococcaceae	201174|Actinobacteria	L	Resolvase, N terminal domain	-	-	-	-	-	-	-	-	-	-	-	-	HTH_7,Resolvase
>492	1123023.JIAI01000039_gene7804	3.69e-29	107	COG1695@1|root,COG1695@2|Bacteria,2HS52@201174|Actinobacteria,4ECE4@85010|Pseudonocardiales	201174|Actinobacteria	K	Transcriptional regulator PadR-like family	-	-	-	-	-	-	-	-	-	-	-	-	PadR
>493	1117108.PAALTS15_15761	1.24e-11	68.6	COG4859@1|root,COG4859@2|Bacteria,1V5FA@1239|Firmicutes,4HVZ2@91061|Bacilli,276J2@186822|Paenibacillaceae	91061|Bacilli	S	Protein conserved in bacteria	-	-	-	-	-	-	-	-	-	-	-	-	DUF2185,DUF2314
>495	882082.SaccyDRAFT_2672	1.82e-40	146	COG3631@1|root,COG3631@2|Bacteria,2IHRJ@201174|Actinobacteria	201174|Actinobacteria	S	Ketosteroid isomerase-related protein	-	-	-	-	-	-	-	-	-	-	-	-	Abi_2
>505	1246448.ANAZ01000010_gene3119	3.03e-21	97.8	2DPXB@1|root,333SX@2|Bacteria,2ITEG@201174|Actinobacteria	201174|Actinobacteria	-	-	-	-	-	-	-	-	-	-	-	-	-	-	-
>507	443906.pCM1_0003	6.31e-87	263	COG1192@1|root,COG1192@2|Bacteria,2GURI@201174|Actinobacteria,4FS2A@85023|Microbacteriaceae	201174|Actinobacteria	D	VirC1 protein	-	-	-	ko:K03496	-	-	-	-	ko00000,ko03036,ko04812	-	-	-	AAA_31,CbiA
>513	1349820.M707_21895	3.1e-61	207	2ED58@1|root,33720@2|Bacteria,2IHHK@201174|Actinobacteria	201174|Actinobacteria	S	Conjugative transposon protein TcpC	-	-	-	-	-	-	-	-	-	-	-	-	TpcC
>515	1961.JOAK01000010_gene6739	5.13e-16	79.3	2F6HG@1|root,33Z0G@2|Bacteria,2IGAJ@201174|Actinobacteria	201174|Actinobacteria	-	-	-	-	-	-	-	-	-	-	-	-	-	-	-
>516	443906.CMM_1006	9.08e-270	739	COG0438@1|root,COG0438@2|Bacteria,2GMEW@201174|Actinobacteria,4FM38@85023|Microbacteriaceae	201174|Actinobacteria	M	Glycosyl transferases group 1	-	-	-	-	-	-	-	-	-	-	-	-	Glyco_trans_1_4,Glyco_trans_4_4,Glyco_transf_4,Glycos_transf_1
>517	443906.CMM_1007	2.57e-170	476	COG1134@1|root,COG1134@2|Bacteria,2GIVF@201174|Actinobacteria,4FKZ2@85023|Microbacteriaceae	201174|Actinobacteria	GM	ATPases associated with a variety of cellular activities	rfbB2	-	3.6.3.40	ko:K01990,ko:K09691,ko:K09693	ko02010,map02010	M00250,M00251,M00254	-	-	ko00000,ko00001,ko00002,ko01000,ko02000	3.A.1,3.A.1.103,3.A.1.104	-	-	ABC_tran,Wzt_C
>518	443906.CMM_1008	4.2e-190	531	COG1682@1|root,COG1682@2|Bacteria,2GP5K@201174|Actinobacteria,4FN0R@85023|Microbacteriaceae	201174|Actinobacteria	GM	ABC-2 type transporter	tagG	-	-	ko:K01992	-	M00254	-	-	ko00000,ko00002,ko02000	3.A.1	-	-	ABC2_membrane
>519	31964.CMS0628	6.87e-177	496	COG1091@1|root,COG1091@2|Bacteria,2GNY8@201174|Actinobacteria,4FMFC@85023|Microbacteriaceae	201174|Actinobacteria	M	Catalyzes the reduction of dTDP-6-deoxy-L-lyxo-4- hexulose to yield dTDP-L-rhamnose	rmlD	GO:0000271,GO:0003674,GO:0003824,GO:0005975,GO:0005976,GO:0006139,GO:0006725,GO:0006807,GO:0008150,GO:0008152,GO:0008831,GO:0009058,GO:0009059,GO:0009225,GO:0009226,GO:0009987,GO:0016051,GO:0016491,GO:0016614,GO:0016616,GO:0018130,GO:0019305,GO:0019438,GO:0033692,GO:0034637,GO:0034641,GO:0034645,GO:0034654,GO:0043170,GO:0044237,GO:0044238,GO:0044249,GO:0044260,GO:0044262,GO:0044264,GO:0044271,GO:…	1.1.1.133,5.1.3.13	ko:K00067,ko:K01790	ko00521,ko00523,ko01130,map00521,map00523,map01130	M00793	R02777,R06514	RC00182,RC01531	ko00000,ko00001,ko00002,ko01000	-	-	-	RmlD_sub_bind,dTDP_sugar_isom
>520	443906.CMM_1010	1.32e-249	683	COG1088@1|root,COG1088@2|Bacteria,2GNDU@201174|Actinobacteria,4FKJH@85023|Microbacteriaceae	201174|Actinobacteria	M	Belongs to the NAD(P)-dependent epimerase dehydratase family. dTDP-glucose dehydratase subfamily	rfbB	-	4.2.1.46	ko:K01710	ko00521,ko00523,ko00525,ko01055,ko01130,map00521,map00523,map00525,map01055,map01130	M00793	R06513	RC00402	ko00000,ko00001,ko00002,ko01000	-	-	-	GDP_Man_Dehyd
>521	443906.CMM_1011	1.29e-90	266	COG2246@1|root,COG2246@2|Bacteria,2IIQ5@201174|Actinobacteria,4FPSA@85023|Microbacteriaceae	201174|Actinobacteria	S	to be integral membrane proteins with three or four transmembrane spans. They are involved in the synthesis of cell surface polysaccharides	-	-	-	-	-	-	-	-	-	-	-	-	GtrA
>522	443906.CMM_1012	2.26e-143	404	COG1898@1|root,COG1898@2|Bacteria,2GMW4@201174|Actinobacteria,4FKTI@85023|Microbacteriaceae	201174|Actinobacteria	M	dTDP-4-dehydrorhamnose 3,5-epimerase	rmlC	GO:0000271,GO:0003674,GO:0003824,GO:0005975,GO:0005976,GO:0006139,GO:0006725,GO:0006807,GO:0008150,GO:0008152,GO:0008830,GO:0009058,GO:0009059,GO:0009225,GO:0009226,GO:0009987,GO:0016051,GO:0016853,GO:0016854,GO:0016857,GO:0018130,GO:0019305,GO:0019438,GO:0033692,GO:0034637,GO:0034641,GO:0034645,GO:0034654,GO:0040007,GO:0043170,GO:0044237,GO:0044238,GO:0044249,GO:0044260,GO:0044262,GO:0044264,GO:…	5.1.3.13	ko:K01790	ko00521,ko00523,ko01130,map00521,map00523,map01130	M00793	R06514	RC01531	ko00000,ko00001,ko00002,ko01000	-	-	iNJ661.Rv3465	dTDP_sugar_isom
>523	443906.CMM_1013	1.72e-208	576	COG1209@1|root,COG1209@2|Bacteria,2GP20@201174|Actinobacteria,4FKXN@85023|Microbacteriaceae	201174|Actinobacteria	M	Catalyzes the formation of dTDP-glucose, from dTTP and glucose 1-phosphate, as well as its pyrophosphorolysis	rfbA	GO:0000271,GO:0000287,GO:0003674,GO:0003824,GO:0005488,GO:0005575,GO:0005618,GO:0005623,GO:0005886,GO:0005975,GO:0005976,GO:0005996,GO:0006006,GO:0006139,GO:0006220,GO:0006725,GO:0006753,GO:0006793,GO:0006796,GO:0006807,GO:0008150,GO:0008152,GO:0008879,GO:0009058,GO:0009059,GO:0009117,GO:0009141,GO:0009147,GO:0009200,GO:0009211,GO:0009219,GO:0009225,GO:0009226,GO:0009262,GO:0009394,GO:0009987,GO:…	2.7.7.24	ko:K00973	ko00521,ko00523,ko00525,ko01130,map00521,map00523,map00525,map01130	M00793	R02328	RC00002	ko00000,ko00001,ko00002,ko01000	-	-	iNJ661.Rv0334	NTP_transferase
>524	443906.CMM_1014	1.01e-226	625	COG0451@1|root,COG0451@2|Bacteria,2IISR@201174|Actinobacteria,4FRXX@85023|Microbacteriaceae	201174|Actinobacteria	M	GDP-mannose 4,6 dehydratase	-	-	5.1.3.2	ko:K01784	ko00052,ko00520,ko01100,map00052,map00520,map01100	M00361,M00362,M00632	R00291,R02984	RC00289	ko00000,ko00001,ko00002,ko01000	-	-	-	Epimerase
>525	443906.CMM_1015	4.05e-242	665	COG0463@1|root,COG0463@2|Bacteria,2I3C0@201174|Actinobacteria,4FMCG@85023|Microbacteriaceae	201174|Actinobacteria	M	Glycosyl transferase family 2	wcqE	-	2.4.2.53	ko:K10012	ko00520,ko01503,map00520,map01503	M00721,M00761	R07661	RC00005,RC02954	ko00000,ko00001,ko00002,ko01000,ko01005,ko02000	4.D.2.1.8	GT2	-	Glycos_transf_2
>526	443906.CMM_1016	1.54e-199	555	COG1215@1|root,COG1215@2|Bacteria,2I3WV@201174|Actinobacteria,4FKJR@85023|Microbacteriaceae	201174|Actinobacteria	M	Glycosyltransferase like family 2	-	-	-	-	-	-	-	-	-	-	-	-	Glycos_transf_2
>527	31964.CMS2677	1.09e-205	578	COG1012@1|root,COG1012@2|Bacteria,2H5M9@201174|Actinobacteria,4FN60@85023|Microbacteriaceae	201174|Actinobacteria	C	Aldehyde dehydrogenase family	-	-	1.2.1.16,1.2.1.20,1.2.1.39,1.2.1.79	ko:K00135,ko:K00146	ko00250,ko00310,ko00350,ko00360,ko00643,ko00650,ko00760,ko01100,ko01120,map00250,map00310,map00350,map00360,map00643,map00650,map00760,map01100,map01120	M00027	R00713,R00714,R02401,R02536	RC00080	ko00000,ko00001,ko00002,ko01000	-	-	-	Aldedh
>528	443906.CMM_2702	5.45e-300	829	COG0615@1|root,COG2870@1|root,COG0615@2|Bacteria,COG2870@2|Bacteria,2GKU1@201174|Actinobacteria,4FN4J@85023|Microbacteriaceae	201174|Actinobacteria	H	Catalyzes the ADP transfer from ATP to D-glycero-beta-D- manno-heptose 1-phosphate, yielding ADP-D-glycero-beta-D-manno- heptose	hldE	-	2.7.1.167,2.7.7.70	ko:K03272	ko00540,ko01100,map00540,map01100	M00064	R05644,R05646	RC00002,RC00078	ko00000,ko00001,ko00002,ko01000,ko01005	-	-	-	CTP_transf_like,PfkB
>529	31964.CMS2680	5.01e-17	73.6	2EMYS@1|root,32BDG@2|Bacteria,2HSXE@201174|Actinobacteria,4FQSS@85023|Microbacteriaceae	201174|Actinobacteria	S	Protein of unknown function (DUF2795)	-	-	-	-	-	-	-	-	-	-	-	-	DUF2795
>533	31964.CMS2684	9.84e-121	345	COG3860@1|root,COG3860@2|Bacteria,2HSRP@201174|Actinobacteria,4FQ1U@85023|Microbacteriaceae	201174|Actinobacteria	S	Uncharacterized protein conserved in bacteria (DUF2087)	-	-	-	-	-	-	-	-	-	-	-	-	DUF2087
>534	31964.CMS2685	9.17e-135	384	COG4185@1|root,COG4185@2|Bacteria,2IQ3B@201174|Actinobacteria,4FSYD@85023|Microbacteriaceae	201174|Actinobacteria	S	Zeta toxin	-	-	-	-	-	-	-	-	-	-	-	-	Zeta_toxin
>536	31964.CMS2686	5.49e-102	295	2EEF0@1|root,33891@2|Bacteria,2GW6N@201174|Actinobacteria,4FT35@85023|Microbacteriaceae	201174|Actinobacteria	-	-	-	-	-	-	-	-	-	-	-	-	-	-	-
>537	31964.CMS2687	1.68e-196	546	COG4185@1|root,COG4185@2|Bacteria,2IQ3B@201174|Actinobacteria,4FSYD@85023|Microbacteriaceae	201174|Actinobacteria	S	Zeta toxin	-	-	-	-	-	-	-	-	-	-	-	-	Zeta_toxin
>538	31964.CMS2688	5.42e-108	311	2EEF0@1|root,33891@2|Bacteria,2GW6N@201174|Actinobacteria,4FT35@85023|Microbacteriaceae	201174|Actinobacteria	-	-	-	-	-	-	-	-	-	-	-	-	-	-	-
>539	31964.CMS2689	4.03e-106	306	COG2452@1|root,COG2452@2|Bacteria	2|Bacteria	L	recombinase activity	-	-	-	-	-	-	-	-	-	-	-	-	HTH_17,Response_reg
>540	31964.CMS2690	7.3e-268	735	COG0739@1|root,COG0739@2|Bacteria,2I3XJ@201174|Actinobacteria,4FNMG@85023|Microbacteriaceae	201174|Actinobacteria	M	heme binding	-	-	-	-	-	-	-	-	-	-	-	-	Peptidase_M23
>541	31964.CMS2691	2.57e-117	338	299PB@1|root,2ZWRN@2|Bacteria,2H019@201174|Actinobacteria	201174|Actinobacteria	-	-	-	-	-	-	-	-	-	-	-	-	-	-	-
>542	31964.CMS2692	2.73e-291	801	COG0455@1|root,COG0455@2|Bacteria,2GMK0@201174|Actinobacteria,4FMVN@85023|Microbacteriaceae	201174|Actinobacteria	D	Involved in chromosome	-	-	-	-	-	-	-	-	-	-	-	-	AAA_31
>543	31964.CMS2693	3.73e-143	404	2CS83@1|root,32SQM@2|Bacteria,2IRK9@201174|Actinobacteria	201174|Actinobacteria	-	-	-	-	-	-	-	-	-	-	-	-	-	-	-
>545	31964.CMS2695	4.29e-28	107	2DRVP@1|root,33D9Z@2|Bacteria,2IQZ0@201174|Actinobacteria,4FQK6@85023|Microbacteriaceae	201174|Actinobacteria	-	-	-	-	-	-	-	-	-	-	-	-	-	-	-
>546	443906.CMM_1006	9.08e-270	739	COG0438@1|root,COG0438@2|Bacteria,2GMEW@201174|Actinobacteria,4FM38@85023|Microbacteriaceae	201174|Actinobacteria	M	Glycosyl transferases group 1	-	-	-	-	-	-	-	-	-	-	-	-	Glyco_trans_1_4,Glyco_trans_4_4,Glyco_transf_4,Glycos_transf_1
>547	443906.CMM_1007	1.55e-171	479	COG1134@1|root,COG1134@2|Bacteria,2GIVF@201174|Actinobacteria,4FKZ2@85023|Microbacteriaceae	201174|Actinobacteria	GM	ATPases associated with a variety of cellular activities	rfbB2	-	3.6.3.40	ko:K01990,ko:K09691,ko:K09693	ko02010,map02010	M00250,M00251,M00254	-	-	ko00000,ko00001,ko00002,ko01000,ko02000	3.A.1,3.A.1.103,3.A.1.104	-	-	ABC_tran,Wzt_C
>548	443906.CMM_1008	4.86e-200	555	COG1682@1|root,COG1682@2|Bacteria,2GP5K@201174|Actinobacteria,4FN0R@85023|Microbacteriaceae	201174|Actinobacteria	GM	ABC-2 type transporter	tagG	-	-	ko:K01992	-	M00254	-	-	ko00000,ko00002,ko02000	3.A.1	-	-	ABC2_membrane
>549	443906.CMM_1009	1.57e-198	550	COG1091@1|root,COG1091@2|Bacteria,2GNY8@201174|Actinobacteria,4FMFC@85023|Microbacteriaceae	201174|Actinobacteria	M	Catalyzes the reduction of dTDP-6-deoxy-L-lyxo-4- hexulose to yield dTDP-L-rhamnose	rmlD	GO:0000271,GO:0003674,GO:0003824,GO:0005975,GO:0005976,GO:0006139,GO:0006725,GO:0006807,GO:0008150,GO:0008152,GO:0008831,GO:0009058,GO:0009059,GO:0009225,GO:0009226,GO:0009987,GO:0016051,GO:0016491,GO:0016614,GO:0016616,GO:0018130,GO:0019305,GO:0019438,GO:0033692,GO:0034637,GO:0034641,GO:0034645,GO:0034654,GO:0043170,GO:0044237,GO:0044238,GO:0044249,GO:0044260,GO:0044262,GO:0044264,GO:0044271,GO:…	1.1.1.133,5.1.3.13	ko:K00067,ko:K01790	ko00521,ko00523,ko01130,map00521,map00523,map01130	M00793	R02777,R06514	RC00182,RC01531	ko00000,ko00001,ko00002,ko01000	-	-	-	RmlD_sub_bind,dTDP_sugar_isom
>550	443906.CMM_1010	4.59e-250	684	COG1088@1|root,COG1088@2|Bacteria,2GNDU@201174|Actinobacteria,4FKJH@85023|Microbacteriaceae	201174|Actinobacteria	M	Belongs to the NAD(P)-dependent epimerase dehydratase family. dTDP-glucose dehydratase subfamily	rfbB	-	4.2.1.46	ko:K01710	ko00521,ko00523,ko00525,ko01055,ko01130,map00521,map00523,map00525,map01055,map01130	M00793	R06513	RC00402	ko00000,ko00001,ko00002,ko01000	-	-	-	GDP_Man_Dehyd
>551	443906.CMM_1011	1.29e-90	266	COG2246@1|root,COG2246@2|Bacteria,2IIQ5@201174|Actinobacteria,4FPSA@85023|Microbacteriaceae	201174|Actinobacteria	S	to be integral membrane proteins with three or four transmembrane spans. They are involved in the synthesis of cell surface polysaccharides	-	-	-	-	-	-	-	-	-	-	-	-	GtrA
>552	443906.CMM_1012	2.26e-143	404	COG1898@1|root,COG1898@2|Bacteria,2GMW4@201174|Actinobacteria,4FKTI@85023|Microbacteriaceae	201174|Actinobacteria	M	dTDP-4-dehydrorhamnose 3,5-epimerase	rmlC	GO:0000271,GO:0003674,GO:0003824,GO:0005975,GO:0005976,GO:0006139,GO:0006725,GO:0006807,GO:0008150,GO:0008152,GO:0008830,GO:0009058,GO:0009059,GO:0009225,GO:0009226,GO:0009987,GO:0016051,GO:0016853,GO:0016854,GO:0016857,GO:0018130,GO:0019305,GO:0019438,GO:0033692,GO:0034637,GO:0034641,GO:0034645,GO:0034654,GO:0040007,GO:0043170,GO:0044237,GO:0044238,GO:0044249,GO:0044260,GO:0044262,GO:0044264,GO:…	5.1.3.13	ko:K01790	ko00521,ko00523,ko01130,map00521,map00523,map01130	M00793	R06514	RC01531	ko00000,ko00001,ko00002,ko01000	-	-	iNJ661.Rv3465	dTDP_sugar_isom
>553	443906.CMM_1013	1.16e-206	571	COG1209@1|root,COG1209@2|Bacteria,2GP20@201174|Actinobacteria,4FKXN@85023|Microbacteriaceae	201174|Actinobacteria	M	Catalyzes the formation of dTDP-glucose, from dTTP and glucose 1-phosphate, as well as its pyrophosphorolysis	rfbA	GO:0000271,GO:0000287,GO:0003674,GO:0003824,GO:0005488,GO:0005575,GO:0005618,GO:0005623,GO:0005886,GO:0005975,GO:0005976,GO:0005996,GO:0006006,GO:0006139,GO:0006220,GO:0006725,GO:0006753,GO:0006793,GO:0006796,GO:0006807,GO:0008150,GO:0008152,GO:0008879,GO:0009058,GO:0009059,GO:0009117,GO:0009141,GO:0009147,GO:0009200,GO:0009211,GO:0009219,GO:0009225,GO:0009226,GO:0009262,GO:0009394,GO:0009987,GO:…	2.7.7.24	ko:K00973	ko00521,ko00523,ko00525,ko01130,map00521,map00523,map00525,map01130	M00793	R02328	RC00002	ko00000,ko00001,ko00002,ko01000	-	-	iNJ661.Rv0334	NTP_transferase
>554	443906.CMM_1014	1.01e-226	625	COG0451@1|root,COG0451@2|Bacteria,2IISR@201174|Actinobacteria,4FRXX@85023|Microbacteriaceae	201174|Actinobacteria	M	GDP-mannose 4,6 dehydratase	-	-	5.1.3.2	ko:K01784	ko00052,ko00520,ko01100,map00052,map00520,map01100	M00361,M00362,M00632	R00291,R02984	RC00289	ko00000,ko00001,ko00002,ko01000	-	-	-	Epimerase
>555	443906.CMM_1015	4.05e-242	665	COG0463@1|root,COG0463@2|Bacteria,2I3C0@201174|Actinobacteria,4FMCG@85023|Microbacteriaceae	201174|Actinobacteria	M	Glycosyl transferase family 2	wcqE	-	2.4.2.53	ko:K10012	ko00520,ko01503,map00520,map01503	M00721,M00761	R07661	RC00005,RC02954	ko00000,ko00001,ko00002,ko01000,ko01005,ko02000	4.D.2.1.8	GT2	-	Glycos_transf_2
>556	443906.CMM_1016	1.32e-200	558	COG1215@1|root,COG1215@2|Bacteria,2I3WV@201174|Actinobacteria,4FKJR@85023|Microbacteriaceae	201174|Actinobacteria	M	Glycosyltransferase like family 2	-	-	-	-	-	-	-	-	-	-	-	-	Glycos_transf_2
>557	1120949.KB903301_gene6330	4.03e-96	311	COG0506@1|root,COG1012@1|root,COG0506@2|Bacteria,COG1012@2|Bacteria,2GM5R@201174|Actinobacteria,4DGZP@85008|Micromonosporales	201174|Actinobacteria	CE	Proline dehydrogenase	putA	-	1.2.1.88,1.5.5.2	ko:K13821	ko00250,ko00330,ko01100,ko01110,ko01130,map00250,map00330,map01100,map01110,map01130	-	R00245,R00707,R00708,R01253,R04444,R04445,R05051	RC00080,RC00083,RC00216,RC00242,RC00255	ko00000,ko00001,ko01000,ko03000	-	-	-	Aldedh,Pro_dh
>558	653386.HMPREF0975_01931	3.66e-24	105	COG1012@1|root,COG1012@2|Bacteria,2GM5R@201174|Actinobacteria,4D3TU@85005|Actinomycetales	201174|Actinobacteria	C	Aldehyde dehydrogenase	putA	-	1.2.1.88,1.5.5.2	ko:K13821	ko00250,ko00330,ko01100,ko01110,ko01130,map00250,map00330,map01100,map01110,map01130	-	R00245,R00707,R00708,R01253,R04444,R04445,R05051	RC00080,RC00083,RC00216,RC00242,RC00255	ko00000,ko00001,ko01000,ko03000	-	-	-	Aldedh,Pro_dh
>561	443906.CMM_0622	1.25e-120	346	COG2091@1|root,COG2091@2|Bacteria,2HSW6@201174|Actinobacteria,4FQM5@85023|Microbacteriaceae	201174|Actinobacteria	H	lysine biosynthetic process via aminoadipic acid	-	-	-	ko:K06133	ko00770,map00770	-	R01625	RC00002	ko00000,ko00001,ko01000	-	-	-	-
>562	443906.CMM_0623	4.06e-166	473	COG0308@1|root,COG0308@2|Bacteria,2GJWF@201174|Actinobacteria,4FMXE@85023|Microbacteriaceae	201174|Actinobacteria	E	Peptidase family M1 domain	pepN_1	-	-	ko:K01269	-	-	-	-	ko00000,ko01000	-	-	-	Peptidase_M1
>565	288705.RSal33209_0770	1.53e-51	166	COG0663@1|root,COG0663@2|Bacteria,2I4UP@201174|Actinobacteria,1WCMV@1268|Micrococcaceae	201174|Actinobacteria	S	COG0663 Carbonic anhydrases acetyltransferases, isoleucine patch superfamily	-	-	-	-	-	-	-	-	-	-	-	-	-
>566	443906.CMM_0624	1.75e-240	701	COG0110@1|root,COG1020@1|root,COG0110@2|Bacteria,COG1020@2|Bacteria,2I8TI@201174|Actinobacteria,4FKJ8@85023|Microbacteriaceae	201174|Actinobacteria	Q	Phosphopantetheine attachment site	-	-	-	-	-	-	-	-	-	-	-	-	AMP-binding,AMP-binding_C,Hexapep,PP-binding
>567	443906.CMM_0624	9.62e-215	637	COG0110@1|root,COG1020@1|root,COG0110@2|Bacteria,COG1020@2|Bacteria,2I8TI@201174|Actinobacteria,4FKJ8@85023|Microbacteriaceae	201174|Actinobacteria	Q	Phosphopantetheine attachment site	-	-	-	-	-	-	-	-	-	-	-	-	AMP-binding,AMP-binding_C,Hexapep,PP-binding
>569	443906.CMM_0625	2.09e-69	211	COG1725@1|root,COG1725@2|Bacteria,2IQEW@201174|Actinobacteria,4FQ2U@85023|Microbacteriaceae	201174|Actinobacteria	K	helix_turn_helix gluconate operon transcriptional repressor	-	-	-	-	-	-	-	-	-	-	-	-	GntR
>570	31964.CMS0484	4.15e-25	96.3	2BF7Y@1|root,3290N@2|Bacteria,2GU2W@201174|Actinobacteria,4FQ3M@85023|Microbacteriaceae	201174|Actinobacteria	-	-	-	-	-	-	-	-	-	-	-	-	-	-	-
>571	31964.CMS0486	2.88e-96	280	COG1522@1|root,COG1522@2|Bacteria,2GN6I@201174|Actinobacteria,4FNJI@85023|Microbacteriaceae	201174|Actinobacteria	K	Lrp/AsnC ligand binding domain	-	-	-	-	-	-	-	-	-	-	-	-	AsnC_trans_reg,HTH_AsnC-type
>572	443906.CMM_0629	1.07e-203	563	COG1834@1|root,COG1834@2|Bacteria,2GNTN@201174|Actinobacteria,4FKTM@85023|Microbacteriaceae	201174|Actinobacteria	E	Amidinotransferase	-	GO:0003674,GO:0003824,GO:0016403,GO:0016787,GO:0016810,GO:0016813	-	-	-	-	-	-	-	-	-	-	Amidinotransf
>573	31964.CMS0488	6.88e-147	424	COG4992@1|root,COG4992@2|Bacteria,2GK0J@201174|Actinobacteria,4FKQF@85023|Microbacteriaceae	201174|Actinobacteria	E	Aminotransferase class-III	rocD	-	2.6.1.13	ko:K00819	ko00330,ko01100,ko01110,ko01130,map00330,map01100,map01110,map01130	-	R00667	RC00006,RC00062	ko00000,ko00001,ko01000,ko01007	-	-	-	Aminotran_3
>574	443906.CMM_0630	4e-120	352	COG4992@1|root,COG4992@2|Bacteria,2GK0J@201174|Actinobacteria,4FKQF@85023|Microbacteriaceae	201174|Actinobacteria	E	Aminotransferase class-III	rocD	-	2.6.1.13	ko:K00819	ko00330,ko01100,ko01110,ko01130,map00330,map01100,map01110,map01130	-	R00667	RC00006,RC00062	ko00000,ko00001,ko01000,ko01007	-	-	-	Aminotran_3
>577	443906.CMM_0633	2.07e-99	296	COG5006@1|root,COG5006@2|Bacteria,2GJKB@201174|Actinobacteria,4FPQ6@85023|Microbacteriaceae	201174|Actinobacteria	S	EamA-like transporter family	-	-	-	ko:K11939	-	-	-	-	ko00000,ko02000	2.A.7.3.6	-	-	EamA
>578	1150399.AQYK01000002_gene2207	8.76e-10	60.1	COG5006@1|root,COG5006@2|Bacteria,2GJKB@201174|Actinobacteria,4FPQ6@85023|Microbacteriaceae	201174|Actinobacteria	S	EamA-like transporter family	-	-	-	ko:K11939	-	-	-	-	ko00000,ko02000	2.A.7.3.6	-	-	EamA
>579	443906.CMM_0633	3.79e-12	67.4	COG5006@1|root,COG5006@2|Bacteria,2GJKB@201174|Actinobacteria,4FPQ6@85023|Microbacteriaceae	201174|Actinobacteria	S	EamA-like transporter family	-	-	-	ko:K11939	-	-	-	-	ko00000,ko02000	2.A.7.3.6	-	-	EamA
>580	443906.CMM_0635	8.13e-206	570	COG0451@1|root,COG0451@2|Bacteria,2GP24@201174|Actinobacteria,4FMVW@85023|Microbacteriaceae	201174|Actinobacteria	GM	GDP-mannose 4,6 dehydratase	-	-	5.1.3.2	ko:K01784	ko00052,ko00520,ko01100,map00052,map00520,map01100	M00361,M00362,M00632	R00291,R02984	RC00289	ko00000,ko00001,ko00002,ko01000	-	-	-	Epimerase
>581	443906.CMM_0637	1.18e-120	355	COG3135@1|root,COG3135@2|Bacteria,2GNQX@201174|Actinobacteria,4FM6B@85023|Microbacteriaceae	201174|Actinobacteria	Q	Benzoate membrane transport protein	benE	-	-	ko:K05782	-	-	-	-	ko00000,ko02000	2.A.46.1	-	-	BenE
>582	443906.CMM_0637	2.78e-100	303	COG3135@1|root,COG3135@2|Bacteria,2GNQX@201174|Actinobacteria,4FM6B@85023|Microbacteriaceae	201174|Actinobacteria	Q	Benzoate membrane transport protein	benE	-	-	ko:K05782	-	-	-	-	ko00000,ko02000	2.A.46.1	-	-	BenE
>583	443906.CMM_0638	5.18e-189	540	COG0739@1|root,COG0739@2|Bacteria,2GXEC@201174|Actinobacteria,4FTBE@85023|Microbacteriaceae	201174|Actinobacteria	M	Peptidase family M23	-	-	-	-	-	-	-	-	-	-	-	-	Peptidase_M23
>584	443906.CMM_0640	9.91e-109	312	COG5637@1|root,COG5637@2|Bacteria,2GMK7@201174|Actinobacteria,4FNSB@85023|Microbacteriaceae	201174|Actinobacteria	S	Polyketide cyclase / dehydrase and lipid transport	-	-	-	-	-	-	-	-	-	-	-	-	Polyketide_cyc
>585	443906.CMM_0641	6.83e-50	158	28SZ8@1|root,2ZF8N@2|Bacteria,2H0RX@201174|Actinobacteria,4FSWD@85023|Microbacteriaceae	201174|Actinobacteria	-	-	-	-	-	-	-	-	-	-	-	-	-	-	-
>589	1001240.GY21_17750	9.52e-139	397	COG1192@1|root,COG1192@2|Bacteria,2IMWY@201174|Actinobacteria,4FR8D@85023|Microbacteriaceae	201174|Actinobacteria	D	AAA domain	-	-	-	-	-	-	-	-	-	-	-	-	AAA_31
>590	1001240.GY21_05710	5.38e-190	550	COG1846@1|root,COG1846@2|Bacteria,2IIX2@201174|Actinobacteria,4FSG0@85023|Microbacteriaceae	201174|Actinobacteria	K	Transcriptional regulator	-	-	-	-	-	-	-	-	-	-	-	-	-
>595	1150399.AQYK01000001_gene1196	1.14e-46	171	COG1073@1|root,COG1073@2|Bacteria,2GMK3@201174|Actinobacteria,4FM70@85023|Microbacteriaceae	201174|Actinobacteria	S	Alpha/beta hydrolase family	-	-	-	ko:K06889	-	-	-	-	ko00000	-	-	-	Abhydrolase_1,Abhydrolase_6,Hydrolase_4
>598	1349820.M707_20860	2.46e-50	171	2DRVP@1|root,33D9Z@2|Bacteria,2ID6A@201174|Actinobacteria	201174|Actinobacteria	-	-	-	-	-	-	-	-	-	-	-	-	-	-	-
>599	1349820.M707_20865	1.8e-72	241	2D2AG@1|root,32TCD@2|Bacteria,2IARE@201174|Actinobacteria	201174|Actinobacteria	-	-	-	-	-	-	-	-	-	-	-	-	-	-	-
>600	1349820.M707_20870	3.94e-162	476	28IPW@1|root,2Z8PQ@2|Bacteria,2HQJM@201174|Actinobacteria	201174|Actinobacteria	-	-	-	-	-	-	-	-	-	-	-	-	-	-	-
>601	1349820.M707_20875	2.78e-215	611	COG3451@1|root,COG3451@2|Bacteria,2I37H@201174|Actinobacteria	201174|Actinobacteria	U	type IV secretory pathway VirB4	-	-	-	-	-	-	-	-	-	-	-	-	-
>602	1115632.JAFW01000001_gene3259	2.83e-121	365	COG0455@1|root,COG0455@2|Bacteria,2GMK0@201174|Actinobacteria,1W8RT@1268|Micrococcaceae	201174|Actinobacteria	D	Involved in chromosome	-	-	-	-	-	-	-	-	-	-	-	-	CbiA
>604	994479.GL877878_gene2554	2.13e-58	200	COG0791@1|root,COG0791@2|Bacteria,2I38D@201174|Actinobacteria,4DZC6@85010|Pseudonocardiales	201174|Actinobacteria	M	Cell wall-associated hydrolase, invasion-associated protein	-	-	-	-	-	-	-	-	-	-	-	-	NLPC_P60
>607	1101188.KI912157_gene252	1.68e-15	79.7	2C57Z@1|root,2ZFQ7@2|Bacteria	2|Bacteria	-	-	-	-	-	-	-	-	-	-	-	-	-	-	-
>608	1101188.KI912157_gene251	3.99e-142	427	COG0323@1|root,COG0323@2|Bacteria,2GPWU@201174|Actinobacteria,1WBAJ@1268|Micrococcaceae	201174|Actinobacteria	L	Relaxase/Mobilisation nuclease domain	-	-	-	-	-	-	-	-	-	-	-	-	Relaxase
>609	1449044.JMLE01000042_gene512	1.74e-18	83.2	28X5X@1|root,2ZJ4C@2|Bacteria,2GY8F@201174|Actinobacteria	201174|Actinobacteria	S	Bacterial mobilisation protein (MobC)	-	-	-	-	-	-	-	-	-	-	-	-	MobC
>615	1177594.MIC448_510019	5.35e-53	172	COG1595@1|root,COG1595@2|Bacteria	2|Bacteria	K	DNA-templated transcription, initiation	-	-	-	ko:K03088	-	-	-	-	ko00000,ko03021	-	-	-	Sigma70_r2,Sigma70_r4_2
>617	1276920.ADIAG_04051	1.76e-111	324	COG1961@1|root,COG1961@2|Bacteria,2HSUX@201174|Actinobacteria,1WBH9@1268|Micrococcaceae	201174|Actinobacteria	L	Resolvase, N terminal domain	-	-	-	-	-	-	-	-	-	-	-	-	HTH_7,Resolvase
>620	31964.pCSL0011	4.65e-56	176	2C4MW@1|root,32RKK@2|Bacteria,2IQ6A@201174|Actinobacteria,4FQ8N@85023|Microbacteriaceae	201174|Actinobacteria	S	Lsr2	lsr2	-	-	-	-	-	-	-	-	-	-	-	Lsr2
>621	31964.pCSL0012	1.29e-47	164	COG0477@1|root,COG2814@2|Bacteria,2GMU2@201174|Actinobacteria	201174|Actinobacteria	EGP	Major Facilitator Superfamily	-	-	-	-	-	-	-	-	-	-	-	-	MFS_1
>622	443906.CMM_1944	7.7e-218	606	292NE@1|root,31M60@2|Bacteria,2IMQP@201174|Actinobacteria,4FP84@85023|Microbacteriaceae	201174|Actinobacteria	-	-	-	-	-	-	-	-	-	-	-	-	-	-	-
>623	443906.CMM_1945	1.51e-266	733	COG1960@1|root,COG1960@2|Bacteria,2H7DI@201174|Actinobacteria,4FNGE@85023|Microbacteriaceae	201174|Actinobacteria	I	Acyl-CoA dehydrogenase, C-terminal domain	-	-	-	-	-	-	-	-	-	-	-	-	Acyl-CoA_dh_2,Acyl-CoA_dh_M,Acyl-CoA_dh_N
>624	443906.CMM_1946	0	925	COG2141@1|root,COG2141@2|Bacteria,2GJAN@201174|Actinobacteria,4FKDN@85023|Microbacteriaceae	201174|Actinobacteria	C	Luciferase-like monooxygenase	-	-	-	-	-	-	-	-	-	-	-	-	Bac_luciferase
>625	443906.CMM_1947	4.44e-211	586	COG3591@1|root,COG3591@2|Bacteria,2GJVS@201174|Actinobacteria	201174|Actinobacteria	E	Belongs to the glycosyl hydrolase 3 family	-	-	-	-	-	-	-	-	-	-	-	-	-
>626	443906.CMM_1948	2.11e-212	590	COG3591@1|root,COG3591@2|Bacteria,2GJVS@201174|Actinobacteria,4FQ0V@85023|Microbacteriaceae	201174|Actinobacteria	E	Belongs to the peptidase S1B family	-	-	-	-	-	-	-	-	-	-	-	-	-
>627	443906.CMM_1949	4.09e-293	807	COG0477@1|root,COG0477@2|Bacteria,2GIYR@201174|Actinobacteria,4FKXX@85023|Microbacteriaceae	201174|Actinobacteria	EGP	Sugar (and other) transporter	-	-	-	-	-	-	-	-	-	-	-	-	MFS_1,Sugar_tr
>628	443906.CMM_1961	1.4e-96	283	COG0454@1|root,COG0456@2|Bacteria,2I2E3@201174|Actinobacteria,4FNP6@85023|Microbacteriaceae	201174|Actinobacteria	K	Acetyltransferase (GNAT) domain	-	-	-	-	-	-	-	-	-	-	-	-	Acetyltransf_1,Acetyltransf_10,Acetyltransf_7
>629	31964.CMS1266	1.46e-99	311	COG2815@1|root,COG2815@2|Bacteria	2|Bacteria	G	serine threonine protein kinase	-	-	2.7.11.1	ko:K12132	-	-	-	-	ko00000,ko01000,ko01001	-	-	-	PASTA,Pkinase,zinc_ribbon_2
>631	443906.CMM_1970	3.2e-70	215	COG3727@1|root,COG3727@2|Bacteria,2IKPY@201174|Actinobacteria,4FPXP@85023|Microbacteriaceae	201174|Actinobacteria	L	DNA mismatch endonuclease Vsr	vsr	-	-	ko:K07458	-	-	-	-	ko00000,ko01000,ko03400	-	-	-	DUF559,NUDIX,Vsr
>633	321955.AAGP01000041_gene2681	4.13e-121	354	COG4653@1|root,COG4653@2|Bacteria,2IGYI@201174|Actinobacteria	201174|Actinobacteria	S	Phage capsid family	-	-	-	-	-	-	-	-	-	-	-	-	Phage_capsid
>635	321955.AAGP01000041_gene2679	6.43e-71	223	2DPIM@1|root,33285@2|Bacteria	2|Bacteria	-	-	-	-	-	-	-	-	-	-	-	-	-	-	Terminase_6C
>636	321955.AAGP01000041_gene2678	5.69e-124	359	COG4373@1|root,COG4373@2|Bacteria,2H3NV@201174|Actinobacteria	201174|Actinobacteria	S	Terminase-like family	-	-	-	-	-	-	-	-	-	-	-	-	Terminase_6,Terminase_6C
>637	321955.AAGP01000041_gene2677	6.22e-47	157	2DEA2@1|root,2ZM4W@2|Bacteria	2|Bacteria	-	-	-	-	-	-	-	-	-	-	-	-	-	-	-
>640	1349820.M707_22815	2.96e-112	337	COG3598@1|root,COG3598@2|Bacteria,2I9NB@201174|Actinobacteria	201174|Actinobacteria	L	AAA domain	-	-	-	-	-	-	-	-	-	-	-	-	AAA_25
>643	446471.Xcel_2072	4.48e-15	77.4	290EF@1|root,2ZN3S@2|Bacteria	2|Bacteria	-	-	-	-	-	-	-	-	-	-	-	-	-	-	-
>645	1121019.AUMN01000013_gene4108	2.25e-150	441	COG0582@1|root,COG0582@2|Bacteria,2GMMI@201174|Actinobacteria,1WBGB@1268|Micrococcaceae	201174|Actinobacteria	L	Phage integrase, N-terminal SAM-like domain	-	-	-	-	-	-	-	-	-	-	-	-	Arm-DNA-bind_4,Phage_int_SAM_3,Phage_integrase
>648	219305.MCAG_03073	5.88e-09	62.8	COG1652@1|root,COG1652@2|Bacteria,2I8YV@201174|Actinobacteria,4DCQY@85008|Micromonosporales	201174|Actinobacteria	S	LysM domain	-	-	-	-	-	-	-	-	-	-	-	-	LysM
>649	31964.pCSL0070	3.77e-139	393	2DQBY@1|root,335VN@2|Bacteria,2I3XT@201174|Actinobacteria	201174|Actinobacteria	-	-	-	-	-	-	-	-	-	-	-	-	-	-	-
>651	1449353.JQMQ01000005_gene5174	1.46e-10	62.8	2E4ST@1|root,32ZM5@2|Bacteria,2GSCH@201174|Actinobacteria,2NJMW@228398|Streptacidiphilus	201174|Actinobacteria	-	-	-	-	-	-	-	-	-	-	-	-	-	-	Tad
>652	31964.pCSL0073	8.05e-76	228	COG4961@1|root,COG4961@2|Bacteria	2|Bacteria	U	PFAM TadE family protein	-	-	-	-	-	-	-	-	-	-	-	-	TadE
>653	31964.pCSL0074	5.07e-89	261	COG4961@1|root,COG4961@2|Bacteria	2|Bacteria	U	PFAM TadE family protein	-	-	-	-	-	-	-	-	-	-	-	-	TadE
>655	31964.pCSL0076	1.86e-190	531	COG4965@1|root,COG4965@2|Bacteria,2I2Z3@201174|Actinobacteria	201174|Actinobacteria	U	type II secretion system	-	-	-	-	-	-	-	-	-	-	-	-	T2SSF
>656	31964.pCSL0077	2.1e-189	528	COG4965@1|root,COG4965@2|Bacteria,2GN6E@201174|Actinobacteria	201174|Actinobacteria	U	type II secretion system	-	-	-	-	-	-	-	-	-	-	-	-	T2SSF
>657	31964.pCSL0078	0	1049	COG0630@1|root,COG0630@2|Bacteria,2I3XU@201174|Actinobacteria	201174|Actinobacteria	NU	Type II/IV secretion system protein	-	-	-	-	-	-	-	-	-	-	-	-	T2SSE
>658	31964.pCSL0079	2.94e-200	554	COG1192@1|root,COG1192@2|Bacteria	2|Bacteria	D	plasmid maintenance	-	-	-	ko:K03496	-	-	-	-	ko00000,ko03036,ko04812	-	-	-	AAA_31
>659	31964.pCSL0080	4.7e-144	408	COG1261@1|root,COG1261@2|Bacteria,2HIQE@201174|Actinobacteria	201174|Actinobacteria	NO	SAF	-	-	-	-	-	-	-	-	-	-	-	-	ChapFlgA,SAF
>660	31964.pCSL0081	2.47e-74	222	COG0640@1|root,COG0640@2|Bacteria	2|Bacteria	K	DNA-binding transcription factor activity	-	-	-	-	-	-	-	-	-	-	-	-	HTH_20,HTH_24
>661	31964.pCSL0082	0	990	2FHKH@1|root,349EC@2|Bacteria,2H90C@201174|Actinobacteria	201174|Actinobacteria	-	-	-	-	-	-	-	-	-	-	-	-	-	-	-
>664	31964.pCSL0085	7.28e-224	619	2E4TH@1|root,32ZMV@2|Bacteria,2HQNS@201174|Actinobacteria	201174|Actinobacteria	S	Conjugative transposon protein TcpC	-	-	-	-	-	-	-	-	-	-	-	-	TpcC
>666	926564.KI911565_gene5920	6.18e-17	82	2BKYM@1|root,32FF8@2|Bacteria,2I0U5@201174|Actinobacteria,4F5YK@85017|Promicromonosporaceae	201174|Actinobacteria	-	-	-	-	-	-	-	-	-	-	-	-	-	-	-
>667	31964.pCSL0088	1.18e-249	685	COG3451@1|root,COG3451@2|Bacteria,2I2RD@201174|Actinobacteria	201174|Actinobacteria	U	AAA-like domain	-	-	-	-	-	-	-	-	-	-	-	-	AAA_10
>668	31964.pCSL0089	0	999	COG0433@1|root,COG0433@2|Bacteria,2GMYE@201174|Actinobacteria	201174|Actinobacteria	NU	AAA-like domain	-	-	-	-	-	-	-	-	-	-	-	-	AAA_10
>669	31964.pCSL0090	0	1197	2DIGT@1|root,32UB3@2|Bacteria,2I8K4@201174|Actinobacteria	201174|Actinobacteria	-	-	-	-	-	-	-	-	-	-	-	-	-	-	-
>670	31964.pCSL0091	8.27e-273	746	COG0791@1|root,COG0791@2|Bacteria,2I38D@201174|Actinobacteria	201174|Actinobacteria	M	pfam nlp p60	-	-	-	-	-	-	-	-	-	-	-	-	NLPC_P60
>673	31964.pCSL0094	0	1412	COG1674@1|root,COG1674@2|Bacteria	2|Bacteria	D	ftsk spoiiie	-	-	-	ko:K03466	-	-	-	-	ko00000,ko03036	3.A.12	-	-	FtsK_SpoIIIE
>678	31964.pCSL0098	1.14e-170	476	COG1192@1|root,COG1192@2|Bacteria	2|Bacteria	D	plasmid maintenance	virC1	-	-	ko:K03496	-	-	-	-	ko00000,ko03036,ko04812	-	-	-	AAA_31,CbiA,VirC1
>679	31964.pCSL0099	1e-169	475	2E7I6@1|root,3320K@2|Bacteria,2GZMT@201174|Actinobacteria	201174|Actinobacteria	-	-	-	-	-	-	-	-	-	-	-	-	-	-	-
>680	31964.pCSL0100	0	1132	28K6F@1|root,2Z9UW@2|Bacteria,2IDDU@201174|Actinobacteria	201174|Actinobacteria	-	-	-	-	-	-	-	-	-	-	-	-	-	-	-
>682	31964.pCSL0102	4.58e-99	289	COG0317@1|root,COG0317@2|Bacteria,2IHTX@201174|Actinobacteria,4FQGZ@85023|Microbacteriaceae	201174|Actinobacteria	KT	HD domain	-	-	-	-	-	-	-	-	-	-	-	-	HD_4
>683	31964.pCSL0103	9.45e-198	548	COG3266@1|root,COG3266@2|Bacteria	2|Bacteria	GM	domain, Protein	-	-	2.4.1.5	ko:K00689,ko:K02014,ko:K04744,ko:K07277	ko00500,ko02020,map00500,map02020	-	R02120,R06066	RC00028	ko00000,ko00001,ko01000,ko02000,ko03029	1.B.14,1.B.33,1.B.42.1	GH13	-	AMIN,Bac_surface_Ag,CW_binding_1,Glyco_hydro_70,POTRA,Plug,TonB_dep_Rec
>687	31964.pCSL0107	1.02e-115	332	COG3311@1|root,COG3311@2|Bacteria	2|Bacteria	K	DNA excision	-	-	-	-	-	-	-	-	-	-	-	-	Phage_AlpA
>697	31964.pCSL0117	2.35e-210	580	COG0265@1|root,COG0265@2|Bacteria	2|Bacteria	O	serine-type endopeptidase activity	-	-	-	-	-	-	-	-	-	-	-	-	Laminin_G_3,N-glycanase_C,Trypsin_2
>699	31964.pCSL0006	8.56e-37	124	295D5@1|root,2ZSR2@2|Bacteria,2H07Z@201174|Actinobacteria,4FSXX@85023|Microbacteriaceae	201174|Actinobacteria	-	-	-	-	-	-	-	-	-	-	-	-	-	-	-
>700	31964.pCSL0005	1.37e-41	137	295D5@1|root,2ZSR2@2|Bacteria,2H07Z@201174|Actinobacteria,4FSXX@85023|Microbacteriaceae	201174|Actinobacteria	-	-	-	-	-	-	-	-	-	-	-	-	-	-	-
>705	443906.CMM_1006	9.08e-270	739	COG0438@1|root,COG0438@2|Bacteria,2GMEW@201174|Actinobacteria,4FM38@85023|Microbacteriaceae	201174|Actinobacteria	M	Glycosyl transferases group 1	-	-	-	-	-	-	-	-	-	-	-	-	Glyco_trans_1_4,Glyco_trans_4_4,Glyco_transf_4,Glycos_transf_1
>706	443906.CMM_1007	1.55e-171	479	COG1134@1|root,COG1134@2|Bacteria,2GIVF@201174|Actinobacteria,4FKZ2@85023|Microbacteriaceae	201174|Actinobacteria	GM	ATPases associated with a variety of cellular activities	rfbB2	-	3.6.3.40	ko:K01990,ko:K09691,ko:K09693	ko02010,map02010	M00250,M00251,M00254	-	-	ko00000,ko00001,ko00002,ko01000,ko02000	3.A.1,3.A.1.103,3.A.1.104	-	-	ABC_tran,Wzt_C
>707	443906.CMM_1008	3.54e-199	552	COG1682@1|root,COG1682@2|Bacteria,2GP5K@201174|Actinobacteria,4FN0R@85023|Microbacteriaceae	201174|Actinobacteria	GM	ABC-2 type transporter	tagG	-	-	ko:K01992	-	M00254	-	-	ko00000,ko00002,ko02000	3.A.1	-	-	ABC2_membrane
>708	443906.CMM_1009	2.32e-200	555	COG1091@1|root,COG1091@2|Bacteria,2GNY8@201174|Actinobacteria,4FMFC@85023|Microbacteriaceae	201174|Actinobacteria	M	Catalyzes the reduction of dTDP-6-deoxy-L-lyxo-4- hexulose to yield dTDP-L-rhamnose	rmlD	GO:0000271,GO:0003674,GO:0003824,GO:0005975,GO:0005976,GO:0006139,GO:0006725,GO:0006807,GO:0008150,GO:0008152,GO:0008831,GO:0009058,GO:0009059,GO:0009225,GO:0009226,GO:0009987,GO:0016051,GO:0016491,GO:0016614,GO:0016616,GO:0018130,GO:0019305,GO:0019438,GO:0033692,GO:0034637,GO:0034641,GO:0034645,GO:0034654,GO:0043170,GO:0044237,GO:0044238,GO:0044249,GO:0044260,GO:0044262,GO:0044264,GO:0044271,GO:…	1.1.1.133,5.1.3.13	ko:K00067,ko:K01790	ko00521,ko00523,ko01130,map00521,map00523,map01130	M00793	R02777,R06514	RC00182,RC01531	ko00000,ko00001,ko00002,ko01000	-	-	-	RmlD_sub_bind,dTDP_sugar_isom
>709	443906.CMM_1010	4.59e-250	684	COG1088@1|root,COG1088@2|Bacteria,2GNDU@201174|Actinobacteria,4FKJH@85023|Microbacteriaceae	201174|Actinobacteria	M	Belongs to the NAD(P)-dependent epimerase dehydratase family. dTDP-glucose dehydratase subfamily	rfbB	-	4.2.1.46	ko:K01710	ko00521,ko00523,ko00525,ko01055,ko01130,map00521,map00523,map00525,map01055,map01130	M00793	R06513	RC00402	ko00000,ko00001,ko00002,ko01000	-	-	-	GDP_Man_Dehyd
>710	443906.CMM_1011	1.29e-90	266	COG2246@1|root,COG2246@2|Bacteria,2IIQ5@201174|Actinobacteria,4FPSA@85023|Microbacteriaceae	201174|Actinobacteria	S	to be integral membrane proteins with three or four transmembrane spans. They are involved in the synthesis of cell surface polysaccharides	-	-	-	-	-	-	-	-	-	-	-	-	GtrA
>711	443906.CMM_1012	3.15e-139	393	COG1898@1|root,COG1898@2|Bacteria,2GMW4@201174|Actinobacteria,4FKTI@85023|Microbacteriaceae	201174|Actinobacteria	M	dTDP-4-dehydrorhamnose 3,5-epimerase	rmlC	GO:0000271,GO:0003674,GO:0003824,GO:0005975,GO:0005976,GO:0006139,GO:0006725,GO:0006807,GO:0008150,GO:0008152,GO:0008830,GO:0009058,GO:0009059,GO:0009225,GO:0009226,GO:0009987,GO:0016051,GO:0016853,GO:0016854,GO:0016857,GO:0018130,GO:0019305,GO:0019438,GO:0033692,GO:0034637,GO:0034641,GO:0034645,GO:0034654,GO:0040007,GO:0043170,GO:0044237,GO:0044238,GO:0044249,GO:0044260,GO:0044262,GO:0044264,GO:…	5.1.3.13	ko:K01790	ko00521,ko00523,ko01130,map00521,map00523,map01130	M00793	R06514	RC01531	ko00000,ko00001,ko00002,ko01000	-	-	iNJ661.Rv3465	dTDP_sugar_isom
>712	443906.CMM_1013	1.16e-206	571	COG1209@1|root,COG1209@2|Bacteria,2GP20@201174|Actinobacteria,4FKXN@85023|Microbacteriaceae	201174|Actinobacteria	M	Catalyzes the formation of dTDP-glucose, from dTTP and glucose 1-phosphate, as well as its pyrophosphorolysis	rfbA	GO:0000271,GO:0000287,GO:0003674,GO:0003824,GO:0005488,GO:0005575,GO:0005618,GO:0005623,GO:0005886,GO:0005975,GO:0005976,GO:0005996,GO:0006006,GO:0006139,GO:0006220,GO:0006725,GO:0006753,GO:0006793,GO:0006796,GO:0006807,GO:0008150,GO:0008152,GO:0008879,GO:0009058,GO:0009059,GO:0009117,GO:0009141,GO:0009147,GO:0009200,GO:0009211,GO:0009219,GO:0009225,GO:0009226,GO:0009262,GO:0009394,GO:0009987,GO:…	2.7.7.24	ko:K00973	ko00521,ko00523,ko00525,ko01130,map00521,map00523,map00525,map01130	M00793	R02328	RC00002	ko00000,ko00001,ko00002,ko01000	-	-	iNJ661.Rv0334	NTP_transferase
>713	443906.CMM_1014	1.67e-225	622	COG0451@1|root,COG0451@2|Bacteria,2IISR@201174|Actinobacteria,4FRXX@85023|Microbacteriaceae	201174|Actinobacteria	M	GDP-mannose 4,6 dehydratase	-	-	5.1.3.2	ko:K01784	ko00052,ko00520,ko01100,map00052,map00520,map01100	M00361,M00362,M00632	R00291,R02984	RC00289	ko00000,ko00001,ko00002,ko01000	-	-	-	Epimerase
>714	443906.CMM_1015	4.05e-242	665	COG0463@1|root,COG0463@2|Bacteria,2I3C0@201174|Actinobacteria,4FMCG@85023|Microbacteriaceae	201174|Actinobacteria	M	Glycosyl transferase family 2	wcqE	-	2.4.2.53	ko:K10012	ko00520,ko01503,map00520,map01503	M00721,M00761	R07661	RC00005,RC02954	ko00000,ko00001,ko00002,ko01000,ko01005,ko02000	4.D.2.1.8	GT2	-	Glycos_transf_2
>715	443906.CMM_1016	1.08e-199	556	COG1215@1|root,COG1215@2|Bacteria,2I3WV@201174|Actinobacteria,4FKJR@85023|Microbacteriaceae	201174|Actinobacteria	M	Glycosyltransferase like family 2	-	-	-	-	-	-	-	-	-	-	-	-	Glycos_transf_2
>716	930171.Asphe3_41380	1.53e-61	201	COG2801@1|root,COG3415@1|root,COG2801@2|Bacteria,COG3415@2|Bacteria,2GP8B@201174|Actinobacteria	201174|Actinobacteria	L	Transposition protein	-	-	-	ko:K07497	-	-	-	-	ko00000	-	-	-	HTH_23,HTH_28,HTH_29,Mu-transpos_C,rve
>719	1210046.B277_05064	1.4e-15	75.1	COG3832@1|root,COG3832@2|Bacteria,2I8ND@201174|Actinobacteria,4FGUM@85021|Intrasporangiaceae	201174|Actinobacteria	S	Activator of Hsp90 ATPase homolog 1-like protein	-	-	-	-	-	-	-	-	-	-	-	-	AHSA1
>723	443906.pCM1_0020	1.87e-67	235	COG2730@1|root,COG4305@1|root,COG2730@2|Bacteria,COG4305@2|Bacteria,2I2VY@201174|Actinobacteria,4FN3Y@85023|Microbacteriaceae	201174|Actinobacteria	G	Cellulase (glycosyl hydrolase family 5)	celA	-	3.2.1.4	ko:K01179,ko:K20628	ko00500,ko01100,map00500,map01100	-	R06200,R11307,R11308	-	ko00000,ko00001,ko01000	-	GH5,GH9	-	CBM_2,Cellulase,fn3
>730	31964.CMS0025	1.26e-138	397	COG2801@1|root,COG2801@2|Bacteria,2GJ3V@201174|Actinobacteria,4FKT9@85023|Microbacteriaceae	201174|Actinobacteria	L	insertion element IS1121 transposase	-	-	-	-	-	-	-	-	-	-	-	-	HTH_23,LZ_Tnp_IS481,rve,rve_3
>731	443906.CMM_0075	1.49e-129	379	COG3591@1|root,COG3591@2|Bacteria	2|Bacteria	E	Belongs to the peptidase S1B family	-	-	-	-	-	-	-	-	-	-	-	-	Trypsin,Trypsin_2
>735	443906.CMM_0041	2.41e-64	210	COG3591@1|root,COG3591@2|Bacteria,2GJVS@201174|Actinobacteria	201174|Actinobacteria	E	Belongs to the glycosyl hydrolase 3 family	-	-	-	-	-	-	-	-	-	-	-	-	-
>746	443906.pCM1_0018	4.29e-167	469	COG2356@1|root,COG2356@2|Bacteria,2GJ38@201174|Actinobacteria,4FKUG@85023|Microbacteriaceae	201174|Actinobacteria	L	Protein of unknown function (DUF1524)	-	-	-	-	-	-	-	-	-	-	-	-	DUF1524
>747	443906.CMM_0039	1.31e-138	398	COG0265@1|root,COG0265@2|Bacteria	2|Bacteria	O	serine-type endopeptidase activity	-	-	-	-	-	-	-	-	-	-	-	-	Laminin_G_3,N-glycanase_C,Trypsin,Trypsin_2
>749	31964.CMS0025	4.6e-139	398	COG2801@1|root,COG2801@2|Bacteria,2GJ3V@201174|Actinobacteria,4FKT9@85023|Microbacteriaceae	201174|Actinobacteria	L	insertion element IS1121 transposase	-	-	-	-	-	-	-	-	-	-	-	-	HTH_23,LZ_Tnp_IS481,rve,rve_3
>751	31964.pCSL0012	3.39e-88	273	COG0477@1|root,COG2814@2|Bacteria,2GMU2@201174|Actinobacteria	201174|Actinobacteria	EGP	Major Facilitator Superfamily	-	-	-	-	-	-	-	-	-	-	-	-	MFS_1
>752	31964.pCSL0012	2.02e-85	263	COG0477@1|root,COG2814@2|Bacteria,2GMU2@201174|Actinobacteria	201174|Actinobacteria	EGP	Major Facilitator Superfamily	-	-	-	-	-	-	-	-	-	-	-	-	MFS_1
>753	1304275.C41B8_08470	5.84e-28	103	2C6T2@1|root,32ZMJ@2|Bacteria,1R3H1@1224|Proteobacteria	1224|Proteobacteria	S	Protein of unknown function (DUF3892)	-	-	-	-	-	-	-	-	-	-	-	-	DUF3892
>769	31964.CMS2988	5.41e-109	316	COG1961@1|root,COG1961@2|Bacteria,2IG7A@201174|Actinobacteria,4FNG1@85023|Microbacteriaceae	201174|Actinobacteria	L	Resolvase, N terminal domain	-	-	-	-	-	-	-	-	-	-	-	-	HTH_38,HTH_7,Resolvase
>770	861360.AARI_29880	4.25e-19	84.7	COG1961@1|root,COG1961@2|Bacteria,2HMC6@201174|Actinobacteria,1WAU0@1268|Micrococcaceae	201174|Actinobacteria	L	Helix-turn-helix domain of resolvase	-	-	-	-	-	-	-	-	-	-	-	-	HTH_7,Resolvase
>774	1121924.ATWH01000003_gene1449	0	982	COG2217@1|root,COG2217@2|Bacteria,2GIRF@201174|Actinobacteria,4FKZQ@85023|Microbacteriaceae	201174|Actinobacteria	P	E1-E2 ATPase	copB	-	3.6.3.4,3.6.3.54	ko:K01533,ko:K17686	ko01524,ko04016,map01524,map04016	-	R00086	RC00002	ko00000,ko00001,ko01000	3.A.3.5	-	-	E1-E2_ATPase,Hydrolase
>777	1452536.JARE01000041_gene3644	2.96e-23	93.6	COG3544@1|root,COG3544@2|Bacteria,2IKUE@201174|Actinobacteria,4FP9N@85023|Microbacteriaceae	201174|Actinobacteria	S	Domain of unknown function (DUF305)	-	-	-	-	-	-	-	-	-	-	-	-	DUF305
>778	1121924.ATWH01000003_gene1452	2.71e-42	153	COG0739@1|root,COG0739@2|Bacteria,2GXEC@201174|Actinobacteria,4FPUU@85023|Microbacteriaceae	201174|Actinobacteria	M	Peptidase family M23	nlpD	-	-	-	-	-	-	-	-	-	-	-	Peptidase_M23
>779	1150399.AQYK01000002_gene3617	1.71e-46	158	COG1595@1|root,COG1595@2|Bacteria,2GQ26@201174|Actinobacteria,4FPTJ@85023|Microbacteriaceae	201174|Actinobacteria	K	Sigma-70, region 4	-	-	-	ko:K03088	-	-	-	-	ko00000,ko03021	-	-	-	Sigma70_r2,Sigma70_r4_2
>781	443906.CMM_1006	6.16e-281	768	COG0438@1|root,COG0438@2|Bacteria,2GMEW@201174|Actinobacteria,4FM38@85023|Microbacteriaceae	201174|Actinobacteria	M	Glycosyl transferases group 1	-	-	-	-	-	-	-	-	-	-	-	-	Glyco_trans_1_4,Glyco_trans_4_4,Glyco_transf_4,Glycos_transf_1
>782	443906.CMM_1007	1.55e-171	479	COG1134@1|root,COG1134@2|Bacteria,2GIVF@201174|Actinobacteria,4FKZ2@85023|Microbacteriaceae	201174|Actinobacteria	GM	ATPases associated with a variety of cellular activities	rfbB2	-	3.6.3.40	ko:K01990,ko:K09691,ko:K09693	ko02010,map02010	M00250,M00251,M00254	-	-	ko00000,ko00001,ko00002,ko01000,ko02000	3.A.1,3.A.1.103,3.A.1.104	-	-	ABC_tran,Wzt_C
>783	443906.CMM_1008	3.54e-199	552	COG1682@1|root,COG1682@2|Bacteria,2GP5K@201174|Actinobacteria,4FN0R@85023|Microbacteriaceae	201174|Actinobacteria	GM	ABC-2 type transporter	tagG	-	-	ko:K01992	-	M00254	-	-	ko00000,ko00002,ko02000	3.A.1	-	-	ABC2_membrane
>784	443906.CMM_1009	1.34e-199	553	COG1091@1|root,COG1091@2|Bacteria,2GNY8@201174|Actinobacteria,4FMFC@85023|Microbacteriaceae	201174|Actinobacteria	M	Catalyzes the reduction of dTDP-6-deoxy-L-lyxo-4- hexulose to yield dTDP-L-rhamnose	rmlD	GO:0000271,GO:0003674,GO:0003824,GO:0005975,GO:0005976,GO:0006139,GO:0006725,GO:0006807,GO:0008150,GO:0008152,GO:0008831,GO:0009058,GO:0009059,GO:0009225,GO:0009226,GO:0009987,GO:0016051,GO:0016491,GO:0016614,GO:0016616,GO:0018130,GO:0019305,GO:0019438,GO:0033692,GO:0034637,GO:0034641,GO:0034645,GO:0034654,GO:0043170,GO:0044237,GO:0044238,GO:0044249,GO:0044260,GO:0044262,GO:0044264,GO:0044271,GO:…	1.1.1.133,5.1.3.13	ko:K00067,ko:K01790	ko00521,ko00523,ko01130,map00521,map00523,map01130	M00793	R02777,R06514	RC00182,RC01531	ko00000,ko00001,ko00002,ko01000	-	-	-	RmlD_sub_bind,dTDP_sugar_isom
>785	443906.CMM_1010	4.59e-250	684	COG1088@1|root,COG1088@2|Bacteria,2GNDU@201174|Actinobacteria,4FKJH@85023|Microbacteriaceae	201174|Actinobacteria	M	Belongs to the NAD(P)-dependent epimerase dehydratase family. dTDP-glucose dehydratase subfamily	rfbB	-	4.2.1.46	ko:K01710	ko00521,ko00523,ko00525,ko01055,ko01130,map00521,map00523,map00525,map01055,map01130	M00793	R06513	RC00402	ko00000,ko00001,ko00002,ko01000	-	-	-	GDP_Man_Dehyd
>786	443906.CMM_1011	1.29e-90	266	COG2246@1|root,COG2246@2|Bacteria,2IIQ5@201174|Actinobacteria,4FPSA@85023|Microbacteriaceae	201174|Actinobacteria	S	to be integral membrane proteins with three or four transmembrane spans. They are involved in the synthesis of cell surface polysaccharides	-	-	-	-	-	-	-	-	-	-	-	-	GtrA
>787	443906.CMM_1012	1.31e-142	402	COG1898@1|root,COG1898@2|Bacteria,2GMW4@201174|Actinobacteria,4FKTI@85023|Microbacteriaceae	201174|Actinobacteria	M	dTDP-4-dehydrorhamnose 3,5-epimerase	rmlC	GO:0000271,GO:0003674,GO:0003824,GO:0005975,GO:0005976,GO:0006139,GO:0006725,GO:0006807,GO:0008150,GO:0008152,GO:0008830,GO:0009058,GO:0009059,GO:0009225,GO:0009226,GO:0009987,GO:0016051,GO:0016853,GO:0016854,GO:0016857,GO:0018130,GO:0019305,GO:0019438,GO:0033692,GO:0034637,GO:0034641,GO:0034645,GO:0034654,GO:0040007,GO:0043170,GO:0044237,GO:0044238,GO:0044249,GO:0044260,GO:0044262,GO:0044264,GO:…	5.1.3.13	ko:K01790	ko00521,ko00523,ko01130,map00521,map00523,map01130	M00793	R06514	RC01531	ko00000,ko00001,ko00002,ko01000	-	-	iNJ661.Rv3465	dTDP_sugar_isom
>788	443906.CMM_1013	1.16e-206	571	COG1209@1|root,COG1209@2|Bacteria,2GP20@201174|Actinobacteria,4FKXN@85023|Microbacteriaceae	201174|Actinobacteria	M	Catalyzes the formation of dTDP-glucose, from dTTP and glucose 1-phosphate, as well as its pyrophosphorolysis	rfbA	GO:0000271,GO:0000287,GO:0003674,GO:0003824,GO:0005488,GO:0005575,GO:0005618,GO:0005623,GO:0005886,GO:0005975,GO:0005976,GO:0005996,GO:0006006,GO:0006139,GO:0006220,GO:0006725,GO:0006753,GO:0006793,GO:0006796,GO:0006807,GO:0008150,GO:0008152,GO:0008879,GO:0009058,GO:0009059,GO:0009117,GO:0009141,GO:0009147,GO:0009200,GO:0009211,GO:0009219,GO:0009225,GO:0009226,GO:0009262,GO:0009394,GO:0009987,GO:…	2.7.7.24	ko:K00973	ko00521,ko00523,ko00525,ko01130,map00521,map00523,map00525,map01130	M00793	R02328	RC00002	ko00000,ko00001,ko00002,ko01000	-	-	iNJ661.Rv0334	NTP_transferase
>789	443906.CMM_1014	1.01e-226	625	COG0451@1|root,COG0451@2|Bacteria,2IISR@201174|Actinobacteria,4FRXX@85023|Microbacteriaceae	201174|Actinobacteria	M	GDP-mannose 4,6 dehydratase	-	-	5.1.3.2	ko:K01784	ko00052,ko00520,ko01100,map00052,map00520,map01100	M00361,M00362,M00632	R00291,R02984	RC00289	ko00000,ko00001,ko00002,ko01000	-	-	-	Epimerase
>790	443906.CMM_1015	4.05e-242	665	COG0463@1|root,COG0463@2|Bacteria,2I3C0@201174|Actinobacteria,4FMCG@85023|Microbacteriaceae	201174|Actinobacteria	M	Glycosyl transferase family 2	wcqE	-	2.4.2.53	ko:K10012	ko00520,ko01503,map00520,map01503	M00721,M00761	R07661	RC00005,RC02954	ko00000,ko00001,ko00002,ko01000,ko01005,ko02000	4.D.2.1.8	GT2	-	Glycos_transf_2
>791	443906.CMM_1016	1.32e-200	558	COG1215@1|root,COG1215@2|Bacteria,2I3WV@201174|Actinobacteria,4FKJR@85023|Microbacteriaceae	201174|Actinobacteria	M	Glycosyltransferase like family 2	-	-	-	-	-	-	-	-	-	-	-	-	Glycos_transf_2
>792	443906.pCM1_0018	1.45e-133	384	COG2356@1|root,COG2356@2|Bacteria,2GJ38@201174|Actinobacteria,4FKUG@85023|Microbacteriaceae	201174|Actinobacteria	L	Protein of unknown function (DUF1524)	-	-	-	-	-	-	-	-	-	-	-	-	DUF1524
>795	443906.CMM_0062	2.75e-73	226	2F71V@1|root,33ZHG@2|Bacteria,2H77X@201174|Actinobacteria	201174|Actinobacteria	S	Single-strand binding protein family	-	-	-	ko:K03111	ko03030,ko03430,ko03440,map03030,map03430,map03440	-	-	-	ko00000,ko00001,ko03029,ko03032,ko03400	-	-	-	SSB
>798	1349820.M707_21010	6.47e-99	299	COG4227@1|root,COG4227@2|Bacteria,2I2PD@201174|Actinobacteria	201174|Actinobacteria	L	repeat protein	-	-	-	-	-	-	-	-	-	-	-	-	DUF1738,Peptidase_M78
>801	1150399.AQYK01000001_gene544	2.03e-122	374	COG1475@1|root,COG1475@2|Bacteria,2I9VV@201174|Actinobacteria	201174|Actinobacteria	K	ParB domain protein nuclease	-	-	-	ko:K03497	-	-	-	-	ko00000,ko03000,ko03036,ko04812	-	-	-	ParBc
>804	443906.CMM_0061	3.47e-119	347	COG2184@1|root,COG2184@2|Bacteria,2IN0D@201174|Actinobacteria,4FPUX@85023|Microbacteriaceae	201174|Actinobacteria	D	Fic/DOC family	fic	-	-	ko:K04095	-	-	-	-	ko00000,ko03036	-	-	-	Fic
>807	1032480.MLP_51410	3.87e-16	76.6	COG3620@1|root,COG3620@2|Bacteria,2GTFN@201174|Actinobacteria	201174|Actinobacteria	K	Helix-turn-helix XRE-family like proteins	-	-	-	-	-	-	-	-	-	-	-	-	HTH_3,HTH_31
>809	443906.CMM_0060	7.96e-80	240	2DW0B@1|root,33XXM@2|Bacteria,2IKEK@201174|Actinobacteria,4FSMI@85023|Microbacteriaceae	201174|Actinobacteria	-	-	-	-	-	-	-	-	-	-	-	-	-	-	-
>811	1479623.JHEL01000007_gene1777	2.41e-36	127	2AS3E@1|root,31HG3@2|Bacteria,2INHV@201174|Actinobacteria,4FT5D@85023|Microbacteriaceae	201174|Actinobacteria	-	-	-	-	-	-	-	-	-	-	-	-	-	-	-
>812	443906.CMM_0047	2.32e-64	197	28Y0H@1|root,2ZJW6@2|Bacteria,2H025@201174|Actinobacteria,4FT6D@85023|Microbacteriaceae	201174|Actinobacteria	-	-	-	-	-	-	-	-	-	-	-	-	-	-	-
>815	31964.CMS2989	2.97e-146	416	COG0265@1|root,COG0265@2|Bacteria	2|Bacteria	O	serine-type endopeptidase activity	-	-	-	-	-	-	-	-	-	-	-	-	Laminin_G_3,N-glycanase_C,Trypsin,Trypsin_2
>823	443906.CMM_0044	1.58e-38	139	COG3591@1|root,COG3591@2|Bacteria	2|Bacteria	E	Belongs to the peptidase S1B family	-	-	-	-	-	-	-	-	-	-	-	-	Trypsin,Trypsin_2
>835	443906.pCM1_0025	1.96e-28	108	COG1961@1|root,COG1961@2|Bacteria,2IG7A@201174|Actinobacteria,4FNG1@85023|Microbacteriaceae	201174|Actinobacteria	L	Resolvase, N terminal domain	-	-	-	-	-	-	-	-	-	-	-	-	HTH_38,HTH_7,Resolvase
>836	443906.pCM1_0024	3.04e-88	262	2B5PG@1|root,31YIY@2|Bacteria,2I007@201174|Actinobacteria,4FSPX@85023|Microbacteriaceae	201174|Actinobacteria	-	-	-	-	-	-	-	-	-	-	-	-	-	-	-
>838	316273.XCV4424	2.19e-21	96.3	COG0265@1|root,COG0265@2|Bacteria	2|Bacteria	O	serine-type endopeptidase activity	-	-	-	-	-	-	-	-	-	-	-	-	Laminin_G_3,N-glycanase_C,Trypsin_2
>839	31964.CMS2984	3.53e-146	414	2DS48@1|root,33EFF@2|Bacteria,2H1FS@201174|Actinobacteria	201174|Actinobacteria	-	-	-	-	-	-	-	-	-	-	-	-	-	-	-
>842	31964.CMS0025	1.46e-237	652	COG2801@1|root,COG2801@2|Bacteria,2GJ3V@201174|Actinobacteria,4FKT9@85023|Microbacteriaceae	201174|Actinobacteria	L	insertion element IS1121 transposase	-	-	-	-	-	-	-	-	-	-	-	-	HTH_23,LZ_Tnp_IS481,rve,rve_3
>844	443906.pCM1_0018	9.45e-60	192	COG2356@1|root,COG2356@2|Bacteria,2GJ38@201174|Actinobacteria,4FKUG@85023|Microbacteriaceae	201174|Actinobacteria	L	Protein of unknown function (DUF1524)	-	-	-	-	-	-	-	-	-	-	-	-	DUF1524
>845	31964.CMS0625	4.54e-264	724	COG0438@1|root,COG0438@2|Bacteria,2GMEW@201174|Actinobacteria,4FM38@85023|Microbacteriaceae	201174|Actinobacteria	M	Glycosyl transferases group 1	-	-	-	-	-	-	-	-	-	-	-	-	Glyco_trans_1_4,Glyco_trans_4_4,Glyco_transf_4,Glycos_transf_1
>846	443906.CMM_1007	3.5e-168	471	COG1134@1|root,COG1134@2|Bacteria,2GIVF@201174|Actinobacteria,4FKZ2@85023|Microbacteriaceae	201174|Actinobacteria	GM	ATPases associated with a variety of cellular activities	rfbB2	-	3.6.3.40	ko:K01990,ko:K09691,ko:K09693	ko02010,map02010	M00250,M00251,M00254	-	-	ko00000,ko00001,ko00002,ko01000,ko02000	3.A.1,3.A.1.103,3.A.1.104	-	-	ABC_tran,Wzt_C
>847	443906.CMM_1008	2.98e-191	532	COG1682@1|root,COG1682@2|Bacteria,2GP5K@201174|Actinobacteria,4FN0R@85023|Microbacteriaceae	201174|Actinobacteria	GM	ABC-2 type transporter	tagG	-	-	ko:K01992	-	M00254	-	-	ko00000,ko00002,ko02000	3.A.1	-	-	ABC2_membrane
>848	31964.CMS0628	1.04e-187	523	COG1091@1|root,COG1091@2|Bacteria,2GNY8@201174|Actinobacteria,4FMFC@85023|Microbacteriaceae	201174|Actinobacteria	M	Catalyzes the reduction of dTDP-6-deoxy-L-lyxo-4- hexulose to yield dTDP-L-rhamnose	rmlD	GO:0000271,GO:0003674,GO:0003824,GO:0005975,GO:0005976,GO:0006139,GO:0006725,GO:0006807,GO:0008150,GO:0008152,GO:0008831,GO:0009058,GO:0009059,GO:0009225,GO:0009226,GO:0009987,GO:0016051,GO:0016491,GO:0016614,GO:0016616,GO:0018130,GO:0019305,GO:0019438,GO:0033692,GO:0034637,GO:0034641,GO:0034645,GO:0034654,GO:0043170,GO:0044237,GO:0044238,GO:0044249,GO:0044260,GO:0044262,GO:0044264,GO:0044271,GO:…	1.1.1.133,5.1.3.13	ko:K00067,ko:K01790	ko00521,ko00523,ko01130,map00521,map00523,map01130	M00793	R02777,R06514	RC00182,RC01531	ko00000,ko00001,ko00002,ko01000	-	-	-	RmlD_sub_bind,dTDP_sugar_isom
>849	31964.CMS0629	2.1e-246	675	COG1088@1|root,COG1088@2|Bacteria,2GNDU@201174|Actinobacteria,4FKJH@85023|Microbacteriaceae	201174|Actinobacteria	M	Belongs to the NAD(P)-dependent epimerase dehydratase family. dTDP-glucose dehydratase subfamily	rfbB	-	4.2.1.46	ko:K01710	ko00521,ko00523,ko00525,ko01055,ko01130,map00521,map00523,map00525,map01055,map01130	M00793	R06513	RC00402	ko00000,ko00001,ko00002,ko01000	-	-	-	GDP_Man_Dehyd
>850	443906.CMM_1011	4.26e-80	240	COG2246@1|root,COG2246@2|Bacteria,2IIQ5@201174|Actinobacteria,4FPSA@85023|Microbacteriaceae	201174|Actinobacteria	S	to be integral membrane proteins with three or four transmembrane spans. They are involved in the synthesis of cell surface polysaccharides	-	-	-	-	-	-	-	-	-	-	-	-	GtrA
>851	443906.CMM_1012	4.13e-135	383	COG1898@1|root,COG1898@2|Bacteria,2GMW4@201174|Actinobacteria,4FKTI@85023|Microbacteriaceae	201174|Actinobacteria	M	dTDP-4-dehydrorhamnose 3,5-epimerase	rmlC	GO:0000271,GO:0003674,GO:0003824,GO:0005975,GO:0005976,GO:0006139,GO:0006725,GO:0006807,GO:0008150,GO:0008152,GO:0008830,GO:0009058,GO:0009059,GO:0009225,GO:0009226,GO:0009987,GO:0016051,GO:0016853,GO:0016854,GO:0016857,GO:0018130,GO:0019305,GO:0019438,GO:0033692,GO:0034637,GO:0034641,GO:0034645,GO:0034654,GO:0040007,GO:0043170,GO:0044237,GO:0044238,GO:0044249,GO:0044260,GO:0044262,GO:0044264,GO:…	5.1.3.13	ko:K01790	ko00521,ko00523,ko01130,map00521,map00523,map01130	M00793	R06514	RC01531	ko00000,ko00001,ko00002,ko01000	-	-	iNJ661.Rv3465	dTDP_sugar_isom
>852	31964.CMS0632	3.88e-205	567	COG1209@1|root,COG1209@2|Bacteria,2GP20@201174|Actinobacteria,4FKXN@85023|Microbacteriaceae	201174|Actinobacteria	M	Catalyzes the formation of dTDP-glucose, from dTTP and glucose 1-phosphate, as well as its pyrophosphorolysis	rfbA	GO:0000271,GO:0000287,GO:0003674,GO:0003824,GO:0005488,GO:0005575,GO:0005618,GO:0005623,GO:0005886,GO:0005975,GO:0005976,GO:0005996,GO:0006006,GO:0006139,GO:0006220,GO:0006725,GO:0006753,GO:0006793,GO:0006796,GO:0006807,GO:0008150,GO:0008152,GO:0008879,GO:0009058,GO:0009059,GO:0009117,GO:0009141,GO:0009147,GO:0009200,GO:0009211,GO:0009219,GO:0009225,GO:0009226,GO:0009262,GO:0009394,GO:0009987,GO:…	2.7.7.24	ko:K00973	ko00521,ko00523,ko00525,ko01130,map00521,map00523,map00525,map01130	M00793	R02328	RC00002	ko00000,ko00001,ko00002,ko01000	-	-	iNJ661.Rv0334	NTP_transferase
>853	443906.CMM_1014	4.61e-207	575	COG0451@1|root,COG0451@2|Bacteria,2IISR@201174|Actinobacteria,4FRXX@85023|Microbacteriaceae	201174|Actinobacteria	M	GDP-mannose 4,6 dehydratase	-	-	5.1.3.2	ko:K01784	ko00052,ko00520,ko01100,map00052,map00520,map01100	M00361,M00362,M00632	R00291,R02984	RC00289	ko00000,ko00001,ko00002,ko01000	-	-	-	Epimerase
>854	443906.CMM_1015	8.38e-235	647	COG0463@1|root,COG0463@2|Bacteria,2I3C0@201174|Actinobacteria,4FMCG@85023|Microbacteriaceae	201174|Actinobacteria	M	Glycosyl transferase family 2	wcqE	-	2.4.2.53	ko:K10012	ko00520,ko01503,map00520,map01503	M00721,M00761	R07661	RC00005,RC02954	ko00000,ko00001,ko00002,ko01000,ko01005,ko02000	4.D.2.1.8	GT2	-	Glycos_transf_2
>855	443906.CMM_1016	2.04e-191	534	COG1215@1|root,COG1215@2|Bacteria,2I3WV@201174|Actinobacteria,4FKJR@85023|Microbacteriaceae	201174|Actinobacteria	M	Glycosyltransferase like family 2	-	-	-	-	-	-	-	-	-	-	-	-	Glycos_transf_2
>856	1122238.AULR01000007_gene983	4.88e-61	207	COG4974@1|root,COG4974@2|Bacteria,2HD2H@201174|Actinobacteria	201174|Actinobacteria	L	Belongs to the 'phage' integrase family	-	-	-	-	-	-	-	-	-	-	-	-	Phage_int_SAM_3,Phage_integrase
>858	1313172.YM304_30450	3.09e-61	202	COG1961@1|root,COG1961@2|Bacteria,2INCR@201174|Actinobacteria	201174|Actinobacteria	L	PFAM Resolvase	-	-	-	-	-	-	-	-	-	-	-	-	Recombinase,Resolvase
>859	164757.Mjls_3650	2e-15	79.7	2BJ39@1|root,32DC5@2|Bacteria,2GU2X@201174|Actinobacteria,23B60@1762|Mycobacteriaceae	201174|Actinobacteria	-	-	-	-	-	-	-	-	-	-	-	-	-	-	-
>860	1120959.ATXF01000004_gene2600	1.34e-39	159	28NJJ@1|root,2ZBKQ@2|Bacteria,2IBUV@201174|Actinobacteria	201174|Actinobacteria	-	-	-	-	-	-	-	-	-	-	-	-	-	-	DUF3987,Prim-Pol
>867	31964.CMS1579	3.43e-292	816	COG1835@1|root,COG1835@2|Bacteria,2GKI5@201174|Actinobacteria,4FKAQ@85023|Microbacteriaceae	201174|Actinobacteria	I	Acyltransferase family	-	-	-	-	-	-	-	-	-	-	-	-	Acyl_transf_3
>868	443906.CMM_0842	4.94e-40	141	COG0037@1|root,COG0037@2|Bacteria,2GJR4@201174|Actinobacteria,4FKUB@85023|Microbacteriaceae	201174|Actinobacteria	D	Ligates lysine onto the cytidine present at position 34 of the AUA codon-specific tRNA(Ile) that contains the anticodon CAU, in an ATP-dependent manner. Cytidine is converted to lysidine, thus changing the amino acid specificity of the tRNA from methionine to isoleucine	tilS	GO:0008150,GO:0040007	2.4.2.8,6.3.4.19	ko:K00760,ko:K04075	ko00230,ko00983,ko01100,ko01110,map00230,map00983,map01100,map01110	-	R00190,R01132,R01229,R02142,R08237,R08238,R08245,R09597	RC00063,RC00122,RC02633,RC02634	ko00000,ko00001,ko01000,ko03016	-	-	-	ATP_bind_3,TilS
>869	443906.CMM_0841	3.18e-128	363	COG0221@1|root,COG0221@2|Bacteria,2GM7F@201174|Actinobacteria,4FN1T@85023|Microbacteriaceae	201174|Actinobacteria	C	Catalyzes the hydrolysis of inorganic pyrophosphate (PPi) forming two phosphate ions	ppa	GO:0000287,GO:0003674,GO:0003824,GO:0004427,GO:0005488,GO:0005575,GO:0005622,GO:0005623,GO:0005737,GO:0005829,GO:0005886,GO:0006793,GO:0006796,GO:0008150,GO:0008152,GO:0009987,GO:0016020,GO:0016462,GO:0016787,GO:0016817,GO:0016818,GO:0043167,GO:0043169,GO:0044237,GO:0044424,GO:0044444,GO:0044464,GO:0046872,GO:0071944	3.6.1.1	ko:K01507	ko00190,map00190	-	-	-	ko00000,ko00001,ko01000	-	-	iNJ661.Rv3628	Pyrophosphatase
>870	443906.CMM_0840	6.84e-229	642	COG0791@1|root,COG0791@2|Bacteria,2GIWB@201174|Actinobacteria,4FKYP@85023|Microbacteriaceae	201174|Actinobacteria	M	NlpC/P60 family	-	-	-	ko:K21471	-	-	-	-	ko00000,ko01000,ko01002,ko01011	-	-	-	NLPC_P60,SH3_3
>871	443906.CMM_0839	2.37e-290	795	COG0739@1|root,COG1842@1|root,COG0739@2|Bacteria,COG1842@2|Bacteria,2GXEC@201174|Actinobacteria,4FM7P@85023|Microbacteriaceae	201174|Actinobacteria	M	Peptidase family M23	-	-	-	ko:K21471	-	-	-	-	ko00000,ko01000,ko01002,ko01011	-	-	-	Peptidase_M23
>875	443906.CMM_0838	3.35e-106	308	COG2110@1|root,COG2110@2|Bacteria,2IFEC@201174|Actinobacteria,4FNVU@85023|Microbacteriaceae	201174|Actinobacteria	S	Appr-1'-p processing enzyme	lppD	GO:0005575,GO:0005576,GO:0005623,GO:0005886,GO:0016020,GO:0044464,GO:0071944	-	-	-	-	-	-	-	-	-	-	Macro
>876	443906.CMM_0837	0	1238	COG3387@1|root,COG3387@2|Bacteria,2GJAD@201174|Actinobacteria,4FKXE@85023|Microbacteriaceae	201174|Actinobacteria	G	Glycosyl hydrolases family 15	wcoR	-	-	-	-	-	-	-	-	-	-	-	Glyco_hydro_15
>877	443906.CMM_0836	6.01e-184	511	COG3361@1|root,COG3361@2|Bacteria,2I6N0@201174|Actinobacteria,4FNZS@85023|Microbacteriaceae	201174|Actinobacteria	S	Uncharacterized conserved protein (COG2071)	wcoQ	-	-	ko:K09166	-	-	-	-	ko00000	-	-	-	DUF2071
>878	443906.CMM_0051	3.51e-183	511	COG5297@1|root,COG5297@2|Bacteria,2GK3F@201174|Actinobacteria	201174|Actinobacteria	G	Pectate lyase	-	-	-	-	-	-	-	-	-	-	-	-	Pectate_lyase
>880	443906.CMM_0052	1.44e-75	232	COG0265@1|root,COG0265@2|Bacteria	2|Bacteria	O	serine-type endopeptidase activity	-	-	-	-	-	-	-	-	-	-	-	-	Laminin_G_3,N-glycanase_C,Trypsin,Trypsin_2
>886	136273.GY22_14930	2.21e-32	118	COG1961@1|root,COG1961@2|Bacteria,2HMC6@201174|Actinobacteria,1W9WM@1268|Micrococcaceae	201174|Actinobacteria	L	Resolvase, N terminal domain	-	-	-	-	-	-	-	-	-	-	-	-	HTH_7,Resolvase
>891	443906.CMM_0053	4.07e-187	520	COG0265@1|root,COG0265@2|Bacteria	2|Bacteria	O	serine-type endopeptidase activity	-	-	-	-	-	-	-	-	-	-	-	-	Laminin_G_3,N-glycanase_C,Trypsin,Trypsin_2
>894	443906.CMM_0054	2.06e-235	648	2D089@1|root,32T81@2|Bacteria,2IHKJ@201174|Actinobacteria,4FP71@85023|Microbacteriaceae	201174|Actinobacteria	S	Nucleotidyl transferase AbiEii toxin, Type IV TA system	-	-	-	-	-	-	-	-	-	-	-	-	AbiEii
>895	443906.CMM_0055	1.08e-221	613	COG5340@1|root,COG5340@2|Bacteria,2HTWB@201174|Actinobacteria,4FSAT@85023|Microbacteriaceae	201174|Actinobacteria	K	Transcriptional regulator, AbiEi antitoxin	-	-	-	-	-	-	-	-	-	-	-	-	AbiEi_4
>898	1536769.P40081_15275	8.83e-19	81.6	2DS42@1|root,33EEN@2|Bacteria	2|Bacteria	-	-	-	-	-	-	-	-	-	-	-	-	-	-	-
>900	443906.CMM_0057	2.83e-53	167	29120@1|root,2ZNPJ@2|Bacteria,2HC2Q@201174|Actinobacteria	201174|Actinobacteria	-	-	-	-	-	-	-	-	-	-	-	-	-	-	-
>904	1304275.C41B8_08470	1.37e-26	100	2C6T2@1|root,32ZMJ@2|Bacteria,1R3H1@1224|Proteobacteria	1224|Proteobacteria	S	Protein of unknown function (DUF3892)	-	-	-	-	-	-	-	-	-	-	-	-	DUF3892
>905	443906.CMM_0059	2.24e-199	552	COG0265@1|root,COG0265@2|Bacteria	2|Bacteria	O	serine-type endopeptidase activity	-	-	-	-	-	-	-	-	-	-	-	-	Laminin_G_3,N-glycanase_C,Trypsin,Trypsin_2
>907	443906.CMM_0047	8.71e-15	69.7	28Y0H@1|root,2ZJW6@2|Bacteria,2H025@201174|Actinobacteria,4FT6D@85023|Microbacteriaceae	201174|Actinobacteria	-	-	-	-	-	-	-	-	-	-	-	-	-	-	-
>909	443906.CMM_0060	1.78e-101	294	2DW0B@1|root,33XXM@2|Bacteria,2IKEK@201174|Actinobacteria,4FSMI@85023|Microbacteriaceae	201174|Actinobacteria	-	-	-	-	-	-	-	-	-	-	-	-	-	-	-
>911	443906.CMM_0061	2.41e-154	440	COG2184@1|root,COG2184@2|Bacteria,2IN0D@201174|Actinobacteria,4FPUX@85023|Microbacteriaceae	201174|Actinobacteria	D	Fic/DOC family	fic	-	-	ko:K04095	-	-	-	-	ko00000,ko03036	-	-	-	Fic
>913	1150399.AQYK01000001_gene544	2.36e-77	256	COG1475@1|root,COG1475@2|Bacteria,2I9VV@201174|Actinobacteria	201174|Actinobacteria	K	ParB domain protein nuclease	-	-	-	ko:K03497	-	-	-	-	ko00000,ko03000,ko03036,ko04812	-	-	-	ParBc
>914	316273.XCV4424	1.8e-18	86.7	COG0265@1|root,COG0265@2|Bacteria	2|Bacteria	O	serine-type endopeptidase activity	-	-	-	-	-	-	-	-	-	-	-	-	Laminin_G_3,N-glycanase_C,Trypsin_2
>918	443906.CMM_0062	1.24e-84	255	2F71V@1|root,33ZHG@2|Bacteria,2H77X@201174|Actinobacteria	201174|Actinobacteria	S	Single-strand binding protein family	-	-	-	ko:K03111	ko03030,ko03430,ko03440,map03030,map03430,map03440	-	-	-	ko00000,ko00001,ko03029,ko03032,ko03400	-	-	-	SSB
>920	443906.CMM_0063	4.08e-146	412	COG2356@1|root,COG2356@2|Bacteria,2GJ38@201174|Actinobacteria,4FKUG@85023|Microbacteriaceae	201174|Actinobacteria	L	Protein of unknown function (DUF1524)	-	-	-	-	-	-	-	-	-	-	-	-	DUF1524
>921	443906.CMM_0064	3.19e-157	442	COG1011@1|root,COG1011@2|Bacteria	2|Bacteria	S	phosphatase activity	-	-	3.1.3.5	ko:K07025,ko:K08723	ko00230,ko00240,ko00760,ko01100,ko01110,map00230,map00240,map00760,map01100,map01110	-	R00183,R00511,R00963,R01126,R01227,R01569,R01664,R01968,R02088,R02102,R02323,R02719,R03346	RC00017	ko00000,ko00001,ko01000	-	-	-	HAD_2,Hydrolase
>922	443906.CMM_0065	1.04e-196	544	COG2334@1|root,COG2334@2|Bacteria,2I2JR@201174|Actinobacteria,4FTP0@85023|Microbacteriaceae	201174|Actinobacteria	S	Choline/ethanolamine kinase	-	-	-	-	-	-	-	-	-	-	-	-	APH
>923	443906.CMM_0066	2.66e-145	410	COG1192@1|root,COG1192@2|Bacteria,2H488@201174|Actinobacteria	201174|Actinobacteria	D	VirC1 protein	-	-	-	ko:K03496	-	-	-	-	ko00000,ko03036,ko04812	-	-	-	AAA_31
>926	443906.CMM_0067	2.37e-271	743	COG1672@1|root,COG1672@2|Bacteria,2GWBV@201174|Actinobacteria,4FMA0@85023|Microbacteriaceae	201174|Actinobacteria	S	AAA ATPase domain	-	-	-	-	-	-	-	-	-	-	-	-	AAA_16
>927	443906.CMM_0068	1.17e-48	154	COG3291@1|root,COG3291@2|Bacteria	2|Bacteria	S	metallopeptidase activity	-	-	-	-	-	-	-	-	-	-	-	-	Beta_helix,CARDB,Laminin_G_3,PKD,SLH
>928	443906.CMM_0069	9.56e-287	786	COG3004@1|root,COG3004@2|Bacteria,2GKIK@201174|Actinobacteria,4FM51@85023|Microbacteriaceae	201174|Actinobacteria	P	) H( ) antiporter that extrudes sodium in exchange for external protons	nhaA	-	-	ko:K03313	-	-	-	-	ko00000,ko02000	2.A.33.1	-	-	Na_H_antiport_1
>930	443906.CMM_0070	0	1907	COG1404@1|root,COG1404@2|Bacteria,2GK3D@201174|Actinobacteria,4FKNT@85023|Microbacteriaceae	201174|Actinobacteria	O	N-terminal Region. This family is found at the N-terminus of a number of subtilisins. It is cleaved prior to activation of the enzyme	-	-	-	-	-	-	-	-	-	-	-	-	Big_3_5,Inhibitor_I9,PA,Peptidase_S8
>932	443906.CMM_0071	3.13e-202	561	COG3591@1|root,COG3591@2|Bacteria	2|Bacteria	E	Belongs to the peptidase S1B family	-	-	-	-	-	-	-	-	-	-	-	-	Trypsin,Trypsin_2
>934	31964.CMS1711	1.6e-54	188	COG0446@1|root,COG0607@1|root,COG0446@2|Bacteria,COG0607@2|Bacteria,2H7WY@201174|Actinobacteria,4FKDZ@85023|Microbacteriaceae	201174|Actinobacteria	P	Pyridine nucleotide-disulphide oxidoreductase, dimerisation domain	cdr	-	-	-	-	-	-	-	-	-	-	-	Pyr_redox_2,Pyr_redox_dim,Rhodanese
>936	443906.CMM_1207	6.74e-126	359	COG1695@1|root,COG1695@2|Bacteria,2IFDN@201174|Actinobacteria,4FNPM@85023|Microbacteriaceae	201174|Actinobacteria	K	Transcriptional regulator PadR-like family	padR	-	-	-	-	-	-	-	-	-	-	-	PadR
>937	443906.CMM_1208	9.3e-226	623	COG0320@1|root,COG0320@2|Bacteria,2GKD4@201174|Actinobacteria,4FKEH@85023|Microbacteriaceae	201174|Actinobacteria	H	Catalyzes the radical-mediated insertion of two sulfur atoms into the C-6 and C-8 positions of the octanoyl moiety bound to the lipoyl domains of lipoate-dependent enzymes, thereby converting the octanoylated domains into lipoylated derivatives	lipA	GO:0003674,GO:0003824,GO:0005575,GO:0005622,GO:0005623,GO:0005737,GO:0006082,GO:0006464,GO:0006629,GO:0006631,GO:0006633,GO:0006732,GO:0006790,GO:0006807,GO:0008150,GO:0008152,GO:0008610,GO:0009058,GO:0009106,GO:0009107,GO:0009108,GO:0009249,GO:0009987,GO:0010467,GO:0016053,GO:0016740,GO:0016782,GO:0016783,GO:0016992,GO:0018065,GO:0018130,GO:0018193,GO:0018205,GO:0019538,GO:0019752,GO:0032787,GO:…	2.8.1.8	ko:K03644	ko00785,ko01100,map00785,map01100	-	R07767,R07768	RC01978	ko00000,ko00001,ko01000	-	-	-	LIAS_N,Radical_SAM
>938	443906.CMM_1209	9.75e-163	456	COG0321@1|root,COG0321@2|Bacteria,2GJIX@201174|Actinobacteria,4FM4Z@85023|Microbacteriaceae	201174|Actinobacteria	H	Catalyzes the transfer of endogenously produced octanoic acid from octanoyl-acyl-carrier-protein onto the lipoyl domains of lipoate-dependent enzymes. Lipoyl-ACP can also act as a substrate although octanoyl-ACP is likely to be the physiological substrate	lipB	GO:0006464,GO:0006807,GO:0008150,GO:0008152,GO:0009249,GO:0009987,GO:0010467,GO:0018065,GO:0018193,GO:0018205,GO:0019538,GO:0036211,GO:0043170,GO:0043412,GO:0044237,GO:0044238,GO:0044260,GO:0044267,GO:0051604,GO:0071704,GO:1901564	2.3.1.181	ko:K03801	ko00785,ko01100,map00785,map01100	-	R07766,R07769	RC00039,RC00992,RC02867	ko00000,ko00001,ko01000	-	-	-	BPL_LplA_LipB
>939	443906.CMM_1210	2.77e-195	543	COG2375@1|root,COG2375@2|Bacteria,2GN5R@201174|Actinobacteria,4FM96@85023|Microbacteriaceae	201174|Actinobacteria	P	Siderophore-interacting FAD-binding domain	viuB	GO:0003674,GO:0003824,GO:0005575,GO:0005623,GO:0005886,GO:0006810,GO:0006873,GO:0006875,GO:0006879,GO:0006950,GO:0007154,GO:0008150,GO:0008152,GO:0009267,GO:0009605,GO:0009987,GO:0009991,GO:0010106,GO:0015688,GO:0015891,GO:0016020,GO:0016491,GO:0016722,GO:0016723,GO:0019725,GO:0030003,GO:0031667,GO:0031668,GO:0031669,GO:0033212,GO:0033554,GO:0042592,GO:0042594,GO:0044464,GO:0046916,GO:0048878,GO:…	-	-	-	-	-	-	-	-	-	-	FAD_binding_9,SIP
>942	443906.CMM_1213	3.37e-143	405	COG1284@1|root,COG1284@2|Bacteria,2IJZT@201174|Actinobacteria,4FRVR@85023|Microbacteriaceae	201174|Actinobacteria	S	Uncharacterised 5xTM membrane BCR, YitT family COG1284	-	-	-	-	-	-	-	-	-	-	-	-	YitT_membrane
>943	443906.CMM_1214	2.13e-68	210	2DNA6@1|root,32WE2@2|Bacteria	2|Bacteria	S	Domain of unknown function (DUF3817)	-	-	-	-	-	-	-	-	-	-	-	-	DUF3817
>944	443906.CMM_1215	0	1819	COG3693@1|root,COG4932@1|root,COG3693@2|Bacteria,COG4932@2|Bacteria,2GXWA@201174|Actinobacteria,4FNFZ@85023|Microbacteriaceae	201174|Actinobacteria	M	domain protein	-	-	-	ko:K20276	ko02024,map02024	-	-	-	ko00000,ko00001	-	-	-	B_lectin,CarboxypepD_reg,Peptidase_M23,SASA
>945	443906.CMM_1216	8.14e-146	413	COG0053@1|root,COG0053@2|Bacteria,2GQJJ@201174|Actinobacteria,4FNG3@85023|Microbacteriaceae	201174|Actinobacteria	P	Cation efflux family	-	-	-	-	-	-	-	-	-	-	-	-	Cation_efflux
>946	443906.CMM_1217	7.18e-79	234	COG0640@1|root,COG0640@2|Bacteria,2IMDE@201174|Actinobacteria,4FP2C@85023|Microbacteriaceae	201174|Actinobacteria	K	helix_turn_helix, Arsenical Resistance Operon Repressor	cmtR	GO:0003674,GO:0003676,GO:0003677,GO:0003700,GO:0005488,GO:0006355,GO:0008150,GO:0009889,GO:0010035,GO:0010038,GO:0010288,GO:0010468,GO:0010556,GO:0019219,GO:0019222,GO:0031323,GO:0031326,GO:0032791,GO:0042221,GO:0043167,GO:0043169,GO:0046686,GO:0046870,GO:0046872,GO:0046914,GO:0050789,GO:0050794,GO:0050896,GO:0051171,GO:0051252,GO:0060255,GO:0065007,GO:0080090,GO:0097063,GO:0097159,GO:0140110,GO:…	-	ko:K21885	-	-	-	-	ko00000,ko03000	-	-	-	HTH_5
>947	443906.CMM_1218	7.93e-94	274	COG0394@1|root,COG0394@2|Bacteria,2IHR3@201174|Actinobacteria,4FNQ6@85023|Microbacteriaceae	201174|Actinobacteria	T	Low molecular weight phosphatase family	arsC	-	1.20.4.1,2.8.4.2	ko:K03741,ko:K18701	-	-	-	-	ko00000,ko01000	-	-	-	LMWPc
>948	443906.CMM_1219	7.96e-31	113	COG3226@1|root,COG3226@2|Bacteria,2I3XB@201174|Actinobacteria,4FTMK@85023|Microbacteriaceae	201174|Actinobacteria	K	BetI-type transcriptional repressor, C-terminal	-	-	-	-	-	-	-	-	-	-	-	-	TetR_C_6,TetR_N
>949	443906.CMM_0659	3.58e-191	533	COG1816@1|root,COG1816@2|Bacteria,2GJ6I@201174|Actinobacteria,4FMNV@85023|Microbacteriaceae	201174|Actinobacteria	F	Catalyzes the hydrolytic deamination of adenine to hypoxanthine. Plays an important role in the purine salvage pathway and in nitrogen catabolism	add1	GO:0000034,GO:0003674,GO:0003824,GO:0006139,GO:0006144,GO:0006145,GO:0006146,GO:0006725,GO:0006807,GO:0008150,GO:0008152,GO:0009056,GO:0009058,GO:0009112,GO:0009113,GO:0009987,GO:0016787,GO:0016810,GO:0016814,GO:0018130,GO:0019239,GO:0019438,GO:0019439,GO:0034641,GO:0034654,GO:0042440,GO:0043094,GO:0043096,GO:0043101,GO:0043103,GO:0044237,GO:0044238,GO:0044248,GO:0044249,GO:0044270,GO:0044271,GO:…	3.5.4.4	ko:K01488	ko00230,ko01100,ko05340,map00230,map01100,map05340	-	R01560,R02556	RC00477	ko00000,ko00001,ko01000	-	-	-	A_deaminase
>951	390989.JOEG01000030_gene1701	3.29e-61	192	COG0346@1|root,COG0346@2|Bacteria,2IMSM@201174|Actinobacteria	201174|Actinobacteria	E	lactoylglutathione lyase activity	-	-	-	-	-	-	-	-	-	-	-	-	Glyoxalase
>952	443906.CMM_0661	0	2094	COG4886@1|root,COG5635@1|root,COG4886@2|Bacteria,COG5635@2|Bacteria,2GNCH@201174|Actinobacteria	201174|Actinobacteria	T	Signal transduction protein with Nacht domain	-	-	-	-	-	-	-	-	-	-	-	-	NACHT
>953	443906.CMM_0662	3.01e-251	689	COG1064@1|root,COG1064@2|Bacteria,2GNVQ@201174|Actinobacteria,4FKS0@85023|Microbacteriaceae	201174|Actinobacteria	S	Alcohol dehydrogenase GroES-like domain	adhC	-	-	ko:K13979	-	-	-	-	ko00000,ko01000	-	-	-	ADH_N,ADH_zinc_N
>954	443906.CMM_0663	2.8e-311	850	COG2272@1|root,COG2272@2|Bacteria,2GJCN@201174|Actinobacteria,4FR0B@85023|Microbacteriaceae	201174|Actinobacteria	I	Carboxylesterase family	-	-	-	ko:K03929	-	-	-	-	ko00000,ko01000	-	CE10	-	COesterase
>955	443906.CMM_0664	7.07e-112	321	COG0789@1|root,COG0789@2|Bacteria,2GKTU@201174|Actinobacteria,4FNP9@85023|Microbacteriaceae	201174|Actinobacteria	K	MerR, DNA binding	soxR	-	-	ko:K13639	-	-	-	-	ko00000,ko03000	-	-	-	MerR,MerR-DNA-bind,MerR_1
>956	443906.CMM_0665	5.23e-79	234	COG1146@1|root,COG1146@2|Bacteria,2IKVN@201174|Actinobacteria,4FP7T@85023|Microbacteriaceae	201174|Actinobacteria	C	4Fe-4S binding domain	fdxA	-	-	-	-	-	-	-	-	-	-	-	Fer4
>957	31964.CMS2157	3.47e-104	302	COG1853@1|root,COG1853@2|Bacteria,2GYGX@201174|Actinobacteria,4FNXE@85023|Microbacteriaceae	201174|Actinobacteria	S	Flavin reductase like domain	-	-	-	-	-	-	-	-	-	-	-	-	Flavin_Reduct
>958	443906.CMM_0667	4.48e-306	843	COG1409@1|root,COG1409@2|Bacteria,2GNU9@201174|Actinobacteria,4FKXM@85023|Microbacteriaceae	201174|Actinobacteria	S	Calcineurin-like phosphoesterase	-	-	-	-	-	-	-	-	-	-	-	-	Laminin_G_3,Metallophos
>959	31964.CMS0632	2.71e-195	543	COG1209@1|root,COG1209@2|Bacteria,2GP20@201174|Actinobacteria,4FKXN@85023|Microbacteriaceae	201174|Actinobacteria	M	Catalyzes the formation of dTDP-glucose, from dTTP and glucose 1-phosphate, as well as its pyrophosphorolysis	rfbA	GO:0000271,GO:0000287,GO:0003674,GO:0003824,GO:0005488,GO:0005575,GO:0005618,GO:0005623,GO:0005886,GO:0005975,GO:0005976,GO:0005996,GO:0006006,GO:0006139,GO:0006220,GO:0006725,GO:0006753,GO:0006793,GO:0006796,GO:0006807,GO:0008150,GO:0008152,GO:0008879,GO:0009058,GO:0009059,GO:0009117,GO:0009141,GO:0009147,GO:0009200,GO:0009211,GO:0009219,GO:0009225,GO:0009226,GO:0009262,GO:0009394,GO:0009987,GO:…	2.7.7.24	ko:K00973	ko00521,ko00523,ko00525,ko01130,map00521,map00523,map00525,map01130	M00793	R02328	RC00002	ko00000,ko00001,ko00002,ko01000	-	-	iNJ661.Rv0334	NTP_transferase
>960	31964.CMS0631	5.72e-137	388	COG1898@1|root,COG1898@2|Bacteria,2GMW4@201174|Actinobacteria,4FKTI@85023|Microbacteriaceae	201174|Actinobacteria	M	dTDP-4-dehydrorhamnose 3,5-epimerase	rmlC	GO:0000271,GO:0003674,GO:0003824,GO:0005975,GO:0005976,GO:0006139,GO:0006725,GO:0006807,GO:0008150,GO:0008152,GO:0008830,GO:0009058,GO:0009059,GO:0009225,GO:0009226,GO:0009987,GO:0016051,GO:0016853,GO:0016854,GO:0016857,GO:0018130,GO:0019305,GO:0019438,GO:0033692,GO:0034637,GO:0034641,GO:0034645,GO:0034654,GO:0040007,GO:0043170,GO:0044237,GO:0044238,GO:0044249,GO:0044260,GO:0044262,GO:0044264,GO:…	5.1.3.13	ko:K01790	ko00521,ko00523,ko01130,map00521,map00523,map01130	M00793	R06514	RC01531	ko00000,ko00001,ko00002,ko01000	-	-	iNJ661.Rv3465	dTDP_sugar_isom
>961	31964.CMS0630	2.01e-59	188	COG2246@1|root,COG2246@2|Bacteria,2IIQ5@201174|Actinobacteria,4FPSA@85023|Microbacteriaceae	201174|Actinobacteria	S	to be integral membrane proteins with three or four transmembrane spans. They are involved in the synthesis of cell surface polysaccharides	-	-	-	-	-	-	-	-	-	-	-	-	GtrA
>962	443906.CMM_1010	2.45e-245	672	COG1088@1|root,COG1088@2|Bacteria,2GNDU@201174|Actinobacteria,4FKJH@85023|Microbacteriaceae	201174|Actinobacteria	M	Belongs to the NAD(P)-dependent epimerase dehydratase family. dTDP-glucose dehydratase subfamily	rfbB	-	4.2.1.46	ko:K01710	ko00521,ko00523,ko00525,ko01055,ko01130,map00521,map00523,map00525,map01055,map01130	M00793	R06513	RC00402	ko00000,ko00001,ko00002,ko01000	-	-	-	GDP_Man_Dehyd
>963	31964.CMS0628	7.33e-188	523	COG1091@1|root,COG1091@2|Bacteria,2GNY8@201174|Actinobacteria,4FMFC@85023|Microbacteriaceae	201174|Actinobacteria	M	Catalyzes the reduction of dTDP-6-deoxy-L-lyxo-4- hexulose to yield dTDP-L-rhamnose	rmlD	GO:0000271,GO:0003674,GO:0003824,GO:0005975,GO:0005976,GO:0006139,GO:0006725,GO:0006807,GO:0008150,GO:0008152,GO:0008831,GO:0009058,GO:0009059,GO:0009225,GO:0009226,GO:0009987,GO:0016051,GO:0016491,GO:0016614,GO:0016616,GO:0018130,GO:0019305,GO:0019438,GO:0033692,GO:0034637,GO:0034641,GO:0034645,GO:0034654,GO:0043170,GO:0044237,GO:0044238,GO:0044249,GO:0044260,GO:0044262,GO:0044264,GO:0044271,GO:…	1.1.1.133,5.1.3.13	ko:K00067,ko:K01790	ko00521,ko00523,ko01130,map00521,map00523,map01130	M00793	R02777,R06514	RC00182,RC01531	ko00000,ko00001,ko00002,ko01000	-	-	-	RmlD_sub_bind,dTDP_sugar_isom
>964	443906.CMM_1008	1.65e-188	525	COG1682@1|root,COG1682@2|Bacteria,2GP5K@201174|Actinobacteria,4FN0R@85023|Microbacteriaceae	201174|Actinobacteria	GM	ABC-2 type transporter	tagG	-	-	ko:K01992	-	M00254	-	-	ko00000,ko00002,ko02000	3.A.1	-	-	ABC2_membrane
>965	443906.CMM_1007	6.05e-169	473	COG1134@1|root,COG1134@2|Bacteria,2GIVF@201174|Actinobacteria,4FKZ2@85023|Microbacteriaceae	201174|Actinobacteria	GM	ATPases associated with a variety of cellular activities	rfbB2	-	3.6.3.40	ko:K01990,ko:K09691,ko:K09693	ko02010,map02010	M00250,M00251,M00254	-	-	ko00000,ko00001,ko00002,ko01000,ko02000	3.A.1,3.A.1.103,3.A.1.104	-	-	ABC_tran,Wzt_C
>966	443906.CMM_1006	2.57e-273	749	COG0438@1|root,COG0438@2|Bacteria,2GMEW@201174|Actinobacteria,4FM38@85023|Microbacteriaceae	201174|Actinobacteria	M	Glycosyl transferases group 1	-	-	-	-	-	-	-	-	-	-	-	-	Glyco_trans_1_4,Glyco_trans_4_4,Glyco_transf_4,Glycos_transf_1
>970	1150399.AQYK01000001_gene544	5.87e-135	400	COG1475@1|root,COG1475@2|Bacteria,2I9VV@201174|Actinobacteria	201174|Actinobacteria	K	ParB domain protein nuclease	-	-	-	ko:K03497	-	-	-	-	ko00000,ko03000,ko03036,ko04812	-	-	-	ParBc
>974	1435356.Y013_25670	3.64e-91	289	2DMP8@1|root,32SUJ@2|Bacteria,2I8GV@201174|Actinobacteria,4G0F0@85025|Nocardiaceae	201174|Actinobacteria	S	Domain of unknown function (DUF3560)	-	-	-	-	-	-	-	-	-	-	-	-	DUF3560
>975	1150399.AQYK01000001_gene545	2.83e-09	60.8	29Z8U@1|root,30M6Y@2|Bacteria,2GZKF@201174|Actinobacteria	201174|Actinobacteria	-	-	-	-	-	-	-	-	-	-	-	-	-	-	-
>976	443906.CMM_0066	1.55e-67	213	COG1192@1|root,COG1192@2|Bacteria,2H488@201174|Actinobacteria	201174|Actinobacteria	D	VirC1 protein	-	-	-	ko:K03496	-	-	-	-	ko00000,ko03036,ko04812	-	-	-	AAA_31
>978	1452535.JARD01000012_gene195	1.95e-13	73.9	COG0629@1|root,COG0629@2|Bacteria,2GQIQ@201174|Actinobacteria,4FPU3@85023|Microbacteriaceae	201174|Actinobacteria	L	Single-strand binding protein family	ssb2	-	-	ko:K03111	ko03030,ko03430,ko03440,map03030,map03430,map03440	-	-	-	ko00000,ko00001,ko03029,ko03032,ko03400	-	-	-	SSB
>980	266940.Krad_0578	1.12e-22	92.4	2C4MW@1|root,32RKK@2|Bacteria,2IQ6A@201174|Actinobacteria	201174|Actinobacteria	S	pathogenesis	lsr	-	-	-	-	-	-	-	-	-	-	-	Lsr2
>981	266940.Krad_1903	3.46e-57	189	COG2135@1|root,COG2135@2|Bacteria,2GKY8@201174|Actinobacteria	201174|Actinobacteria	S	Belongs to the SOS response-associated peptidase family	-	-	-	-	-	-	-	-	-	-	-	-	SRAP
>983	1114959.SZMC14600_15912	2.35e-36	134	arCOG08992@1|root,333S7@2|Bacteria,2IPD5@201174|Actinobacteria,4EEK2@85010|Pseudonocardiales	201174|Actinobacteria	S	Abi-like protein	-	-	-	-	-	-	-	-	-	-	-	-	Abi_2
>984	1276920.ADIAG_04051	5.44e-105	306	COG1961@1|root,COG1961@2|Bacteria,2HSUX@201174|Actinobacteria,1WBH9@1268|Micrococcaceae	201174|Actinobacteria	L	Resolvase, N terminal domain	-	-	-	-	-	-	-	-	-	-	-	-	HTH_7,Resolvase
>985	1121924.ATWH01000003_gene1449	0	996	COG2217@1|root,COG2217@2|Bacteria,2GIRF@201174|Actinobacteria,4FKZQ@85023|Microbacteriaceae	201174|Actinobacteria	P	E1-E2 ATPase	copB	-	3.6.3.4,3.6.3.54	ko:K01533,ko:K17686	ko01524,ko04016,map01524,map04016	-	R00086	RC00002	ko00000,ko00001,ko01000	3.A.3.5	-	-	E1-E2_ATPase,Hydrolase
>987	1121924.ATWH01000003_gene1453	9.03e-52	172	COG3544@1|root,COG3544@2|Bacteria,2IKUE@201174|Actinobacteria,4FP9N@85023|Microbacteriaceae	201174|Actinobacteria	S	Domain of unknown function (DUF305)	-	-	-	-	-	-	-	-	-	-	-	-	DUF305
>989	443906.CMM_2798	1.03e-42	155	COG0739@1|root,COG0739@2|Bacteria,2GM7Q@201174|Actinobacteria,4FPAE@85023|Microbacteriaceae	201174|Actinobacteria	M	Peptidase family M23	-	-	-	-	-	-	-	-	-	-	-	-	Peptidase_M23
>990	443906.CMM_0638	1.66e-198	563	COG0739@1|root,COG0739@2|Bacteria,2GXEC@201174|Actinobacteria,4FTBE@85023|Microbacteriaceae	201174|Actinobacteria	M	Peptidase family M23	-	-	-	-	-	-	-	-	-	-	-	-	Peptidase_M23
>991	1001240.GY21_15245	2.66e-86	268	COG4447@1|root,COG4447@2|Bacteria,2GN53@201174|Actinobacteria,4FQ42@85023|Microbacteriaceae	201174|Actinobacteria	S	cellulose binding	-	-	-	-	-	-	-	-	-	-	-	-	BNR
>992	1177594.MIC448_820002	5.18e-21	87.4	COG2608@1|root,COG2608@2|Bacteria,2HSW4@201174|Actinobacteria,4FQM0@85023|Microbacteriaceae	201174|Actinobacteria	P	Heavy-metal-associated domain	-	-	-	-	-	-	-	-	-	-	-	-	HMA
>996	861360.AARI_06800	1.14e-16	78.6	28X5X@1|root,2ZJ4C@2|Bacteria	2|Bacteria	S	Bacterial mobilisation protein (MobC)	-	-	-	-	-	-	-	-	-	-	-	-	MobC
>997	1449044.JMLE01000042_gene511	2.53e-141	426	COG0323@1|root,COG0323@2|Bacteria,2GPWU@201174|Actinobacteria	201174|Actinobacteria	L	PFAM Relaxase mobilization nuclease family protein	-	-	-	-	-	-	-	-	-	-	-	-	Relaxase
>998	861360.AARI_06820	1.24e-25	112	2C57Z@1|root,2ZFQ7@2|Bacteria,2GYPW@201174|Actinobacteria	201174|Actinobacteria	-	-	-	-	-	-	-	-	-	-	-	-	-	-	-
>999	888056.HMPREF9062_2312	8.84e-32	119	2E3KC@1|root,32YIM@2|Bacteria,2HZWU@201174|Actinobacteria,4D6NI@85005|Actinomycetales	201174|Actinobacteria	S	Domain of unknown function (DUF4913)	-	-	-	-	-	-	-	-	-	-	-	-	DUF4913
>1000	861360.AARI_pI00250	1.84e-212	613	COG3505@1|root,COG3505@2|Bacteria,2GNQ7@201174|Actinobacteria,1W9JR@1268|Micrococcaceae	201174|Actinobacteria	U	TraM recognition site of TraD and TraG	-	-	-	-	-	-	-	-	-	-	-	-	T4SS-DNA_transf,TraG-D_C
>1001	443906.CMM_0842	2.03e-39	139	COG0037@1|root,COG0037@2|Bacteria,2GJR4@201174|Actinobacteria,4FKUB@85023|Microbacteriaceae	201174|Actinobacteria	D	Ligates lysine onto the cytidine present at position 34 of the AUA codon-specific tRNA(Ile) that contains the anticodon CAU, in an ATP-dependent manner. Cytidine is converted to lysidine, thus changing the amino acid specificity of the tRNA from methionine to isoleucine	tilS	GO:0008150,GO:0040007	2.4.2.8,6.3.4.19	ko:K00760,ko:K04075	ko00230,ko00983,ko01100,ko01110,map00230,map00983,map01100,map01110	-	R00190,R01132,R01229,R02142,R08237,R08238,R08245,R09597	RC00063,RC00122,RC02633,RC02634	ko00000,ko00001,ko01000,ko03016	-	-	-	ATP_bind_3,TilS
>1002	443906.CMM_0841	3.18e-128	363	COG0221@1|root,COG0221@2|Bacteria,2GM7F@201174|Actinobacteria,4FN1T@85023|Microbacteriaceae	201174|Actinobacteria	C	Catalyzes the hydrolysis of inorganic pyrophosphate (PPi) forming two phosphate ions	ppa	GO:0000287,GO:0003674,GO:0003824,GO:0004427,GO:0005488,GO:0005575,GO:0005622,GO:0005623,GO:0005737,GO:0005829,GO:0005886,GO:0006793,GO:0006796,GO:0008150,GO:0008152,GO:0009987,GO:0016020,GO:0016462,GO:0016787,GO:0016817,GO:0016818,GO:0043167,GO:0043169,GO:0044237,GO:0044424,GO:0044444,GO:0044464,GO:0046872,GO:0071944	3.6.1.1	ko:K01507	ko00190,map00190	-	-	-	ko00000,ko00001,ko01000	-	-	iNJ661.Rv3628	Pyrophosphatase
>1003	443906.CMM_0840	5.59e-228	639	COG0791@1|root,COG0791@2|Bacteria,2GIWB@201174|Actinobacteria,4FKYP@85023|Microbacteriaceae	201174|Actinobacteria	M	NlpC/P60 family	-	-	-	ko:K21471	-	-	-	-	ko00000,ko01000,ko01002,ko01011	-	-	-	NLPC_P60,SH3_3
>1004	443906.CMM_0839	2.37e-290	795	COG0739@1|root,COG1842@1|root,COG0739@2|Bacteria,COG1842@2|Bacteria,2GXEC@201174|Actinobacteria,4FM7P@85023|Microbacteriaceae	201174|Actinobacteria	M	Peptidase family M23	-	-	-	ko:K21471	-	-	-	-	ko00000,ko01000,ko01002,ko01011	-	-	-	Peptidase_M23
>1008	443906.CMM_0838	1.42e-107	311	COG2110@1|root,COG2110@2|Bacteria,2IFEC@201174|Actinobacteria,4FNVU@85023|Microbacteriaceae	201174|Actinobacteria	S	Appr-1'-p processing enzyme	lppD	GO:0005575,GO:0005576,GO:0005623,GO:0005886,GO:0016020,GO:0044464,GO:0071944	-	-	-	-	-	-	-	-	-	-	Macro
>1009	443906.CMM_0837	0	1239	COG3387@1|root,COG3387@2|Bacteria,2GJAD@201174|Actinobacteria,4FKXE@85023|Microbacteriaceae	201174|Actinobacteria	G	Glycosyl hydrolases family 15	wcoR	-	-	-	-	-	-	-	-	-	-	-	Glyco_hydro_15
>1010	443906.CMM_0836	2.1e-184	513	COG3361@1|root,COG3361@2|Bacteria,2I6N0@201174|Actinobacteria,4FNZS@85023|Microbacteriaceae	201174|Actinobacteria	S	Uncharacterized conserved protein (COG2071)	wcoQ	-	-	ko:K09166	-	-	-	-	ko00000	-	-	-	DUF2071
>1011	443906.CMM_1016	1.32e-200	558	COG1215@1|root,COG1215@2|Bacteria,2I3WV@201174|Actinobacteria,4FKJR@85023|Microbacteriaceae	201174|Actinobacteria	M	Glycosyltransferase like family 2	-	-	-	-	-	-	-	-	-	-	-	-	Glycos_transf_2
>1012	443906.CMM_1015	4.05e-242	665	COG0463@1|root,COG0463@2|Bacteria,2I3C0@201174|Actinobacteria,4FMCG@85023|Microbacteriaceae	201174|Actinobacteria	M	Glycosyl transferase family 2	wcqE	-	2.4.2.53	ko:K10012	ko00520,ko01503,map00520,map01503	M00721,M00761	R07661	RC00005,RC02954	ko00000,ko00001,ko00002,ko01000,ko01005,ko02000	4.D.2.1.8	GT2	-	Glycos_transf_2
>1013	443906.CMM_1014	1.01e-226	625	COG0451@1|root,COG0451@2|Bacteria,2IISR@201174|Actinobacteria,4FRXX@85023|Microbacteriaceae	201174|Actinobacteria	M	GDP-mannose 4,6 dehydratase	-	-	5.1.3.2	ko:K01784	ko00052,ko00520,ko01100,map00052,map00520,map01100	M00361,M00362,M00632	R00291,R02984	RC00289	ko00000,ko00001,ko00002,ko01000	-	-	-	Epimerase
>1014	443906.CMM_1013	1.16e-206	571	COG1209@1|root,COG1209@2|Bacteria,2GP20@201174|Actinobacteria,4FKXN@85023|Microbacteriaceae	201174|Actinobacteria	M	Catalyzes the formation of dTDP-glucose, from dTTP and glucose 1-phosphate, as well as its pyrophosphorolysis	rfbA	GO:0000271,GO:0000287,GO:0003674,GO:0003824,GO:0005488,GO:0005575,GO:0005618,GO:0005623,GO:0005886,GO:0005975,GO:0005976,GO:0005996,GO:0006006,GO:0006139,GO:0006220,GO:0006725,GO:0006753,GO:0006793,GO:0006796,GO:0006807,GO:0008150,GO:0008152,GO:0008879,GO:0009058,GO:0009059,GO:0009117,GO:0009141,GO:0009147,GO:0009200,GO:0009211,GO:0009219,GO:0009225,GO:0009226,GO:0009262,GO:0009394,GO:0009987,GO:…	2.7.7.24	ko:K00973	ko00521,ko00523,ko00525,ko01130,map00521,map00523,map00525,map01130	M00793	R02328	RC00002	ko00000,ko00001,ko00002,ko01000	-	-	iNJ661.Rv0334	NTP_transferase
>1015	443906.CMM_1012	1.31e-142	402	COG1898@1|root,COG1898@2|Bacteria,2GMW4@201174|Actinobacteria,4FKTI@85023|Microbacteriaceae	201174|Actinobacteria	M	dTDP-4-dehydrorhamnose 3,5-epimerase	rmlC	GO:0000271,GO:0003674,GO:0003824,GO:0005975,GO:0005976,GO:0006139,GO:0006725,GO:0006807,GO:0008150,GO:0008152,GO:0008830,GO:0009058,GO:0009059,GO:0009225,GO:0009226,GO:0009987,GO:0016051,GO:0016853,GO:0016854,GO:0016857,GO:0018130,GO:0019305,GO:0019438,GO:0033692,GO:0034637,GO:0034641,GO:0034645,GO:0034654,GO:0040007,GO:0043170,GO:0044237,GO:0044238,GO:0044249,GO:0044260,GO:0044262,GO:0044264,GO:…	5.1.3.13	ko:K01790	ko00521,ko00523,ko01130,map00521,map00523,map01130	M00793	R06514	RC01531	ko00000,ko00001,ko00002,ko01000	-	-	iNJ661.Rv3465	dTDP_sugar_isom
>1016	443906.CMM_1011	1.29e-90	266	COG2246@1|root,COG2246@2|Bacteria,2IIQ5@201174|Actinobacteria,4FPSA@85023|Microbacteriaceae	201174|Actinobacteria	S	to be integral membrane proteins with three or four transmembrane spans. They are involved in the synthesis of cell surface polysaccharides	-	-	-	-	-	-	-	-	-	-	-	-	GtrA
>1017	443906.CMM_1010	4.59e-250	684	COG1088@1|root,COG1088@2|Bacteria,2GNDU@201174|Actinobacteria,4FKJH@85023|Microbacteriaceae	201174|Actinobacteria	M	Belongs to the NAD(P)-dependent epimerase dehydratase family. dTDP-glucose dehydratase subfamily	rfbB	-	4.2.1.46	ko:K01710	ko00521,ko00523,ko00525,ko01055,ko01130,map00521,map00523,map00525,map01055,map01130	M00793	R06513	RC00402	ko00000,ko00001,ko00002,ko01000	-	-	-	GDP_Man_Dehyd
>1018	443906.CMM_1009	1.34e-199	553	COG1091@1|root,COG1091@2|Bacteria,2GNY8@201174|Actinobacteria,4FMFC@85023|Microbacteriaceae	201174|Actinobacteria	M	Catalyzes the reduction of dTDP-6-deoxy-L-lyxo-4- hexulose to yield dTDP-L-rhamnose	rmlD	GO:0000271,GO:0003674,GO:0003824,GO:0005975,GO:0005976,GO:0006139,GO:0006725,GO:0006807,GO:0008150,GO:0008152,GO:0008831,GO:0009058,GO:0009059,GO:0009225,GO:0009226,GO:0009987,GO:0016051,GO:0016491,GO:0016614,GO:0016616,GO:0018130,GO:0019305,GO:0019438,GO:0033692,GO:0034637,GO:0034641,GO:0034645,GO:0034654,GO:0043170,GO:0044237,GO:0044238,GO:0044249,GO:0044260,GO:0044262,GO:0044264,GO:0044271,GO:…	1.1.1.133,5.1.3.13	ko:K00067,ko:K01790	ko00521,ko00523,ko01130,map00521,map00523,map01130	M00793	R02777,R06514	RC00182,RC01531	ko00000,ko00001,ko00002,ko01000	-	-	-	RmlD_sub_bind,dTDP_sugar_isom
>1019	443906.CMM_1008	3.54e-199	552	COG1682@1|root,COG1682@2|Bacteria,2GP5K@201174|Actinobacteria,4FN0R@85023|Microbacteriaceae	201174|Actinobacteria	GM	ABC-2 type transporter	tagG	-	-	ko:K01992	-	M00254	-	-	ko00000,ko00002,ko02000	3.A.1	-	-	ABC2_membrane
>1020	443906.CMM_1007	1.55e-171	479	COG1134@1|root,COG1134@2|Bacteria,2GIVF@201174|Actinobacteria,4FKZ2@85023|Microbacteriaceae	201174|Actinobacteria	GM	ATPases associated with a variety of cellular activities	rfbB2	-	3.6.3.40	ko:K01990,ko:K09691,ko:K09693	ko02010,map02010	M00250,M00251,M00254	-	-	ko00000,ko00001,ko00002,ko01000,ko02000	3.A.1,3.A.1.103,3.A.1.104	-	-	ABC_tran,Wzt_C
>1021	443906.CMM_1006	6.16e-281	768	COG0438@1|root,COG0438@2|Bacteria,2GMEW@201174|Actinobacteria,4FM38@85023|Microbacteriaceae	201174|Actinobacteria	M	Glycosyl transferases group 1	-	-	-	-	-	-	-	-	-	-	-	-	Glyco_trans_1_4,Glyco_trans_4_4,Glyco_transf_4,Glycos_transf_1
>1022	219305.MCAG_03073	5.88e-09	62.8	COG1652@1|root,COG1652@2|Bacteria,2I8YV@201174|Actinobacteria,4DCQY@85008|Micromonosporales	201174|Actinobacteria	S	LysM domain	-	-	-	-	-	-	-	-	-	-	-	-	LysM
>1023	31964.pCSL0070	3.77e-139	393	2DQBY@1|root,335VN@2|Bacteria,2I3XT@201174|Actinobacteria	201174|Actinobacteria	-	-	-	-	-	-	-	-	-	-	-	-	-	-	-
>1025	1449353.JQMQ01000005_gene5174	1.46e-10	62.8	2E4ST@1|root,32ZM5@2|Bacteria,2GSCH@201174|Actinobacteria,2NJMW@228398|Streptacidiphilus	201174|Actinobacteria	-	-	-	-	-	-	-	-	-	-	-	-	-	-	Tad
>1026	31964.pCSL0073	4.14e-18	78.2	COG4961@1|root,COG4961@2|Bacteria	2|Bacteria	U	PFAM TadE family protein	-	-	-	-	-	-	-	-	-	-	-	-	TadE
>1027	31964.pCSL0073	2.28e-54	173	COG4961@1|root,COG4961@2|Bacteria	2|Bacteria	U	PFAM TadE family protein	-	-	-	-	-	-	-	-	-	-	-	-	TadE
>1028	31964.pCSL0074	5.07e-89	261	COG4961@1|root,COG4961@2|Bacteria	2|Bacteria	U	PFAM TadE family protein	-	-	-	-	-	-	-	-	-	-	-	-	TadE
>1030	31964.pCSL0076	1.86e-190	531	COG4965@1|root,COG4965@2|Bacteria,2I2Z3@201174|Actinobacteria	201174|Actinobacteria	U	type II secretion system	-	-	-	-	-	-	-	-	-	-	-	-	T2SSF
>1031	31964.pCSL0077	2.1e-189	528	COG4965@1|root,COG4965@2|Bacteria,2GN6E@201174|Actinobacteria	201174|Actinobacteria	U	type II secretion system	-	-	-	-	-	-	-	-	-	-	-	-	T2SSF
>1032	31964.pCSL0078	0	1049	COG0630@1|root,COG0630@2|Bacteria,2I3XU@201174|Actinobacteria	201174|Actinobacteria	NU	Type II/IV secretion system protein	-	-	-	-	-	-	-	-	-	-	-	-	T2SSE
>1033	31964.pCSL0079	2.94e-200	554	COG1192@1|root,COG1192@2|Bacteria	2|Bacteria	D	plasmid maintenance	-	-	-	ko:K03496	-	-	-	-	ko00000,ko03036,ko04812	-	-	-	AAA_31
>1034	31964.pCSL0080	4.7e-144	408	COG1261@1|root,COG1261@2|Bacteria,2HIQE@201174|Actinobacteria	201174|Actinobacteria	NO	SAF	-	-	-	-	-	-	-	-	-	-	-	-	ChapFlgA,SAF
>1035	31964.pCSL0081	2.47e-74	222	COG0640@1|root,COG0640@2|Bacteria	2|Bacteria	K	DNA-binding transcription factor activity	-	-	-	-	-	-	-	-	-	-	-	-	HTH_20,HTH_24
>1036	31964.pCSL0082	0	990	2FHKH@1|root,349EC@2|Bacteria,2H90C@201174|Actinobacteria	201174|Actinobacteria	-	-	-	-	-	-	-	-	-	-	-	-	-	-	-
>1039	31964.pCSL0085	7.28e-224	619	2E4TH@1|root,32ZMV@2|Bacteria,2HQNS@201174|Actinobacteria	201174|Actinobacteria	S	Conjugative transposon protein TcpC	-	-	-	-	-	-	-	-	-	-	-	-	TpcC
>1041	926564.KI911565_gene5920	6.18e-17	82	2BKYM@1|root,32FF8@2|Bacteria,2I0U5@201174|Actinobacteria,4F5YK@85017|Promicromonosporaceae	201174|Actinobacteria	-	-	-	-	-	-	-	-	-	-	-	-	-	-	-
>1042	31964.pCSL0088	1.18e-249	685	COG3451@1|root,COG3451@2|Bacteria,2I2RD@201174|Actinobacteria	201174|Actinobacteria	U	AAA-like domain	-	-	-	-	-	-	-	-	-	-	-	-	AAA_10
>1043	31964.pCSL0089	0	999	COG0433@1|root,COG0433@2|Bacteria,2GMYE@201174|Actinobacteria	201174|Actinobacteria	NU	AAA-like domain	-	-	-	-	-	-	-	-	-	-	-	-	AAA_10
>1044	31964.pCSL0090	0	1197	2DIGT@1|root,32UB3@2|Bacteria,2I8K4@201174|Actinobacteria	201174|Actinobacteria	-	-	-	-	-	-	-	-	-	-	-	-	-	-	-
>1045	31964.pCSL0091	8.27e-273	746	COG0791@1|root,COG0791@2|Bacteria,2I38D@201174|Actinobacteria	201174|Actinobacteria	M	pfam nlp p60	-	-	-	-	-	-	-	-	-	-	-	-	NLPC_P60
>1048	31964.pCSL0094	0	1412	COG1674@1|root,COG1674@2|Bacteria	2|Bacteria	D	ftsk spoiiie	-	-	-	ko:K03466	-	-	-	-	ko00000,ko03036	3.A.12	-	-	FtsK_SpoIIIE
>1053	31964.pCSL0098	1.14e-170	476	COG1192@1|root,COG1192@2|Bacteria	2|Bacteria	D	plasmid maintenance	virC1	-	-	ko:K03496	-	-	-	-	ko00000,ko03036,ko04812	-	-	-	AAA_31,CbiA,VirC1
>1054	31964.pCSL0099	1e-169	475	2E7I6@1|root,3320K@2|Bacteria,2GZMT@201174|Actinobacteria	201174|Actinobacteria	-	-	-	-	-	-	-	-	-	-	-	-	-	-	-
>1055	31964.pCSL0100	0	1132	28K6F@1|root,2Z9UW@2|Bacteria,2IDDU@201174|Actinobacteria	201174|Actinobacteria	-	-	-	-	-	-	-	-	-	-	-	-	-	-	-
>1057	31964.pCSL0102	4.58e-99	289	COG0317@1|root,COG0317@2|Bacteria,2IHTX@201174|Actinobacteria,4FQGZ@85023|Microbacteriaceae	201174|Actinobacteria	KT	HD domain	-	-	-	-	-	-	-	-	-	-	-	-	HD_4
>1058	31964.pCSL0103	9.45e-198	548	COG3266@1|root,COG3266@2|Bacteria	2|Bacteria	GM	domain, Protein	-	-	2.4.1.5	ko:K00689,ko:K02014,ko:K04744,ko:K07277	ko00500,ko02020,map00500,map02020	-	R02120,R06066	RC00028	ko00000,ko00001,ko01000,ko02000,ko03029	1.B.14,1.B.33,1.B.42.1	GH13	-	AMIN,Bac_surface_Ag,CW_binding_1,Glyco_hydro_70,POTRA,Plug,TonB_dep_Rec
>1062	31964.pCSL0107	1.02e-115	332	COG3311@1|root,COG3311@2|Bacteria	2|Bacteria	K	DNA excision	-	-	-	-	-	-	-	-	-	-	-	-	Phage_AlpA
>1071	31964.pCSL0117	2.35e-210	580	COG0265@1|root,COG0265@2|Bacteria	2|Bacteria	O	serine-type endopeptidase activity	-	-	-	-	-	-	-	-	-	-	-	-	Laminin_G_3,N-glycanase_C,Trypsin_2
>1073	31964.pCSL0006	8.56e-37	124	295D5@1|root,2ZSR2@2|Bacteria,2H07Z@201174|Actinobacteria,4FSXX@85023|Microbacteriaceae	201174|Actinobacteria	-	-	-	-	-	-	-	-	-	-	-	-	-	-	-
>1074	31964.pCSL0005	1.37e-41	137	295D5@1|root,2ZSR2@2|Bacteria,2H07Z@201174|Actinobacteria,4FSXX@85023|Microbacteriaceae	201174|Actinobacteria	-	-	-	-	-	-	-	-	-	-	-	-	-	-	-
>1077	443906.CMM_0208	4.96e-154	437	COG0671@1|root,COG0671@2|Bacteria,2I9FB@201174|Actinobacteria,4FMIK@85023|Microbacteriaceae	201174|Actinobacteria	I	Acid phosphatase homologues	-	-	3.6.1.27	ko:K19302	ko00550,map00550	-	R05627	RC00002	ko00000,ko00001,ko01000,ko01011	-	-	-	PAP2
>1079	443906.CMM_0210	1.56e-84	250	COG1186@1|root,COG1186@2|Bacteria,2IFEJ@201174|Actinobacteria,4FPCB@85023|Microbacteriaceae	201174|Actinobacteria	J	RF-1 domain	yaeJ	-	-	ko:K15034	-	-	-	-	ko00000,ko03012	-	-	-	RF-1
>1080	314260.PB2503_05822	2.76e-135	411	2DBH4@1|root,2Z97J@2|Bacteria,1R6JR@1224|Proteobacteria,2U8MI@28211|Alphaproteobacteria	28211|Alphaproteobacteria	-	-	-	-	-	-	-	-	-	-	-	-	-	-	-
>1082	443906.CMM_2286	1.98e-121	375	COG1961@1|root,COG1961@2|Bacteria,2I8IZ@201174|Actinobacteria,4FPTW@85023|Microbacteriaceae	201174|Actinobacteria	L	Recombinase	-	-	-	-	-	-	-	-	-	-	-	-	Recombinase,Resolvase,Zn_ribbon_recom
>1089	338963.Pcar_3159	1.4e-28	106	2EEQQ@1|root,338IE@2|Bacteria,1N816@1224|Proteobacteria,431SB@68525|delta/epsilon subdivisions	1224|Proteobacteria	-	-	-	-	-	-	-	-	-	-	-	-	-	-	-
>1093	443906.CMM_2295	3.73e-10	62.4	COG4968@1|root,COG4968@2|Bacteria	2|Bacteria	NU	Prokaryotic N-terminal methylation motif	mshB	-	-	ko:K02650,ko:K02679,ko:K10924,ko:K10925,ko:K10926,ko:K12285	ko02020,ko05111,map02020,map05111	-	-	-	ko00000,ko00001,ko02035,ko02044	3.A.15.2	-	-	N_methyl
>1105	443906.CMM_0211	4.51e-226	625	COG2141@1|root,COG2141@2|Bacteria,2GNR5@201174|Actinobacteria,4FKYR@85023|Microbacteriaceae	201174|Actinobacteria	C	Luciferase-like monooxygenase	-	-	-	-	-	-	-	-	-	-	-	-	Bac_luciferase
>1106	31964.CMS0388	4.04e-66	203	COG4898@1|root,COG4898@2|Bacteria,2IKPX@201174|Actinobacteria,4FPV7@85023|Microbacteriaceae	201174|Actinobacteria	S	Uncharacterized protein conserved in bacteria (DUF2200)	-	-	-	-	-	-	-	-	-	-	-	-	DUF2200
>1107	338963.Pcar_3159	8.54e-30	109	2EEQQ@1|root,338IE@2|Bacteria,1N816@1224|Proteobacteria,431SB@68525|delta/epsilon subdivisions	1224|Proteobacteria	-	-	-	-	-	-	-	-	-	-	-	-	-	-	-
>1108	1121952.ATXT01000015_gene171	4.22e-50	159	COG4115@1|root,COG4115@2|Bacteria,2IQAJ@201174|Actinobacteria,4FPZE@85023|Microbacteriaceae	201174|Actinobacteria	S	YoeB-like toxin of bacterial type II toxin-antitoxin system	yoeB	-	-	ko:K19158	-	-	-	-	ko00000,ko01000,ko02048	-	-	-	YoeB_toxin
>1109	1121952.ATXT01000015_gene172	9.44e-39	130	COG2161@1|root,COG2161@2|Bacteria,2IQ6H@201174|Actinobacteria,4FQAJ@85023|Microbacteriaceae	201174|Actinobacteria	D	Antitoxin Phd_YefM, type II toxin-antitoxin system	relJ	GO:0006355,GO:0008150,GO:0009889,GO:0010468,GO:0010556,GO:0019219,GO:0019222,GO:0031323,GO:0031326,GO:0050789,GO:0050794,GO:0051171,GO:0051252,GO:0060255,GO:0065007,GO:0080090,GO:1903506,GO:2000112,GO:2001141	-	ko:K19159	-	-	-	-	ko00000,ko02048	-	-	-	PhdYeFM_antitox
>1110	443906.CMM_0214	2.97e-34	118	29XEU@1|root,30J53@2|Bacteria,2I69E@201174|Actinobacteria,4FQMS@85023|Microbacteriaceae	201174|Actinobacteria	S	Protein of unknown function (DUF2283)	-	-	-	-	-	-	-	-	-	-	-	-	DUF2283
>1111	443906.CMM_0215	8.02e-114	328	COG1309@1|root,COG1309@2|Bacteria,2GNHX@201174|Actinobacteria,4FQ7U@85023|Microbacteriaceae	201174|Actinobacteria	K	Bacterial regulatory proteins, tetR family	-	-	-	-	-	-	-	-	-	-	-	-	TetR_N
>1112	5507.FOXG_02322P0	9.74e-13	68.6	COG0604@1|root,KOG1198@2759|Eukaryota,3AHCA@33154|Opisthokonta,3PC4H@4751|Fungi,3R10G@4890|Ascomycota,21EUX@147550|Sordariomycetes,3TPFS@5125|Hypocreales,1FW68@110618|Nectriaceae	4751|Fungi	C	Alcohol dehydrogenase GroES-like domain	-	-	-	-	-	-	-	-	-	-	-	-	ADH_N,ADH_zinc_N
>1113	443906.CMM_0070	0	1519	COG1404@1|root,COG1404@2|Bacteria,2GK3D@201174|Actinobacteria,4FKNT@85023|Microbacteriaceae	201174|Actinobacteria	O	N-terminal Region. This family is found at the N-terminus of a number of subtilisins. It is cleaved prior to activation of the enzyme	-	-	-	-	-	-	-	-	-	-	-	-	Big_3_5,Inhibitor_I9,PA,Peptidase_S8
>1115	443906.CMM_0069	1.17e-287	788	COG3004@1|root,COG3004@2|Bacteria,2GKIK@201174|Actinobacteria,4FM51@85023|Microbacteriaceae	201174|Actinobacteria	P	) H( ) antiporter that extrudes sodium in exchange for external protons	nhaA	-	-	ko:K03313	-	-	-	-	ko00000,ko02000	2.A.33.1	-	-	Na_H_antiport_1
>1116	443906.CMM_0068	2.79e-53	166	COG3291@1|root,COG3291@2|Bacteria	2|Bacteria	S	metallopeptidase activity	-	-	-	-	-	-	-	-	-	-	-	-	Beta_helix,CARDB,Laminin_G_3,PKD,SLH
>1117	443906.CMM_0067	2.37e-271	743	COG1672@1|root,COG1672@2|Bacteria,2GWBV@201174|Actinobacteria,4FMA0@85023|Microbacteriaceae	201174|Actinobacteria	S	AAA ATPase domain	-	-	-	-	-	-	-	-	-	-	-	-	AAA_16
>1119	443906.CMM_0066	6.65e-145	409	COG1192@1|root,COG1192@2|Bacteria,2H488@201174|Actinobacteria	201174|Actinobacteria	D	VirC1 protein	-	-	-	ko:K03496	-	-	-	-	ko00000,ko03036,ko04812	-	-	-	AAA_31
>1120	443906.CMM_0065	2.56e-197	545	COG2334@1|root,COG2334@2|Bacteria,2I2JR@201174|Actinobacteria,4FTP0@85023|Microbacteriaceae	201174|Actinobacteria	S	Choline/ethanolamine kinase	-	-	-	-	-	-	-	-	-	-	-	-	APH
>1121	443906.CMM_0064	1.79e-163	458	COG1011@1|root,COG1011@2|Bacteria	2|Bacteria	S	phosphatase activity	-	-	3.1.3.5	ko:K07025,ko:K08723	ko00230,ko00240,ko00760,ko01100,ko01110,map00230,map00240,map00760,map01100,map01110	-	R00183,R00511,R00963,R01126,R01227,R01569,R01664,R01968,R02088,R02102,R02323,R02719,R03346	RC00017	ko00000,ko00001,ko01000	-	-	-	HAD_2,Hydrolase
>1122	443906.CMM_0063	4.78e-172	480	COG2356@1|root,COG2356@2|Bacteria,2GJ38@201174|Actinobacteria,4FKUG@85023|Microbacteriaceae	201174|Actinobacteria	L	Protein of unknown function (DUF1524)	-	-	-	-	-	-	-	-	-	-	-	-	DUF1524
>1124	443906.CMM_0062	8.61e-85	255	2F71V@1|root,33ZHG@2|Bacteria,2H77X@201174|Actinobacteria	201174|Actinobacteria	S	Single-strand binding protein family	-	-	-	ko:K03111	ko03030,ko03430,ko03440,map03030,map03430,map03440	-	-	-	ko00000,ko00001,ko03029,ko03032,ko03400	-	-	-	SSB
>1129	1150399.AQYK01000001_gene544	4.39e-127	385	COG1475@1|root,COG1475@2|Bacteria,2I9VV@201174|Actinobacteria	201174|Actinobacteria	K	ParB domain protein nuclease	-	-	-	ko:K03497	-	-	-	-	ko00000,ko03000,ko03036,ko04812	-	-	-	ParBc
>1130	443906.CMM_0061	2.47e-187	524	COG2184@1|root,COG2184@2|Bacteria,2IN0D@201174|Actinobacteria,4FPUX@85023|Microbacteriaceae	201174|Actinobacteria	D	Fic/DOC family	fic	-	-	ko:K04095	-	-	-	-	ko00000,ko03036	-	-	-	Fic
>1132	443906.CMM_0060	9.33e-104	300	2DW0B@1|root,33XXM@2|Bacteria,2IKEK@201174|Actinobacteria,4FSMI@85023|Microbacteriaceae	201174|Actinobacteria	-	-	-	-	-	-	-	-	-	-	-	-	-	-	-
>1134	443906.CMM_0047	8.71e-15	69.7	28Y0H@1|root,2ZJW6@2|Bacteria,2H025@201174|Actinobacteria,4FT6D@85023|Microbacteriaceae	201174|Actinobacteria	-	-	-	-	-	-	-	-	-	-	-	-	-	-	-
>1136	443906.CMM_0059	2.24e-199	552	COG0265@1|root,COG0265@2|Bacteria	2|Bacteria	O	serine-type endopeptidase activity	-	-	-	-	-	-	-	-	-	-	-	-	Laminin_G_3,N-glycanase_C,Trypsin,Trypsin_2
>1139	443906.CMM_0051	2.89e-152	430	COG5297@1|root,COG5297@2|Bacteria,2GK3F@201174|Actinobacteria	201174|Actinobacteria	G	Pectate lyase	-	-	-	-	-	-	-	-	-	-	-	-	Pectate_lyase
>1141	443906.CMM_0052	1.08e-212	587	COG0265@1|root,COG0265@2|Bacteria	2|Bacteria	O	serine-type endopeptidase activity	-	-	-	-	-	-	-	-	-	-	-	-	Laminin_G_3,N-glycanase_C,Trypsin,Trypsin_2
>1144	136273.GY22_14930	2.21e-32	118	COG1961@1|root,COG1961@2|Bacteria,2HMC6@201174|Actinobacteria,1W9WM@1268|Micrococcaceae	201174|Actinobacteria	L	Resolvase, N terminal domain	-	-	-	-	-	-	-	-	-	-	-	-	HTH_7,Resolvase
>1150	443906.CMM_0053	4.07e-187	520	COG0265@1|root,COG0265@2|Bacteria	2|Bacteria	O	serine-type endopeptidase activity	-	-	-	-	-	-	-	-	-	-	-	-	Laminin_G_3,N-glycanase_C,Trypsin,Trypsin_2
>1153	443906.CMM_0054	4.16e-235	647	2D089@1|root,32T81@2|Bacteria,2IHKJ@201174|Actinobacteria,4FP71@85023|Microbacteriaceae	201174|Actinobacteria	S	Nucleotidyl transferase AbiEii toxin, Type IV TA system	-	-	-	-	-	-	-	-	-	-	-	-	AbiEii
>1154	443906.CMM_0055	8.83e-221	611	COG5340@1|root,COG5340@2|Bacteria,2HTWB@201174|Actinobacteria,4FSAT@85023|Microbacteriaceae	201174|Actinobacteria	K	Transcriptional regulator, AbiEi antitoxin	-	-	-	-	-	-	-	-	-	-	-	-	AbiEi_4
>1158	1536769.P40081_15275	8.36e-20	80.9	2DS42@1|root,33EEN@2|Bacteria	2|Bacteria	-	-	-	-	-	-	-	-	-	-	-	-	-	-	-
>1160	443906.CMM_0057	2.83e-53	167	29120@1|root,2ZNPJ@2|Bacteria,2HC2Q@201174|Actinobacteria	201174|Actinobacteria	-	-	-	-	-	-	-	-	-	-	-	-	-	-	-
>1164	1304275.C41B8_08470	1.67e-27	102	2C6T2@1|root,32ZMJ@2|Bacteria,1R3H1@1224|Proteobacteria	1224|Proteobacteria	S	Protein of unknown function (DUF3892)	-	-	-	-	-	-	-	-	-	-	-	-	DUF3892
>1165	443906.CMM_0059	2.24e-199	552	COG0265@1|root,COG0265@2|Bacteria	2|Bacteria	O	serine-type endopeptidase activity	-	-	-	-	-	-	-	-	-	-	-	-	Laminin_G_3,N-glycanase_C,Trypsin,Trypsin_2
>1167	443906.CMM_0047	8.71e-15	69.7	28Y0H@1|root,2ZJW6@2|Bacteria,2H025@201174|Actinobacteria,4FT6D@85023|Microbacteriaceae	201174|Actinobacteria	-	-	-	-	-	-	-	-	-	-	-	-	-	-	-
>1169	443906.CMM_0060	1.14e-104	303	2DW0B@1|root,33XXM@2|Bacteria,2IKEK@201174|Actinobacteria,4FSMI@85023|Microbacteriaceae	201174|Actinobacteria	-	-	-	-	-	-	-	-	-	-	-	-	-	-	-
>1171	443906.CMM_0061	1.03e-141	408	COG2184@1|root,COG2184@2|Bacteria,2IN0D@201174|Actinobacteria,4FPUX@85023|Microbacteriaceae	201174|Actinobacteria	D	Fic/DOC family	fic	-	-	ko:K04095	-	-	-	-	ko00000,ko03036	-	-	-	Fic
>1172	1150399.AQYK01000001_gene544	4.42e-128	389	COG1475@1|root,COG1475@2|Bacteria,2I9VV@201174|Actinobacteria	201174|Actinobacteria	K	ParB domain protein nuclease	-	-	-	ko:K03497	-	-	-	-	ko00000,ko03000,ko03036,ko04812	-	-	-	ParBc
>1173	316273.XCV4424	1.8e-18	86.7	COG0265@1|root,COG0265@2|Bacteria	2|Bacteria	O	serine-type endopeptidase activity	-	-	-	-	-	-	-	-	-	-	-	-	Laminin_G_3,N-glycanase_C,Trypsin_2
>1177	443906.CMM_0062	1.24e-84	255	2F71V@1|root,33ZHG@2|Bacteria,2H77X@201174|Actinobacteria	201174|Actinobacteria	S	Single-strand binding protein family	-	-	-	ko:K03111	ko03030,ko03430,ko03440,map03030,map03430,map03440	-	-	-	ko00000,ko00001,ko03029,ko03032,ko03400	-	-	-	SSB
>1179	443906.CMM_0063	1.13e-170	476	COG2356@1|root,COG2356@2|Bacteria,2GJ38@201174|Actinobacteria,4FKUG@85023|Microbacteriaceae	201174|Actinobacteria	L	Protein of unknown function (DUF1524)	-	-	-	-	-	-	-	-	-	-	-	-	DUF1524
>1180	443906.CMM_0064	3.72e-156	439	COG1011@1|root,COG1011@2|Bacteria	2|Bacteria	S	phosphatase activity	-	-	3.1.3.5	ko:K07025,ko:K08723	ko00230,ko00240,ko00760,ko01100,ko01110,map00230,map00240,map00760,map01100,map01110	-	R00183,R00511,R00963,R01126,R01227,R01569,R01664,R01968,R02088,R02102,R02323,R02719,R03346	RC00017	ko00000,ko00001,ko01000	-	-	-	HAD_2,Hydrolase
>1181	443906.CMM_0065	2.46e-195	540	COG2334@1|root,COG2334@2|Bacteria,2I2JR@201174|Actinobacteria,4FTP0@85023|Microbacteriaceae	201174|Actinobacteria	S	Choline/ethanolamine kinase	-	-	-	-	-	-	-	-	-	-	-	-	APH
>1182	443906.CMM_0066	2.71e-144	407	COG1192@1|root,COG1192@2|Bacteria,2H488@201174|Actinobacteria	201174|Actinobacteria	D	VirC1 protein	-	-	-	ko:K03496	-	-	-	-	ko00000,ko03036,ko04812	-	-	-	AAA_31
>1185	443906.CMM_0067	2.37e-271	743	COG1672@1|root,COG1672@2|Bacteria,2GWBV@201174|Actinobacteria,4FMA0@85023|Microbacteriaceae	201174|Actinobacteria	S	AAA ATPase domain	-	-	-	-	-	-	-	-	-	-	-	-	AAA_16
>1186	443906.CMM_0068	2.79e-53	166	COG3291@1|root,COG3291@2|Bacteria	2|Bacteria	S	metallopeptidase activity	-	-	-	-	-	-	-	-	-	-	-	-	Beta_helix,CARDB,Laminin_G_3,PKD,SLH
>1187	443906.CMM_0069	1.93e-286	785	COG3004@1|root,COG3004@2|Bacteria,2GKIK@201174|Actinobacteria,4FM51@85023|Microbacteriaceae	201174|Actinobacteria	P	) H( ) antiporter that extrudes sodium in exchange for external protons	nhaA	-	-	ko:K03313	-	-	-	-	ko00000,ko02000	2.A.33.1	-	-	Na_H_antiport_1
>1190	443906.CMM_0070	0	1907	COG1404@1|root,COG1404@2|Bacteria,2GK3D@201174|Actinobacteria,4FKNT@85023|Microbacteriaceae	201174|Actinobacteria	O	N-terminal Region. This family is found at the N-terminus of a number of subtilisins. It is cleaved prior to activation of the enzyme	-	-	-	-	-	-	-	-	-	-	-	-	Big_3_5,Inhibitor_I9,PA,Peptidase_S8
>1193	443906.CMM_0071	6.46e-198	550	COG3591@1|root,COG3591@2|Bacteria	2|Bacteria	E	Belongs to the peptidase S1B family	-	-	-	-	-	-	-	-	-	-	-	-	Trypsin,Trypsin_2
>1198	443906.CMM_1016	3.46e-199	554	COG1215@1|root,COG1215@2|Bacteria,2I3WV@201174|Actinobacteria,4FKJR@85023|Microbacteriaceae	201174|Actinobacteria	M	Glycosyltransferase like family 2	-	-	-	-	-	-	-	-	-	-	-	-	Glycos_transf_2
>1199	443906.CMM_1015	1.97e-233	644	COG0463@1|root,COG0463@2|Bacteria,2I3C0@201174|Actinobacteria,4FMCG@85023|Microbacteriaceae	201174|Actinobacteria	M	Glycosyl transferase family 2	wcqE	-	2.4.2.53	ko:K10012	ko00520,ko01503,map00520,map01503	M00721,M00761	R07661	RC00005,RC02954	ko00000,ko00001,ko00002,ko01000,ko01005,ko02000	4.D.2.1.8	GT2	-	Glycos_transf_2
>1200	443906.CMM_1014	2.44e-218	604	COG0451@1|root,COG0451@2|Bacteria,2IISR@201174|Actinobacteria,4FRXX@85023|Microbacteriaceae	201174|Actinobacteria	M	GDP-mannose 4,6 dehydratase	-	-	5.1.3.2	ko:K01784	ko00052,ko00520,ko01100,map00052,map00520,map01100	M00361,M00362,M00632	R00291,R02984	RC00289	ko00000,ko00001,ko00002,ko01000	-	-	-	Epimerase
>1201	31964.CMS0632	1.16e-206	571	COG1209@1|root,COG1209@2|Bacteria,2GP20@201174|Actinobacteria,4FKXN@85023|Microbacteriaceae	201174|Actinobacteria	M	Catalyzes the formation of dTDP-glucose, from dTTP and glucose 1-phosphate, as well as its pyrophosphorolysis	rfbA	GO:0000271,GO:0000287,GO:0003674,GO:0003824,GO:0005488,GO:0005575,GO:0005618,GO:0005623,GO:0005886,GO:0005975,GO:0005976,GO:0005996,GO:0006006,GO:0006139,GO:0006220,GO:0006725,GO:0006753,GO:0006793,GO:0006796,GO:0006807,GO:0008150,GO:0008152,GO:0008879,GO:0009058,GO:0009059,GO:0009117,GO:0009141,GO:0009147,GO:0009200,GO:0009211,GO:0009219,GO:0009225,GO:0009226,GO:0009262,GO:0009394,GO:0009987,GO:…	2.7.7.24	ko:K00973	ko00521,ko00523,ko00525,ko01130,map00521,map00523,map00525,map01130	M00793	R02328	RC00002	ko00000,ko00001,ko00002,ko01000	-	-	iNJ661.Rv0334	NTP_transferase
>1202	31964.CMS0631	2.84e-137	389	COG1898@1|root,COG1898@2|Bacteria,2GMW4@201174|Actinobacteria,4FKTI@85023|Microbacteriaceae	201174|Actinobacteria	M	dTDP-4-dehydrorhamnose 3,5-epimerase	rmlC	GO:0000271,GO:0003674,GO:0003824,GO:0005975,GO:0005976,GO:0006139,GO:0006725,GO:0006807,GO:0008150,GO:0008152,GO:0008830,GO:0009058,GO:0009059,GO:0009225,GO:0009226,GO:0009987,GO:0016051,GO:0016853,GO:0016854,GO:0016857,GO:0018130,GO:0019305,GO:0019438,GO:0033692,GO:0034637,GO:0034641,GO:0034645,GO:0034654,GO:0040007,GO:0043170,GO:0044237,GO:0044238,GO:0044249,GO:0044260,GO:0044262,GO:0044264,GO:…	5.1.3.13	ko:K01790	ko00521,ko00523,ko01130,map00521,map00523,map01130	M00793	R06514	RC01531	ko00000,ko00001,ko00002,ko01000	-	-	iNJ661.Rv3465	dTDP_sugar_isom
>1203	443906.CMM_1011	3.27e-84	250	COG2246@1|root,COG2246@2|Bacteria,2IIQ5@201174|Actinobacteria,4FPSA@85023|Microbacteriaceae	201174|Actinobacteria	S	to be integral membrane proteins with three or four transmembrane spans. They are involved in the synthesis of cell surface polysaccharides	-	-	-	-	-	-	-	-	-	-	-	-	GtrA
>1204	31964.CMS0629	6.26e-248	679	COG1088@1|root,COG1088@2|Bacteria,2GNDU@201174|Actinobacteria,4FKJH@85023|Microbacteriaceae	201174|Actinobacteria	M	Belongs to the NAD(P)-dependent epimerase dehydratase family. dTDP-glucose dehydratase subfamily	rfbB	-	4.2.1.46	ko:K01710	ko00521,ko00523,ko00525,ko01055,ko01130,map00521,map00523,map00525,map01055,map01130	M00793	R06513	RC00402	ko00000,ko00001,ko00002,ko01000	-	-	-	GDP_Man_Dehyd
>1205	31964.CMS0628	6.29e-189	526	COG1091@1|root,COG1091@2|Bacteria,2GNY8@201174|Actinobacteria,4FMFC@85023|Microbacteriaceae	201174|Actinobacteria	M	Catalyzes the reduction of dTDP-6-deoxy-L-lyxo-4- hexulose to yield dTDP-L-rhamnose	rmlD	GO:0000271,GO:0003674,GO:0003824,GO:0005975,GO:0005976,GO:0006139,GO:0006725,GO:0006807,GO:0008150,GO:0008152,GO:0008831,GO:0009058,GO:0009059,GO:0009225,GO:0009226,GO:0009987,GO:0016051,GO:0016491,GO:0016614,GO:0016616,GO:0018130,GO:0019305,GO:0019438,GO:0033692,GO:0034637,GO:0034641,GO:0034645,GO:0034654,GO:0043170,GO:0044237,GO:0044238,GO:0044249,GO:0044260,GO:0044262,GO:0044264,GO:0044271,GO:…	1.1.1.133,5.1.3.13	ko:K00067,ko:K01790	ko00521,ko00523,ko01130,map00521,map00523,map01130	M00793	R02777,R06514	RC00182,RC01531	ko00000,ko00001,ko00002,ko01000	-	-	-	RmlD_sub_bind,dTDP_sugar_isom
>1206	443906.CMM_1008	1.38e-196	546	COG1682@1|root,COG1682@2|Bacteria,2GP5K@201174|Actinobacteria,4FN0R@85023|Microbacteriaceae	201174|Actinobacteria	GM	ABC-2 type transporter	tagG	-	-	ko:K01992	-	M00254	-	-	ko00000,ko00002,ko02000	3.A.1	-	-	ABC2_membrane
>1207	443906.CMM_1007	4.44e-171	478	COG1134@1|root,COG1134@2|Bacteria,2GIVF@201174|Actinobacteria,4FKZ2@85023|Microbacteriaceae	201174|Actinobacteria	GM	ATPases associated with a variety of cellular activities	rfbB2	-	3.6.3.40	ko:K01990,ko:K09691,ko:K09693	ko02010,map02010	M00250,M00251,M00254	-	-	ko00000,ko00001,ko00002,ko01000,ko02000	3.A.1,3.A.1.103,3.A.1.104	-	-	ABC_tran,Wzt_C
>1208	443906.CMM_1006	8.75e-281	768	COG0438@1|root,COG0438@2|Bacteria,2GMEW@201174|Actinobacteria,4FM38@85023|Microbacteriaceae	201174|Actinobacteria	M	Glycosyl transferases group 1	-	-	-	-	-	-	-	-	-	-	-	-	Glyco_trans_1_4,Glyco_trans_4_4,Glyco_transf_4,Glycos_transf_1
>1209	31964.CMS0025	1.44e-158	448	COG2801@1|root,COG2801@2|Bacteria,2GJ3V@201174|Actinobacteria,4FKT9@85023|Microbacteriaceae	201174|Actinobacteria	L	insertion element IS1121 transposase	-	-	-	-	-	-	-	-	-	-	-	-	HTH_23,LZ_Tnp_IS481,rve,rve_3
>1212	931627.MycrhDRAFT_6980	1.94e-53	177	COG1192@1|root,COG1192@2|Bacteria,2ICWE@201174|Actinobacteria,23498@1762|Mycobacteriaceae	201174|Actinobacteria	D	CobQ/CobB/MinD/ParA nucleotide binding domain	-	-	-	ko:K03496	-	-	-	-	ko00000,ko03036,ko04812	-	-	-	AAA_31,CbiA
>1214	1452535.JARD01000012_gene195	8.32e-12	69.3	COG0629@1|root,COG0629@2|Bacteria,2GQIQ@201174|Actinobacteria,4FPU3@85023|Microbacteriaceae	201174|Actinobacteria	L	Single-strand binding protein family	ssb2	-	-	ko:K03111	ko03030,ko03430,ko03440,map03030,map03430,map03440	-	-	-	ko00000,ko00001,ko03029,ko03032,ko03400	-	-	-	SSB
>1217	31964.pCSL0011	1.17e-23	94.7	2C4MW@1|root,32RKK@2|Bacteria,2IQ6A@201174|Actinobacteria,4FQ8N@85023|Microbacteriaceae	201174|Actinobacteria	S	Lsr2	lsr2	-	-	-	-	-	-	-	-	-	-	-	Lsr2
>1218	1211115.ALIQ01000030_gene2192	8.55e-133	394	COG0270@1|root,COG0270@2|Bacteria,1MV9H@1224|Proteobacteria,2U0FE@28211|Alphaproteobacteria,3NCMU@45404|Beijerinckiaceae	28211|Alphaproteobacteria	L	C-5 cytosine-specific DNA methylase	-	-	2.1.1.37	ko:K00558	ko00270,ko01100,ko05206,map00270,map01100,map05206	M00035	R04858	RC00003,RC00332	ko00000,ko00001,ko00002,ko01000,ko02048,ko03032,ko03036	-	-	-	DNA_methylase,HTH_3
>1219	443906.CMM_0841	3.18e-128	363	COG0221@1|root,COG0221@2|Bacteria,2GM7F@201174|Actinobacteria,4FN1T@85023|Microbacteriaceae	201174|Actinobacteria	C	Catalyzes the hydrolysis of inorganic pyrophosphate (PPi) forming two phosphate ions	ppa	GO:0000287,GO:0003674,GO:0003824,GO:0004427,GO:0005488,GO:0005575,GO:0005622,GO:0005623,GO:0005737,GO:0005829,GO:0005886,GO:0006793,GO:0006796,GO:0008150,GO:0008152,GO:0009987,GO:0016020,GO:0016462,GO:0016787,GO:0016817,GO:0016818,GO:0043167,GO:0043169,GO:0044237,GO:0044424,GO:0044444,GO:0044464,GO:0046872,GO:0071944	3.6.1.1	ko:K01507	ko00190,map00190	-	-	-	ko00000,ko00001,ko01000	-	-	iNJ661.Rv3628	Pyrophosphatase
>1220	443906.CMM_0840	6.84e-229	642	COG0791@1|root,COG0791@2|Bacteria,2GIWB@201174|Actinobacteria,4FKYP@85023|Microbacteriaceae	201174|Actinobacteria	M	NlpC/P60 family	-	-	-	ko:K21471	-	-	-	-	ko00000,ko01000,ko01002,ko01011	-	-	-	NLPC_P60,SH3_3
>1221	443906.CMM_0839	1.67e-290	795	COG0739@1|root,COG1842@1|root,COG0739@2|Bacteria,COG1842@2|Bacteria,2GXEC@201174|Actinobacteria,4FM7P@85023|Microbacteriaceae	201174|Actinobacteria	M	Peptidase family M23	-	-	-	ko:K21471	-	-	-	-	ko00000,ko01000,ko01002,ko01011	-	-	-	Peptidase_M23
>1225	443906.CMM_0838	1.42e-107	311	COG2110@1|root,COG2110@2|Bacteria,2IFEC@201174|Actinobacteria,4FNVU@85023|Microbacteriaceae	201174|Actinobacteria	S	Appr-1'-p processing enzyme	lppD	GO:0005575,GO:0005576,GO:0005623,GO:0005886,GO:0016020,GO:0044464,GO:0071944	-	-	-	-	-	-	-	-	-	-	Macro
>1226	443906.CMM_0837	0	1239	COG3387@1|root,COG3387@2|Bacteria,2GJAD@201174|Actinobacteria,4FKXE@85023|Microbacteriaceae	201174|Actinobacteria	G	Glycosyl hydrolases family 15	wcoR	-	-	-	-	-	-	-	-	-	-	-	Glyco_hydro_15
>1227	443906.CMM_0836	7.31e-185	514	COG3361@1|root,COG3361@2|Bacteria,2I6N0@201174|Actinobacteria,4FNZS@85023|Microbacteriaceae	201174|Actinobacteria	S	Uncharacterized conserved protein (COG2071)	wcoQ	-	-	ko:K09166	-	-	-	-	ko00000	-	-	-	DUF2071
>1228	443906.CMM_1016	1.32e-200	558	COG1215@1|root,COG1215@2|Bacteria,2I3WV@201174|Actinobacteria,4FKJR@85023|Microbacteriaceae	201174|Actinobacteria	M	Glycosyltransferase like family 2	-	-	-	-	-	-	-	-	-	-	-	-	Glycos_transf_2
>1229	443906.CMM_1015	4.05e-242	665	COG0463@1|root,COG0463@2|Bacteria,2I3C0@201174|Actinobacteria,4FMCG@85023|Microbacteriaceae	201174|Actinobacteria	M	Glycosyl transferase family 2	wcqE	-	2.4.2.53	ko:K10012	ko00520,ko01503,map00520,map01503	M00721,M00761	R07661	RC00005,RC02954	ko00000,ko00001,ko00002,ko01000,ko01005,ko02000	4.D.2.1.8	GT2	-	Glycos_transf_2
>1230	443906.CMM_1014	1.01e-226	625	COG0451@1|root,COG0451@2|Bacteria,2IISR@201174|Actinobacteria,4FRXX@85023|Microbacteriaceae	201174|Actinobacteria	M	GDP-mannose 4,6 dehydratase	-	-	5.1.3.2	ko:K01784	ko00052,ko00520,ko01100,map00052,map00520,map01100	M00361,M00362,M00632	R00291,R02984	RC00289	ko00000,ko00001,ko00002,ko01000	-	-	-	Epimerase
>1231	443906.CMM_1013	1.16e-206	571	COG1209@1|root,COG1209@2|Bacteria,2GP20@201174|Actinobacteria,4FKXN@85023|Microbacteriaceae	201174|Actinobacteria	M	Catalyzes the formation of dTDP-glucose, from dTTP and glucose 1-phosphate, as well as its pyrophosphorolysis	rfbA	GO:0000271,GO:0000287,GO:0003674,GO:0003824,GO:0005488,GO:0005575,GO:0005618,GO:0005623,GO:0005886,GO:0005975,GO:0005976,GO:0005996,GO:0006006,GO:0006139,GO:0006220,GO:0006725,GO:0006753,GO:0006793,GO:0006796,GO:0006807,GO:0008150,GO:0008152,GO:0008879,GO:0009058,GO:0009059,GO:0009117,GO:0009141,GO:0009147,GO:0009200,GO:0009211,GO:0009219,GO:0009225,GO:0009226,GO:0009262,GO:0009394,GO:0009987,GO:…	2.7.7.24	ko:K00973	ko00521,ko00523,ko00525,ko01130,map00521,map00523,map00525,map01130	M00793	R02328	RC00002	ko00000,ko00001,ko00002,ko01000	-	-	iNJ661.Rv0334	NTP_transferase
>1232	443906.CMM_1012	2.26e-143	404	COG1898@1|root,COG1898@2|Bacteria,2GMW4@201174|Actinobacteria,4FKTI@85023|Microbacteriaceae	201174|Actinobacteria	M	dTDP-4-dehydrorhamnose 3,5-epimerase	rmlC	GO:0000271,GO:0003674,GO:0003824,GO:0005975,GO:0005976,GO:0006139,GO:0006725,GO:0006807,GO:0008150,GO:0008152,GO:0008830,GO:0009058,GO:0009059,GO:0009225,GO:0009226,GO:0009987,GO:0016051,GO:0016853,GO:0016854,GO:0016857,GO:0018130,GO:0019305,GO:0019438,GO:0033692,GO:0034637,GO:0034641,GO:0034645,GO:0034654,GO:0040007,GO:0043170,GO:0044237,GO:0044238,GO:0044249,GO:0044260,GO:0044262,GO:0044264,GO:…	5.1.3.13	ko:K01790	ko00521,ko00523,ko01130,map00521,map00523,map01130	M00793	R06514	RC01531	ko00000,ko00001,ko00002,ko01000	-	-	iNJ661.Rv3465	dTDP_sugar_isom
>1233	443906.CMM_1011	1.29e-90	266	COG2246@1|root,COG2246@2|Bacteria,2IIQ5@201174|Actinobacteria,4FPSA@85023|Microbacteriaceae	201174|Actinobacteria	S	to be integral membrane proteins with three or four transmembrane spans. They are involved in the synthesis of cell surface polysaccharides	-	-	-	-	-	-	-	-	-	-	-	-	GtrA
>1234	443906.CMM_1010	4.59e-250	684	COG1088@1|root,COG1088@2|Bacteria,2GNDU@201174|Actinobacteria,4FKJH@85023|Microbacteriaceae	201174|Actinobacteria	M	Belongs to the NAD(P)-dependent epimerase dehydratase family. dTDP-glucose dehydratase subfamily	rfbB	-	4.2.1.46	ko:K01710	ko00521,ko00523,ko00525,ko01055,ko01130,map00521,map00523,map00525,map01055,map01130	M00793	R06513	RC00402	ko00000,ko00001,ko00002,ko01000	-	-	-	GDP_Man_Dehyd
>1235	443906.CMM_1009	1.34e-199	553	COG1091@1|root,COG1091@2|Bacteria,2GNY8@201174|Actinobacteria,4FMFC@85023|Microbacteriaceae	201174|Actinobacteria	M	Catalyzes the reduction of dTDP-6-deoxy-L-lyxo-4- hexulose to yield dTDP-L-rhamnose	rmlD	GO:0000271,GO:0003674,GO:0003824,GO:0005975,GO:0005976,GO:0006139,GO:0006725,GO:0006807,GO:0008150,GO:0008152,GO:0008831,GO:0009058,GO:0009059,GO:0009225,GO:0009226,GO:0009987,GO:0016051,GO:0016491,GO:0016614,GO:0016616,GO:0018130,GO:0019305,GO:0019438,GO:0033692,GO:0034637,GO:0034641,GO:0034645,GO:0034654,GO:0043170,GO:0044237,GO:0044238,GO:0044249,GO:0044260,GO:0044262,GO:0044264,GO:0044271,GO:…	1.1.1.133,5.1.3.13	ko:K00067,ko:K01790	ko00521,ko00523,ko01130,map00521,map00523,map01130	M00793	R02777,R06514	RC00182,RC01531	ko00000,ko00001,ko00002,ko01000	-	-	-	RmlD_sub_bind,dTDP_sugar_isom
>1236	443906.CMM_1008	3.54e-199	552	COG1682@1|root,COG1682@2|Bacteria,2GP5K@201174|Actinobacteria,4FN0R@85023|Microbacteriaceae	201174|Actinobacteria	GM	ABC-2 type transporter	tagG	-	-	ko:K01992	-	M00254	-	-	ko00000,ko00002,ko02000	3.A.1	-	-	ABC2_membrane
>1237	443906.CMM_1007	1.55e-171	479	COG1134@1|root,COG1134@2|Bacteria,2GIVF@201174|Actinobacteria,4FKZ2@85023|Microbacteriaceae	201174|Actinobacteria	GM	ATPases associated with a variety of cellular activities	rfbB2	-	3.6.3.40	ko:K01990,ko:K09691,ko:K09693	ko02010,map02010	M00250,M00251,M00254	-	-	ko00000,ko00001,ko00002,ko01000,ko02000	3.A.1,3.A.1.103,3.A.1.104	-	-	ABC_tran,Wzt_C
>1238	443906.CMM_1006	6.39e-270	739	COG0438@1|root,COG0438@2|Bacteria,2GMEW@201174|Actinobacteria,4FM38@85023|Microbacteriaceae	201174|Actinobacteria	M	Glycosyl transferases group 1	-	-	-	-	-	-	-	-	-	-	-	-	Glyco_trans_1_4,Glyco_trans_4_4,Glyco_transf_4,Glycos_transf_1
>1239	443906.CMM_2191	6.95e-75	230	COG3639@1|root,COG3639@2|Bacteria,2IAPI@201174|Actinobacteria,4FMKD@85023|Microbacteriaceae	201174|Actinobacteria	P	Binding-protein-dependent transport system inner membrane component	-	-	-	ko:K02042	ko02010,map02010	M00223	-	-	ko00000,ko00001,ko00002,ko02000	3.A.1.9	-	-	BPD_transp_1
>1240	443906.CMM_2192	7.52e-40	138	COG3638@1|root,COG3638@2|Bacteria,2GK02@201174|Actinobacteria,4FKWP@85023|Microbacteriaceae	201174|Actinobacteria	P	Part of the ABC transporter complex PhnCDE involved in phosphonates import. Responsible for energy coupling to the transport system	phnC	-	3.6.3.28	ko:K02041	ko02010,map02010	M00223	-	-	ko00000,ko00001,ko00002,ko01000,ko02000	3.A.1.9	-	-	ABC_tran
>1241	443906.CMM_2192	7.4e-51	168	COG3638@1|root,COG3638@2|Bacteria,2GK02@201174|Actinobacteria,4FKWP@85023|Microbacteriaceae	201174|Actinobacteria	P	Part of the ABC transporter complex PhnCDE involved in phosphonates import. Responsible for energy coupling to the transport system	phnC	-	3.6.3.28	ko:K02041	ko02010,map02010	M00223	-	-	ko00000,ko00001,ko00002,ko01000,ko02000	3.A.1.9	-	-	ABC_tran
>1242	443906.CMM_2193	6.67e-37	132	COG3221@1|root,COG3221@2|Bacteria,2I7EX@201174|Actinobacteria,4FN6X@85023|Microbacteriaceae	201174|Actinobacteria	P	ABC transporter, phosphonate, periplasmic substrate-binding protein	-	-	-	ko:K02044	ko02010,map02010	M00223	-	-	ko00000,ko00001,ko00002,ko02000	3.A.1.9	-	-	Phosphonate-bd
>1243	288705.RSal33209_1533	2.98e-17	79	COG3221@1|root,COG3221@2|Bacteria,2I7EX@201174|Actinobacteria,1WB1F@1268|Micrococcaceae	201174|Actinobacteria	P	ABC transporter, phosphonate, periplasmic substrate-binding protein	-	-	-	ko:K02044	ko02010,map02010	M00223	-	-	ko00000,ko00001,ko00002,ko02000	3.A.1.9	-	-	Phosphonate-bd
>1244	443906.CMM_2193	7.37e-54	177	COG3221@1|root,COG3221@2|Bacteria,2I7EX@201174|Actinobacteria,4FN6X@85023|Microbacteriaceae	201174|Actinobacteria	P	ABC transporter, phosphonate, periplasmic substrate-binding protein	-	-	-	ko:K02044	ko02010,map02010	M00223	-	-	ko00000,ko00001,ko00002,ko02000	3.A.1.9	-	-	Phosphonate-bd
>1246	443906.CMM_2195	2.07e-191	560	COG0403@1|root,COG1003@1|root,COG0403@2|Bacteria,COG1003@2|Bacteria,2GJ11@201174|Actinobacteria,4FMZ0@85023|Microbacteriaceae	201174|Actinobacteria	E	The glycine cleavage system catalyzes the degradation of glycine. The P protein binds the alpha-amino group of glycine through its pyridoxal phosphate cofactor	gcvP	GO:0005575,GO:0005618,GO:0005623,GO:0005886,GO:0008150,GO:0016020,GO:0030312,GO:0040007,GO:0044464,GO:0071944	1.4.4.2	ko:K00281,ko:K00283	ko00260,ko00630,ko01100,ko01110,ko01130,ko01200,map00260,map00630,map01100,map01110,map01130,map01200	M00532	R01221,R03425	RC00022,RC00929,RC02834,RC02880	ko00000,ko00001,ko00002,ko01000	-	-	-	GDC-P
>1249	1001240.GY21_01625	6.61e-14	76.3	COG0403@1|root,COG1003@1|root,COG0403@2|Bacteria,COG1003@2|Bacteria,2GJ11@201174|Actinobacteria,4FMZ0@85023|Microbacteriaceae	201174|Actinobacteria	E	The glycine cleavage system catalyzes the degradation of glycine. The P protein binds the alpha-amino group of glycine through its pyridoxal phosphate cofactor	gcvP	GO:0005575,GO:0005618,GO:0005623,GO:0005886,GO:0008150,GO:0016020,GO:0030312,GO:0040007,GO:0044464,GO:0071944	1.4.4.2	ko:K00281,ko:K00283	ko00260,ko00630,ko01100,ko01110,ko01130,ko01200,map00260,map00630,map01100,map01110,map01130,map01200	M00532	R01221,R03425	RC00022,RC00929,RC02834,RC02880	ko00000,ko00001,ko00002,ko01000	-	-	-	GDC-P
>1252	443906.CMM_2197	1.09e-104	313	COG0404@1|root,COG0404@2|Bacteria,2GJ47@201174|Actinobacteria,4FKQ2@85023|Microbacteriaceae	201174|Actinobacteria	E	The glycine cleavage system catalyzes the degradation of glycine	gcvT	-	2.1.2.10	ko:K00605	ko00260,ko00630,ko00670,ko01100,ko01110,ko01130,ko01200,map00260,map00630,map00670,map01100,map01110,map01130,map01200	M00532	R01221,R02300,R04125	RC00022,RC00069,RC00183,RC02834	ko00000,ko00001,ko00002,ko01000	-	-	-	GCV_T,GCV_T_C
>1253	443906.CMM_2197	8.69e-158	450	COG0404@1|root,COG0404@2|Bacteria,2GJ47@201174|Actinobacteria,4FKQ2@85023|Microbacteriaceae	201174|Actinobacteria	E	The glycine cleavage system catalyzes the degradation of glycine	gcvT	-	2.1.2.10	ko:K00605	ko00260,ko00630,ko00670,ko01100,ko01110,ko01130,ko01200,map00260,map00630,map00670,map01100,map01110,map01130,map01200	M00532	R01221,R02300,R04125	RC00022,RC00069,RC00183,RC02834	ko00000,ko00001,ko00002,ko01000	-	-	-	GCV_T,GCV_T_C
>1254	31964.CMS2225	3.64e-13	65.5	2CH9A@1|root,33I4V@2|Bacteria,2H5ZY@201174|Actinobacteria	201174|Actinobacteria	S	SseB protein N-terminal domain	-	-	-	-	-	-	-	-	-	-	-	-	SseB
>1255	31964.CMS2225	2.44e-53	172	2CH9A@1|root,33I4V@2|Bacteria,2H5ZY@201174|Actinobacteria	201174|Actinobacteria	S	SseB protein N-terminal domain	-	-	-	-	-	-	-	-	-	-	-	-	SseB
>1257	443906.CMM_2200	1.61e-164	463	COG2372@1|root,COG2372@2|Bacteria,2HSN8@201174|Actinobacteria,4FPHK@85023|Microbacteriaceae	201174|Actinobacteria	S	CopC domain	-	-	-	ko:K07156	-	-	-	-	ko00000,ko02000	9.B.62.2	-	-	CopC
>1258	436229.JOEH01000031_gene3830	2.02e-19	89.7	COG0520@1|root,COG0520@2|Bacteria,2GIVK@201174|Actinobacteria,2NHBT@228398|Streptacidiphilus	201174|Actinobacteria	E	Cys/Met metabolism PLP-dependent enzyme	sufS	-	2.8.1.7,4.4.1.16	ko:K11717	ko00450,ko01100,map00450,map01100	-	R03599,R11528	RC00961,RC01789,RC02313	ko00000,ko00001,ko01000	-	-	-	Aminotran_5
>1259	67373.JOBF01000083_gene5297	5.34e-21	86.7	COG0520@1|root,COG0520@2|Bacteria,2GIVK@201174|Actinobacteria	201174|Actinobacteria	E	Catalyzes the removal of elemental sulfur and selenium atoms from L-cysteine, L-cystine, L-selenocysteine, and L- selenocystine to produce L-alanine	sufS	-	2.8.1.7,4.4.1.16	ko:K11717	ko00450,ko01100,map00450,map01100	-	R03599,R11528	RC00961,RC01789,RC02313	ko00000,ko00001,ko01000	-	-	-	Aminotran_5
>1260	443906.CMM_2201	7.07e-80	248	COG0520@1|root,COG0520@2|Bacteria,2GIVK@201174|Actinobacteria,4FMA5@85023|Microbacteriaceae	201174|Actinobacteria	E	Catalyzes the removal of elemental sulfur and selenium atoms from L-cysteine, L-cystine, L-selenocysteine, and L- selenocystine to produce L-alanine	sufS	GO:0005575,GO:0005623,GO:0005886,GO:0008150,GO:0016020,GO:0040007,GO:0044464,GO:0071944	2.8.1.7,4.4.1.16	ko:K11717	ko00450,ko01100,map00450,map01100	-	R03599,R11528	RC00961,RC01789,RC02313	ko00000,ko00001,ko01000	-	-	-	Aminotran_5
>1262	443906.CMM_2202	1.82e-74	224	COG0822@1|root,COG0822@2|Bacteria,2IHY9@201174|Actinobacteria,4FPNA@85023|Microbacteriaceae	201174|Actinobacteria	C	NifU-like N terminal domain	iscU	-	-	ko:K04488	-	-	-	-	ko00000	-	-	-	NifU_N
>1263	443906.CMM_2203	3.36e-17	75.5	COG4572@1|root,COG4572@2|Bacteria,2IMHQ@201174|Actinobacteria,4FP6H@85023|Microbacteriaceae	201174|Actinobacteria	S	ChaB	-	-	-	-	-	-	-	-	-	-	-	-	ChaB,Rho_N
>1264	443906.CMM_2204	2.38e-227	652	COG2010@1|root,COG3391@1|root,COG5263@1|root,COG2010@2|Bacteria,COG3391@2|Bacteria,COG5263@2|Bacteria,2I5GU@201174|Actinobacteria,4FTPE@85023|Microbacteriaceae	201174|Actinobacteria	C	repeat protein	-	-	-	-	-	-	-	-	-	-	-	-	Big_3,Big_4,F5_F8_type_C,Glyco_hydro_43
>1265	1122138.AQUZ01000063_gene5311	3.24e-23	99	COG5263@1|root,COG5263@2|Bacteria,2I5GU@201174|Actinobacteria	201174|Actinobacteria	E	Cytochrome c	-	-	-	-	-	-	-	-	-	-	-	-	Big_3,Big_4,F5_F8_type_C,Glyco_hydro_43
>1266	443906.CMM_2204	1.83e-213	615	COG2010@1|root,COG3391@1|root,COG5263@1|root,COG2010@2|Bacteria,COG3391@2|Bacteria,COG5263@2|Bacteria,2I5GU@201174|Actinobacteria,4FTPE@85023|Microbacteriaceae	201174|Actinobacteria	C	repeat protein	-	-	-	-	-	-	-	-	-	-	-	-	Big_3,Big_4,F5_F8_type_C,Glyco_hydro_43
>1268	443906.CMM_2205	3.76e-31	113	COG1670@1|root,COG1670@2|Bacteria,2IM1H@201174|Actinobacteria,4FPY7@85023|Microbacteriaceae	201174|Actinobacteria	J	Acetyltransferase (GNAT) domain	-	-	-	-	-	-	-	-	-	-	-	-	Acetyltransf_3
>1269	443906.CMM_2206	2.71e-195	550	2C1KH@1|root,348R5@2|Bacteria,2GRS0@201174|Actinobacteria,4FQ9Y@85023|Microbacteriaceae	201174|Actinobacteria	S	Probable Zinc-ribbon domain	-	-	-	-	-	-	-	-	-	-	-	-	DUF4379
>1273	443906.CMM_2212	3.48e-235	656	COG0531@1|root,COG0531@2|Bacteria,2HEKZ@201174|Actinobacteria,4FRCZ@85023|Microbacteriaceae	201174|Actinobacteria	E	Amino acid permease	-	-	-	-	-	-	-	-	-	-	-	-	AA_permease_2
>1274	443906.CMM_2212	1.73e-57	191	COG0531@1|root,COG0531@2|Bacteria,2HEKZ@201174|Actinobacteria,4FRCZ@85023|Microbacteriaceae	201174|Actinobacteria	E	Amino acid permease	-	-	-	-	-	-	-	-	-	-	-	-	AA_permease_2
>1275	443906.CMM_2213	1.65e-97	284	COG0589@1|root,COG0589@2|Bacteria,2IN58@201174|Actinobacteria	201174|Actinobacteria	T	Universal stress protein family	-	-	-	-	-	-	-	-	-	-	-	-	Usp
>1276	443906.CMM_2214	8.21e-57	178	COG0526@1|root,COG0526@2|Bacteria,2GP7J@201174|Actinobacteria,4FNQ0@85023|Microbacteriaceae	201174|Actinobacteria	CO	Redoxin	-	-	-	-	-	-	-	-	-	-	-	-	AhpC-TSA,Redoxin
>1277	136273.GY22_06350	3.79e-14	72	COG0526@1|root,COG0526@2|Bacteria,2GP7J@201174|Actinobacteria,1W930@1268|Micrococcaceae	201174|Actinobacteria	CO	Redoxin	resA	-	-	-	-	-	-	-	-	-	-	-	AhpC-TSA,Redoxin
>1278	443906.CMM_2215	7.58e-98	285	2DEYK@1|root,2ZPSS@2|Bacteria	2|Bacteria	M	Putative peptidoglycan binding domain	-	-	-	-	-	-	-	-	-	-	-	-	PG_binding_1
>1279	443906.CMM_2216	3.98e-32	112	2E9BA@1|root,333J5@2|Bacteria,2GRTP@201174|Actinobacteria,4FQ2N@85023|Microbacteriaceae	201174|Actinobacteria	-	-	-	-	-	-	-	-	-	-	-	-	-	-	DUF2510,DUF4177
>1280	443906.CMM_2217	3.26e-310	848	COG1113@1|root,COG1113@2|Bacteria,2GJ0X@201174|Actinobacteria,4FM8F@85023|Microbacteriaceae	201174|Actinobacteria	E	Amino acid permease	gabP	-	-	ko:K03293,ko:K11735	-	-	-	-	ko00000,ko02000	2.A.3.1,2.A.3.1.4,2.A.3.1.5	-	iNJ661.Rv0522	AA_permease
>1281	31964.CMS2404	2.78e-156	439	COG0406@1|root,COG0406@2|Bacteria,2GK8N@201174|Actinobacteria,4FKKE@85023|Microbacteriaceae	201174|Actinobacteria	G	Phosphoglycerate mutase family	-	-	5.4.2.11	ko:K01834	ko00010,ko00260,ko00680,ko01100,ko01110,ko01120,ko01130,ko01200,ko01230,ko04922,ko05230,map00010,map00260,map00680,map01100,map01110,map01120,map01130,map01200,map01230,map04922,map05230	M00001,M00002,M00003	R01518	RC00536	ko00000,ko00001,ko00002,ko01000,ko04131,ko04147	-	-	-	His_Phos_1
>1283	443906.CMM_2220	3.67e-178	496	COG5032@1|root,COG5032@2|Bacteria,2GME7@201174|Actinobacteria,4FKMM@85023|Microbacteriaceae	201174|Actinobacteria	BDLTU	Phosphatidylinositol	-	-	-	-	-	-	-	-	-	-	-	-	-
>1286	1273125.Rrhod_2551	3.37e-25	96.3	COG0012@1|root,COG0012@2|Bacteria,2GIXI@201174|Actinobacteria,4FUE2@85025|Nocardiaceae	201174|Actinobacteria	J	ATPase that binds to both the 70S ribosome and the 50S ribosomal subunit in a nucleotide-independent manner	ychF	-	-	ko:K06942	-	-	-	-	ko00000,ko03009	-	-	-	MMR_HSR1,YchF-GTPase_C
>1287	443906.CMM_2223	8.26e-154	441	COG0012@1|root,COG0012@2|Bacteria,2GIXI@201174|Actinobacteria,4FKCD@85023|Microbacteriaceae	201174|Actinobacteria	J	ATPase that binds to both the 70S ribosome and the 50S ribosomal subunit in a nucleotide-independent manner	ychF	-	-	ko:K06942	-	-	-	-	ko00000,ko03009	-	-	-	MMR_HSR1,YchF-GTPase_C
>1288	443906.CMM_2224	1.7e-142	402	COG0847@1|root,COG0847@2|Bacteria,2IFVF@201174|Actinobacteria,4FNCN@85023|Microbacteriaceae	201174|Actinobacteria	L	EXOIII	-	-	2.7.7.7	ko:K02342	ko00230,ko00240,ko01100,ko03030,ko03430,ko03440,map00230,map00240,map01100,map03030,map03430,map03440	M00260	R00375,R00376,R00377,R00378	RC02795	ko00000,ko00001,ko00002,ko01000,ko03032,ko03400	-	-	-	BRCT,RNase_T
>1289	443906.CMM_2225	8.01e-257	712	COG1322@1|root,COG1322@2|Bacteria,2GP4U@201174|Actinobacteria,4FMID@85023|Microbacteriaceae	201174|Actinobacteria	S	RmuC family	rmuC	-	-	ko:K09760	-	-	-	-	ko00000	-	-	-	RmuC
>1290	443906.CMM_2226	1.62e-224	622	COG0191@1|root,COG0191@2|Bacteria,2GM5P@201174|Actinobacteria,4FKPH@85023|Microbacteriaceae	201174|Actinobacteria	G	Fructose-bisphosphate aldolase class-II	fbaA	GO:0003674,GO:0003824,GO:0004332,GO:0005488,GO:0005515,GO:0005575,GO:0005576,GO:0005618,GO:0005622,GO:0005623,GO:0005737,GO:0005829,GO:0005886,GO:0005975,GO:0005996,GO:0006006,GO:0006082,GO:0006090,GO:0006091,GO:0006094,GO:0006096,GO:0006139,GO:0006163,GO:0006164,GO:0006165,GO:0006725,GO:0006732,GO:0006733,GO:0006753,GO:0006754,GO:0006757,GO:0006793,GO:0006796,GO:0006807,GO:0008150,GO:0008152,GO:…	4.1.2.13	ko:K01624	ko00010,ko00030,ko00051,ko00680,ko00710,ko01100,ko01110,ko01120,ko01130,ko01200,ko01230,map00010,map00030,map00051,map00680,map00710,map01100,map01110,map01120,map01130,map01200,map01230	M00001,M00003,M00165,M00167,M00344,M00345	R01068,R01070,R01829,R02568	RC00438,RC00439,RC00603,RC00604	ko00000,ko00001,ko00002,ko01000	-	-	-	F_bP_aldolase
>1291	443906.CMM_2227	1.19e-151	431	29A2T@1|root,2ZX46@2|Bacteria,2GZAM@201174|Actinobacteria,4FQIM@85023|Microbacteriaceae	201174|Actinobacteria	-	-	-	-	-	-	-	-	-	-	-	-	-	-	-
>1292	443906.CMM_2228	8.43e-68	213	COG0761@1|root,COG0761@2|Bacteria,2GIZ7@201174|Actinobacteria,4FKVM@85023|Microbacteriaceae	201174|Actinobacteria	IM	Catalyzes the conversion of 1-hydroxy-2-methyl-2-(E)- butenyl 4-diphosphate (HMBPP) into a mixture of isopentenyl diphosphate (IPP) and dimethylallyl diphosphate (DMAPP). Acts in the terminal step of the DOXP MEP pathway for isoprenoid precursor biosynthesis	ispH	-	1.17.7.4	ko:K03527	ko00900,ko01100,ko01110,ko01130,map00900,map01100,map01110,map01130	M00096	R05884,R08210	RC01137,RC01487	ko00000,ko00001,ko00002,ko01000	-	-	-	LYTB
>1294	443906.CMM_0841	3.18e-128	363	COG0221@1|root,COG0221@2|Bacteria,2GM7F@201174|Actinobacteria,4FN1T@85023|Microbacteriaceae	201174|Actinobacteria	C	Catalyzes the hydrolysis of inorganic pyrophosphate (PPi) forming two phosphate ions	ppa	GO:0000287,GO:0003674,GO:0003824,GO:0004427,GO:0005488,GO:0005575,GO:0005622,GO:0005623,GO:0005737,GO:0005829,GO:0005886,GO:0006793,GO:0006796,GO:0008150,GO:0008152,GO:0009987,GO:0016020,GO:0016462,GO:0016787,GO:0016817,GO:0016818,GO:0043167,GO:0043169,GO:0044237,GO:0044424,GO:0044444,GO:0044464,GO:0046872,GO:0071944	3.6.1.1	ko:K01507	ko00190,map00190	-	-	-	ko00000,ko00001,ko01000	-	-	iNJ661.Rv3628	Pyrophosphatase
>1295	443906.CMM_0840	6.84e-229	642	COG0791@1|root,COG0791@2|Bacteria,2GIWB@201174|Actinobacteria,4FKYP@85023|Microbacteriaceae	201174|Actinobacteria	M	NlpC/P60 family	-	-	-	ko:K21471	-	-	-	-	ko00000,ko01000,ko01002,ko01011	-	-	-	NLPC_P60,SH3_3
>1296	443906.CMM_0839	5.83e-291	796	COG0739@1|root,COG1842@1|root,COG0739@2|Bacteria,COG1842@2|Bacteria,2GXEC@201174|Actinobacteria,4FM7P@85023|Microbacteriaceae	201174|Actinobacteria	M	Peptidase family M23	-	-	-	ko:K21471	-	-	-	-	ko00000,ko01000,ko01002,ko01011	-	-	-	Peptidase_M23
>1300	443906.CMM_0838	8.33e-116	332	COG2110@1|root,COG2110@2|Bacteria,2IFEC@201174|Actinobacteria,4FNVU@85023|Microbacteriaceae	201174|Actinobacteria	S	Appr-1'-p processing enzyme	lppD	GO:0005575,GO:0005576,GO:0005623,GO:0005886,GO:0016020,GO:0044464,GO:0071944	-	-	-	-	-	-	-	-	-	-	Macro
>1301	443906.CMM_0837	0	1245	COG3387@1|root,COG3387@2|Bacteria,2GJAD@201174|Actinobacteria,4FKXE@85023|Microbacteriaceae	201174|Actinobacteria	G	Glycosyl hydrolases family 15	wcoR	-	-	-	-	-	-	-	-	-	-	-	Glyco_hydro_15
>1302	443906.CMM_0836	5.97e-185	514	COG3361@1|root,COG3361@2|Bacteria,2I6N0@201174|Actinobacteria,4FNZS@85023|Microbacteriaceae	201174|Actinobacteria	S	Uncharacterized conserved protein (COG2071)	wcoQ	-	-	ko:K09166	-	-	-	-	ko00000	-	-	-	DUF2071
>1304	443906.pCM1_0018	4.7e-135	387	COG2356@1|root,COG2356@2|Bacteria,2GJ38@201174|Actinobacteria,4FKUG@85023|Microbacteriaceae	201174|Actinobacteria	L	Protein of unknown function (DUF1524)	-	-	-	-	-	-	-	-	-	-	-	-	DUF1524
>1306	443906.CMM_0062	4.22e-77	236	2F71V@1|root,33ZHG@2|Bacteria,2H77X@201174|Actinobacteria	201174|Actinobacteria	S	Single-strand binding protein family	-	-	-	ko:K03111	ko03030,ko03430,ko03440,map03030,map03430,map03440	-	-	-	ko00000,ko00001,ko03029,ko03032,ko03400	-	-	-	SSB
>1310	1389489.O159_18290	1.14e-57	184	COG4227@1|root,COG4227@2|Bacteria,2I2PD@201174|Actinobacteria,4FTTV@85023|Microbacteriaceae	201174|Actinobacteria	L	Pfam:DUF955	-	-	-	-	-	-	-	-	-	-	-	-	DUF1738,Peptidase_M78
>1315	1150399.AQYK01000001_gene544	4.3e-133	402	COG1475@1|root,COG1475@2|Bacteria,2I9VV@201174|Actinobacteria	201174|Actinobacteria	K	ParB domain protein nuclease	-	-	-	ko:K03497	-	-	-	-	ko00000,ko03000,ko03036,ko04812	-	-	-	ParBc
>1319	443906.CMM_0061	1.03e-141	408	COG2184@1|root,COG2184@2|Bacteria,2IN0D@201174|Actinobacteria,4FPUX@85023|Microbacteriaceae	201174|Actinobacteria	D	Fic/DOC family	fic	-	-	ko:K04095	-	-	-	-	ko00000,ko03036	-	-	-	Fic
>1321	443906.CMM_0060	1.63e-85	253	2DW0B@1|root,33XXM@2|Bacteria,2IKEK@201174|Actinobacteria,4FSMI@85023|Microbacteriaceae	201174|Actinobacteria	-	-	-	-	-	-	-	-	-	-	-	-	-	-	-
>1324	443906.CMM_0047	2.29e-17	76.3	28Y0H@1|root,2ZJW6@2|Bacteria,2H025@201174|Actinobacteria,4FT6D@85023|Microbacteriaceae	201174|Actinobacteria	-	-	-	-	-	-	-	-	-	-	-	-	-	-	-
>1327	31964.CMS2985	7.57e-33	115	COG3422@1|root,COG3422@2|Bacteria	2|Bacteria	S	double-strand break repair	-	-	-	-	-	-	-	-	-	-	-	-	DUF1508
>1328	443906.CMM_0074	2.68e-47	151	2BES7@1|root,328HT@2|Bacteria,2HEAX@201174|Actinobacteria	201174|Actinobacteria	S	Uncharacterized protein conserved in bacteria (DUF2188)	-	-	-	-	-	-	-	-	-	-	-	-	DUF2188
>1329	509635.N824_16070	1.02e-19	80.5	arCOG12966@1|root,3325K@2|Bacteria,4NXI4@976|Bacteroidetes	976|Bacteroidetes	-	-	-	-	-	-	-	-	-	-	-	-	-	-	-
>1331	1203622.HMPREF1290_00725	3.36e-60	193	2CM5B@1|root,32SDR@2|Bacteria,2GUKY@201174|Actinobacteria,22JMX@1653|Corynebacteriaceae	201174|Actinobacteria	-	-	-	-	-	-	-	-	-	-	-	-	-	-	-
>1334	443906.CMM_0055	9.7e-226	629	COG5340@1|root,COG5340@2|Bacteria,2HTWB@201174|Actinobacteria,4FSAT@85023|Microbacteriaceae	201174|Actinobacteria	K	Transcriptional regulator, AbiEi antitoxin	-	-	-	-	-	-	-	-	-	-	-	-	AbiEi_4
>1335	443906.CMM_0054	7.47e-210	582	2D089@1|root,32T81@2|Bacteria,2IHKJ@201174|Actinobacteria,4FP71@85023|Microbacteriaceae	201174|Actinobacteria	S	Nucleotidyl transferase AbiEii toxin, Type IV TA system	-	-	-	-	-	-	-	-	-	-	-	-	AbiEii
>1346	31964.CMS2989	5.57e-148	423	COG0265@1|root,COG0265@2|Bacteria	2|Bacteria	O	serine-type endopeptidase activity	-	-	-	-	-	-	-	-	-	-	-	-	Laminin_G_3,N-glycanase_C,Trypsin,Trypsin_2
>1350	31964.CMS2989	1.75e-131	381	COG0265@1|root,COG0265@2|Bacteria	2|Bacteria	O	serine-type endopeptidase activity	-	-	-	-	-	-	-	-	-	-	-	-	Laminin_G_3,N-glycanase_C,Trypsin,Trypsin_2
>1351	31964.CMS2989	1.02e-77	244	COG0265@1|root,COG0265@2|Bacteria	2|Bacteria	O	serine-type endopeptidase activity	-	-	-	-	-	-	-	-	-	-	-	-	Laminin_G_3,N-glycanase_C,Trypsin,Trypsin_2
>1358	1349820.M707_20870	3.18e-161	474	28IPW@1|root,2Z8PQ@2|Bacteria,2HQJM@201174|Actinobacteria	201174|Actinobacteria	-	-	-	-	-	-	-	-	-	-	-	-	-	-	-
>1359	1349820.M707_20865	9.41e-71	237	2D2AG@1|root,32TCD@2|Bacteria,2IARE@201174|Actinobacteria	201174|Actinobacteria	-	-	-	-	-	-	-	-	-	-	-	-	-	-	-
>1360	1349820.M707_20860	8.6e-54	181	2DRVP@1|root,33D9Z@2|Bacteria,2ID6A@201174|Actinobacteria	201174|Actinobacteria	-	-	-	-	-	-	-	-	-	-	-	-	-	-	-
>1363	1150399.AQYK01000001_gene1196	8.58e-46	168	COG1073@1|root,COG1073@2|Bacteria,2GMK3@201174|Actinobacteria,4FM70@85023|Microbacteriaceae	201174|Actinobacteria	S	Alpha/beta hydrolase family	-	-	-	ko:K06889	-	-	-	-	ko00000	-	-	-	Abhydrolase_1,Abhydrolase_6,Hydrolase_4
>1369	1001240.GY21_05710	6.45e-188	544	COG1846@1|root,COG1846@2|Bacteria,2IIX2@201174|Actinobacteria,4FSG0@85023|Microbacteriaceae	201174|Actinobacteria	K	Transcriptional regulator	-	-	-	-	-	-	-	-	-	-	-	-	-
>1370	1001240.GY21_17750	8.18e-139	399	COG1192@1|root,COG1192@2|Bacteria,2IMWY@201174|Actinobacteria,4FR8D@85023|Microbacteriaceae	201174|Actinobacteria	D	AAA domain	-	-	-	-	-	-	-	-	-	-	-	-	AAA_31
>1374	31964.CMS0033	0	1716	COG3209@1|root,COG3209@2|Bacteria,2GMBB@201174|Actinobacteria,4FM2F@85023|Microbacteriaceae	201174|Actinobacteria	M	RHS Repeat	-	-	-	-	-	-	-	-	-	-	-	-	RHS_repeat
>1376	31964.pCSL0012	1.43e-69	233	COG0477@1|root,COG2814@2|Bacteria,2GMU2@201174|Actinobacteria	201174|Actinobacteria	EGP	Major Facilitator Superfamily	-	-	-	-	-	-	-	-	-	-	-	-	MFS_1
>1377	31964.pCSL0011	9.81e-60	186	2C4MW@1|root,32RKK@2|Bacteria,2IQ6A@201174|Actinobacteria,4FQ8N@85023|Microbacteriaceae	201174|Actinobacteria	S	Lsr2	lsr2	-	-	-	-	-	-	-	-	-	-	-	Lsr2
>1378	266940.Krad_1903	1.08e-55	185	COG2135@1|root,COG2135@2|Bacteria,2GKY8@201174|Actinobacteria	201174|Actinobacteria	S	Belongs to the SOS response-associated peptidase family	-	-	-	-	-	-	-	-	-	-	-	-	SRAP
>1390	31964.CMS1303	2.11e-21	93.6	COG2755@1|root,COG2755@2|Bacteria	2|Bacteria	E	lipolytic protein G-D-S-L family	-	-	-	-	-	-	-	-	-	-	-	-	GAF,Lipase_GDSL_2
>1394	443906.CMM_0838	7.24e-101	295	COG2110@1|root,COG2110@2|Bacteria,2IFEC@201174|Actinobacteria,4FNVU@85023|Microbacteriaceae	201174|Actinobacteria	S	Appr-1'-p processing enzyme	lppD	GO:0005575,GO:0005576,GO:0005623,GO:0005886,GO:0016020,GO:0044464,GO:0071944	-	-	-	-	-	-	-	-	-	-	Macro
>1398	443906.CMM_0839	1.74e-237	662	COG0739@1|root,COG1842@1|root,COG0739@2|Bacteria,COG1842@2|Bacteria,2GXEC@201174|Actinobacteria,4FM7P@85023|Microbacteriaceae	201174|Actinobacteria	M	Peptidase family M23	-	-	-	ko:K21471	-	-	-	-	ko00000,ko01000,ko01002,ko01011	-	-	-	Peptidase_M23
>1399	443906.CMM_0840	1.52e-118	358	COG0791@1|root,COG0791@2|Bacteria,2GIWB@201174|Actinobacteria,4FKYP@85023|Microbacteriaceae	201174|Actinobacteria	M	NlpC/P60 family	-	-	-	ko:K21471	-	-	-	-	ko00000,ko01000,ko01002,ko01011	-	-	-	NLPC_P60,SH3_3
>1400	1121924.ATWH01000001_gene4220	1.14e-26	108	COG0791@1|root,COG0791@2|Bacteria,2GIWB@201174|Actinobacteria,4FKYP@85023|Microbacteriaceae	201174|Actinobacteria	M	NlpC/P60 family	-	-	-	ko:K21471	-	-	-	-	ko00000,ko01000,ko01002,ko01011	-	-	-	NLPC_P60,SH3_3
>1401	31964.CMS0096	5.89e-119	340	COG0221@1|root,COG0221@2|Bacteria,2GM7F@201174|Actinobacteria,4FN1T@85023|Microbacteriaceae	201174|Actinobacteria	C	Catalyzes the hydrolysis of inorganic pyrophosphate (PPi) forming two phosphate ions	ppa	GO:0000287,GO:0003674,GO:0003824,GO:0004427,GO:0005488,GO:0005575,GO:0005622,GO:0005623,GO:0005737,GO:0005829,GO:0005886,GO:0006793,GO:0006796,GO:0008150,GO:0008152,GO:0009987,GO:0016020,GO:0016462,GO:0016787,GO:0016817,GO:0016818,GO:0043167,GO:0043169,GO:0044237,GO:0044424,GO:0044444,GO:0044464,GO:0046872,GO:0071944	3.6.1.1	ko:K01507	ko00190,map00190	-	-	-	ko00000,ko00001,ko01000	-	-	iNJ661.Rv3628	Pyrophosphatase
>1402	443906.CMM_0842	1.16e-208	581	COG0037@1|root,COG0037@2|Bacteria,2GJR4@201174|Actinobacteria,4FKUB@85023|Microbacteriaceae	201174|Actinobacteria	D	Ligates lysine onto the cytidine present at position 34 of the AUA codon-specific tRNA(Ile) that contains the anticodon CAU, in an ATP-dependent manner. Cytidine is converted to lysidine, thus changing the amino acid specificity of the tRNA from methionine to isoleucine	tilS	GO:0008150,GO:0040007	2.4.2.8,6.3.4.19	ko:K00760,ko:K04075	ko00230,ko00983,ko01100,ko01110,map00230,map00983,map01100,map01110	-	R00190,R01132,R01229,R02142,R08237,R08238,R08245,R09597	RC00063,RC00122,RC02633,RC02634	ko00000,ko00001,ko01000,ko03016	-	-	-	ATP_bind_3,TilS
>1403	31964.CMS0098	2.88e-119	342	COG0634@1|root,COG0634@2|Bacteria,2GMDZ@201174|Actinobacteria,4FM07@85023|Microbacteriaceae	201174|Actinobacteria	F	Phosphoribosyl transferase domain	hpt	-	2.4.2.8	ko:K00760	ko00230,ko00983,ko01100,ko01110,map00230,map00983,map01100,map01110	-	R00190,R01132,R01229,R02142,R08237,R08238,R08245	RC00063,RC00122	ko00000,ko00001,ko01000	-	-	-	Pribosyltran
>1404	31964.CMS0099	0	1270	COG0465@1|root,COG0465@2|Bacteria,2GJ4Q@201174|Actinobacteria,4FKK0@85023|Microbacteriaceae	201174|Actinobacteria	O	Acts as a processive, ATP-dependent zinc metallopeptidase for both cytoplasmic and membrane proteins. Plays a role in the quality control of integral membrane proteins	ftsH	GO:0003674,GO:0003824,GO:0004176,GO:0005575,GO:0005622,GO:0005623,GO:0005737,GO:0005829,GO:0005886,GO:0006508,GO:0006807,GO:0006950,GO:0006979,GO:0008150,GO:0008152,GO:0008233,GO:0008237,GO:0009056,GO:0009057,GO:0010468,GO:0016020,GO:0016462,GO:0016787,GO:0016817,GO:0016818,GO:0016887,GO:0017111,GO:0019222,GO:0019538,GO:0030163,GO:0040007,GO:0042623,GO:0043170,GO:0044238,GO:0044424,GO:0044444,GO:…	-	ko:K03798	-	M00742	-	-	ko00000,ko00002,ko01000,ko01002,ko03110	-	-	-	AAA,FtsH_ext,Peptidase_M41
>1405	443906.CMM_1006	4.26e-272	746	COG0438@1|root,COG0438@2|Bacteria,2GMEW@201174|Actinobacteria,4FM38@85023|Microbacteriaceae	201174|Actinobacteria	M	Glycosyl transferases group 1	-	-	-	-	-	-	-	-	-	-	-	-	Glyco_trans_1_4,Glyco_trans_4_4,Glyco_transf_4,Glycos_transf_1
>1406	443906.CMM_1007	7.37e-170	475	COG1134@1|root,COG1134@2|Bacteria,2GIVF@201174|Actinobacteria,4FKZ2@85023|Microbacteriaceae	201174|Actinobacteria	GM	ATPases associated with a variety of cellular activities	rfbB2	-	3.6.3.40	ko:K01990,ko:K09691,ko:K09693	ko02010,map02010	M00250,M00251,M00254	-	-	ko00000,ko00001,ko00002,ko01000,ko02000	3.A.1,3.A.1.103,3.A.1.104	-	-	ABC_tran,Wzt_C
>1407	443906.CMM_1008	6.9e-200	554	COG1682@1|root,COG1682@2|Bacteria,2GP5K@201174|Actinobacteria,4FN0R@85023|Microbacteriaceae	201174|Actinobacteria	GM	ABC-2 type transporter	tagG	-	-	ko:K01992	-	M00254	-	-	ko00000,ko00002,ko02000	3.A.1	-	-	ABC2_membrane
>1408	31964.CMS0628	5.16e-188	524	COG1091@1|root,COG1091@2|Bacteria,2GNY8@201174|Actinobacteria,4FMFC@85023|Microbacteriaceae	201174|Actinobacteria	M	Catalyzes the reduction of dTDP-6-deoxy-L-lyxo-4- hexulose to yield dTDP-L-rhamnose	rmlD	GO:0000271,GO:0003674,GO:0003824,GO:0005975,GO:0005976,GO:0006139,GO:0006725,GO:0006807,GO:0008150,GO:0008152,GO:0008831,GO:0009058,GO:0009059,GO:0009225,GO:0009226,GO:0009987,GO:0016051,GO:0016491,GO:0016614,GO:0016616,GO:0018130,GO:0019305,GO:0019438,GO:0033692,GO:0034637,GO:0034641,GO:0034645,GO:0034654,GO:0043170,GO:0044237,GO:0044238,GO:0044249,GO:0044260,GO:0044262,GO:0044264,GO:0044271,GO:…	1.1.1.133,5.1.3.13	ko:K00067,ko:K01790	ko00521,ko00523,ko01130,map00521,map00523,map01130	M00793	R02777,R06514	RC00182,RC01531	ko00000,ko00001,ko00002,ko01000	-	-	-	RmlD_sub_bind,dTDP_sugar_isom
>1409	31964.CMS0629	7.02e-245	671	COG1088@1|root,COG1088@2|Bacteria,2GNDU@201174|Actinobacteria,4FKJH@85023|Microbacteriaceae	201174|Actinobacteria	M	Belongs to the NAD(P)-dependent epimerase dehydratase family. dTDP-glucose dehydratase subfamily	rfbB	-	4.2.1.46	ko:K01710	ko00521,ko00523,ko00525,ko01055,ko01130,map00521,map00523,map00525,map01055,map01130	M00793	R06513	RC00402	ko00000,ko00001,ko00002,ko01000	-	-	-	GDP_Man_Dehyd
>1410	443906.CMM_1011	3.41e-86	255	COG2246@1|root,COG2246@2|Bacteria,2IIQ5@201174|Actinobacteria,4FPSA@85023|Microbacteriaceae	201174|Actinobacteria	S	to be integral membrane proteins with three or four transmembrane spans. They are involved in the synthesis of cell surface polysaccharides	-	-	-	-	-	-	-	-	-	-	-	-	GtrA
>1411	443906.CMM_1012	1.75e-136	386	COG1898@1|root,COG1898@2|Bacteria,2GMW4@201174|Actinobacteria,4FKTI@85023|Microbacteriaceae	201174|Actinobacteria	M	dTDP-4-dehydrorhamnose 3,5-epimerase	rmlC	GO:0000271,GO:0003674,GO:0003824,GO:0005975,GO:0005976,GO:0006139,GO:0006725,GO:0006807,GO:0008150,GO:0008152,GO:0008830,GO:0009058,GO:0009059,GO:0009225,GO:0009226,GO:0009987,GO:0016051,GO:0016853,GO:0016854,GO:0016857,GO:0018130,GO:0019305,GO:0019438,GO:0033692,GO:0034637,GO:0034641,GO:0034645,GO:0034654,GO:0040007,GO:0043170,GO:0044237,GO:0044238,GO:0044249,GO:0044260,GO:0044262,GO:0044264,GO:…	5.1.3.13	ko:K01790	ko00521,ko00523,ko01130,map00521,map00523,map01130	M00793	R06514	RC01531	ko00000,ko00001,ko00002,ko01000	-	-	iNJ661.Rv3465	dTDP_sugar_isom
>1412	443906.CMM_1013	9.14e-204	564	COG1209@1|root,COG1209@2|Bacteria,2GP20@201174|Actinobacteria,4FKXN@85023|Microbacteriaceae	201174|Actinobacteria	M	Catalyzes the formation of dTDP-glucose, from dTTP and glucose 1-phosphate, as well as its pyrophosphorolysis	rfbA	GO:0000271,GO:0000287,GO:0003674,GO:0003824,GO:0005488,GO:0005575,GO:0005618,GO:0005623,GO:0005886,GO:0005975,GO:0005976,GO:0005996,GO:0006006,GO:0006139,GO:0006220,GO:0006725,GO:0006753,GO:0006793,GO:0006796,GO:0006807,GO:0008150,GO:0008152,GO:0008879,GO:0009058,GO:0009059,GO:0009117,GO:0009141,GO:0009147,GO:0009200,GO:0009211,GO:0009219,GO:0009225,GO:0009226,GO:0009262,GO:0009394,GO:0009987,GO:…	2.7.7.24	ko:K00973	ko00521,ko00523,ko00525,ko01130,map00521,map00523,map00525,map01130	M00793	R02328	RC00002	ko00000,ko00001,ko00002,ko01000	-	-	iNJ661.Rv0334	NTP_transferase
>1413	443906.CMM_1014	1.44e-210	584	COG0451@1|root,COG0451@2|Bacteria,2IISR@201174|Actinobacteria,4FRXX@85023|Microbacteriaceae	201174|Actinobacteria	M	GDP-mannose 4,6 dehydratase	-	-	5.1.3.2	ko:K01784	ko00052,ko00520,ko01100,map00052,map00520,map01100	M00361,M00362,M00632	R00291,R02984	RC00289	ko00000,ko00001,ko00002,ko01000	-	-	-	Epimerase
>1414	443906.CMM_1015	1.97e-233	644	COG0463@1|root,COG0463@2|Bacteria,2I3C0@201174|Actinobacteria,4FMCG@85023|Microbacteriaceae	201174|Actinobacteria	M	Glycosyl transferase family 2	wcqE	-	2.4.2.53	ko:K10012	ko00520,ko01503,map00520,map01503	M00721,M00761	R07661	RC00005,RC02954	ko00000,ko00001,ko00002,ko01000,ko01005,ko02000	4.D.2.1.8	GT2	-	Glycos_transf_2
>1415	443906.CMM_1016	3.86e-196	546	COG1215@1|root,COG1215@2|Bacteria,2I3WV@201174|Actinobacteria,4FKJR@85023|Microbacteriaceae	201174|Actinobacteria	M	Glycosyltransferase like family 2	-	-	-	-	-	-	-	-	-	-	-	-	Glycos_transf_2
>1416	31964.CMS0632	3.3e-196	545	COG1209@1|root,COG1209@2|Bacteria,2GP20@201174|Actinobacteria,4FKXN@85023|Microbacteriaceae	201174|Actinobacteria	M	Catalyzes the formation of dTDP-glucose, from dTTP and glucose 1-phosphate, as well as its pyrophosphorolysis	rfbA	GO:0000271,GO:0000287,GO:0003674,GO:0003824,GO:0005488,GO:0005575,GO:0005618,GO:0005623,GO:0005886,GO:0005975,GO:0005976,GO:0005996,GO:0006006,GO:0006139,GO:0006220,GO:0006725,GO:0006753,GO:0006793,GO:0006796,GO:0006807,GO:0008150,GO:0008152,GO:0008879,GO:0009058,GO:0009059,GO:0009117,GO:0009141,GO:0009147,GO:0009200,GO:0009211,GO:0009219,GO:0009225,GO:0009226,GO:0009262,GO:0009394,GO:0009987,GO:…	2.7.7.24	ko:K00973	ko00521,ko00523,ko00525,ko01130,map00521,map00523,map00525,map01130	M00793	R02328	RC00002	ko00000,ko00001,ko00002,ko01000	-	-	iNJ661.Rv0334	NTP_transferase
>1417	31964.CMS0631	1.92e-135	384	COG1898@1|root,COG1898@2|Bacteria,2GMW4@201174|Actinobacteria,4FKTI@85023|Microbacteriaceae	201174|Actinobacteria	M	dTDP-4-dehydrorhamnose 3,5-epimerase	rmlC	GO:0000271,GO:0003674,GO:0003824,GO:0005975,GO:0005976,GO:0006139,GO:0006725,GO:0006807,GO:0008150,GO:0008152,GO:0008830,GO:0009058,GO:0009059,GO:0009225,GO:0009226,GO:0009987,GO:0016051,GO:0016853,GO:0016854,GO:0016857,GO:0018130,GO:0019305,GO:0019438,GO:0033692,GO:0034637,GO:0034641,GO:0034645,GO:0034654,GO:0040007,GO:0043170,GO:0044237,GO:0044238,GO:0044249,GO:0044260,GO:0044262,GO:0044264,GO:…	5.1.3.13	ko:K01790	ko00521,ko00523,ko01130,map00521,map00523,map01130	M00793	R06514	RC01531	ko00000,ko00001,ko00002,ko01000	-	-	iNJ661.Rv3465	dTDP_sugar_isom
>1418	443906.CMM_1011	4.07e-66	205	COG2246@1|root,COG2246@2|Bacteria,2IIQ5@201174|Actinobacteria,4FPSA@85023|Microbacteriaceae	201174|Actinobacteria	S	to be integral membrane proteins with three or four transmembrane spans. They are involved in the synthesis of cell surface polysaccharides	-	-	-	-	-	-	-	-	-	-	-	-	GtrA
>1419	443906.CMM_1010	1.12e-241	663	COG1088@1|root,COG1088@2|Bacteria,2GNDU@201174|Actinobacteria,4FKJH@85023|Microbacteriaceae	201174|Actinobacteria	M	Belongs to the NAD(P)-dependent epimerase dehydratase family. dTDP-glucose dehydratase subfamily	rfbB	-	4.2.1.46	ko:K01710	ko00521,ko00523,ko00525,ko01055,ko01130,map00521,map00523,map00525,map01055,map01130	M00793	R06513	RC00402	ko00000,ko00001,ko00002,ko01000	-	-	-	GDP_Man_Dehyd
>1420	31964.CMS0628	5.03e-195	541	COG1091@1|root,COG1091@2|Bacteria,2GNY8@201174|Actinobacteria,4FMFC@85023|Microbacteriaceae	201174|Actinobacteria	M	Catalyzes the reduction of dTDP-6-deoxy-L-lyxo-4- hexulose to yield dTDP-L-rhamnose	rmlD	GO:0000271,GO:0003674,GO:0003824,GO:0005975,GO:0005976,GO:0006139,GO:0006725,GO:0006807,GO:0008150,GO:0008152,GO:0008831,GO:0009058,GO:0009059,GO:0009225,GO:0009226,GO:0009987,GO:0016051,GO:0016491,GO:0016614,GO:0016616,GO:0018130,GO:0019305,GO:0019438,GO:0033692,GO:0034637,GO:0034641,GO:0034645,GO:0034654,GO:0043170,GO:0044237,GO:0044238,GO:0044249,GO:0044260,GO:0044262,GO:0044264,GO:0044271,GO:…	1.1.1.133,5.1.3.13	ko:K00067,ko:K01790	ko00521,ko00523,ko01130,map00521,map00523,map01130	M00793	R02777,R06514	RC00182,RC01531	ko00000,ko00001,ko00002,ko01000	-	-	-	RmlD_sub_bind,dTDP_sugar_isom
>1421	443906.CMM_1008	7.02e-190	529	COG1682@1|root,COG1682@2|Bacteria,2GP5K@201174|Actinobacteria,4FN0R@85023|Microbacteriaceae	201174|Actinobacteria	GM	ABC-2 type transporter	tagG	-	-	ko:K01992	-	M00254	-	-	ko00000,ko00002,ko02000	3.A.1	-	-	ABC2_membrane
>1422	443906.CMM_1007	2.11e-169	474	COG1134@1|root,COG1134@2|Bacteria,2GIVF@201174|Actinobacteria,4FKZ2@85023|Microbacteriaceae	201174|Actinobacteria	GM	ATPases associated with a variety of cellular activities	rfbB2	-	3.6.3.40	ko:K01990,ko:K09691,ko:K09693	ko02010,map02010	M00250,M00251,M00254	-	-	ko00000,ko00001,ko00002,ko01000,ko02000	3.A.1,3.A.1.103,3.A.1.104	-	-	ABC_tran,Wzt_C
>1423	31964.CMS0625	1.3e-263	723	COG0438@1|root,COG0438@2|Bacteria,2GMEW@201174|Actinobacteria,4FM38@85023|Microbacteriaceae	201174|Actinobacteria	M	Glycosyl transferases group 1	-	-	-	-	-	-	-	-	-	-	-	-	Glyco_trans_1_4,Glyco_trans_4_4,Glyco_transf_4,Glycos_transf_1
>1424	443906.CMM_0844	0	1278	COG0465@1|root,COG0465@2|Bacteria,2GJ4Q@201174|Actinobacteria,4FKK0@85023|Microbacteriaceae	201174|Actinobacteria	O	Acts as a processive, ATP-dependent zinc metallopeptidase for both cytoplasmic and membrane proteins. Plays a role in the quality control of integral membrane proteins	ftsH	GO:0003674,GO:0003824,GO:0004176,GO:0005575,GO:0005622,GO:0005623,GO:0005737,GO:0005829,GO:0005886,GO:0006508,GO:0006807,GO:0006950,GO:0006979,GO:0008150,GO:0008152,GO:0008233,GO:0008237,GO:0009056,GO:0009057,GO:0010468,GO:0016020,GO:0016462,GO:0016787,GO:0016817,GO:0016818,GO:0016887,GO:0017111,GO:0019222,GO:0019538,GO:0030163,GO:0040007,GO:0042623,GO:0043170,GO:0044238,GO:0044424,GO:0044444,GO:…	-	ko:K03798	-	M00742	-	-	ko00000,ko00002,ko01000,ko01002,ko03110	-	-	-	AAA,FtsH_ext,Peptidase_M41
>1425	31964.CMS0098	4.97e-120	343	COG0634@1|root,COG0634@2|Bacteria,2GMDZ@201174|Actinobacteria,4FM07@85023|Microbacteriaceae	201174|Actinobacteria	F	Phosphoribosyl transferase domain	hpt	-	2.4.2.8	ko:K00760	ko00230,ko00983,ko01100,ko01110,map00230,map00983,map01100,map01110	-	R00190,R01132,R01229,R02142,R08237,R08238,R08245	RC00063,RC00122	ko00000,ko00001,ko01000	-	-	-	Pribosyltran
>1426	31964.CMS0097	7.01e-210	584	COG0037@1|root,COG0037@2|Bacteria,2GJR4@201174|Actinobacteria,4FKUB@85023|Microbacteriaceae	201174|Actinobacteria	D	Ligates lysine onto the cytidine present at position 34 of the AUA codon-specific tRNA(Ile) that contains the anticodon CAU, in an ATP-dependent manner. Cytidine is converted to lysidine, thus changing the amino acid specificity of the tRNA from methionine to isoleucine	tilS	GO:0008150,GO:0040007	2.4.2.8,6.3.4.19	ko:K00760,ko:K04075	ko00230,ko00983,ko01100,ko01110,map00230,map00983,map01100,map01110	-	R00190,R01132,R01229,R02142,R08237,R08238,R08245,R09597	RC00063,RC00122,RC02633,RC02634	ko00000,ko00001,ko01000,ko03016	-	-	-	ATP_bind_3,TilS
>1427	443906.CMM_0841	1.1e-123	352	COG0221@1|root,COG0221@2|Bacteria,2GM7F@201174|Actinobacteria,4FN1T@85023|Microbacteriaceae	201174|Actinobacteria	C	Catalyzes the hydrolysis of inorganic pyrophosphate (PPi) forming two phosphate ions	ppa	GO:0000287,GO:0003674,GO:0003824,GO:0004427,GO:0005488,GO:0005575,GO:0005622,GO:0005623,GO:0005737,GO:0005829,GO:0005886,GO:0006793,GO:0006796,GO:0008150,GO:0008152,GO:0009987,GO:0016020,GO:0016462,GO:0016787,GO:0016817,GO:0016818,GO:0043167,GO:0043169,GO:0044237,GO:0044424,GO:0044444,GO:0044464,GO:0046872,GO:0071944	3.6.1.1	ko:K01507	ko00190,map00190	-	-	-	ko00000,ko00001,ko01000	-	-	iNJ661.Rv3628	Pyrophosphatase
>1429	443906.CMM_0839	2.6e-248	689	COG0739@1|root,COG1842@1|root,COG0739@2|Bacteria,COG1842@2|Bacteria,2GXEC@201174|Actinobacteria,4FM7P@85023|Microbacteriaceae	201174|Actinobacteria	M	Peptidase family M23	-	-	-	ko:K21471	-	-	-	-	ko00000,ko01000,ko01002,ko01011	-	-	-	Peptidase_M23
>1433	31964.CMS0093	3.59e-101	295	COG2110@1|root,COG2110@2|Bacteria,2IFEC@201174|Actinobacteria,4FNVU@85023|Microbacteriaceae	201174|Actinobacteria	S	Appr-1'-p processing enzyme	lppD	GO:0005575,GO:0005576,GO:0005623,GO:0005886,GO:0016020,GO:0044464,GO:0071944	-	-	-	-	-	-	-	-	-	-	Macro
>1436	443906.CMM_0062	8.61e-85	255	2F71V@1|root,33ZHG@2|Bacteria,2H77X@201174|Actinobacteria	201174|Actinobacteria	S	Single-strand binding protein family	-	-	-	ko:K03111	ko03030,ko03430,ko03440,map03030,map03430,map03440	-	-	-	ko00000,ko00001,ko03029,ko03032,ko03400	-	-	-	SSB
>1438	443906.CMM_0063	1.13e-170	476	COG2356@1|root,COG2356@2|Bacteria,2GJ38@201174|Actinobacteria,4FKUG@85023|Microbacteriaceae	201174|Actinobacteria	L	Protein of unknown function (DUF1524)	-	-	-	-	-	-	-	-	-	-	-	-	DUF1524
>1439	443906.CMM_0064	2.11e-156	439	COG1011@1|root,COG1011@2|Bacteria	2|Bacteria	S	phosphatase activity	-	-	3.1.3.5	ko:K07025,ko:K08723	ko00230,ko00240,ko00760,ko01100,ko01110,map00230,map00240,map00760,map01100,map01110	-	R00183,R00511,R00963,R01126,R01227,R01569,R01664,R01968,R02088,R02102,R02323,R02719,R03346	RC00017	ko00000,ko00001,ko01000	-	-	-	HAD_2,Hydrolase
>1440	443906.CMM_0065	2.46e-195	540	COG2334@1|root,COG2334@2|Bacteria,2I2JR@201174|Actinobacteria,4FTP0@85023|Microbacteriaceae	201174|Actinobacteria	S	Choline/ethanolamine kinase	-	-	-	-	-	-	-	-	-	-	-	-	APH
>1441	443906.CMM_0066	2.71e-144	407	COG1192@1|root,COG1192@2|Bacteria,2H488@201174|Actinobacteria	201174|Actinobacteria	D	VirC1 protein	-	-	-	ko:K03496	-	-	-	-	ko00000,ko03036,ko04812	-	-	-	AAA_31
>1443	443906.CMM_0067	2.37e-271	743	COG1672@1|root,COG1672@2|Bacteria,2GWBV@201174|Actinobacteria,4FMA0@85023|Microbacteriaceae	201174|Actinobacteria	S	AAA ATPase domain	-	-	-	-	-	-	-	-	-	-	-	-	AAA_16
>1444	443906.CMM_0068	2.79e-53	166	COG3291@1|root,COG3291@2|Bacteria	2|Bacteria	S	metallopeptidase activity	-	-	-	-	-	-	-	-	-	-	-	-	Beta_helix,CARDB,Laminin_G_3,PKD,SLH
>1445	443906.CMM_0069	1.93e-286	785	COG3004@1|root,COG3004@2|Bacteria,2GKIK@201174|Actinobacteria,4FM51@85023|Microbacteriaceae	201174|Actinobacteria	P	) H( ) antiporter that extrudes sodium in exchange for external protons	nhaA	-	-	ko:K03313	-	-	-	-	ko00000,ko02000	2.A.33.1	-	-	Na_H_antiport_1
>1446	443906.CMM_0070	0	1907	COG1404@1|root,COG1404@2|Bacteria,2GK3D@201174|Actinobacteria,4FKNT@85023|Microbacteriaceae	201174|Actinobacteria	O	N-terminal Region. This family is found at the N-terminus of a number of subtilisins. It is cleaved prior to activation of the enzyme	-	-	-	-	-	-	-	-	-	-	-	-	Big_3_5,Inhibitor_I9,PA,Peptidase_S8
>1448	443906.CMM_0071	9.56e-217	599	COG3591@1|root,COG3591@2|Bacteria	2|Bacteria	E	Belongs to the peptidase S1B family	-	-	-	-	-	-	-	-	-	-	-	-	Trypsin,Trypsin_2
>1449	31964.CMS1711	1.12e-62	211	COG0446@1|root,COG0607@1|root,COG0446@2|Bacteria,COG0607@2|Bacteria,2H7WY@201174|Actinobacteria,4FKDZ@85023|Microbacteriaceae	201174|Actinobacteria	P	Pyridine nucleotide-disulphide oxidoreductase, dimerisation domain	cdr	-	-	-	-	-	-	-	-	-	-	-	Pyr_redox_2,Pyr_redox_dim,Rhodanese
>1452	443906.CMM_0072	5.6e-178	498	COG0491@1|root,COG0491@2|Bacteria,2H8JM@201174|Actinobacteria,4FQGC@85023|Microbacteriaceae	201174|Actinobacteria	S	Metallo-beta-lactamase superfamily	-	-	-	-	-	-	-	-	-	-	-	-	Lactamase_B
>1453	443906.CMM_0073	0	994	COG0318@1|root,COG0318@2|Bacteria,2GIUC@201174|Actinobacteria,4FN3A@85023|Microbacteriaceae	201174|Actinobacteria	IQ	AMP-binding enzyme C-terminal domain	bfmM	-	6.2.1.3	ko:K01897	ko00061,ko00071,ko01100,ko01212,ko02024,ko03320,ko04146,ko04216,ko04714,ko04920,map00061,map00071,map01100,map01212,map02024,map03320,map04146,map04216,map04714,map04920	M00086	R01280	RC00004,RC00014	ko00000,ko00001,ko00002,ko01000,ko01004,ko04147	4.C.1.1	-	-	AMP-binding,AMP-binding_C
>1456	443906.CMM_1006	1.97e-277	759	COG0438@1|root,COG0438@2|Bacteria,2GMEW@201174|Actinobacteria,4FM38@85023|Microbacteriaceae	201174|Actinobacteria	M	Glycosyl transferases group 1	-	-	-	-	-	-	-	-	-	-	-	-	Glyco_trans_1_4,Glyco_trans_4_4,Glyco_transf_4,Glycos_transf_1
>1457	443906.CMM_1007	1.74e-168	471	COG1134@1|root,COG1134@2|Bacteria,2GIVF@201174|Actinobacteria,4FKZ2@85023|Microbacteriaceae	201174|Actinobacteria	GM	ATPases associated with a variety of cellular activities	rfbB2	-	3.6.3.40	ko:K01990,ko:K09691,ko:K09693	ko02010,map02010	M00250,M00251,M00254	-	-	ko00000,ko00001,ko00002,ko01000,ko02000	3.A.1,3.A.1.103,3.A.1.104	-	-	ABC_tran,Wzt_C
>1458	31964.CMS0627	5.02e-199	552	COG1682@1|root,COG1682@2|Bacteria,2GP5K@201174|Actinobacteria,4FN0R@85023|Microbacteriaceae	201174|Actinobacteria	GM	ABC-2 type transporter	wzm	-	-	ko:K01992	-	M00254	-	-	ko00000,ko00002,ko02000	3.A.1	-	-	ABC2_membrane
>1459	31964.CMS0628	9.46e-200	553	COG1091@1|root,COG1091@2|Bacteria,2GNY8@201174|Actinobacteria,4FMFC@85023|Microbacteriaceae	201174|Actinobacteria	M	Catalyzes the reduction of dTDP-6-deoxy-L-lyxo-4- hexulose to yield dTDP-L-rhamnose	rmlD	GO:0000271,GO:0003674,GO:0003824,GO:0005975,GO:0005976,GO:0006139,GO:0006725,GO:0006807,GO:0008150,GO:0008152,GO:0008831,GO:0009058,GO:0009059,GO:0009225,GO:0009226,GO:0009987,GO:0016051,GO:0016491,GO:0016614,GO:0016616,GO:0018130,GO:0019305,GO:0019438,GO:0033692,GO:0034637,GO:0034641,GO:0034645,GO:0034654,GO:0043170,GO:0044237,GO:0044238,GO:0044249,GO:0044260,GO:0044262,GO:0044264,GO:0044271,GO:…	1.1.1.133,5.1.3.13	ko:K00067,ko:K01790	ko00521,ko00523,ko01130,map00521,map00523,map01130	M00793	R02777,R06514	RC00182,RC01531	ko00000,ko00001,ko00002,ko01000	-	-	-	RmlD_sub_bind,dTDP_sugar_isom
>1460	31964.CMS0629	7.31e-247	676	COG1088@1|root,COG1088@2|Bacteria,2GNDU@201174|Actinobacteria,4FKJH@85023|Microbacteriaceae	201174|Actinobacteria	M	Belongs to the NAD(P)-dependent epimerase dehydratase family. dTDP-glucose dehydratase subfamily	rfbB	-	4.2.1.46	ko:K01710	ko00521,ko00523,ko00525,ko01055,ko01130,map00521,map00523,map00525,map01055,map01130	M00793	R06513	RC00402	ko00000,ko00001,ko00002,ko01000	-	-	-	GDP_Man_Dehyd
>1461	31964.CMS0630	8.12e-94	275	COG2246@1|root,COG2246@2|Bacteria,2IIQ5@201174|Actinobacteria,4FPSA@85023|Microbacteriaceae	201174|Actinobacteria	S	to be integral membrane proteins with three or four transmembrane spans. They are involved in the synthesis of cell surface polysaccharides	-	-	-	-	-	-	-	-	-	-	-	-	GtrA
>1462	31964.CMS0631	7.87e-144	405	COG1898@1|root,COG1898@2|Bacteria,2GMW4@201174|Actinobacteria,4FKTI@85023|Microbacteriaceae	201174|Actinobacteria	M	dTDP-4-dehydrorhamnose 3,5-epimerase	rmlC	GO:0000271,GO:0003674,GO:0003824,GO:0005975,GO:0005976,GO:0006139,GO:0006725,GO:0006807,GO:0008150,GO:0008152,GO:0008830,GO:0009058,GO:0009059,GO:0009225,GO:0009226,GO:0009987,GO:0016051,GO:0016853,GO:0016854,GO:0016857,GO:0018130,GO:0019305,GO:0019438,GO:0033692,GO:0034637,GO:0034641,GO:0034645,GO:0034654,GO:0040007,GO:0043170,GO:0044237,GO:0044238,GO:0044249,GO:0044260,GO:0044262,GO:0044264,GO:…	5.1.3.13	ko:K01790	ko00521,ko00523,ko01130,map00521,map00523,map01130	M00793	R06514	RC01531	ko00000,ko00001,ko00002,ko01000	-	-	iNJ661.Rv3465	dTDP_sugar_isom
>1463	31964.CMS0632	9.93e-208	574	COG1209@1|root,COG1209@2|Bacteria,2GP20@201174|Actinobacteria,4FKXN@85023|Microbacteriaceae	201174|Actinobacteria	M	Catalyzes the formation of dTDP-glucose, from dTTP and glucose 1-phosphate, as well as its pyrophosphorolysis	rfbA	GO:0000271,GO:0000287,GO:0003674,GO:0003824,GO:0005488,GO:0005575,GO:0005618,GO:0005623,GO:0005886,GO:0005975,GO:0005976,GO:0005996,GO:0006006,GO:0006139,GO:0006220,GO:0006725,GO:0006753,GO:0006793,GO:0006796,GO:0006807,GO:0008150,GO:0008152,GO:0008879,GO:0009058,GO:0009059,GO:0009117,GO:0009141,GO:0009147,GO:0009200,GO:0009211,GO:0009219,GO:0009225,GO:0009226,GO:0009262,GO:0009394,GO:0009987,GO:…	2.7.7.24	ko:K00973	ko00521,ko00523,ko00525,ko01130,map00521,map00523,map00525,map01130	M00793	R02328	RC00002	ko00000,ko00001,ko00002,ko01000	-	-	iNJ661.Rv0334	NTP_transferase
>1464	31964.CMS0633	1.68e-198	550	COG1215@1|root,COG1215@2|Bacteria,2I3WV@201174|Actinobacteria,4FKJR@85023|Microbacteriaceae	201174|Actinobacteria	M	Glycosyltransferase like family 2	-	-	-	-	-	-	-	-	-	-	-	-	Glycos_transf_2
>1465	443906.CMM_0070	0	1959	COG1404@1|root,COG1404@2|Bacteria,2GK3D@201174|Actinobacteria,4FKNT@85023|Microbacteriaceae	201174|Actinobacteria	O	N-terminal Region. This family is found at the N-terminus of a number of subtilisins. It is cleaved prior to activation of the enzyme	-	-	-	-	-	-	-	-	-	-	-	-	Big_3_5,Inhibitor_I9,PA,Peptidase_S8
>1467	443906.CMM_0069	7.85e-286	784	COG3004@1|root,COG3004@2|Bacteria,2GKIK@201174|Actinobacteria,4FM51@85023|Microbacteriaceae	201174|Actinobacteria	P	) H( ) antiporter that extrudes sodium in exchange for external protons	nhaA	-	-	ko:K03313	-	-	-	-	ko00000,ko02000	2.A.33.1	-	-	Na_H_antiport_1
>1468	443906.CMM_0068	2.79e-53	166	COG3291@1|root,COG3291@2|Bacteria	2|Bacteria	S	metallopeptidase activity	-	-	-	-	-	-	-	-	-	-	-	-	Beta_helix,CARDB,Laminin_G_3,PKD,SLH
>1469	443906.CMM_0067	2.37e-271	743	COG1672@1|root,COG1672@2|Bacteria,2GWBV@201174|Actinobacteria,4FMA0@85023|Microbacteriaceae	201174|Actinobacteria	S	AAA ATPase domain	-	-	-	-	-	-	-	-	-	-	-	-	AAA_16
>1471	443906.CMM_0066	2.03e-56	179	COG1192@1|root,COG1192@2|Bacteria,2H488@201174|Actinobacteria	201174|Actinobacteria	D	VirC1 protein	-	-	-	ko:K03496	-	-	-	-	ko00000,ko03036,ko04812	-	-	-	AAA_31
>1472	443906.CMM_0066	3.91e-68	211	COG1192@1|root,COG1192@2|Bacteria,2H488@201174|Actinobacteria	201174|Actinobacteria	D	VirC1 protein	-	-	-	ko:K03496	-	-	-	-	ko00000,ko03036,ko04812	-	-	-	AAA_31
>1473	443906.CMM_0065	2.56e-197	545	COG2334@1|root,COG2334@2|Bacteria,2I2JR@201174|Actinobacteria,4FTP0@85023|Microbacteriaceae	201174|Actinobacteria	S	Choline/ethanolamine kinase	-	-	-	-	-	-	-	-	-	-	-	-	APH
>1474	443906.CMM_0064	1.02e-163	458	COG1011@1|root,COG1011@2|Bacteria	2|Bacteria	S	phosphatase activity	-	-	3.1.3.5	ko:K07025,ko:K08723	ko00230,ko00240,ko00760,ko01100,ko01110,map00230,map00240,map00760,map01100,map01110	-	R00183,R00511,R00963,R01126,R01227,R01569,R01664,R01968,R02088,R02102,R02323,R02719,R03346	RC00017	ko00000,ko00001,ko01000	-	-	-	HAD_2,Hydrolase
>1475	443906.CMM_0063	4.78e-172	480	COG2356@1|root,COG2356@2|Bacteria,2GJ38@201174|Actinobacteria,4FKUG@85023|Microbacteriaceae	201174|Actinobacteria	L	Protein of unknown function (DUF1524)	-	-	-	-	-	-	-	-	-	-	-	-	DUF1524
>1477	443906.CMM_0062	8.61e-85	255	2F71V@1|root,33ZHG@2|Bacteria,2H77X@201174|Actinobacteria	201174|Actinobacteria	S	Single-strand binding protein family	-	-	-	ko:K03111	ko03030,ko03430,ko03440,map03030,map03430,map03440	-	-	-	ko00000,ko00001,ko03029,ko03032,ko03400	-	-	-	SSB
>1480	443906.CMM_1016	1.54e-199	555	COG1215@1|root,COG1215@2|Bacteria,2I3WV@201174|Actinobacteria,4FKJR@85023|Microbacteriaceae	201174|Actinobacteria	M	Glycosyltransferase like family 2	-	-	-	-	-	-	-	-	-	-	-	-	Glycos_transf_2
>1481	443906.CMM_1015	4.05e-242	665	COG0463@1|root,COG0463@2|Bacteria,2I3C0@201174|Actinobacteria,4FMCG@85023|Microbacteriaceae	201174|Actinobacteria	M	Glycosyl transferase family 2	wcqE	-	2.4.2.53	ko:K10012	ko00520,ko01503,map00520,map01503	M00721,M00761	R07661	RC00005,RC02954	ko00000,ko00001,ko00002,ko01000,ko01005,ko02000	4.D.2.1.8	GT2	-	Glycos_transf_2
>1482	443906.CMM_1014	1.01e-226	625	COG0451@1|root,COG0451@2|Bacteria,2IISR@201174|Actinobacteria,4FRXX@85023|Microbacteriaceae	201174|Actinobacteria	M	GDP-mannose 4,6 dehydratase	-	-	5.1.3.2	ko:K01784	ko00052,ko00520,ko01100,map00052,map00520,map01100	M00361,M00362,M00632	R00291,R02984	RC00289	ko00000,ko00001,ko00002,ko01000	-	-	-	Epimerase
>1483	443906.CMM_1013	1.72e-208	576	COG1209@1|root,COG1209@2|Bacteria,2GP20@201174|Actinobacteria,4FKXN@85023|Microbacteriaceae	201174|Actinobacteria	M	Catalyzes the formation of dTDP-glucose, from dTTP and glucose 1-phosphate, as well as its pyrophosphorolysis	rfbA	GO:0000271,GO:0000287,GO:0003674,GO:0003824,GO:0005488,GO:0005575,GO:0005618,GO:0005623,GO:0005886,GO:0005975,GO:0005976,GO:0005996,GO:0006006,GO:0006139,GO:0006220,GO:0006725,GO:0006753,GO:0006793,GO:0006796,GO:0006807,GO:0008150,GO:0008152,GO:0008879,GO:0009058,GO:0009059,GO:0009117,GO:0009141,GO:0009147,GO:0009200,GO:0009211,GO:0009219,GO:0009225,GO:0009226,GO:0009262,GO:0009394,GO:0009987,GO:…	2.7.7.24	ko:K00973	ko00521,ko00523,ko00525,ko01130,map00521,map00523,map00525,map01130	M00793	R02328	RC00002	ko00000,ko00001,ko00002,ko01000	-	-	iNJ661.Rv0334	NTP_transferase
>1484	443906.CMM_1012	2.26e-143	404	COG1898@1|root,COG1898@2|Bacteria,2GMW4@201174|Actinobacteria,4FKTI@85023|Microbacteriaceae	201174|Actinobacteria	M	dTDP-4-dehydrorhamnose 3,5-epimerase	rmlC	GO:0000271,GO:0003674,GO:0003824,GO:0005975,GO:0005976,GO:0006139,GO:0006725,GO:0006807,GO:0008150,GO:0008152,GO:0008830,GO:0009058,GO:0009059,GO:0009225,GO:0009226,GO:0009987,GO:0016051,GO:0016853,GO:0016854,GO:0016857,GO:0018130,GO:0019305,GO:0019438,GO:0033692,GO:0034637,GO:0034641,GO:0034645,GO:0034654,GO:0040007,GO:0043170,GO:0044237,GO:0044238,GO:0044249,GO:0044260,GO:0044262,GO:0044264,GO:…	5.1.3.13	ko:K01790	ko00521,ko00523,ko01130,map00521,map00523,map01130	M00793	R06514	RC01531	ko00000,ko00001,ko00002,ko01000	-	-	iNJ661.Rv3465	dTDP_sugar_isom
>1485	443906.CMM_1011	1.29e-90	266	COG2246@1|root,COG2246@2|Bacteria,2IIQ5@201174|Actinobacteria,4FPSA@85023|Microbacteriaceae	201174|Actinobacteria	S	to be integral membrane proteins with three or four transmembrane spans. They are involved in the synthesis of cell surface polysaccharides	-	-	-	-	-	-	-	-	-	-	-	-	GtrA
>1486	443906.CMM_1010	1.32e-249	683	COG1088@1|root,COG1088@2|Bacteria,2GNDU@201174|Actinobacteria,4FKJH@85023|Microbacteriaceae	201174|Actinobacteria	M	Belongs to the NAD(P)-dependent epimerase dehydratase family. dTDP-glucose dehydratase subfamily	rfbB	-	4.2.1.46	ko:K01710	ko00521,ko00523,ko00525,ko01055,ko01130,map00521,map00523,map00525,map01055,map01130	M00793	R06513	RC00402	ko00000,ko00001,ko00002,ko01000	-	-	-	GDP_Man_Dehyd
>1487	31964.CMS0628	6.87e-177	496	COG1091@1|root,COG1091@2|Bacteria,2GNY8@201174|Actinobacteria,4FMFC@85023|Microbacteriaceae	201174|Actinobacteria	M	Catalyzes the reduction of dTDP-6-deoxy-L-lyxo-4- hexulose to yield dTDP-L-rhamnose	rmlD	GO:0000271,GO:0003674,GO:0003824,GO:0005975,GO:0005976,GO:0006139,GO:0006725,GO:0006807,GO:0008150,GO:0008152,GO:0008831,GO:0009058,GO:0009059,GO:0009225,GO:0009226,GO:0009987,GO:0016051,GO:0016491,GO:0016614,GO:0016616,GO:0018130,GO:0019305,GO:0019438,GO:0033692,GO:0034637,GO:0034641,GO:0034645,GO:0034654,GO:0043170,GO:0044237,GO:0044238,GO:0044249,GO:0044260,GO:0044262,GO:0044264,GO:0044271,GO:…	1.1.1.133,5.1.3.13	ko:K00067,ko:K01790	ko00521,ko00523,ko01130,map00521,map00523,map01130	M00793	R02777,R06514	RC00182,RC01531	ko00000,ko00001,ko00002,ko01000	-	-	-	RmlD_sub_bind,dTDP_sugar_isom
>1488	443906.CMM_1008	4.2e-190	531	COG1682@1|root,COG1682@2|Bacteria,2GP5K@201174|Actinobacteria,4FN0R@85023|Microbacteriaceae	201174|Actinobacteria	GM	ABC-2 type transporter	tagG	-	-	ko:K01992	-	M00254	-	-	ko00000,ko00002,ko02000	3.A.1	-	-	ABC2_membrane
>1489	443906.CMM_1007	2.57e-170	476	COG1134@1|root,COG1134@2|Bacteria,2GIVF@201174|Actinobacteria,4FKZ2@85023|Microbacteriaceae	201174|Actinobacteria	GM	ATPases associated with a variety of cellular activities	rfbB2	-	3.6.3.40	ko:K01990,ko:K09691,ko:K09693	ko02010,map02010	M00250,M00251,M00254	-	-	ko00000,ko00001,ko00002,ko01000,ko02000	3.A.1,3.A.1.103,3.A.1.104	-	-	ABC_tran,Wzt_C
>1490	443906.CMM_1006	5.28e-282	771	COG0438@1|root,COG0438@2|Bacteria,2GMEW@201174|Actinobacteria,4FM38@85023|Microbacteriaceae	201174|Actinobacteria	M	Glycosyl transferases group 1	-	-	-	-	-	-	-	-	-	-	-	-	Glyco_trans_1_4,Glyco_trans_4_4,Glyco_transf_4,Glycos_transf_1
>1491	31964.CMS0047	7.17e-251	697	COG2890@1|root,COG2890@2|Bacteria,2GJPP@201174|Actinobacteria,4FM16@85023|Microbacteriaceae	201174|Actinobacteria	J	Ribosomal protein L11 methyltransferase (PrmA)	rsmC	-	-	-	-	-	-	-	-	-	-	-	MTS
>1492	443906.CMM_2443	1.39e-306	844	COG2730@1|root,COG4305@1|root,COG2730@2|Bacteria,COG4305@2|Bacteria,2I2VY@201174|Actinobacteria,4FN3Y@85023|Microbacteriaceae	201174|Actinobacteria	G	Cellulase (glycosyl hydrolase family 5)	celA	-	3.2.1.4	ko:K01179,ko:K20628	ko00500,ko01100,map00500,map01100	-	R06200,R11307,R11308	-	ko00000,ko00001,ko01000	-	GH5,GH9	-	CBM_2,Cellulase,fn3
>1494	443906.CMM_2444	2.78e-153	439	2EID5@1|root,33C4I@2|Bacteria,2IH40@201174|Actinobacteria,4FNJF@85023|Microbacteriaceae	201174|Actinobacteria	-	-	-	-	-	-	-	-	-	-	-	-	-	-	-
>1495	443906.CMM_2445	5.47e-159	445	COG1670@1|root,COG1670@2|Bacteria,2HAFI@201174|Actinobacteria,4FN0C@85023|Microbacteriaceae	201174|Actinobacteria	J	Acetyltransferase (GNAT) domain	rimJ	-	2.3.1.128	ko:K03790	-	-	-	-	ko00000,ko01000,ko03009	-	-	-	Acetyltransf_3
>1496	443906.CMM_2446	5e-215	593	COG1210@1|root,COG1210@2|Bacteria,2I2EW@201174|Actinobacteria,4FKKH@85023|Microbacteriaceae	201174|Actinobacteria	M	Nucleotidyl transferase	galU	-	2.7.7.9	ko:K00963	ko00040,ko00052,ko00500,ko00520,ko01100,ko01130,map00040,map00052,map00500,map00520,map01100,map01130	M00129,M00361,M00362,M00549	R00289	RC00002	ko00000,ko00001,ko00002,ko01000	-	-	-	NTP_transferase
>1497	31964.CMS0041	9.61e-131	371	COG0212@1|root,COG0212@2|Bacteria,2IKWR@201174|Actinobacteria,4FMWS@85023|Microbacteriaceae	201174|Actinobacteria	H	5-formyltetrahydrofolate cyclo-ligase family	ygfA	-	6.3.3.2	ko:K01934	ko00670,ko01100,map00670,map01100	-	R02301	RC00183	ko00000,ko00001,ko01000	-	-	-	5-FTHF_cyc-lig
>1500	31964.CMS0039	8.99e-73	222	COG1970@1|root,COG1970@2|Bacteria,2IQDN@201174|Actinobacteria,4FPI6@85023|Microbacteriaceae	201174|Actinobacteria	M	Channel that opens in response to stretch forces in the membrane lipid bilayer. May participate in the regulation of osmotic pressure changes within the cell	mscL	-	-	ko:K03282	-	-	-	-	ko00000,ko02000	1.A.22.1	-	-	MscL
>1502	31964.CMS2795	0	2423	COG1112@1|root,COG1112@2|Bacteria,2GKJW@201174|Actinobacteria,4FKCQ@85023|Microbacteriaceae	201174|Actinobacteria	L	Superfamily I DNA and RNA helicases and helicase subunits	-	-	-	-	-	-	-	-	-	-	-	-	AAA_11,AAA_12,DUF4011
>1505	76636.JOEC01000001_gene637	1.16e-12	63.5	COG4748@1|root,COG4748@2|Bacteria	2|Bacteria	NT	type I restriction enzyme	-	-	-	ko:K07504	-	-	-	-	ko00000	-	-	-	HSDR_N,HSDR_N_2
>1507	31964.CMS2778	9.37e-98	289	2B5GD@1|root,34A94@2|Bacteria,2GZIV@201174|Actinobacteria	31964.CMS2778|-	-	-	-	-	-	-	-	-	-	-	-	-	-	-	-
>1508	888439.HMPREF9240_01120	2.22e-18	86.3	2FIEE@1|root,34A6M@2|Bacteria,2HC79@201174|Actinobacteria,4D6HP@85005|Actinomycetales	201174|Actinobacteria	-	-	-	-	-	-	-	-	-	-	-	-	-	-	-
>1509	443906.CMM_2459	9.92e-76	240	COG2508@1|root,COG2508@2|Bacteria,2HKSI@201174|Actinobacteria,4FNTJ@85023|Microbacteriaceae	201174|Actinobacteria	QT	PucR C-terminal helix-turn-helix domain	-	-	-	-	-	-	-	-	-	-	-	-	HTH_30
>1510	31964.CMS2773	1.48e-175	490	COG0009@1|root,COG0009@2|Bacteria,2IEVK@201174|Actinobacteria,4FN2E@85023|Microbacteriaceae	201174|Actinobacteria	J	Telomere recombination	-	-	-	-	-	-	-	-	-	-	-	-	Sua5_yciO_yrdC
>1511	31964.CMS2772	5.21e-70	217	2C4MW@1|root,32RKK@2|Bacteria,2IQ6A@201174|Actinobacteria,4FQ8N@85023|Microbacteriaceae	201174|Actinobacteria	S	Lsr2	lsr2	-	-	-	-	-	-	-	-	-	-	-	Lsr2
>1513	443906.CMM_2464	3.43e-138	399	COG3629@1|root,COG3629@2|Bacteria,2IC17@201174|Actinobacteria	201174|Actinobacteria	T	DNA-binding transcriptional activator of the SARP family	-	-	-	-	-	-	-	-	-	-	-	-	BTAD
>1514	443906.CMM_2465	0	1311	COG1505@1|root,COG1505@2|Bacteria,2IRXB@201174|Actinobacteria,4FQVZ@85023|Microbacteriaceae	201174|Actinobacteria	E	Prolyl oligopeptidase, N-terminal beta-propeller domain	-	-	3.4.21.26	ko:K01322	ko04614,map04614	-	-	-	ko00000,ko00001,ko01000,ko01002	-	-	-	Peptidase_S9,Peptidase_S9_N
>1515	31964.CMS2768	2.23e-99	291	COG1403@1|root,COG1403@2|Bacteria,2GN1W@201174|Actinobacteria,4FNDI@85023|Microbacteriaceae	201174|Actinobacteria	V	HNH endonuclease	-	-	-	-	-	-	-	-	-	-	-	-	HNH,HNH_5
>1516	31964.CMS2767	4.41e-192	536	COG0791@1|root,COG0791@2|Bacteria,2GIWB@201174|Actinobacteria,4FNDX@85023|Microbacteriaceae	201174|Actinobacteria	M	NlpC/P60 family	-	-	-	ko:K21471,ko:K21473	-	-	-	-	ko00000,ko01000,ko01002,ko01011	-	-	-	NLPC_P60
>1518	31964.CMS2766	2.7e-164	459	COG1321@1|root,COG1321@2|Bacteria,2GKMC@201174|Actinobacteria,4FM1P@85023|Microbacteriaceae	201174|Actinobacteria	K	Helix-turn-helix diphteria tox regulatory element	ideR	GO:0003674,GO:0003676,GO:0003677,GO:0005488,GO:0005506,GO:0005575,GO:0005618,GO:0005622,GO:0005623,GO:0005737,GO:0005886,GO:0006355,GO:0006518,GO:0006725,GO:0006807,GO:0006950,GO:0006979,GO:0008150,GO:0008152,GO:0008198,GO:0008270,GO:0009058,GO:0009237,GO:0009712,GO:0009889,GO:0009890,GO:0009892,GO:0009987,GO:0010468,GO:0010556,GO:0010558,GO:0010605,GO:0010629,GO:0016020,GO:0016151,GO:0018958,GO:…	-	ko:K03709	-	-	-	-	ko00000,ko03000	-	-	-	Fe_dep_repr_C,Fe_dep_repress,FeoA
>1519	443906.CMM_2469	9.83e-260	712	COG1932@1|root,COG1932@2|Bacteria,2GKYK@201174|Actinobacteria,4FMVU@85023|Microbacteriaceae	201174|Actinobacteria	EH	Catalyzes the reversible conversion of 3- phosphohydroxypyruvate to phosphoserine and of 3-hydroxy-2-oxo-4- phosphonooxybutanoate to phosphohydroxythreonine	serC	GO:0001505,GO:0003674,GO:0003824,GO:0004760,GO:0005575,GO:0005576,GO:0005622,GO:0005623,GO:0005737,GO:0005777,GO:0005886,GO:0006082,GO:0006520,GO:0006544,GO:0006545,GO:0006807,GO:0008150,GO:0008152,GO:0008453,GO:0008483,GO:0008652,GO:0009058,GO:0009069,GO:0009070,GO:0009987,GO:0016020,GO:0016053,GO:0016740,GO:0016769,GO:0017144,GO:0019265,GO:0019752,GO:0040007,GO:0042133,GO:0042136,GO:0042579,GO:…	2.6.1.52	ko:K00831	ko00260,ko00680,ko00750,ko01100,ko01120,ko01130,ko01200,ko01230,map00260,map00680,map00750,map01100,map01120,map01130,map01200,map01230	M00020,M00124	R04173,R05085	RC00006,RC00036	ko00000,ko00001,ko00002,ko01000,ko01007	-	-	-	Aminotran_5
>1520	443906.CMM_2470	2.2e-79	243	28NWB@1|root,2ZBU7@2|Bacteria,2GJ74@201174|Actinobacteria,4FP3P@85023|Microbacteriaceae	201174|Actinobacteria	S	Protein of unknown function (DUF3027)	-	-	-	-	-	-	-	-	-	-	-	-	DUF3027
>1521	31964.CMS2763	3.16e-80	238	COG1278@1|root,COG1278@2|Bacteria,2IKXN@201174|Actinobacteria,4FP65@85023|Microbacteriaceae	201174|Actinobacteria	K	Cold shock protein domain	cspB	-	-	ko:K03704	-	-	-	-	ko00000,ko03000	-	-	-	CSD
>1523	443906.CMM_2473	2.97e-52	181	COG2378@1|root,COG2378@2|Bacteria,2GURQ@201174|Actinobacteria,4FMD7@85023|Microbacteriaceae	201174|Actinobacteria	K	Helicase conserved C-terminal domain	-	-	-	-	-	-	-	-	-	-	-	-	Helicase_C_3
>1524	443906.CMM_0842	8.06e-38	135	COG0037@1|root,COG0037@2|Bacteria,2GJR4@201174|Actinobacteria,4FKUB@85023|Microbacteriaceae	201174|Actinobacteria	D	Ligates lysine onto the cytidine present at position 34 of the AUA codon-specific tRNA(Ile) that contains the anticodon CAU, in an ATP-dependent manner. Cytidine is converted to lysidine, thus changing the amino acid specificity of the tRNA from methionine to isoleucine	tilS	GO:0008150,GO:0040007	2.4.2.8,6.3.4.19	ko:K00760,ko:K04075	ko00230,ko00983,ko01100,ko01110,map00230,map00983,map01100,map01110	-	R00190,R01132,R01229,R02142,R08237,R08238,R08245,R09597	RC00063,RC00122,RC02633,RC02634	ko00000,ko00001,ko01000,ko03016	-	-	-	ATP_bind_3,TilS
>1525	31964.CMS0096	8.71e-121	345	COG0221@1|root,COG0221@2|Bacteria,2GM7F@201174|Actinobacteria,4FN1T@85023|Microbacteriaceae	201174|Actinobacteria	C	Catalyzes the hydrolysis of inorganic pyrophosphate (PPi) forming two phosphate ions	ppa	GO:0000287,GO:0003674,GO:0003824,GO:0004427,GO:0005488,GO:0005575,GO:0005622,GO:0005623,GO:0005737,GO:0005829,GO:0005886,GO:0006793,GO:0006796,GO:0008150,GO:0008152,GO:0009987,GO:0016020,GO:0016462,GO:0016787,GO:0016817,GO:0016818,GO:0043167,GO:0043169,GO:0044237,GO:0044424,GO:0044444,GO:0044464,GO:0046872,GO:0071944	3.6.1.1	ko:K01507	ko00190,map00190	-	-	-	ko00000,ko00001,ko01000	-	-	iNJ661.Rv3628	Pyrophosphatase
>1526	443906.CMM_0840	5.66e-195	555	COG0791@1|root,COG0791@2|Bacteria,2GIWB@201174|Actinobacteria,4FKYP@85023|Microbacteriaceae	201174|Actinobacteria	M	NlpC/P60 family	-	-	-	ko:K21471	-	-	-	-	ko00000,ko01000,ko01002,ko01011	-	-	-	NLPC_P60,SH3_3
>1527	443906.CMM_0839	6.33e-256	708	COG0739@1|root,COG1842@1|root,COG0739@2|Bacteria,COG1842@2|Bacteria,2GXEC@201174|Actinobacteria,4FM7P@85023|Microbacteriaceae	201174|Actinobacteria	M	Peptidase family M23	-	-	-	ko:K21471	-	-	-	-	ko00000,ko01000,ko01002,ko01011	-	-	-	Peptidase_M23
>1531	31964.CMS0093	2.36e-73	223	COG2110@1|root,COG2110@2|Bacteria,2IFEC@201174|Actinobacteria,4FNVU@85023|Microbacteriaceae	201174|Actinobacteria	S	Appr-1'-p processing enzyme	lppD	GO:0005575,GO:0005576,GO:0005623,GO:0005886,GO:0016020,GO:0044464,GO:0071944	-	-	-	-	-	-	-	-	-	-	Macro
>1536	1001240.GY21_05710	4.99e-188	545	COG1846@1|root,COG1846@2|Bacteria,2IIX2@201174|Actinobacteria,4FSG0@85023|Microbacteriaceae	201174|Actinobacteria	K	Transcriptional regulator	-	-	-	-	-	-	-	-	-	-	-	-	-
>1538	1029824.AFID01000016_gene1166	8.11e-82	256	COG4227@1|root,COG4227@2|Bacteria,2I2PD@201174|Actinobacteria,1WCFW@1268|Micrococcaceae	201174|Actinobacteria	L	Pfam:DUF955	-	-	-	-	-	-	-	-	-	-	-	-	DUF1738,Peptidase_M78
>1539	1150399.AQYK01000001_gene545	4.1e-12	67.8	29Z8U@1|root,30M6Y@2|Bacteria,2GZKF@201174|Actinobacteria	201174|Actinobacteria	-	-	-	-	-	-	-	-	-	-	-	-	-	-	-
>1541	1123023.JIAI01000017_gene3632	5.84e-51	171	COG1192@1|root,COG1192@2|Bacteria,2ICN4@201174|Actinobacteria	201174|Actinobacteria	D	Involved in chromosome partitioning	-	-	-	ko:K03496	-	-	-	-	ko00000,ko03036,ko04812	-	-	-	AAA_31,CbiA
>1543	1452535.JARD01000012_gene195	1.16e-12	71.6	COG0629@1|root,COG0629@2|Bacteria,2GQIQ@201174|Actinobacteria,4FPU3@85023|Microbacteriaceae	201174|Actinobacteria	L	Single-strand binding protein family	ssb2	-	-	ko:K03111	ko03030,ko03430,ko03440,map03030,map03430,map03440	-	-	-	ko00000,ko00001,ko03029,ko03032,ko03400	-	-	-	SSB
>1547	31964.pCSL0011	3.57e-25	98.6	2C4MW@1|root,32RKK@2|Bacteria,2IQ6A@201174|Actinobacteria,4FQ8N@85023|Microbacteriaceae	201174|Actinobacteria	S	Lsr2	lsr2	-	-	-	-	-	-	-	-	-	-	-	Lsr2
>1548	266940.Krad_1903	2.31e-51	174	COG2135@1|root,COG2135@2|Bacteria,2GKY8@201174|Actinobacteria	201174|Actinobacteria	S	Belongs to the SOS response-associated peptidase family	-	-	-	-	-	-	-	-	-	-	-	-	SRAP
>1553	1404245.CGLY_14355	5.63e-100	299	2BFDX@1|root,3297D@2|Bacteria,2HSXU@201174|Actinobacteria,22QGQ@1653|Corynebacteriaceae	201174|Actinobacteria	-	-	-	-	-	-	-	-	-	-	-	-	-	-	-
>1554	443218.AS9A_4301	7.02e-131	386	COG0827@1|root,COG0827@2|Bacteria,2IA07@201174|Actinobacteria	201174|Actinobacteria	L	restriction endonuclease domain protein	-	-	3.1.21.4	ko:K01155	-	-	-	-	ko00000,ko01000,ko02048	-	-	-	BsuBI_PstI_RE
>1555	443218.AS9A_4300	2.09e-153	455	COG0827@1|root,COG0827@2|Bacteria,2IA5K@201174|Actinobacteria	201174|Actinobacteria	L	Eco57I restriction-modification methylase	-	-	2.1.1.72	ko:K07317	-	-	-	-	ko00000,ko01000,ko02048	-	-	-	Eco57I,MTS,N6_Mtase,PCMT,RrnaAD
>1558	223184.AS25_08550	1.92e-108	316	COG1961@1|root,COG1961@2|Bacteria,2HMC6@201174|Actinobacteria,1W9WM@1268|Micrococcaceae	201174|Actinobacteria	L	Resolvase, N terminal domain	-	-	-	-	-	-	-	-	-	-	-	-	HTH_7,Resolvase
>1562	1463885.KL578604_gene3724	1.5e-14	77.8	COG1397@1|root,COG1397@2|Bacteria,2GJN9@201174|Actinobacteria	201174|Actinobacteria	O	ADP-ribosylglycohydrolase	-	-	-	-	-	-	-	-	-	-	-	-	ADP_ribosyl_GH
>1563	471853.Bcav_1472	4.08e-114	340	COG1397@1|root,COG1397@2|Bacteria,2GJN9@201174|Actinobacteria	201174|Actinobacteria	O	ADP-ribosylglycohydrolase	-	-	-	-	-	-	-	-	-	-	-	-	ADP_ribosyl_GH
>1565	1120950.KB892759_gene6224	1.29e-116	355	COG1397@1|root,COG1397@2|Bacteria,2GMYG@201174|Actinobacteria,4DTNF@85009|Propionibacteriales	201174|Actinobacteria	O	ADP-ribosylglycohydrolase	-	-	-	-	-	-	-	-	-	-	-	-	ADP_ribosyl_GH
>1566	595593.JREV01000005_gene3016	1.28e-118	351	COG1473@1|root,COG1473@2|Bacteria,2GK05@201174|Actinobacteria	201174|Actinobacteria	M	amidohydrolase	-	-	-	-	-	-	-	-	-	-	-	-	M20_dimer,Peptidase_M20
>1568	1463881.KL591008_gene1805	8.85e-105	318	COG1397@1|root,COG1397@2|Bacteria,2GMYG@201174|Actinobacteria	201174|Actinobacteria	O	ADP-ribosylglycohydrolase	-	-	-	-	-	-	-	-	-	-	-	-	ADP_ribosyl_GH
>1570	390989.JOEG01000001_gene5018	4.98e-81	253	COG0395@1|root,COG0395@2|Bacteria,2GJNN@201174|Actinobacteria,4DF4Y@85008|Micromonosporales	201174|Actinobacteria	G	Binding-protein-dependent transport system inner membrane component	-	-	-	ko:K02026,ko:K10119	ko02010,map02010	M00196,M00207	-	-	ko00000,ko00001,ko00002,ko02000	3.A.1.1,3.A.1.1.28	-	-	BPD_transp_1
>1571	926564.KI911641_gene2302	2.87e-80	253	COG1175@1|root,COG1175@2|Bacteria,2GJZD@201174|Actinobacteria	201174|Actinobacteria	G	ABC transporter (Permease)	-	-	-	ko:K10118	ko02010,map02010	M00196	-	-	ko00000,ko00001,ko00002,ko02000	3.A.1.1.28	-	-	BPD_transp_1
>1573	390989.JOEG01000001_gene5012	4.87e-31	124	COG1609@1|root,COG1609@2|Bacteria,2GJV7@201174|Actinobacteria,4D8Q5@85008|Micromonosporales	201174|Actinobacteria	K	transcriptional	-	-	-	ko:K02529	-	-	-	-	ko00000,ko03000	-	-	-	LacI,Peripla_BP_3
>1574	443906.CMM_0070	0	1907	COG1404@1|root,COG1404@2|Bacteria,2GK3D@201174|Actinobacteria,4FKNT@85023|Microbacteriaceae	201174|Actinobacteria	O	N-terminal Region. This family is found at the N-terminus of a number of subtilisins. It is cleaved prior to activation of the enzyme	-	-	-	-	-	-	-	-	-	-	-	-	Big_3_5,Inhibitor_I9,PA,Peptidase_S8
>1576	443906.CMM_0069	4.07e-288	790	COG3004@1|root,COG3004@2|Bacteria,2GKIK@201174|Actinobacteria,4FM51@85023|Microbacteriaceae	201174|Actinobacteria	P	) H( ) antiporter that extrudes sodium in exchange for external protons	nhaA	-	-	ko:K03313	-	-	-	-	ko00000,ko02000	2.A.33.1	-	-	Na_H_antiport_1
>1577	443906.CMM_0068	2.79e-53	166	COG3291@1|root,COG3291@2|Bacteria	2|Bacteria	S	metallopeptidase activity	-	-	-	-	-	-	-	-	-	-	-	-	Beta_helix,CARDB,Laminin_G_3,PKD,SLH
>1578	443906.CMM_0067	2.37e-271	743	COG1672@1|root,COG1672@2|Bacteria,2GWBV@201174|Actinobacteria,4FMA0@85023|Microbacteriaceae	201174|Actinobacteria	S	AAA ATPase domain	-	-	-	-	-	-	-	-	-	-	-	-	AAA_16
>1580	443906.CMM_0066	2.03e-56	179	COG1192@1|root,COG1192@2|Bacteria,2H488@201174|Actinobacteria	201174|Actinobacteria	D	VirC1 protein	-	-	-	ko:K03496	-	-	-	-	ko00000,ko03036,ko04812	-	-	-	AAA_31
>1581	443906.CMM_0066	9.75e-68	209	COG1192@1|root,COG1192@2|Bacteria,2H488@201174|Actinobacteria	201174|Actinobacteria	D	VirC1 protein	-	-	-	ko:K03496	-	-	-	-	ko00000,ko03036,ko04812	-	-	-	AAA_31
>1582	443906.CMM_0065	2.56e-197	545	COG2334@1|root,COG2334@2|Bacteria,2I2JR@201174|Actinobacteria,4FTP0@85023|Microbacteriaceae	201174|Actinobacteria	S	Choline/ethanolamine kinase	-	-	-	-	-	-	-	-	-	-	-	-	APH
>1583	443906.CMM_0064	1.02e-163	458	COG1011@1|root,COG1011@2|Bacteria	2|Bacteria	S	phosphatase activity	-	-	3.1.3.5	ko:K07025,ko:K08723	ko00230,ko00240,ko00760,ko01100,ko01110,map00230,map00240,map00760,map01100,map01110	-	R00183,R00511,R00963,R01126,R01227,R01569,R01664,R01968,R02088,R02102,R02323,R02719,R03346	RC00017	ko00000,ko00001,ko01000	-	-	-	HAD_2,Hydrolase
>1584	443906.CMM_0063	4.78e-172	480	COG2356@1|root,COG2356@2|Bacteria,2GJ38@201174|Actinobacteria,4FKUG@85023|Microbacteriaceae	201174|Actinobacteria	L	Protein of unknown function (DUF1524)	-	-	-	-	-	-	-	-	-	-	-	-	DUF1524
>1586	443906.CMM_0062	8.61e-85	255	2F71V@1|root,33ZHG@2|Bacteria,2H77X@201174|Actinobacteria	201174|Actinobacteria	S	Single-strand binding protein family	-	-	-	ko:K03111	ko03030,ko03430,ko03440,map03030,map03430,map03440	-	-	-	ko00000,ko00001,ko03029,ko03032,ko03400	-	-	-	SSB
>1589	443906.CMM_1006	6.43e-283	773	COG0438@1|root,COG0438@2|Bacteria,2GMEW@201174|Actinobacteria,4FM38@85023|Microbacteriaceae	201174|Actinobacteria	M	Glycosyl transferases group 1	-	-	-	-	-	-	-	-	-	-	-	-	Glyco_trans_1_4,Glyco_trans_4_4,Glyco_transf_4,Glycos_transf_1
>1590	443906.CMM_1007	1.55e-171	479	COG1134@1|root,COG1134@2|Bacteria,2GIVF@201174|Actinobacteria,4FKZ2@85023|Microbacteriaceae	201174|Actinobacteria	GM	ATPases associated with a variety of cellular activities	rfbB2	-	3.6.3.40	ko:K01990,ko:K09691,ko:K09693	ko02010,map02010	M00250,M00251,M00254	-	-	ko00000,ko00001,ko00002,ko01000,ko02000	3.A.1,3.A.1.103,3.A.1.104	-	-	ABC_tran,Wzt_C
>1591	443906.CMM_1008	3.54e-199	552	COG1682@1|root,COG1682@2|Bacteria,2GP5K@201174|Actinobacteria,4FN0R@85023|Microbacteriaceae	201174|Actinobacteria	GM	ABC-2 type transporter	tagG	-	-	ko:K01992	-	M00254	-	-	ko00000,ko00002,ko02000	3.A.1	-	-	ABC2_membrane
>1592	443906.CMM_1009	2.32e-200	555	COG1091@1|root,COG1091@2|Bacteria,2GNY8@201174|Actinobacteria,4FMFC@85023|Microbacteriaceae	201174|Actinobacteria	M	Catalyzes the reduction of dTDP-6-deoxy-L-lyxo-4- hexulose to yield dTDP-L-rhamnose	rmlD	GO:0000271,GO:0003674,GO:0003824,GO:0005975,GO:0005976,GO:0006139,GO:0006725,GO:0006807,GO:0008150,GO:0008152,GO:0008831,GO:0009058,GO:0009059,GO:0009225,GO:0009226,GO:0009987,GO:0016051,GO:0016491,GO:0016614,GO:0016616,GO:0018130,GO:0019305,GO:0019438,GO:0033692,GO:0034637,GO:0034641,GO:0034645,GO:0034654,GO:0043170,GO:0044237,GO:0044238,GO:0044249,GO:0044260,GO:0044262,GO:0044264,GO:0044271,GO:…	1.1.1.133,5.1.3.13	ko:K00067,ko:K01790	ko00521,ko00523,ko01130,map00521,map00523,map01130	M00793	R02777,R06514	RC00182,RC01531	ko00000,ko00001,ko00002,ko01000	-	-	-	RmlD_sub_bind,dTDP_sugar_isom
>1593	443906.CMM_1010	4.59e-250	684	COG1088@1|root,COG1088@2|Bacteria,2GNDU@201174|Actinobacteria,4FKJH@85023|Microbacteriaceae	201174|Actinobacteria	M	Belongs to the NAD(P)-dependent epimerase dehydratase family. dTDP-glucose dehydratase subfamily	rfbB	-	4.2.1.46	ko:K01710	ko00521,ko00523,ko00525,ko01055,ko01130,map00521,map00523,map00525,map01055,map01130	M00793	R06513	RC00402	ko00000,ko00001,ko00002,ko01000	-	-	-	GDP_Man_Dehyd
>1594	443906.CMM_1011	1.29e-90	266	COG2246@1|root,COG2246@2|Bacteria,2IIQ5@201174|Actinobacteria,4FPSA@85023|Microbacteriaceae	201174|Actinobacteria	S	to be integral membrane proteins with three or four transmembrane spans. They are involved in the synthesis of cell surface polysaccharides	-	-	-	-	-	-	-	-	-	-	-	-	GtrA
>1595	443906.CMM_1012	2.26e-143	404	COG1898@1|root,COG1898@2|Bacteria,2GMW4@201174|Actinobacteria,4FKTI@85023|Microbacteriaceae	201174|Actinobacteria	M	dTDP-4-dehydrorhamnose 3,5-epimerase	rmlC	GO:0000271,GO:0003674,GO:0003824,GO:0005975,GO:0005976,GO:0006139,GO:0006725,GO:0006807,GO:0008150,GO:0008152,GO:0008830,GO:0009058,GO:0009059,GO:0009225,GO:0009226,GO:0009987,GO:0016051,GO:0016853,GO:0016854,GO:0016857,GO:0018130,GO:0019305,GO:0019438,GO:0033692,GO:0034637,GO:0034641,GO:0034645,GO:0034654,GO:0040007,GO:0043170,GO:0044237,GO:0044238,GO:0044249,GO:0044260,GO:0044262,GO:0044264,GO:…	5.1.3.13	ko:K01790	ko00521,ko00523,ko01130,map00521,map00523,map01130	M00793	R06514	RC01531	ko00000,ko00001,ko00002,ko01000	-	-	iNJ661.Rv3465	dTDP_sugar_isom
>1596	443906.CMM_1013	1.72e-208	576	COG1209@1|root,COG1209@2|Bacteria,2GP20@201174|Actinobacteria,4FKXN@85023|Microbacteriaceae	201174|Actinobacteria	M	Catalyzes the formation of dTDP-glucose, from dTTP and glucose 1-phosphate, as well as its pyrophosphorolysis	rfbA	GO:0000271,GO:0000287,GO:0003674,GO:0003824,GO:0005488,GO:0005575,GO:0005618,GO:0005623,GO:0005886,GO:0005975,GO:0005976,GO:0005996,GO:0006006,GO:0006139,GO:0006220,GO:0006725,GO:0006753,GO:0006793,GO:0006796,GO:0006807,GO:0008150,GO:0008152,GO:0008879,GO:0009058,GO:0009059,GO:0009117,GO:0009141,GO:0009147,GO:0009200,GO:0009211,GO:0009219,GO:0009225,GO:0009226,GO:0009262,GO:0009394,GO:0009987,GO:…	2.7.7.24	ko:K00973	ko00521,ko00523,ko00525,ko01130,map00521,map00523,map00525,map01130	M00793	R02328	RC00002	ko00000,ko00001,ko00002,ko01000	-	-	iNJ661.Rv0334	NTP_transferase
>1597	443906.CMM_1014	1.01e-226	625	COG0451@1|root,COG0451@2|Bacteria,2IISR@201174|Actinobacteria,4FRXX@85023|Microbacteriaceae	201174|Actinobacteria	M	GDP-mannose 4,6 dehydratase	-	-	5.1.3.2	ko:K01784	ko00052,ko00520,ko01100,map00052,map00520,map01100	M00361,M00362,M00632	R00291,R02984	RC00289	ko00000,ko00001,ko00002,ko01000	-	-	-	Epimerase
>1598	443906.CMM_1015	2.85e-242	666	COG0463@1|root,COG0463@2|Bacteria,2I3C0@201174|Actinobacteria,4FMCG@85023|Microbacteriaceae	201174|Actinobacteria	M	Glycosyl transferase family 2	wcqE	-	2.4.2.53	ko:K10012	ko00520,ko01503,map00520,map01503	M00721,M00761	R07661	RC00005,RC02954	ko00000,ko00001,ko00002,ko01000,ko01005,ko02000	4.D.2.1.8	GT2	-	Glycos_transf_2
>1599	443906.CMM_1016	1.32e-200	558	COG1215@1|root,COG1215@2|Bacteria,2I3WV@201174|Actinobacteria,4FKJR@85023|Microbacteriaceae	201174|Actinobacteria	M	Glycosyltransferase like family 2	-	-	-	-	-	-	-	-	-	-	-	-	Glycos_transf_2
>1602	443906.pCM1_0015	3.39e-103	316	COG0739@1|root,COG0739@2|Bacteria,2I3XJ@201174|Actinobacteria,4FNMG@85023|Microbacteriaceae	201174|Actinobacteria	M	heme binding	-	-	-	-	-	-	-	-	-	-	-	-	-
>1603	1349820.M707_22005	1.15e-88	284	COG0455@1|root,COG0455@2|Bacteria,2GMK0@201174|Actinobacteria	201174|Actinobacteria	D	Involved in chromosome	-	-	-	-	-	-	-	-	-	-	-	-	AAA_31
>1608	443906.pCM1_0018	7.41e-152	430	COG2356@1|root,COG2356@2|Bacteria,2GJ38@201174|Actinobacteria,4FKUG@85023|Microbacteriaceae	201174|Actinobacteria	L	Protein of unknown function (DUF1524)	-	-	-	-	-	-	-	-	-	-	-	-	DUF1524
>1610	443906.pCM1_0020	0	1424	COG2730@1|root,COG4305@1|root,COG2730@2|Bacteria,COG4305@2|Bacteria,2I2VY@201174|Actinobacteria,4FN3Y@85023|Microbacteriaceae	201174|Actinobacteria	G	Cellulase (glycosyl hydrolase family 5)	celA	-	3.2.1.4	ko:K01179,ko:K20628	ko00500,ko01100,map00500,map01100	-	R06200,R11307,R11308	-	ko00000,ko00001,ko01000	-	GH5,GH9	-	CBM_2,Cellulase,fn3
>1613	443906.pCM1_0018	5.66e-17	80.1	COG2356@1|root,COG2356@2|Bacteria,2GJ38@201174|Actinobacteria,4FKUG@85023|Microbacteriaceae	201174|Actinobacteria	L	Protein of unknown function (DUF1524)	-	-	-	-	-	-	-	-	-	-	-	-	DUF1524
>1614	443906.pCM1_0023	7.59e-229	630	COG3591@1|root,COG3591@2|Bacteria	2|Bacteria	E	Belongs to the peptidase S1B family	-	-	-	-	-	-	-	-	-	-	-	-	Trypsin,Trypsin_2
>1616	443906.pCM1_0024	2.19e-130	370	2B5PG@1|root,31YIY@2|Bacteria,2I007@201174|Actinobacteria,4FSPX@85023|Microbacteriaceae	201174|Actinobacteria	-	-	-	-	-	-	-	-	-	-	-	-	-	-	-
>1617	443906.pCM1_0025	1.39e-141	400	COG1961@1|root,COG1961@2|Bacteria,2IG7A@201174|Actinobacteria,4FNG1@85023|Microbacteriaceae	201174|Actinobacteria	L	Resolvase, N terminal domain	-	-	-	-	-	-	-	-	-	-	-	-	HTH_38,HTH_7,Resolvase
>1619	1206735.BAGG01000107_gene4607	1.78e-69	219	29WPD@1|root,30IAA@2|Bacteria,2IHHP@201174|Actinobacteria	201174|Actinobacteria	-	-	-	-	-	-	-	-	-	-	-	-	-	-	Abi_2
>1629	1536769.P40081_15275	8.36e-20	80.9	2DS42@1|root,33EEN@2|Bacteria	2|Bacteria	-	-	-	-	-	-	-	-	-	-	-	-	-	-	-
>1631	443906.CMM_0057	8.31e-38	127	29120@1|root,2ZNPJ@2|Bacteria,2HC2Q@201174|Actinobacteria	201174|Actinobacteria	-	-	-	-	-	-	-	-	-	-	-	-	-	-	-
>1634	1304275.C41B8_08470	1.67e-27	102	2C6T2@1|root,32ZMJ@2|Bacteria,1R3H1@1224|Proteobacteria	1224|Proteobacteria	S	Protein of unknown function (DUF3892)	-	-	-	-	-	-	-	-	-	-	-	-	DUF3892
>1635	443906.CMM_0059	9.82e-76	233	COG0265@1|root,COG0265@2|Bacteria	2|Bacteria	O	serine-type endopeptidase activity	-	-	-	-	-	-	-	-	-	-	-	-	Laminin_G_3,N-glycanase_C,Trypsin,Trypsin_2
>1636	443906.CMM_0059	1.37e-76	234	COG0265@1|root,COG0265@2|Bacteria	2|Bacteria	O	serine-type endopeptidase activity	-	-	-	-	-	-	-	-	-	-	-	-	Laminin_G_3,N-glycanase_C,Trypsin,Trypsin_2
>1638	443906.CMM_0047	8.71e-15	69.7	28Y0H@1|root,2ZJW6@2|Bacteria,2H025@201174|Actinobacteria,4FT6D@85023|Microbacteriaceae	201174|Actinobacteria	-	-	-	-	-	-	-	-	-	-	-	-	-	-	-
>1640	443906.CMM_0060	9.33e-104	300	2DW0B@1|root,33XXM@2|Bacteria,2IKEK@201174|Actinobacteria,4FSMI@85023|Microbacteriaceae	201174|Actinobacteria	-	-	-	-	-	-	-	-	-	-	-	-	-	-	-
>1642	443906.CMM_0061	1.23e-187	525	COG2184@1|root,COG2184@2|Bacteria,2IN0D@201174|Actinobacteria,4FPUX@85023|Microbacteriaceae	201174|Actinobacteria	D	Fic/DOC family	fic	-	-	ko:K04095	-	-	-	-	ko00000,ko03036	-	-	-	Fic
>1644	1150399.AQYK01000001_gene544	3.83e-69	226	COG1475@1|root,COG1475@2|Bacteria,2I9VV@201174|Actinobacteria	201174|Actinobacteria	K	ParB domain protein nuclease	-	-	-	ko:K03497	-	-	-	-	ko00000,ko03000,ko03036,ko04812	-	-	-	ParBc
>1645	1150399.AQYK01000001_gene544	6.9e-47	170	COG1475@1|root,COG1475@2|Bacteria,2I9VV@201174|Actinobacteria	201174|Actinobacteria	K	ParB domain protein nuclease	-	-	-	ko:K03497	-	-	-	-	ko00000,ko03000,ko03036,ko04812	-	-	-	ParBc
>1651	443906.CMM_0062	8.61e-85	255	2F71V@1|root,33ZHG@2|Bacteria,2H77X@201174|Actinobacteria	201174|Actinobacteria	S	Single-strand binding protein family	-	-	-	ko:K03111	ko03030,ko03430,ko03440,map03030,map03430,map03440	-	-	-	ko00000,ko00001,ko03029,ko03032,ko03400	-	-	-	SSB
>1653	443906.CMM_0063	3.06e-143	405	COG2356@1|root,COG2356@2|Bacteria,2GJ38@201174|Actinobacteria,4FKUG@85023|Microbacteriaceae	201174|Actinobacteria	L	Protein of unknown function (DUF1524)	-	-	-	-	-	-	-	-	-	-	-	-	DUF1524
>1654	443906.CMM_0667	4.48e-306	843	COG1409@1|root,COG1409@2|Bacteria,2GNU9@201174|Actinobacteria,4FKXM@85023|Microbacteriaceae	201174|Actinobacteria	S	Calcineurin-like phosphoesterase	-	-	-	-	-	-	-	-	-	-	-	-	Laminin_G_3,Metallophos
>1655	31964.CMS2157	3.47e-104	302	COG1853@1|root,COG1853@2|Bacteria,2GYGX@201174|Actinobacteria,4FNXE@85023|Microbacteriaceae	201174|Actinobacteria	S	Flavin reductase like domain	-	-	-	-	-	-	-	-	-	-	-	-	Flavin_Reduct
>1656	443906.CMM_0665	5.23e-79	234	COG1146@1|root,COG1146@2|Bacteria,2IKVN@201174|Actinobacteria,4FP7T@85023|Microbacteriaceae	201174|Actinobacteria	C	4Fe-4S binding domain	fdxA	-	-	-	-	-	-	-	-	-	-	-	Fer4
>1657	443906.CMM_0664	7.07e-112	321	COG0789@1|root,COG0789@2|Bacteria,2GKTU@201174|Actinobacteria,4FNP9@85023|Microbacteriaceae	201174|Actinobacteria	K	MerR, DNA binding	soxR	-	-	ko:K13639	-	-	-	-	ko00000,ko03000	-	-	-	MerR,MerR-DNA-bind,MerR_1
>1658	443906.CMM_0663	2.8e-311	850	COG2272@1|root,COG2272@2|Bacteria,2GJCN@201174|Actinobacteria,4FR0B@85023|Microbacteriaceae	201174|Actinobacteria	I	Carboxylesterase family	-	-	-	ko:K03929	-	-	-	-	ko00000,ko01000	-	CE10	-	COesterase
>1659	443906.CMM_0662	3.01e-251	689	COG1064@1|root,COG1064@2|Bacteria,2GNVQ@201174|Actinobacteria,4FKS0@85023|Microbacteriaceae	201174|Actinobacteria	S	Alcohol dehydrogenase GroES-like domain	adhC	-	-	ko:K13979	-	-	-	-	ko00000,ko01000	-	-	-	ADH_N,ADH_zinc_N
>1660	443906.CMM_0661	0	2094	COG4886@1|root,COG5635@1|root,COG4886@2|Bacteria,COG5635@2|Bacteria,2GNCH@201174|Actinobacteria	201174|Actinobacteria	T	Signal transduction protein with Nacht domain	-	-	-	-	-	-	-	-	-	-	-	-	NACHT
>1661	390989.JOEG01000030_gene1701	3.29e-61	192	COG0346@1|root,COG0346@2|Bacteria,2IMSM@201174|Actinobacteria	201174|Actinobacteria	E	lactoylglutathione lyase activity	-	-	-	-	-	-	-	-	-	-	-	-	Glyoxalase
>1663	443906.CMM_0659	3.58e-191	533	COG1816@1|root,COG1816@2|Bacteria,2GJ6I@201174|Actinobacteria,4FMNV@85023|Microbacteriaceae	201174|Actinobacteria	F	Catalyzes the hydrolytic deamination of adenine to hypoxanthine. Plays an important role in the purine salvage pathway and in nitrogen catabolism	add1	GO:0000034,GO:0003674,GO:0003824,GO:0006139,GO:0006144,GO:0006145,GO:0006146,GO:0006725,GO:0006807,GO:0008150,GO:0008152,GO:0009056,GO:0009058,GO:0009112,GO:0009113,GO:0009987,GO:0016787,GO:0016810,GO:0016814,GO:0018130,GO:0019239,GO:0019438,GO:0019439,GO:0034641,GO:0034654,GO:0042440,GO:0043094,GO:0043096,GO:0043101,GO:0043103,GO:0044237,GO:0044238,GO:0044248,GO:0044249,GO:0044270,GO:0044271,GO:…	3.5.4.4	ko:K01488	ko00230,ko01100,ko05340,map00230,map01100,map05340	-	R01560,R02556	RC00477	ko00000,ko00001,ko01000	-	-	-	A_deaminase
>1665	1150399.AQYK01000001_gene544	2.28e-133	402	COG1475@1|root,COG1475@2|Bacteria,2I9VV@201174|Actinobacteria	201174|Actinobacteria	K	ParB domain protein nuclease	-	-	-	ko:K03497	-	-	-	-	ko00000,ko03000,ko03036,ko04812	-	-	-	ParBc
>1666	316273.XCV4424	1.8e-18	86.7	COG0265@1|root,COG0265@2|Bacteria	2|Bacteria	O	serine-type endopeptidase activity	-	-	-	-	-	-	-	-	-	-	-	-	Laminin_G_3,N-glycanase_C,Trypsin_2
>1669	443906.CMM_0062	8.61e-85	255	2F71V@1|root,33ZHG@2|Bacteria,2H77X@201174|Actinobacteria	201174|Actinobacteria	S	Single-strand binding protein family	-	-	-	ko:K03111	ko03030,ko03430,ko03440,map03030,map03430,map03440	-	-	-	ko00000,ko00001,ko03029,ko03032,ko03400	-	-	-	SSB
>1671	443906.CMM_0063	4.78e-172	480	COG2356@1|root,COG2356@2|Bacteria,2GJ38@201174|Actinobacteria,4FKUG@85023|Microbacteriaceae	201174|Actinobacteria	L	Protein of unknown function (DUF1524)	-	-	-	-	-	-	-	-	-	-	-	-	DUF1524
>1672	443906.CMM_0064	6.87e-162	453	COG1011@1|root,COG1011@2|Bacteria	2|Bacteria	S	phosphatase activity	-	-	3.1.3.5	ko:K07025,ko:K08723	ko00230,ko00240,ko00760,ko01100,ko01110,map00230,map00240,map00760,map01100,map01110	-	R00183,R00511,R00963,R01126,R01227,R01569,R01664,R01968,R02088,R02102,R02323,R02719,R03346	RC00017	ko00000,ko00001,ko01000	-	-	-	HAD_2,Hydrolase
>1673	443906.CMM_0065	6.03e-196	542	COG2334@1|root,COG2334@2|Bacteria,2I2JR@201174|Actinobacteria,4FTP0@85023|Microbacteriaceae	201174|Actinobacteria	S	Choline/ethanolamine kinase	-	-	-	-	-	-	-	-	-	-	-	-	APH
>1674	443906.CMM_0066	2.66e-145	410	COG1192@1|root,COG1192@2|Bacteria,2H488@201174|Actinobacteria	201174|Actinobacteria	D	VirC1 protein	-	-	-	ko:K03496	-	-	-	-	ko00000,ko03036,ko04812	-	-	-	AAA_31
>1676	443906.CMM_0067	2.37e-271	743	COG1672@1|root,COG1672@2|Bacteria,2GWBV@201174|Actinobacteria,4FMA0@85023|Microbacteriaceae	201174|Actinobacteria	S	AAA ATPase domain	-	-	-	-	-	-	-	-	-	-	-	-	AAA_16
>1677	443906.CMM_0068	2.79e-53	166	COG3291@1|root,COG3291@2|Bacteria	2|Bacteria	S	metallopeptidase activity	-	-	-	-	-	-	-	-	-	-	-	-	Beta_helix,CARDB,Laminin_G_3,PKD,SLH
>1678	443906.CMM_0069	4.07e-288	790	COG3004@1|root,COG3004@2|Bacteria,2GKIK@201174|Actinobacteria,4FM51@85023|Microbacteriaceae	201174|Actinobacteria	P	) H( ) antiporter that extrudes sodium in exchange for external protons	nhaA	-	-	ko:K03313	-	-	-	-	ko00000,ko02000	2.A.33.1	-	-	Na_H_antiport_1
>1680	443906.CMM_0070	0	1606	COG1404@1|root,COG1404@2|Bacteria,2GK3D@201174|Actinobacteria,4FKNT@85023|Microbacteriaceae	201174|Actinobacteria	O	N-terminal Region. This family is found at the N-terminus of a number of subtilisins. It is cleaved prior to activation of the enzyme	-	-	-	-	-	-	-	-	-	-	-	-	Big_3_5,Inhibitor_I9,PA,Peptidase_S8
>1682	443906.CMM_2380	5.67e-64	209	COG2079@1|root,COG2079@2|Bacteria,2GKUR@201174|Actinobacteria,4FMAS@85023|Microbacteriaceae	201174|Actinobacteria	S	MmgE/PrpD family	prpD	GO:0003674,GO:0003824,GO:0005575,GO:0005618,GO:0005622,GO:0005623,GO:0005737,GO:0005829,GO:0006082,GO:0006629,GO:0006631,GO:0008150,GO:0008152,GO:0009056,GO:0009062,GO:0009268,GO:0009628,GO:0009987,GO:0010447,GO:0016042,GO:0016054,GO:0016829,GO:0016835,GO:0016836,GO:0016999,GO:0017001,GO:0017144,GO:0019541,GO:0019543,GO:0019626,GO:0019629,GO:0019679,GO:0019752,GO:0030312,GO:0032787,GO:0042737,GO:…	4.2.1.79	ko:K01720	ko00640,map00640	-	R04424	RC01152	ko00000,ko00001,ko01000	-	-	-	MmgE_PrpD
>1683	443906.CMM_2381	3.59e-143	409	COG0454@1|root,COG0456@2|Bacteria,2IHR1@201174|Actinobacteria,4FPWT@85023|Microbacteriaceae	201174|Actinobacteria	K	Acetyltransferase (GNAT) domain	-	-	-	-	-	-	-	-	-	-	-	-	Acetyltransf_1,Acetyltransf_10,Acetyltransf_7
>1684	443906.CMM_2381	5.13e-58	187	COG0454@1|root,COG0456@2|Bacteria,2IHR1@201174|Actinobacteria,4FPWT@85023|Microbacteriaceae	201174|Actinobacteria	K	Acetyltransferase (GNAT) domain	-	-	-	-	-	-	-	-	-	-	-	-	Acetyltransf_1,Acetyltransf_10,Acetyltransf_7
>1688	443906.CMM_2382	0	890	2DPFQ@1|root,331VP@2|Bacteria,2IQCT@201174|Actinobacteria	201174|Actinobacteria	-	-	-	-	-	-	-	-	-	-	-	-	-	-	-
>1689	443906.CMM_2383	3.58e-134	386	COG3506@1|root,COG3506@2|Bacteria,2IHYX@201174|Actinobacteria,4FNWT@85023|Microbacteriaceae	201174|Actinobacteria	S	Protein of unknown function (DUF1349)	-	-	-	ko:K09702	-	-	-	-	ko00000	-	-	-	DUF1349
>1690	443906.CMM_2384	5.35e-19	82	COG0110@1|root,COG0110@2|Bacteria,2GNUB@201174|Actinobacteria,4FPC2@85023|Microbacteriaceae	201174|Actinobacteria	S	Hexapeptide repeat of succinyl-transferase	maa	-	2.3.1.79	ko:K00661	-	-	-	-	ko00000,ko01000	-	-	-	Hexapep,Hexapep_2,Mac
>1691	443906.CMM_2385	1.79e-138	391	COG3226@1|root,COG3226@2|Bacteria,2HUE7@201174|Actinobacteria,4FTG0@85023|Microbacteriaceae	201174|Actinobacteria	K	Bacterial regulatory proteins, tetR family	-	-	-	-	-	-	-	-	-	-	-	-	TetR_C_6,TetR_N
>1694	443906.CMM_2387	1.34e-61	194	COG3764@1|root,COG3764@2|Bacteria,2INDK@201174|Actinobacteria,4FPWU@85023|Microbacteriaceae	201174|Actinobacteria	M	Sortase (surface protein transpeptidase)	-	-	-	-	-	-	-	-	-	-	-	-	Sortase
>1695	443906.CMM_2388	1.04e-123	367	COG4129@1|root,COG4129@2|Bacteria,2IM22@201174|Actinobacteria,4FNP2@85023|Microbacteriaceae	201174|Actinobacteria	S	membrane	-	-	-	-	-	-	-	-	-	-	-	-	ArAE_1
>1696	31964.CMS2326	1.74e-30	115	COG0697@1|root,COG0697@2|Bacteria,2GKVT@201174|Actinobacteria,4FNI3@85023|Microbacteriaceae	201174|Actinobacteria	EG	EamA-like transporter family	ydeD	-	-	-	-	-	-	-	-	-	-	-	EamA
>1697	31964.CMS2326	7.39e-30	114	COG0697@1|root,COG0697@2|Bacteria,2GKVT@201174|Actinobacteria,4FNI3@85023|Microbacteriaceae	201174|Actinobacteria	EG	EamA-like transporter family	ydeD	-	-	-	-	-	-	-	-	-	-	-	EamA
>1699	443906.CMM_2390	5.39e-130	369	COG5516@1|root,COG5516@2|Bacteria,2GNZF@201174|Actinobacteria,4FNX7@85023|Microbacteriaceae	201174|Actinobacteria	S	Putative stress-induced transcription regulator	-	-	-	-	-	-	-	-	-	-	-	-	ABATE,zf-CGNR
>1700	443906.CMM_2391	1.47e-176	494	COG0313@1|root,COG0313@2|Bacteria,2GJ9Q@201174|Actinobacteria,4FKUK@85023|Microbacteriaceae	201174|Actinobacteria	H	Catalyzes the 2'-O-methylation of the ribose of cytidine 1402 (C1402) in 16S rRNA	rsmI	-	2.1.1.198	ko:K07056	-	-	-	-	ko00000,ko01000,ko03009	-	-	-	TP_methylase
>1703	31964.CMS2332	2.31e-90	272	COG2259@1|root,COG2259@2|Bacteria,2IQ5C@201174|Actinobacteria,4FQB6@85023|Microbacteriaceae	201174|Actinobacteria	S	DoxX	-	-	-	ko:K15977	-	-	-	-	ko00000	-	-	-	DoxX
>1706	443906.CMM_2395	0	1496	COG0366@1|root,COG0366@2|Bacteria,2GPF3@201174|Actinobacteria,4FKM9@85023|Microbacteriaceae	201174|Actinobacteria	G	Alpha amylase, catalytic domain	-	-	3.2.1.1,5.4.99.16	ko:K05343	ko00500,ko01100,map00500,map01100	-	R01557,R02108,R02112,R11262	RC01816	ko00000,ko00001,ko01000	-	GH13	-	Alpha-amylase
>1709	443906.CMM_2398	8.44e-222	630	COG1928@1|root,COG1928@2|Bacteria,2I2H1@201174|Actinobacteria,4FTMP@85023|Microbacteriaceae	201174|Actinobacteria	O	C-terminal four TMM region of protein-O-mannosyltransferase	-	-	2.4.1.109	ko:K00728	ko00514,ko00515,ko01100,map00514,map00515,map01100	-	R04072,R07620,R11399	RC00005,RC00059,RC00397	ko00000,ko00001,ko01000,ko01003	-	GT39	-	PMT,PMT_4TMC
>1710	1348338.ADILRU_2419	1.32e-15	71.2	COG1928@1|root,COG1928@2|Bacteria	2|Bacteria	O	C-terminal four TMM region of protein-O-mannosyltransferase	pmt	-	2.4.1.109	ko:K00728	ko00514,ko00515,ko01100,map00514,map00515,map01100	-	R04072,R07620,R11399	RC00005,RC00059,RC00397	ko00000,ko00001,ko01000,ko01003	-	GT39	-	PMT,PMT_4TMC
>1711	443906.CMM_2399	4.03e-184	520	COG2855@1|root,COG2855@2|Bacteria,2GS6E@201174|Actinobacteria,4FN5H@85023|Microbacteriaceae	201174|Actinobacteria	S	Conserved hypothetical protein 698	-	-	-	-	-	-	-	-	-	-	-	-	Cons_hypoth698
>1712	1719.CPTC_00192	3.42e-13	68.6	COG2873@1|root,COG2873@2|Bacteria,2I2EB@201174|Actinobacteria,22K4W@1653|Corynebacteriaceae	201174|Actinobacteria	E	O-acetylhomoserine	metY	-	2.5.1.49	ko:K01740	ko00270,ko01100,map00270,map01100	-	R01287,R04859	RC00020,RC02821,RC02848	ko00000,ko00001,ko01000	-	-	-	Cys_Met_Meta_PP
>1713	443906.CMM_2400	2.34e-76	246	COG2873@1|root,COG2873@2|Bacteria,2I2EB@201174|Actinobacteria,4FK8A@85023|Microbacteriaceae	201174|Actinobacteria	E	Cys/Met metabolism PLP-dependent enzyme	cysD	-	2.5.1.49	ko:K01740	ko00270,ko01100,map00270,map01100	-	R01287,R04859	RC00020,RC02821,RC02848	ko00000,ko00001,ko01000	-	-	-	Cys_Met_Meta_PP
>1714	443906.CMM_2401	5.37e-69	214	COG1832@1|root,COG1832@2|Bacteria,2IHSP@201174|Actinobacteria,4FMRD@85023|Microbacteriaceae	201174|Actinobacteria	S	CoA binding domain	-	-	-	ko:K06929	-	-	-	-	ko00000	-	-	-	CoA_binding_2
>1715	443906.CMM_2402	4.63e-62	195	COG2343@1|root,COG2343@2|Bacteria,2IKUM@201174|Actinobacteria,4FP6V@85023|Microbacteriaceae	201174|Actinobacteria	S	Domain of unknown function (DUF427)	-	-	-	-	-	-	-	-	-	-	-	-	NTP_transf_9
>1717	31964.CMS2343	9.59e-47	150	COG2261@1|root,COG2261@2|Bacteria,2GQR5@201174|Actinobacteria,4FQ3U@85023|Microbacteriaceae	201174|Actinobacteria	S	Transglycosylase associated protein	-	-	-	-	-	-	-	-	-	-	-	-	Transgly_assoc
>1718	443906.CMM_2404	1.25e-127	367	2DZNB@1|root,32VEG@2|Bacteria,2GPZ9@201174|Actinobacteria	201174|Actinobacteria	-	-	-	-	-	-	-	-	-	-	-	-	-	-	-
>1719	443906.CMM_2405	2.06e-217	610	COG1760@1|root,COG1760@2|Bacteria,2GJPA@201174|Actinobacteria,4FM2N@85023|Microbacteriaceae	201174|Actinobacteria	E	Serine dehydratase beta chain	sdaA	-	4.3.1.17	ko:K01752	ko00260,ko00270,ko01100,ko01110,ko01130,ko01200,ko01230,map00260,map00270,map01100,map01110,map01130,map01200,map01230	-	R00220,R00590	RC00331,RC02600	ko00000,ko00001,ko01000	-	-	-	SDH_alpha,SDH_beta
>1722	31964.CMS2346	6.24e-42	140	2DS5F@1|root,33EKY@2|Bacteria,2GWNH@201174|Actinobacteria	201174|Actinobacteria	S	SdpI/YhfL protein family	-	-	-	-	-	-	-	-	-	-	-	-	SdpI
>1723	443906.CMM_2407	6.68e-52	172	COG1649@1|root,COG1649@2|Bacteria,2GMQ6@201174|Actinobacteria,4FSFT@85023|Microbacteriaceae	201174|Actinobacteria	S	PFAM Uncharacterised BCR, COG1649	-	-	-	-	-	-	-	-	-	-	-	-	-
>1724	443906.CMM_2407	1.92e-143	414	COG1649@1|root,COG1649@2|Bacteria,2GMQ6@201174|Actinobacteria,4FSFT@85023|Microbacteriaceae	201174|Actinobacteria	S	PFAM Uncharacterised BCR, COG1649	-	-	-	-	-	-	-	-	-	-	-	-	-
>1726	443906.CMM_2408	1.93e-118	344	COG1414@1|root,COG1414@2|Bacteria,2GP2W@201174|Actinobacteria,4FQA4@85023|Microbacteriaceae	201174|Actinobacteria	K	Bacterial transcriptional regulator	-	-	-	-	-	-	-	-	-	-	-	-	HTH_IclR,IclR
>1727	443906.CMM_2409	1.21e-70	218	COG0451@1|root,COG0451@2|Bacteria,2GP24@201174|Actinobacteria,4FP1B@85023|Microbacteriaceae	201174|Actinobacteria	GM	3-beta hydroxysteroid dehydrogenase/isomerase family	-	-	-	-	-	-	-	-	-	-	-	-	Epimerase
>1728	443906.CMM_1006	6.43e-283	773	COG0438@1|root,COG0438@2|Bacteria,2GMEW@201174|Actinobacteria,4FM38@85023|Microbacteriaceae	201174|Actinobacteria	M	Glycosyl transferases group 1	-	-	-	-	-	-	-	-	-	-	-	-	Glyco_trans_1_4,Glyco_trans_4_4,Glyco_transf_4,Glycos_transf_1
>1729	443906.CMM_1007	1.55e-171	479	COG1134@1|root,COG1134@2|Bacteria,2GIVF@201174|Actinobacteria,4FKZ2@85023|Microbacteriaceae	201174|Actinobacteria	GM	ATPases associated with a variety of cellular activities	rfbB2	-	3.6.3.40	ko:K01990,ko:K09691,ko:K09693	ko02010,map02010	M00250,M00251,M00254	-	-	ko00000,ko00001,ko00002,ko01000,ko02000	3.A.1,3.A.1.103,3.A.1.104	-	-	ABC_tran,Wzt_C
>1730	443906.CMM_1008	3.54e-199	552	COG1682@1|root,COG1682@2|Bacteria,2GP5K@201174|Actinobacteria,4FN0R@85023|Microbacteriaceae	201174|Actinobacteria	GM	ABC-2 type transporter	tagG	-	-	ko:K01992	-	M00254	-	-	ko00000,ko00002,ko02000	3.A.1	-	-	ABC2_membrane
>1731	443906.CMM_1009	2.32e-200	555	COG1091@1|root,COG1091@2|Bacteria,2GNY8@201174|Actinobacteria,4FMFC@85023|Microbacteriaceae	201174|Actinobacteria	M	Catalyzes the reduction of dTDP-6-deoxy-L-lyxo-4- hexulose to yield dTDP-L-rhamnose	rmlD	GO:0000271,GO:0003674,GO:0003824,GO:0005975,GO:0005976,GO:0006139,GO:0006725,GO:0006807,GO:0008150,GO:0008152,GO:0008831,GO:0009058,GO:0009059,GO:0009225,GO:0009226,GO:0009987,GO:0016051,GO:0016491,GO:0016614,GO:0016616,GO:0018130,GO:0019305,GO:0019438,GO:0033692,GO:0034637,GO:0034641,GO:0034645,GO:0034654,GO:0043170,GO:0044237,GO:0044238,GO:0044249,GO:0044260,GO:0044262,GO:0044264,GO:0044271,GO:…	1.1.1.133,5.1.3.13	ko:K00067,ko:K01790	ko00521,ko00523,ko01130,map00521,map00523,map01130	M00793	R02777,R06514	RC00182,RC01531	ko00000,ko00001,ko00002,ko01000	-	-	-	RmlD_sub_bind,dTDP_sugar_isom
>1732	443906.CMM_1010	4.59e-250	684	COG1088@1|root,COG1088@2|Bacteria,2GNDU@201174|Actinobacteria,4FKJH@85023|Microbacteriaceae	201174|Actinobacteria	M	Belongs to the NAD(P)-dependent epimerase dehydratase family. dTDP-glucose dehydratase subfamily	rfbB	-	4.2.1.46	ko:K01710	ko00521,ko00523,ko00525,ko01055,ko01130,map00521,map00523,map00525,map01055,map01130	M00793	R06513	RC00402	ko00000,ko00001,ko00002,ko01000	-	-	-	GDP_Man_Dehyd
>1733	443906.CMM_1011	1.29e-90	266	COG2246@1|root,COG2246@2|Bacteria,2IIQ5@201174|Actinobacteria,4FPSA@85023|Microbacteriaceae	201174|Actinobacteria	S	to be integral membrane proteins with three or four transmembrane spans. They are involved in the synthesis of cell surface polysaccharides	-	-	-	-	-	-	-	-	-	-	-	-	GtrA
>1734	443906.CMM_1012	2.26e-143	404	COG1898@1|root,COG1898@2|Bacteria,2GMW4@201174|Actinobacteria,4FKTI@85023|Microbacteriaceae	201174|Actinobacteria	M	dTDP-4-dehydrorhamnose 3,5-epimerase	rmlC	GO:0000271,GO:0003674,GO:0003824,GO:0005975,GO:0005976,GO:0006139,GO:0006725,GO:0006807,GO:0008150,GO:0008152,GO:0008830,GO:0009058,GO:0009059,GO:0009225,GO:0009226,GO:0009987,GO:0016051,GO:0016853,GO:0016854,GO:0016857,GO:0018130,GO:0019305,GO:0019438,GO:0033692,GO:0034637,GO:0034641,GO:0034645,GO:0034654,GO:0040007,GO:0043170,GO:0044237,GO:0044238,GO:0044249,GO:0044260,GO:0044262,GO:0044264,GO:…	5.1.3.13	ko:K01790	ko00521,ko00523,ko01130,map00521,map00523,map01130	M00793	R06514	RC01531	ko00000,ko00001,ko00002,ko01000	-	-	iNJ661.Rv3465	dTDP_sugar_isom
>1735	443906.CMM_1013	2e-207	573	COG1209@1|root,COG1209@2|Bacteria,2GP20@201174|Actinobacteria,4FKXN@85023|Microbacteriaceae	201174|Actinobacteria	M	Catalyzes the formation of dTDP-glucose, from dTTP and glucose 1-phosphate, as well as its pyrophosphorolysis	rfbA	GO:0000271,GO:0000287,GO:0003674,GO:0003824,GO:0005488,GO:0005575,GO:0005618,GO:0005623,GO:0005886,GO:0005975,GO:0005976,GO:0005996,GO:0006006,GO:0006139,GO:0006220,GO:0006725,GO:0006753,GO:0006793,GO:0006796,GO:0006807,GO:0008150,GO:0008152,GO:0008879,GO:0009058,GO:0009059,GO:0009117,GO:0009141,GO:0009147,GO:0009200,GO:0009211,GO:0009219,GO:0009225,GO:0009226,GO:0009262,GO:0009394,GO:0009987,GO:…	2.7.7.24	ko:K00973	ko00521,ko00523,ko00525,ko01130,map00521,map00523,map00525,map01130	M00793	R02328	RC00002	ko00000,ko00001,ko00002,ko01000	-	-	iNJ661.Rv0334	NTP_transferase
>1736	443906.CMM_1014	9.67e-225	620	COG0451@1|root,COG0451@2|Bacteria,2IISR@201174|Actinobacteria,4FRXX@85023|Microbacteriaceae	201174|Actinobacteria	M	GDP-mannose 4,6 dehydratase	-	-	5.1.3.2	ko:K01784	ko00052,ko00520,ko01100,map00052,map00520,map01100	M00361,M00362,M00632	R00291,R02984	RC00289	ko00000,ko00001,ko00002,ko01000	-	-	-	Epimerase
>1737	443906.CMM_1015	4.05e-242	665	COG0463@1|root,COG0463@2|Bacteria,2I3C0@201174|Actinobacteria,4FMCG@85023|Microbacteriaceae	201174|Actinobacteria	M	Glycosyl transferase family 2	wcqE	-	2.4.2.53	ko:K10012	ko00520,ko01503,map00520,map01503	M00721,M00761	R07661	RC00005,RC02954	ko00000,ko00001,ko00002,ko01000,ko01005,ko02000	4.D.2.1.8	GT2	-	Glycos_transf_2
>1738	443906.CMM_1016	1.32e-200	558	COG1215@1|root,COG1215@2|Bacteria,2I3WV@201174|Actinobacteria,4FKJR@85023|Microbacteriaceae	201174|Actinobacteria	M	Glycosyltransferase like family 2	-	-	-	-	-	-	-	-	-	-	-	-	Glycos_transf_2
>1739	443906.CMM_0078	7.28e-137	402	COG0446@1|root,COG0607@1|root,COG0446@2|Bacteria,COG0607@2|Bacteria,2H7WY@201174|Actinobacteria,4FKDZ@85023|Microbacteriaceae	201174|Actinobacteria	P	Pyridine nucleotide-disulphide oxidoreductase, dimerisation domain	cdr	-	-	-	-	-	-	-	-	-	-	-	Pyr_redox_2,Pyr_redox_dim,Rhodanese
>1740	31964.CMS1712	9.53e-53	167	COG0607@1|root,COG0607@2|Bacteria,2IQIP@201174|Actinobacteria,4FQ1S@85023|Microbacteriaceae	201174|Actinobacteria	P	Rhodanese Homology Domain	-	-	-	-	-	-	-	-	-	-	-	-	Rhodanese
>1741	31964.CMS1713	2.02e-49	159	COG1937@1|root,COG1937@2|Bacteria,2IQ7U@201174|Actinobacteria,4FQD0@85023|Microbacteriaceae	201174|Actinobacteria	S	Metal-sensitive transcriptional repressor	csoR	-	-	-	-	-	-	-	-	-	-	-	Trns_repr_metal
>1742	1101188.KI912157_gene306	2.25e-48	161	COG2842@1|root,COG2842@2|Bacteria,2I90A@201174|Actinobacteria,1W7R6@1268|Micrococcaceae	201174|Actinobacteria	S	AAA domain	-	-	3.6.1.3	ko:K07132	-	-	-	-	ko00000,ko01000	-	-	-	AAA_22
>1743	31964.CMS2988	4.67e-111	322	COG1961@1|root,COG1961@2|Bacteria,2IG7A@201174|Actinobacteria,4FNG1@85023|Microbacteriaceae	201174|Actinobacteria	L	Resolvase, N terminal domain	-	-	-	-	-	-	-	-	-	-	-	-	HTH_38,HTH_7,Resolvase
>1745	31964.CMS2986	8.8e-142	400	29356@1|root,2ZQNA@2|Bacteria	2|Bacteria	-	-	-	-	-	-	-	-	-	-	-	-	-	-	-
>1746	1229781.C272_01255	4.41e-37	133	2AUQT@1|root,31KDR@2|Bacteria,2GWWX@201174|Actinobacteria	201174|Actinobacteria	-	-	-	-	-	-	-	-	-	-	-	-	-	-	-
>1747	1121924.ATWH01000001_gene4224	0	2066	COG0286@1|root,COG4889@1|root,COG0286@2|Bacteria,COG4889@2|Bacteria,2GKP2@201174|Actinobacteria,4FTJT@85023|Microbacteriaceae	201174|Actinobacteria	L	Type III restriction enzyme, res subunit	-	-	-	-	-	-	-	-	-	-	-	-	HA,Helicase_C,Mrr_cat_2,N6_Mtase,ResIII
>1749	266940.Krad_1903	3.35e-54	181	COG2135@1|root,COG2135@2|Bacteria,2GKY8@201174|Actinobacteria	201174|Actinobacteria	S	Belongs to the SOS response-associated peptidase family	-	-	-	-	-	-	-	-	-	-	-	-	SRAP
>1750	31964.pCSL0010	1.72e-54	174	COG2452@1|root,COG2452@2|Bacteria	2|Bacteria	L	recombinase activity	-	-	-	-	-	-	-	-	-	-	-	-	HTH_17,Response_reg
>1751	31964.pCSL0011	1.98e-59	185	2C4MW@1|root,32RKK@2|Bacteria,2IQ6A@201174|Actinobacteria,4FQ8N@85023|Microbacteriaceae	201174|Actinobacteria	S	Lsr2	lsr2	-	-	-	-	-	-	-	-	-	-	-	Lsr2
>1752	31964.pCSL0012	3.1e-49	168	COG0477@1|root,COG2814@2|Bacteria,2GMU2@201174|Actinobacteria	201174|Actinobacteria	EGP	Major Facilitator Superfamily	-	-	-	-	-	-	-	-	-	-	-	-	MFS_1
>1753	31964.pCSL0012	2.39e-38	143	COG0477@1|root,COG2814@2|Bacteria,2GMU2@201174|Actinobacteria	201174|Actinobacteria	EGP	Major Facilitator Superfamily	-	-	-	-	-	-	-	-	-	-	-	-	MFS_1
>1760	443906.pCM1_0008	4.51e-65	198	COG0640@1|root,COG0640@2|Bacteria	2|Bacteria	K	DNA-binding transcription factor activity	-	-	-	ko:K19505,ko:K21885	-	-	-	-	ko00000,ko03000	-	-	-	HTH_36,RP-C
>1761	443906.pCM1_0009	2.14e-278	763	COG0455@1|root,COG0455@2|Bacteria	2|Bacteria	D	bacterial-type flagellum organization	-	-	-	-	-	-	-	-	-	-	-	-	-
>1762	443906.pCM1_0010	1.09e-67	207	2DGPY@1|root,2ZWW6@2|Bacteria,2HTEV@201174|Actinobacteria,4FT7Z@85023|Microbacteriaceae	201174|Actinobacteria	-	-	-	-	-	-	-	-	-	-	-	-	-	-	-
>1763	443906.pCM1_0011	2.89e-162	455	2B7CZ@1|root,320GH@2|Bacteria,2H45V@201174|Actinobacteria,4FRZG@85023|Microbacteriaceae	201174|Actinobacteria	-	-	-	-	-	-	-	-	-	-	-	-	-	-	-
>1764	443906.pCM1_0012	2.67e-277	766	28R6P@1|root,2ZDKQ@2|Bacteria	2|Bacteria	-	-	-	-	-	-	-	-	-	-	-	-	-	-	-
>1765	443906.pCM1_0013	0	1087	28IJ8@1|root,2Z8K6@2|Bacteria,2HST4@201174|Actinobacteria,4FQC2@85023|Microbacteriaceae	201174|Actinobacteria	-	-	-	-	-	-	-	-	-	-	-	-	-	-	-
>1766	443906.pCM1_0014	0	1040	COG0433@1|root,COG0433@2|Bacteria,2I2FI@201174|Actinobacteria,4FTPH@85023|Microbacteriaceae	201174|Actinobacteria	S	ATP- GTP-binding protein	-	-	-	-	-	-	-	-	-	-	-	-	AAA_10,DUF87
>1767	443906.pCM1_0015	2.08e-263	721	COG0739@1|root,COG0739@2|Bacteria,2I3XJ@201174|Actinobacteria,4FNMG@85023|Microbacteriaceae	201174|Actinobacteria	M	heme binding	-	-	-	-	-	-	-	-	-	-	-	-	-
>1770	443906.pCM1_0018	1.98e-185	514	COG2356@1|root,COG2356@2|Bacteria,2GJ38@201174|Actinobacteria,4FKUG@85023|Microbacteriaceae	201174|Actinobacteria	L	Protein of unknown function (DUF1524)	-	-	-	-	-	-	-	-	-	-	-	-	DUF1524
>1772	443906.pCM1_0020	0	1428	COG2730@1|root,COG4305@1|root,COG2730@2|Bacteria,COG4305@2|Bacteria,2I2VY@201174|Actinobacteria,4FN3Y@85023|Microbacteriaceae	201174|Actinobacteria	G	Cellulase (glycosyl hydrolase family 5)	celA	-	3.2.1.4	ko:K01179,ko:K20628	ko00500,ko01100,map00500,map01100	-	R06200,R11307,R11308	-	ko00000,ko00001,ko01000	-	GH5,GH9	-	CBM_2,Cellulase,fn3
>1775	443906.pCM1_0018	2.17e-16	78.6	COG2356@1|root,COG2356@2|Bacteria,2GJ38@201174|Actinobacteria,4FKUG@85023|Microbacteriaceae	201174|Actinobacteria	L	Protein of unknown function (DUF1524)	-	-	-	-	-	-	-	-	-	-	-	-	DUF1524
>1776	443906.pCM1_0023	1.87e-229	632	COG3591@1|root,COG3591@2|Bacteria	2|Bacteria	E	Belongs to the peptidase S1B family	-	-	-	-	-	-	-	-	-	-	-	-	Trypsin,Trypsin_2
>1778	443906.pCM1_0024	2.19e-130	370	2B5PG@1|root,31YIY@2|Bacteria,2I007@201174|Actinobacteria,4FSPX@85023|Microbacteriaceae	201174|Actinobacteria	-	-	-	-	-	-	-	-	-	-	-	-	-	-	-
>1779	443906.pCM1_0025	1.39e-141	400	COG1961@1|root,COG1961@2|Bacteria,2IG7A@201174|Actinobacteria,4FNG1@85023|Microbacteriaceae	201174|Actinobacteria	L	Resolvase, N terminal domain	-	-	-	-	-	-	-	-	-	-	-	-	HTH_38,HTH_7,Resolvase
>1781	443906.pCM1_0026	3.61e-64	195	2EI6M@1|root,33BXY@2|Bacteria,2GSTQ@201174|Actinobacteria	201174|Actinobacteria	-	-	-	-	-	-	-	-	-	-	-	-	-	-	-
>1784	979556.MTES_2199	9.45e-15	74.7	28VG7@1|root,2ZHIR@2|Bacteria,2HEGN@201174|Actinobacteria	201174|Actinobacteria	-	-	-	-	-	-	-	-	-	-	-	-	-	-	-
>1788	1001240.GY21_05710	2.89e-192	556	COG1846@1|root,COG1846@2|Bacteria,2IIX2@201174|Actinobacteria,4FSG0@85023|Microbacteriaceae	201174|Actinobacteria	K	Transcriptional regulator	-	-	-	-	-	-	-	-	-	-	-	-	-
>1792	31964.CMS0025	2.02e-133	383	COG2801@1|root,COG2801@2|Bacteria,2GJ3V@201174|Actinobacteria,4FKT9@85023|Microbacteriaceae	201174|Actinobacteria	L	insertion element IS1121 transposase	-	-	-	-	-	-	-	-	-	-	-	-	HTH_23,LZ_Tnp_IS481,rve,rve_3
>1795	931627.MycrhDRAFT_6980	1.94e-53	177	COG1192@1|root,COG1192@2|Bacteria,2ICWE@201174|Actinobacteria,23498@1762|Mycobacteriaceae	201174|Actinobacteria	D	CobQ/CobB/MinD/ParA nucleotide binding domain	-	-	-	ko:K03496	-	-	-	-	ko00000,ko03036,ko04812	-	-	-	AAA_31,CbiA
>1797	1452535.JARD01000012_gene195	8.32e-12	69.3	COG0629@1|root,COG0629@2|Bacteria,2GQIQ@201174|Actinobacteria,4FPU3@85023|Microbacteriaceae	201174|Actinobacteria	L	Single-strand binding protein family	ssb2	-	-	ko:K03111	ko03030,ko03430,ko03440,map03030,map03430,map03440	-	-	-	ko00000,ko00001,ko03029,ko03032,ko03400	-	-	-	SSB
>1800	31964.pCSL0011	1.17e-23	94.7	2C4MW@1|root,32RKK@2|Bacteria,2IQ6A@201174|Actinobacteria,4FQ8N@85023|Microbacteriaceae	201174|Actinobacteria	S	Lsr2	lsr2	-	-	-	-	-	-	-	-	-	-	-	Lsr2
>1801	1211115.ALIQ01000030_gene2192	8.55e-133	394	COG0270@1|root,COG0270@2|Bacteria,1MV9H@1224|Proteobacteria,2U0FE@28211|Alphaproteobacteria,3NCMU@45404|Beijerinckiaceae	28211|Alphaproteobacteria	L	C-5 cytosine-specific DNA methylase	-	-	2.1.1.37	ko:K00558	ko00270,ko01100,ko05206,map00270,map01100,map05206	M00035	R04858	RC00003,RC00332	ko00000,ko00001,ko00002,ko01000,ko02048,ko03032,ko03036	-	-	-	DNA_methylase,HTH_3
>1802	1168034.FH5T_08195	4.1e-11	60.1	COG1396@1|root,COG1396@2|Bacteria	2|Bacteria	K	sequence-specific DNA binding	-	-	-	-	-	-	-	-	-	-	-	-	HTH_3,HTH_31
>1808	443906.pCM1_0018	1.19e-157	444	COG2356@1|root,COG2356@2|Bacteria,2GJ38@201174|Actinobacteria,4FKUG@85023|Microbacteriaceae	201174|Actinobacteria	L	Protein of unknown function (DUF1524)	-	-	-	-	-	-	-	-	-	-	-	-	DUF1524
>1811	31964.CMS0025	2.35e-218	603	COG2801@1|root,COG2801@2|Bacteria,2GJ3V@201174|Actinobacteria,4FKT9@85023|Microbacteriaceae	201174|Actinobacteria	L	insertion element IS1121 transposase	-	-	-	-	-	-	-	-	-	-	-	-	HTH_23,LZ_Tnp_IS481,rve,rve_3
>1812	1101188.KI912157_gene303	1.05e-60	191	COG1961@1|root,COG1961@2|Bacteria,2HSUX@201174|Actinobacteria,1WBH9@1268|Micrococcaceae	201174|Actinobacteria	L	Resolvase, N terminal domain	-	-	-	-	-	-	-	-	-	-	-	-	HTH_7,Resolvase
>1813	450380.JPSY01000001_gene1135	1.43e-244	679	COG2801@1|root,COG3415@1|root,COG2801@2|Bacteria,COG3415@2|Bacteria,2GP8B@201174|Actinobacteria,4FQZA@85023|Microbacteriaceae	201174|Actinobacteria	L	Mu transposase, C-terminal	-	-	-	ko:K07497	-	-	-	-	ko00000	-	-	-	HTH_23,HTH_28,HTH_29,Mu-transpos_C,rve
>1814	1033736.CAHK01000056_gene201	2.87e-12	63.5	COG2801@1|root,COG2801@2|Bacteria,2GP8B@201174|Actinobacteria,4FAQ1@85019|Brevibacteriaceae	201174|Actinobacteria	L	Mu transposase, C-terminal	-	-	-	ko:K07497	-	-	-	-	ko00000	-	-	-	HTH_23,HTH_28,HTH_29,Mu-transpos_C,rve
>1815	1032480.MLP_44230	3.59e-148	422	COG2842@1|root,COG2842@2|Bacteria,2I90A@201174|Actinobacteria	201174|Actinobacteria	S	AAA domain	-	-	3.6.1.3	ko:K07132	-	-	-	-	ko00000,ko01000	-	-	-	AAA_22
>1816	290399.Arth_0471	5.7e-65	202	COG1961@1|root,COG1961@2|Bacteria,2IG7A@201174|Actinobacteria,1WA9G@1268|Micrococcaceae	201174|Actinobacteria	L	Helix-turn-helix domain of resolvase	-	-	-	-	-	-	-	-	-	-	-	-	HTH_38,HTH_7,Resolvase
>1819	443906.pCM1_0020	0	1240	COG2730@1|root,COG4305@1|root,COG2730@2|Bacteria,COG4305@2|Bacteria,2I2VY@201174|Actinobacteria,4FN3Y@85023|Microbacteriaceae	201174|Actinobacteria	G	Cellulase (glycosyl hydrolase family 5)	celA	-	3.2.1.4	ko:K01179,ko:K20628	ko00500,ko01100,map00500,map01100	-	R06200,R11307,R11308	-	ko00000,ko00001,ko01000	-	GH5,GH9	-	CBM_2,Cellulase,fn3
>1823	31964.CMS0025	2.02e-133	383	COG2801@1|root,COG2801@2|Bacteria,2GJ3V@201174|Actinobacteria,4FKT9@85023|Microbacteriaceae	201174|Actinobacteria	L	insertion element IS1121 transposase	-	-	-	-	-	-	-	-	-	-	-	-	HTH_23,LZ_Tnp_IS481,rve,rve_3
>1824	443906.CMM_0075	1.49e-129	379	COG3591@1|root,COG3591@2|Bacteria	2|Bacteria	E	Belongs to the peptidase S1B family	-	-	-	-	-	-	-	-	-	-	-	-	Trypsin,Trypsin_2
>1826	443906.CMM_0041	2.41e-64	210	COG3591@1|root,COG3591@2|Bacteria,2GJVS@201174|Actinobacteria	201174|Actinobacteria	E	Belongs to the glycosyl hydrolase 3 family	-	-	-	-	-	-	-	-	-	-	-	-	-
>1828	136273.GY22_14930	1.24e-70	221	COG1961@1|root,COG1961@2|Bacteria,2HMC6@201174|Actinobacteria,1W9WM@1268|Micrococcaceae	201174|Actinobacteria	L	Resolvase, N terminal domain	-	-	-	-	-	-	-	-	-	-	-	-	HTH_7,Resolvase
>1829	1194165.CAJF01000057_gene1820	2.75e-90	275	COG0455@1|root,COG0455@2|Bacteria,2GMK0@201174|Actinobacteria,4FMVN@85023|Microbacteriaceae	201174|Actinobacteria	D	Involved in chromosome	-	-	-	-	-	-	-	-	-	-	-	-	AAA_31
>1833	443906.pCM1_0018	3.06e-160	451	COG2356@1|root,COG2356@2|Bacteria,2GJ38@201174|Actinobacteria,4FKUG@85023|Microbacteriaceae	201174|Actinobacteria	L	Protein of unknown function (DUF1524)	-	-	-	-	-	-	-	-	-	-	-	-	DUF1524
>1834	31964.CMS1685	2.2e-91	268	COG1051@1|root,COG1051@2|Bacteria,2HSS2@201174|Actinobacteria,4FQ4Z@85023|Microbacteriaceae	201174|Actinobacteria	F	NUDIX domain	-	-	-	-	-	-	-	-	-	-	-	-	NUDIX
>1836	1150399.AQYK01000001_gene544	3.61e-92	291	COG1475@1|root,COG1475@2|Bacteria,2I9VV@201174|Actinobacteria	201174|Actinobacteria	K	ParB domain protein nuclease	-	-	-	ko:K03497	-	-	-	-	ko00000,ko03000,ko03036,ko04812	-	-	-	ParBc
>1839	443906.CMM_0061	2.24e-131	382	COG2184@1|root,COG2184@2|Bacteria,2IN0D@201174|Actinobacteria,4FPUX@85023|Microbacteriaceae	201174|Actinobacteria	D	Fic/DOC family	fic	-	-	ko:K04095	-	-	-	-	ko00000,ko03036	-	-	-	Fic
>1841	443906.CMM_0060	7.43e-83	248	2DW0B@1|root,33XXM@2|Bacteria,2IKEK@201174|Actinobacteria,4FSMI@85023|Microbacteriaceae	201174|Actinobacteria	-	-	-	-	-	-	-	-	-	-	-	-	-	-	-
>1843	443906.CMM_0047	1.4e-18	79.3	28Y0H@1|root,2ZJW6@2|Bacteria,2H025@201174|Actinobacteria,4FT6D@85023|Microbacteriaceae	201174|Actinobacteria	-	-	-	-	-	-	-	-	-	-	-	-	-	-	-
>1845	1246448.ANAZ01000014_gene1447	8.03e-61	201	COG1403@1|root,COG1403@2|Bacteria,2I6J4@201174|Actinobacteria,4EQHJ@85012|Streptosporangiales	201174|Actinobacteria	V	HNH endonuclease	-	-	-	-	-	-	-	-	-	-	-	-	-
>1846	1120917.AQXM01000038_gene2003	4.79e-24	93.2	COG5428@1|root,COG5428@2|Bacteria,2GVIR@201174|Actinobacteria	201174|Actinobacteria	S	Protein of unknown function (DUF2283)	-	-	-	-	-	-	-	-	-	-	-	-	DUF2283
>1849	443906.CMM_0057	4.7e-52	164	29120@1|root,2ZNPJ@2|Bacteria,2HC2Q@201174|Actinobacteria	201174|Actinobacteria	-	-	-	-	-	-	-	-	-	-	-	-	-	-	-
>1851	1536769.P40081_15275	2.4e-19	79.7	2DS42@1|root,33EEN@2|Bacteria	2|Bacteria	-	-	-	-	-	-	-	-	-	-	-	-	-	-	-
>1858	443906.CMM_1677	4.98e-166	469	COG0702@1|root,COG0702@2|Bacteria,2GJB8@201174|Actinobacteria,4FMJH@85023|Microbacteriaceae	201174|Actinobacteria	GM	NmrA-like family	-	-	-	-	-	-	-	-	-	-	-	-	NAD_binding_10,NmrA
>1859	443906.CMM_1674	5.36e-250	712	COG3693@1|root,COG3693@2|Bacteria,2GJSN@201174|Actinobacteria	201174|Actinobacteria	G	PFAM glycoside hydrolase, family 10	-	-	3.2.1.8	ko:K01181	-	-	-	-	ko00000,ko01000	-	-	-	CBM9_1,CBM_2,CBM_4_9,Glyco_hydro_10,Polysacc_deac_1
>1860	443906.CMM_1673	4.17e-201	563	COG3693@1|root,COG3693@2|Bacteria,2GJSN@201174|Actinobacteria	201174|Actinobacteria	G	PFAM glycoside hydrolase, family 10	-	-	3.2.1.8	ko:K01181	-	-	-	-	ko00000,ko01000	-	-	-	CBM9_1,CBM_2,CBM_4_9,Glyco_hydro_10,Polysacc_deac_1
>1861	443906.CMM_1673	1.12e-68	220	COG3693@1|root,COG3693@2|Bacteria,2GJSN@201174|Actinobacteria	201174|Actinobacteria	G	PFAM glycoside hydrolase, family 10	-	-	3.2.1.8	ko:K01181	-	-	-	-	ko00000,ko01000	-	-	-	CBM9_1,CBM_2,CBM_4_9,Glyco_hydro_10,Polysacc_deac_1
>1862	443906.CMM_1672	4.94e-132	381	COG2890@1|root,COG2890@2|Bacteria,2GNC1@201174|Actinobacteria,4FNI9@85023|Microbacteriaceae	201174|Actinobacteria	J	Methyltransferase small domain	-	-	2.1.1.297	ko:K02493	-	-	R10806	RC00003,RC03279	ko00000,ko01000,ko03012	-	-	-	MTS
>1864	443906.CMM_1670	5.06e-197	546	COG0656@1|root,COG0656@2|Bacteria,2GJQ7@201174|Actinobacteria,4FMQA@85023|Microbacteriaceae	201174|Actinobacteria	S	Aldo/keto reductase family	dkgV	-	-	-	-	-	-	-	-	-	-	-	Aldo_ket_red
>1865	31964.CMS1653	3.39e-293	802	COG0004@1|root,COG0004@2|Bacteria,2GIZK@201174|Actinobacteria,4FKS4@85023|Microbacteriaceae	201174|Actinobacteria	P	Ammonium Transporter Family	amt	-	-	ko:K03320	-	-	-	-	ko00000,ko02000	1.A.11	-	-	Ammonium_transp
>1866	31964.CMS1652	5.37e-248	681	COG1485@1|root,COG1485@2|Bacteria,2GNQA@201174|Actinobacteria,4FM37@85023|Microbacteriaceae	201174|Actinobacteria	S	AFG1-like ATPase	-	-	-	ko:K06916	-	-	-	-	ko00000,ko03036	-	-	-	AFG1_ATPase
>1867	31964.CMS1651	1.44e-224	618	COG2897@1|root,COG2897@2|Bacteria,2GIYU@201174|Actinobacteria,4FKN2@85023|Microbacteriaceae	201174|Actinobacteria	P	Rhodanese Homology Domain	sseA	GO:0005575,GO:0005618,GO:0005622,GO:0005623,GO:0005737,GO:0005829,GO:0005886,GO:0016020,GO:0030312,GO:0044424,GO:0044444,GO:0044464,GO:0071944	2.8.1.1,2.8.1.2	ko:K01011	ko00270,ko00920,ko01100,ko01120,ko04122,map00270,map00920,map01100,map01120,map04122	-	R01931,R03105,R03106	RC00214	ko00000,ko00001,ko01000	-	-	-	Rhodanese
>1870	446471.Xcel_3415	1.72e-83	260	COG1192@1|root,COG1192@2|Bacteria,2HFXY@201174|Actinobacteria,4F5SX@85017|Promicromonosporaceae	201174|Actinobacteria	D	Involved in chromosome partitioning	-	-	-	-	-	-	-	-	-	-	-	-	-
>1874	979556.MTES_1533	1.64e-55	190	COG1403@1|root,COG1403@2|Bacteria,2HMEF@201174|Actinobacteria,4FT6B@85023|Microbacteriaceae	201174|Actinobacteria	V	HNH endonuclease	-	-	-	-	-	-	-	-	-	-	-	-	-
>1876	31964.pCSL0012	2.36e-212	596	COG0477@1|root,COG2814@2|Bacteria,2GMU2@201174|Actinobacteria	201174|Actinobacteria	EGP	Major Facilitator Superfamily	-	-	-	-	-	-	-	-	-	-	-	-	MFS_1
>1877	31964.pCSL0011	4.34e-61	189	2C4MW@1|root,32RKK@2|Bacteria,2IQ6A@201174|Actinobacteria,4FQ8N@85023|Microbacteriaceae	201174|Actinobacteria	S	Lsr2	lsr2	-	-	-	-	-	-	-	-	-	-	-	Lsr2
>1878	31964.CMS2983	4.32e-58	183	COG2452@1|root,COG2452@2|Bacteria	2|Bacteria	L	recombinase activity	-	-	-	-	-	-	-	-	-	-	-	-	HTH_17,Response_reg
>1879	266940.Krad_1903	2.53e-56	188	COG2135@1|root,COG2135@2|Bacteria,2GKY8@201174|Actinobacteria	201174|Actinobacteria	S	Belongs to the SOS response-associated peptidase family	-	-	-	-	-	-	-	-	-	-	-	-	SRAP
>1880	443906.CMM_1016	3.53e-192	536	COG1215@1|root,COG1215@2|Bacteria,2I3WV@201174|Actinobacteria,4FKJR@85023|Microbacteriaceae	201174|Actinobacteria	M	Glycosyltransferase like family 2	-	-	-	-	-	-	-	-	-	-	-	-	Glycos_transf_2
>1881	443906.CMM_1015	3.98e-233	643	COG0463@1|root,COG0463@2|Bacteria,2I3C0@201174|Actinobacteria,4FMCG@85023|Microbacteriaceae	201174|Actinobacteria	M	Glycosyl transferase family 2	wcqE	-	2.4.2.53	ko:K10012	ko00520,ko01503,map00520,map01503	M00721,M00761	R07661	RC00005,RC02954	ko00000,ko00001,ko00002,ko01000,ko01005,ko02000	4.D.2.1.8	GT2	-	Glycos_transf_2
>1882	443906.CMM_1014	8.33e-210	582	COG0451@1|root,COG0451@2|Bacteria,2IISR@201174|Actinobacteria,4FRXX@85023|Microbacteriaceae	201174|Actinobacteria	M	GDP-mannose 4,6 dehydratase	-	-	5.1.3.2	ko:K01784	ko00052,ko00520,ko01100,map00052,map00520,map01100	M00361,M00362,M00632	R00291,R02984	RC00289	ko00000,ko00001,ko00002,ko01000	-	-	-	Epimerase
>1883	31964.CMS0632	4.53e-204	565	COG1209@1|root,COG1209@2|Bacteria,2GP20@201174|Actinobacteria,4FKXN@85023|Microbacteriaceae	201174|Actinobacteria	M	Catalyzes the formation of dTDP-glucose, from dTTP and glucose 1-phosphate, as well as its pyrophosphorolysis	rfbA	GO:0000271,GO:0000287,GO:0003674,GO:0003824,GO:0005488,GO:0005575,GO:0005618,GO:0005623,GO:0005886,GO:0005975,GO:0005976,GO:0005996,GO:0006006,GO:0006139,GO:0006220,GO:0006725,GO:0006753,GO:0006793,GO:0006796,GO:0006807,GO:0008150,GO:0008152,GO:0008879,GO:0009058,GO:0009059,GO:0009117,GO:0009141,GO:0009147,GO:0009200,GO:0009211,GO:0009219,GO:0009225,GO:0009226,GO:0009262,GO:0009394,GO:0009987,GO:…	2.7.7.24	ko:K00973	ko00521,ko00523,ko00525,ko01130,map00521,map00523,map00525,map01130	M00793	R02328	RC00002	ko00000,ko00001,ko00002,ko01000	-	-	iNJ661.Rv0334	NTP_transferase
>1884	31964.CMS0631	6.96e-138	390	COG1898@1|root,COG1898@2|Bacteria,2GMW4@201174|Actinobacteria,4FKTI@85023|Microbacteriaceae	201174|Actinobacteria	M	dTDP-4-dehydrorhamnose 3,5-epimerase	rmlC	GO:0000271,GO:0003674,GO:0003824,GO:0005975,GO:0005976,GO:0006139,GO:0006725,GO:0006807,GO:0008150,GO:0008152,GO:0008830,GO:0009058,GO:0009059,GO:0009225,GO:0009226,GO:0009987,GO:0016051,GO:0016853,GO:0016854,GO:0016857,GO:0018130,GO:0019305,GO:0019438,GO:0033692,GO:0034637,GO:0034641,GO:0034645,GO:0034654,GO:0040007,GO:0043170,GO:0044237,GO:0044238,GO:0044249,GO:0044260,GO:0044262,GO:0044264,GO:…	5.1.3.13	ko:K01790	ko00521,ko00523,ko01130,map00521,map00523,map01130	M00793	R06514	RC01531	ko00000,ko00001,ko00002,ko01000	-	-	iNJ661.Rv3465	dTDP_sugar_isom
>1886	31964.CMS0629	4.06e-244	669	COG1088@1|root,COG1088@2|Bacteria,2GNDU@201174|Actinobacteria,4FKJH@85023|Microbacteriaceae	201174|Actinobacteria	M	Belongs to the NAD(P)-dependent epimerase dehydratase family. dTDP-glucose dehydratase subfamily	rfbB	-	4.2.1.46	ko:K01710	ko00521,ko00523,ko00525,ko01055,ko01130,map00521,map00523,map00525,map01055,map01130	M00793	R06513	RC00402	ko00000,ko00001,ko00002,ko01000	-	-	-	GDP_Man_Dehyd
>1887	31964.CMS0628	7.02e-186	518	COG1091@1|root,COG1091@2|Bacteria,2GNY8@201174|Actinobacteria,4FMFC@85023|Microbacteriaceae	201174|Actinobacteria	M	Catalyzes the reduction of dTDP-6-deoxy-L-lyxo-4- hexulose to yield dTDP-L-rhamnose	rmlD	GO:0000271,GO:0003674,GO:0003824,GO:0005975,GO:0005976,GO:0006139,GO:0006725,GO:0006807,GO:0008150,GO:0008152,GO:0008831,GO:0009058,GO:0009059,GO:0009225,GO:0009226,GO:0009987,GO:0016051,GO:0016491,GO:0016614,GO:0016616,GO:0018130,GO:0019305,GO:0019438,GO:0033692,GO:0034637,GO:0034641,GO:0034645,GO:0034654,GO:0043170,GO:0044237,GO:0044238,GO:0044249,GO:0044260,GO:0044262,GO:0044264,GO:0044271,GO:…	1.1.1.133,5.1.3.13	ko:K00067,ko:K01790	ko00521,ko00523,ko01130,map00521,map00523,map01130	M00793	R02777,R06514	RC00182,RC01531	ko00000,ko00001,ko00002,ko01000	-	-	-	RmlD_sub_bind,dTDP_sugar_isom
>1888	443906.CMM_1008	1.65e-188	525	COG1682@1|root,COG1682@2|Bacteria,2GP5K@201174|Actinobacteria,4FN0R@85023|Microbacteriaceae	201174|Actinobacteria	GM	ABC-2 type transporter	tagG	-	-	ko:K01992	-	M00254	-	-	ko00000,ko00002,ko02000	3.A.1	-	-	ABC2_membrane
>1889	443906.CMM_1007	6.05e-169	473	COG1134@1|root,COG1134@2|Bacteria,2GIVF@201174|Actinobacteria,4FKZ2@85023|Microbacteriaceae	201174|Actinobacteria	GM	ATPases associated with a variety of cellular activities	rfbB2	-	3.6.3.40	ko:K01990,ko:K09691,ko:K09693	ko02010,map02010	M00250,M00251,M00254	-	-	ko00000,ko00001,ko00002,ko01000,ko02000	3.A.1,3.A.1.103,3.A.1.104	-	-	ABC_tran,Wzt_C
>1890	443906.CMM_1006	3.65e-273	748	COG0438@1|root,COG0438@2|Bacteria,2GMEW@201174|Actinobacteria,4FM38@85023|Microbacteriaceae	201174|Actinobacteria	M	Glycosyl transferases group 1	-	-	-	-	-	-	-	-	-	-	-	-	Glyco_trans_1_4,Glyco_trans_4_4,Glyco_transf_4,Glycos_transf_1
>1891	1150399.AQYK01000001_gene545	1.6e-09	60.8	29Z8U@1|root,30M6Y@2|Bacteria,2GZKF@201174|Actinobacteria	201174|Actinobacteria	-	-	-	-	-	-	-	-	-	-	-	-	-	-	-
>1892	443906.CMM_0066	1.55e-67	213	COG1192@1|root,COG1192@2|Bacteria,2H488@201174|Actinobacteria	201174|Actinobacteria	D	VirC1 protein	-	-	-	ko:K03496	-	-	-	-	ko00000,ko03036,ko04812	-	-	-	AAA_31
>1894	1452535.JARD01000012_gene195	1.95e-13	73.9	COG0629@1|root,COG0629@2|Bacteria,2GQIQ@201174|Actinobacteria,4FPU3@85023|Microbacteriaceae	201174|Actinobacteria	L	Single-strand binding protein family	ssb2	-	-	ko:K03111	ko03030,ko03430,ko03440,map03030,map03430,map03440	-	-	-	ko00000,ko00001,ko03029,ko03032,ko03400	-	-	-	SSB
>1896	266940.Krad_0578	1.12e-22	92.4	2C4MW@1|root,32RKK@2|Bacteria,2IQ6A@201174|Actinobacteria	201174|Actinobacteria	S	pathogenesis	lsr	-	-	-	-	-	-	-	-	-	-	-	Lsr2
>1897	266940.Krad_1903	3.46e-57	189	COG2135@1|root,COG2135@2|Bacteria,2GKY8@201174|Actinobacteria	201174|Actinobacteria	S	Belongs to the SOS response-associated peptidase family	-	-	-	-	-	-	-	-	-	-	-	-	SRAP
>1899	1114959.SZMC14600_15912	4.17e-36	134	arCOG08992@1|root,333S7@2|Bacteria,2IPD5@201174|Actinobacteria,4EEK2@85010|Pseudonocardiales	201174|Actinobacteria	S	Abi-like protein	-	-	-	-	-	-	-	-	-	-	-	-	Abi_2
>1900	1276920.ADIAG_04051	5.44e-105	306	COG1961@1|root,COG1961@2|Bacteria,2HSUX@201174|Actinobacteria,1WBH9@1268|Micrococcaceae	201174|Actinobacteria	L	Resolvase, N terminal domain	-	-	-	-	-	-	-	-	-	-	-	-	HTH_7,Resolvase
>1901	443906.CMM_1006	9.08e-270	739	COG0438@1|root,COG0438@2|Bacteria,2GMEW@201174|Actinobacteria,4FM38@85023|Microbacteriaceae	201174|Actinobacteria	M	Glycosyl transferases group 1	-	-	-	-	-	-	-	-	-	-	-	-	Glyco_trans_1_4,Glyco_trans_4_4,Glyco_transf_4,Glycos_transf_1
>1902	443906.CMM_1007	2.57e-170	476	COG1134@1|root,COG1134@2|Bacteria,2GIVF@201174|Actinobacteria,4FKZ2@85023|Microbacteriaceae	201174|Actinobacteria	GM	ATPases associated with a variety of cellular activities	rfbB2	-	3.6.3.40	ko:K01990,ko:K09691,ko:K09693	ko02010,map02010	M00250,M00251,M00254	-	-	ko00000,ko00001,ko00002,ko01000,ko02000	3.A.1,3.A.1.103,3.A.1.104	-	-	ABC_tran,Wzt_C
>1903	443906.CMM_1008	4.2e-190	531	COG1682@1|root,COG1682@2|Bacteria,2GP5K@201174|Actinobacteria,4FN0R@85023|Microbacteriaceae	201174|Actinobacteria	GM	ABC-2 type transporter	tagG	-	-	ko:K01992	-	M00254	-	-	ko00000,ko00002,ko02000	3.A.1	-	-	ABC2_membrane
>1904	31964.CMS0628	6.87e-177	496	COG1091@1|root,COG1091@2|Bacteria,2GNY8@201174|Actinobacteria,4FMFC@85023|Microbacteriaceae	201174|Actinobacteria	M	Catalyzes the reduction of dTDP-6-deoxy-L-lyxo-4- hexulose to yield dTDP-L-rhamnose	rmlD	GO:0000271,GO:0003674,GO:0003824,GO:0005975,GO:0005976,GO:0006139,GO:0006725,GO:0006807,GO:0008150,GO:0008152,GO:0008831,GO:0009058,GO:0009059,GO:0009225,GO:0009226,GO:0009987,GO:0016051,GO:0016491,GO:0016614,GO:0016616,GO:0018130,GO:0019305,GO:0019438,GO:0033692,GO:0034637,GO:0034641,GO:0034645,GO:0034654,GO:0043170,GO:0044237,GO:0044238,GO:0044249,GO:0044260,GO:0044262,GO:0044264,GO:0044271,GO:…	1.1.1.133,5.1.3.13	ko:K00067,ko:K01790	ko00521,ko00523,ko01130,map00521,map00523,map01130	M00793	R02777,R06514	RC00182,RC01531	ko00000,ko00001,ko00002,ko01000	-	-	-	RmlD_sub_bind,dTDP_sugar_isom
>1905	443906.CMM_1010	1.32e-249	683	COG1088@1|root,COG1088@2|Bacteria,2GNDU@201174|Actinobacteria,4FKJH@85023|Microbacteriaceae	201174|Actinobacteria	M	Belongs to the NAD(P)-dependent epimerase dehydratase family. dTDP-glucose dehydratase subfamily	rfbB	-	4.2.1.46	ko:K01710	ko00521,ko00523,ko00525,ko01055,ko01130,map00521,map00523,map00525,map01055,map01130	M00793	R06513	RC00402	ko00000,ko00001,ko00002,ko01000	-	-	-	GDP_Man_Dehyd
>1906	443906.CMM_1011	1.29e-90	266	COG2246@1|root,COG2246@2|Bacteria,2IIQ5@201174|Actinobacteria,4FPSA@85023|Microbacteriaceae	201174|Actinobacteria	S	to be integral membrane proteins with three or four transmembrane spans. They are involved in the synthesis of cell surface polysaccharides	-	-	-	-	-	-	-	-	-	-	-	-	GtrA
>1907	443906.CMM_1012	2.26e-143	404	COG1898@1|root,COG1898@2|Bacteria,2GMW4@201174|Actinobacteria,4FKTI@85023|Microbacteriaceae	201174|Actinobacteria	M	dTDP-4-dehydrorhamnose 3,5-epimerase	rmlC	GO:0000271,GO:0003674,GO:0003824,GO:0005975,GO:0005976,GO:0006139,GO:0006725,GO:0006807,GO:0008150,GO:0008152,GO:0008830,GO:0009058,GO:0009059,GO:0009225,GO:0009226,GO:0009987,GO:0016051,GO:0016853,GO:0016854,GO:0016857,GO:0018130,GO:0019305,GO:0019438,GO:0033692,GO:0034637,GO:0034641,GO:0034645,GO:0034654,GO:0040007,GO:0043170,GO:0044237,GO:0044238,GO:0044249,GO:0044260,GO:0044262,GO:0044264,GO:…	5.1.3.13	ko:K01790	ko00521,ko00523,ko01130,map00521,map00523,map01130	M00793	R06514	RC01531	ko00000,ko00001,ko00002,ko01000	-	-	iNJ661.Rv3465	dTDP_sugar_isom
>1908	443906.CMM_1013	1.72e-208	576	COG1209@1|root,COG1209@2|Bacteria,2GP20@201174|Actinobacteria,4FKXN@85023|Microbacteriaceae	201174|Actinobacteria	M	Catalyzes the formation of dTDP-glucose, from dTTP and glucose 1-phosphate, as well as its pyrophosphorolysis	rfbA	GO:0000271,GO:0000287,GO:0003674,GO:0003824,GO:0005488,GO:0005575,GO:0005618,GO:0005623,GO:0005886,GO:0005975,GO:0005976,GO:0005996,GO:0006006,GO:0006139,GO:0006220,GO:0006725,GO:0006753,GO:0006793,GO:0006796,GO:0006807,GO:0008150,GO:0008152,GO:0008879,GO:0009058,GO:0009059,GO:0009117,GO:0009141,GO:0009147,GO:0009200,GO:0009211,GO:0009219,GO:0009225,GO:0009226,GO:0009262,GO:0009394,GO:0009987,GO:…	2.7.7.24	ko:K00973	ko00521,ko00523,ko00525,ko01130,map00521,map00523,map00525,map01130	M00793	R02328	RC00002	ko00000,ko00001,ko00002,ko01000	-	-	iNJ661.Rv0334	NTP_transferase
>1909	443906.CMM_1014	1.01e-226	625	COG0451@1|root,COG0451@2|Bacteria,2IISR@201174|Actinobacteria,4FRXX@85023|Microbacteriaceae	201174|Actinobacteria	M	GDP-mannose 4,6 dehydratase	-	-	5.1.3.2	ko:K01784	ko00052,ko00520,ko01100,map00052,map00520,map01100	M00361,M00362,M00632	R00291,R02984	RC00289	ko00000,ko00001,ko00002,ko01000	-	-	-	Epimerase
>1910	443906.CMM_1015	4.05e-242	665	COG0463@1|root,COG0463@2|Bacteria,2I3C0@201174|Actinobacteria,4FMCG@85023|Microbacteriaceae	201174|Actinobacteria	M	Glycosyl transferase family 2	wcqE	-	2.4.2.53	ko:K10012	ko00520,ko01503,map00520,map01503	M00721,M00761	R07661	RC00005,RC02954	ko00000,ko00001,ko00002,ko01000,ko01005,ko02000	4.D.2.1.8	GT2	-	Glycos_transf_2
>1911	443906.CMM_1016	1.54e-199	555	COG1215@1|root,COG1215@2|Bacteria,2I3WV@201174|Actinobacteria,4FKJR@85023|Microbacteriaceae	201174|Actinobacteria	M	Glycosyltransferase like family 2	-	-	-	-	-	-	-	-	-	-	-	-	Glycos_transf_2
>1912	31964.pCSL0027	3.67e-78	238	COG2356@1|root,COG2356@2|Bacteria,2GJ38@201174|Actinobacteria,4FKUG@85023|Microbacteriaceae	201174|Actinobacteria	L	Protein of unknown function (DUF1524)	-	-	-	-	-	-	-	-	-	-	-	-	DUF1524
>1915	31964.CMS0433	5.94e-237	650	COG2801@1|root,COG2801@2|Bacteria,2GJ3V@201174|Actinobacteria,4FNHF@85023|Microbacteriaceae	201174|Actinobacteria	L	insertion element ISCmi2 transposase	-	-	-	-	-	-	-	-	-	-	-	-	HTH_23,LZ_Tnp_IS481,rve,rve_3
>1921	31964.pCSL0036	2.36e-147	414	2EBHV@1|root,335IA@2|Bacteria,2GY79@201174|Actinobacteria,4FS8W@85023|Microbacteriaceae	201174|Actinobacteria	-	-	-	-	-	-	-	-	-	-	-	-	-	-	-
>1932	31964.pCSL0047	0	1160	COG0433@1|root,COG0433@2|Bacteria,2GKVW@201174|Actinobacteria,4FMH2@85023|Microbacteriaceae	201174|Actinobacteria	S	Domain of unknown function DUF87	-	-	-	ko:K06915	-	-	-	-	ko00000	-	-	-	AAA,DUF87,Zot
>1936	31964.pCSL0051	2.3e-80	238	2967X@1|root,2ZTHY@2|Bacteria,2HAU6@201174|Actinobacteria	201174|Actinobacteria	-	-	-	-	-	-	-	-	-	-	-	-	-	-	-
>1937	31964.pCSL0052	2.08e-314	863	COG0270@1|root,COG0270@2|Bacteria,2GJS2@201174|Actinobacteria,4FRDB@85023|Microbacteriaceae	201174|Actinobacteria	L	C-5 cytosine-specific DNA methylase	-	-	2.1.1.37	ko:K00558	ko00270,ko01100,ko05206,map00270,map01100,map05206	M00035	R04858	RC00003,RC00332	ko00000,ko00001,ko00002,ko01000,ko02048,ko03032,ko03036	-	-	-	DNA_methylase
>1939	31964.pCSL0054	5.62e-253	693	COG1674@1|root,COG1674@2|Bacteria	2|Bacteria	D	ftsk spoiiie	-	-	-	-	-	-	-	-	-	-	-	-	-
>1941	31964.pCSL0056	1.58e-96	280	2E6IZ@1|root,33162@2|Bacteria,2GSZY@201174|Actinobacteria,4FT41@85023|Microbacteriaceae	201174|Actinobacteria	S	Domain of unknown function (DUF4326)	-	-	-	-	-	-	-	-	-	-	-	-	DUF4326
>1946	31964.pCSL0061	1.2e-124	359	COG2356@1|root,COG2356@2|Bacteria,2GJ38@201174|Actinobacteria,4FKUG@85023|Microbacteriaceae	201174|Actinobacteria	L	Protein of unknown function (DUF1524)	-	-	-	-	-	-	-	-	-	-	-	-	DUF1524
>1948	1389489.O159_13560	7.61e-66	207	COG5654@1|root,COG5654@2|Bacteria,2IHX0@201174|Actinobacteria	201174|Actinobacteria	S	RES	-	-	-	-	-	-	-	-	-	-	-	-	RES
>1949	1389489.O159_13570	6.92e-48	156	2A9J7@1|root,30YRK@2|Bacteria,2IRV7@201174|Actinobacteria	201174|Actinobacteria	S	Protein of unknown function (DUF2384)	-	-	-	-	-	-	-	-	-	-	-	-	DUF2384
>1950	318424.EU78_28815	5.4e-37	141	2B72G@1|root,3203B@2|Bacteria,2H3EM@201174|Actinobacteria	201174|Actinobacteria	-	-	-	-	-	-	-	-	-	-	-	-	-	-	-
>1954	266940.Krad_1903	1.97e-56	187	COG2135@1|root,COG2135@2|Bacteria,2GKY8@201174|Actinobacteria	201174|Actinobacteria	S	Belongs to the SOS response-associated peptidase family	-	-	-	-	-	-	-	-	-	-	-	-	SRAP
>1955	31964.pCSL0011	2.35e-23	94	2C4MW@1|root,32RKK@2|Bacteria,2IQ6A@201174|Actinobacteria,4FQ8N@85023|Microbacteriaceae	201174|Actinobacteria	S	Lsr2	lsr2	-	-	-	-	-	-	-	-	-	-	-	Lsr2
>1956	31964.pCSL0012	2.42e-46	160	COG0477@1|root,COG2814@2|Bacteria,2GMU2@201174|Actinobacteria	201174|Actinobacteria	EGP	Major Facilitator Superfamily	-	-	-	-	-	-	-	-	-	-	-	-	MFS_1
>1957	31964.pCSL0012	2.62e-138	404	COG0477@1|root,COG2814@2|Bacteria,2GMU2@201174|Actinobacteria	201174|Actinobacteria	EGP	Major Facilitator Superfamily	-	-	-	-	-	-	-	-	-	-	-	-	MFS_1
>1958	31964.CMS0033	0	1687	COG3209@1|root,COG3209@2|Bacteria,2GMBB@201174|Actinobacteria,4FM2F@85023|Microbacteriaceae	201174|Actinobacteria	M	RHS Repeat	-	-	-	-	-	-	-	-	-	-	-	-	RHS_repeat
>1960	31964.CMS2677	1.09e-205	578	COG1012@1|root,COG1012@2|Bacteria,2H5M9@201174|Actinobacteria,4FN60@85023|Microbacteriaceae	201174|Actinobacteria	C	Aldehyde dehydrogenase family	-	-	1.2.1.16,1.2.1.20,1.2.1.39,1.2.1.79	ko:K00135,ko:K00146	ko00250,ko00310,ko00350,ko00360,ko00643,ko00650,ko00760,ko01100,ko01120,map00250,map00310,map00350,map00360,map00643,map00650,map00760,map01100,map01120	M00027	R00713,R00714,R02401,R02536	RC00080	ko00000,ko00001,ko00002,ko01000	-	-	-	Aldedh
>1961	443906.CMM_2702	5.45e-300	829	COG0615@1|root,COG2870@1|root,COG0615@2|Bacteria,COG2870@2|Bacteria,2GKU1@201174|Actinobacteria,4FN4J@85023|Microbacteriaceae	201174|Actinobacteria	H	Catalyzes the ADP transfer from ATP to D-glycero-beta-D- manno-heptose 1-phosphate, yielding ADP-D-glycero-beta-D-manno- heptose	hldE	-	2.7.1.167,2.7.7.70	ko:K03272	ko00540,ko01100,map00540,map01100	M00064	R05644,R05646	RC00002,RC00078	ko00000,ko00001,ko00002,ko01000,ko01005	-	-	-	CTP_transf_like,PfkB
>1962	31964.CMS2680	5.01e-17	73.6	2EMYS@1|root,32BDG@2|Bacteria,2HSXE@201174|Actinobacteria,4FQSS@85023|Microbacteriaceae	201174|Actinobacteria	S	Protein of unknown function (DUF2795)	-	-	-	-	-	-	-	-	-	-	-	-	DUF2795
>1966	31964.CMS2684	9.84e-121	345	COG3860@1|root,COG3860@2|Bacteria,2HSRP@201174|Actinobacteria,4FQ1U@85023|Microbacteriaceae	201174|Actinobacteria	S	Uncharacterized protein conserved in bacteria (DUF2087)	-	-	-	-	-	-	-	-	-	-	-	-	DUF2087
>1967	31964.CMS2685	9.17e-135	384	COG4185@1|root,COG4185@2|Bacteria,2IQ3B@201174|Actinobacteria,4FSYD@85023|Microbacteriaceae	201174|Actinobacteria	S	Zeta toxin	-	-	-	-	-	-	-	-	-	-	-	-	Zeta_toxin
>1969	31964.CMS2686	5.49e-102	295	2EEF0@1|root,33891@2|Bacteria,2GW6N@201174|Actinobacteria,4FT35@85023|Microbacteriaceae	201174|Actinobacteria	-	-	-	-	-	-	-	-	-	-	-	-	-	-	-
>1970	31964.CMS2687	1.68e-196	546	COG4185@1|root,COG4185@2|Bacteria,2IQ3B@201174|Actinobacteria,4FSYD@85023|Microbacteriaceae	201174|Actinobacteria	S	Zeta toxin	-	-	-	-	-	-	-	-	-	-	-	-	Zeta_toxin
>1971	31964.CMS2688	5.42e-108	311	2EEF0@1|root,33891@2|Bacteria,2GW6N@201174|Actinobacteria,4FT35@85023|Microbacteriaceae	201174|Actinobacteria	-	-	-	-	-	-	-	-	-	-	-	-	-	-	-
>1972	31964.CMS2689	4.03e-106	306	COG2452@1|root,COG2452@2|Bacteria	2|Bacteria	L	recombinase activity	-	-	-	-	-	-	-	-	-	-	-	-	HTH_17,Response_reg
>1973	31964.CMS2690	7.3e-268	735	COG0739@1|root,COG0739@2|Bacteria,2I3XJ@201174|Actinobacteria,4FNMG@85023|Microbacteriaceae	201174|Actinobacteria	M	heme binding	-	-	-	-	-	-	-	-	-	-	-	-	Peptidase_M23
>1974	31964.CMS2691	2.57e-117	338	299PB@1|root,2ZWRN@2|Bacteria,2H019@201174|Actinobacteria	201174|Actinobacteria	-	-	-	-	-	-	-	-	-	-	-	-	-	-	-
>1975	31964.CMS2692	2.73e-291	801	COG0455@1|root,COG0455@2|Bacteria,2GMK0@201174|Actinobacteria,4FMVN@85023|Microbacteriaceae	201174|Actinobacteria	D	Involved in chromosome	-	-	-	-	-	-	-	-	-	-	-	-	AAA_31
>1976	31964.CMS2693	3.73e-143	404	2CS83@1|root,32SQM@2|Bacteria,2IRK9@201174|Actinobacteria	201174|Actinobacteria	-	-	-	-	-	-	-	-	-	-	-	-	-	-	-
>1978	31964.CMS2695	4.29e-28	107	2DRVP@1|root,33D9Z@2|Bacteria,2IQZ0@201174|Actinobacteria,4FQK6@85023|Microbacteriaceae	201174|Actinobacteria	-	-	-	-	-	-	-	-	-	-	-	-	-	-	-
>1979	443906.CMM_0215	7.81e-121	346	COG1309@1|root,COG1309@2|Bacteria,2GNHX@201174|Actinobacteria,4FQ7U@85023|Microbacteriaceae	201174|Actinobacteria	K	Bacterial regulatory proteins, tetR family	-	-	-	-	-	-	-	-	-	-	-	-	TetR_N
>1980	443906.CMM_0214	2.26e-38	129	29XEU@1|root,30J53@2|Bacteria,2I69E@201174|Actinobacteria,4FQMS@85023|Microbacteriaceae	201174|Actinobacteria	S	Protein of unknown function (DUF2283)	-	-	-	-	-	-	-	-	-	-	-	-	DUF2283
>1981	31964.CMS0388	1.93e-68	207	COG4898@1|root,COG4898@2|Bacteria,2IKPX@201174|Actinobacteria,4FPV7@85023|Microbacteriaceae	201174|Actinobacteria	S	Uncharacterized protein conserved in bacteria (DUF2200)	-	-	-	-	-	-	-	-	-	-	-	-	DUF2200
>1983	443906.CMM_0211	4.95e-246	676	COG2141@1|root,COG2141@2|Bacteria,2GNR5@201174|Actinobacteria,4FKYR@85023|Microbacteriaceae	201174|Actinobacteria	C	Luciferase-like monooxygenase	-	-	-	-	-	-	-	-	-	-	-	-	Bac_luciferase
>1984	443906.CMM_0210	7.71e-85	251	COG1186@1|root,COG1186@2|Bacteria,2IFEJ@201174|Actinobacteria,4FPCB@85023|Microbacteriaceae	201174|Actinobacteria	J	RF-1 domain	yaeJ	-	-	ko:K15034	-	-	-	-	ko00000,ko03012	-	-	-	RF-1
>1985	443906.pCM1_0020	9.34e-172	503	COG2730@1|root,COG4305@1|root,COG2730@2|Bacteria,COG4305@2|Bacteria,2I2VY@201174|Actinobacteria,4FN3Y@85023|Microbacteriaceae	201174|Actinobacteria	G	Cellulase (glycosyl hydrolase family 5)	celA	-	3.2.1.4	ko:K01179,ko:K20628	ko00500,ko01100,map00500,map01100	-	R06200,R11307,R11308	-	ko00000,ko00001,ko01000	-	GH5,GH9	-	CBM_2,Cellulase,fn3
>1986	136273.GY22_17085	1.24e-89	268	COG1961@1|root,COG1961@2|Bacteria,2HMC6@201174|Actinobacteria,1W9WM@1268|Micrococcaceae	201174|Actinobacteria	L	Resolvase, N terminal domain	-	-	-	-	-	-	-	-	-	-	-	-	HTH_7,Resolvase
>1987	1122933.JNIY01000004_gene2364	9.54e-22	92	2BC1P@1|root,325KC@2|Bacteria,2HASZ@201174|Actinobacteria	201174|Actinobacteria	-	-	-	-	-	-	-	-	-	-	-	-	-	-	-
>1997	31964.CMS0379	4.47e-136	391	COG0671@1|root,COG0671@2|Bacteria,2I9FB@201174|Actinobacteria,4FMIK@85023|Microbacteriaceae	201174|Actinobacteria	I	Acid phosphatase homologues	-	-	3.6.1.27	ko:K19302	ko00550,map00550	-	R05627	RC00002	ko00000,ko00001,ko01000,ko01011	-	-	-	PAP2
>2000	1150399.AQYK01000001_gene544	1.94e-128	389	COG1475@1|root,COG1475@2|Bacteria,2I9VV@201174|Actinobacteria	201174|Actinobacteria	K	ParB domain protein nuclease	-	-	-	ko:K03497	-	-	-	-	ko00000,ko03000,ko03036,ko04812	-	-	-	ParBc
>2001	316273.XCV4424	1.8e-18	86.7	COG0265@1|root,COG0265@2|Bacteria	2|Bacteria	O	serine-type endopeptidase activity	-	-	-	-	-	-	-	-	-	-	-	-	Laminin_G_3,N-glycanase_C,Trypsin_2
>2004	443906.CMM_0062	8.61e-85	255	2F71V@1|root,33ZHG@2|Bacteria,2H77X@201174|Actinobacteria	201174|Actinobacteria	S	Single-strand binding protein family	-	-	-	ko:K03111	ko03030,ko03430,ko03440,map03030,map03430,map03440	-	-	-	ko00000,ko00001,ko03029,ko03032,ko03400	-	-	-	SSB
>2006	443906.CMM_0063	1.13e-170	476	COG2356@1|root,COG2356@2|Bacteria,2GJ38@201174|Actinobacteria,4FKUG@85023|Microbacteriaceae	201174|Actinobacteria	L	Protein of unknown function (DUF1524)	-	-	-	-	-	-	-	-	-	-	-	-	DUF1524
>2007	443906.CMM_0064	2.11e-156	439	COG1011@1|root,COG1011@2|Bacteria	2|Bacteria	S	phosphatase activity	-	-	3.1.3.5	ko:K07025,ko:K08723	ko00230,ko00240,ko00760,ko01100,ko01110,map00230,map00240,map00760,map01100,map01110	-	R00183,R00511,R00963,R01126,R01227,R01569,R01664,R01968,R02088,R02102,R02323,R02719,R03346	RC00017	ko00000,ko00001,ko01000	-	-	-	HAD_2,Hydrolase
>2008	443906.CMM_0065	2.46e-195	540	COG2334@1|root,COG2334@2|Bacteria,2I2JR@201174|Actinobacteria,4FTP0@85023|Microbacteriaceae	201174|Actinobacteria	S	Choline/ethanolamine kinase	-	-	-	-	-	-	-	-	-	-	-	-	APH
>2009	443906.CMM_0066	2.71e-144	407	COG1192@1|root,COG1192@2|Bacteria,2H488@201174|Actinobacteria	201174|Actinobacteria	D	VirC1 protein	-	-	-	ko:K03496	-	-	-	-	ko00000,ko03036,ko04812	-	-	-	AAA_31
>2011	443906.CMM_0067	2.37e-271	743	COG1672@1|root,COG1672@2|Bacteria,2GWBV@201174|Actinobacteria,4FMA0@85023|Microbacteriaceae	201174|Actinobacteria	S	AAA ATPase domain	-	-	-	-	-	-	-	-	-	-	-	-	AAA_16
>2012	443906.CMM_0068	2.79e-53	166	COG3291@1|root,COG3291@2|Bacteria	2|Bacteria	S	metallopeptidase activity	-	-	-	-	-	-	-	-	-	-	-	-	Beta_helix,CARDB,Laminin_G_3,PKD,SLH
>2013	443906.CMM_0069	1.93e-286	785	COG3004@1|root,COG3004@2|Bacteria,2GKIK@201174|Actinobacteria,4FM51@85023|Microbacteriaceae	201174|Actinobacteria	P	) H( ) antiporter that extrudes sodium in exchange for external protons	nhaA	-	-	ko:K03313	-	-	-	-	ko00000,ko02000	2.A.33.1	-	-	Na_H_antiport_1
>2014	443906.CMM_0070	0	1907	COG1404@1|root,COG1404@2|Bacteria,2GK3D@201174|Actinobacteria,4FKNT@85023|Microbacteriaceae	201174|Actinobacteria	O	N-terminal Region. This family is found at the N-terminus of a number of subtilisins. It is cleaved prior to activation of the enzyme	-	-	-	-	-	-	-	-	-	-	-	-	Big_3_5,Inhibitor_I9,PA,Peptidase_S8
>2017	443906.CMM_0071	1.81e-201	560	COG3591@1|root,COG3591@2|Bacteria	2|Bacteria	E	Belongs to the peptidase S1B family	-	-	-	-	-	-	-	-	-	-	-	-	Trypsin,Trypsin_2
>2018	31964.CMS1711	1.6e-54	188	COG0446@1|root,COG0607@1|root,COG0446@2|Bacteria,COG0607@2|Bacteria,2H7WY@201174|Actinobacteria,4FKDZ@85023|Microbacteriaceae	201174|Actinobacteria	P	Pyridine nucleotide-disulphide oxidoreductase, dimerisation domain	cdr	-	-	-	-	-	-	-	-	-	-	-	Pyr_redox_2,Pyr_redox_dim,Rhodanese
>2021	443906.CMM_0072	7.11e-178	498	COG0491@1|root,COG0491@2|Bacteria,2H8JM@201174|Actinobacteria,4FQGC@85023|Microbacteriaceae	201174|Actinobacteria	S	Metallo-beta-lactamase superfamily	-	-	-	-	-	-	-	-	-	-	-	-	Lactamase_B
>2023	443906.CMM_0073	0	994	COG0318@1|root,COG0318@2|Bacteria,2GIUC@201174|Actinobacteria,4FN3A@85023|Microbacteriaceae	201174|Actinobacteria	IQ	AMP-binding enzyme C-terminal domain	bfmM	-	6.2.1.3	ko:K01897	ko00061,ko00071,ko01100,ko01212,ko02024,ko03320,ko04146,ko04216,ko04714,ko04920,map00061,map00071,map01100,map01212,map02024,map03320,map04146,map04216,map04714,map04920	M00086	R01280	RC00004,RC00014	ko00000,ko00001,ko00002,ko01000,ko01004,ko04147	4.C.1.1	-	-	AMP-binding,AMP-binding_C
>2031	443906.CMM_1006	1.06e-268	736	COG0438@1|root,COG0438@2|Bacteria,2GMEW@201174|Actinobacteria,4FM38@85023|Microbacteriaceae	201174|Actinobacteria	M	Glycosyl transferases group 1	-	-	-	-	-	-	-	-	-	-	-	-	Glyco_trans_1_4,Glyco_trans_4_4,Glyco_transf_4,Glycos_transf_1
>2032	443906.CMM_1007	1.55e-171	479	COG1134@1|root,COG1134@2|Bacteria,2GIVF@201174|Actinobacteria,4FKZ2@85023|Microbacteriaceae	201174|Actinobacteria	GM	ATPases associated with a variety of cellular activities	rfbB2	-	3.6.3.40	ko:K01990,ko:K09691,ko:K09693	ko02010,map02010	M00250,M00251,M00254	-	-	ko00000,ko00001,ko00002,ko01000,ko02000	3.A.1,3.A.1.103,3.A.1.104	-	-	ABC_tran,Wzt_C
>2033	443906.CMM_1008	3.54e-199	552	COG1682@1|root,COG1682@2|Bacteria,2GP5K@201174|Actinobacteria,4FN0R@85023|Microbacteriaceae	201174|Actinobacteria	GM	ABC-2 type transporter	tagG	-	-	ko:K01992	-	M00254	-	-	ko00000,ko00002,ko02000	3.A.1	-	-	ABC2_membrane
>2034	443906.CMM_1009	1.34e-199	553	COG1091@1|root,COG1091@2|Bacteria,2GNY8@201174|Actinobacteria,4FMFC@85023|Microbacteriaceae	201174|Actinobacteria	M	Catalyzes the reduction of dTDP-6-deoxy-L-lyxo-4- hexulose to yield dTDP-L-rhamnose	rmlD	GO:0000271,GO:0003674,GO:0003824,GO:0005975,GO:0005976,GO:0006139,GO:0006725,GO:0006807,GO:0008150,GO:0008152,GO:0008831,GO:0009058,GO:0009059,GO:0009225,GO:0009226,GO:0009987,GO:0016051,GO:0016491,GO:0016614,GO:0016616,GO:0018130,GO:0019305,GO:0019438,GO:0033692,GO:0034637,GO:0034641,GO:0034645,GO:0034654,GO:0043170,GO:0044237,GO:0044238,GO:0044249,GO:0044260,GO:0044262,GO:0044264,GO:0044271,GO:…	1.1.1.133,5.1.3.13	ko:K00067,ko:K01790	ko00521,ko00523,ko01130,map00521,map00523,map01130	M00793	R02777,R06514	RC00182,RC01531	ko00000,ko00001,ko00002,ko01000	-	-	-	RmlD_sub_bind,dTDP_sugar_isom
>2035	443906.CMM_1010	4.59e-250	684	COG1088@1|root,COG1088@2|Bacteria,2GNDU@201174|Actinobacteria,4FKJH@85023|Microbacteriaceae	201174|Actinobacteria	M	Belongs to the NAD(P)-dependent epimerase dehydratase family. dTDP-glucose dehydratase subfamily	rfbB	-	4.2.1.46	ko:K01710	ko00521,ko00523,ko00525,ko01055,ko01130,map00521,map00523,map00525,map01055,map01130	M00793	R06513	RC00402	ko00000,ko00001,ko00002,ko01000	-	-	-	GDP_Man_Dehyd
>2036	443906.CMM_1011	1.29e-90	266	COG2246@1|root,COG2246@2|Bacteria,2IIQ5@201174|Actinobacteria,4FPSA@85023|Microbacteriaceae	201174|Actinobacteria	S	to be integral membrane proteins with three or four transmembrane spans. They are involved in the synthesis of cell surface polysaccharides	-	-	-	-	-	-	-	-	-	-	-	-	GtrA
>2037	443906.CMM_1012	1.82e-138	391	COG1898@1|root,COG1898@2|Bacteria,2GMW4@201174|Actinobacteria,4FKTI@85023|Microbacteriaceae	201174|Actinobacteria	M	dTDP-4-dehydrorhamnose 3,5-epimerase	rmlC	GO:0000271,GO:0003674,GO:0003824,GO:0005975,GO:0005976,GO:0006139,GO:0006725,GO:0006807,GO:0008150,GO:0008152,GO:0008830,GO:0009058,GO:0009059,GO:0009225,GO:0009226,GO:0009987,GO:0016051,GO:0016853,GO:0016854,GO:0016857,GO:0018130,GO:0019305,GO:0019438,GO:0033692,GO:0034637,GO:0034641,GO:0034645,GO:0034654,GO:0040007,GO:0043170,GO:0044237,GO:0044238,GO:0044249,GO:0044260,GO:0044262,GO:0044264,GO:…	5.1.3.13	ko:K01790	ko00521,ko00523,ko01130,map00521,map00523,map01130	M00793	R06514	RC01531	ko00000,ko00001,ko00002,ko01000	-	-	iNJ661.Rv3465	dTDP_sugar_isom
>2038	443906.CMM_1013	1.16e-206	571	COG1209@1|root,COG1209@2|Bacteria,2GP20@201174|Actinobacteria,4FKXN@85023|Microbacteriaceae	201174|Actinobacteria	M	Catalyzes the formation of dTDP-glucose, from dTTP and glucose 1-phosphate, as well as its pyrophosphorolysis	rfbA	GO:0000271,GO:0000287,GO:0003674,GO:0003824,GO:0005488,GO:0005575,GO:0005618,GO:0005623,GO:0005886,GO:0005975,GO:0005976,GO:0005996,GO:0006006,GO:0006139,GO:0006220,GO:0006725,GO:0006753,GO:0006793,GO:0006796,GO:0006807,GO:0008150,GO:0008152,GO:0008879,GO:0009058,GO:0009059,GO:0009117,GO:0009141,GO:0009147,GO:0009200,GO:0009211,GO:0009219,GO:0009225,GO:0009226,GO:0009262,GO:0009394,GO:0009987,GO:…	2.7.7.24	ko:K00973	ko00521,ko00523,ko00525,ko01130,map00521,map00523,map00525,map01130	M00793	R02328	RC00002	ko00000,ko00001,ko00002,ko01000	-	-	iNJ661.Rv0334	NTP_transferase
>2039	443906.CMM_1014	3.3e-164	464	COG0451@1|root,COG0451@2|Bacteria,2IISR@201174|Actinobacteria,4FRXX@85023|Microbacteriaceae	201174|Actinobacteria	M	GDP-mannose 4,6 dehydratase	-	-	5.1.3.2	ko:K01784	ko00052,ko00520,ko01100,map00052,map00520,map01100	M00361,M00362,M00632	R00291,R02984	RC00289	ko00000,ko00001,ko00002,ko01000	-	-	-	Epimerase
>2046	443906.CMM_0061	1.87e-144	415	COG2184@1|root,COG2184@2|Bacteria,2IN0D@201174|Actinobacteria,4FPUX@85023|Microbacteriaceae	201174|Actinobacteria	D	Fic/DOC family	fic	-	-	ko:K04095	-	-	-	-	ko00000,ko03036	-	-	-	Fic
>2049	1150399.AQYK01000001_gene544	1.87e-122	374	COG1475@1|root,COG1475@2|Bacteria,2I9VV@201174|Actinobacteria	201174|Actinobacteria	K	ParB domain protein nuclease	-	-	-	ko:K03497	-	-	-	-	ko00000,ko03000,ko03036,ko04812	-	-	-	ParBc
>2052	1349820.M707_21010	7.97e-100	301	COG4227@1|root,COG4227@2|Bacteria,2I2PD@201174|Actinobacteria	201174|Actinobacteria	L	repeat protein	-	-	-	-	-	-	-	-	-	-	-	-	DUF1738,Peptidase_M78
>2054	443906.CMM_0062	4.12e-77	236	2F71V@1|root,33ZHG@2|Bacteria,2H77X@201174|Actinobacteria	201174|Actinobacteria	S	Single-strand binding protein family	-	-	-	ko:K03111	ko03030,ko03430,ko03440,map03030,map03430,map03440	-	-	-	ko00000,ko00001,ko03029,ko03032,ko03400	-	-	-	SSB
>2056	443906.pCM1_0018	1.1e-133	384	COG2356@1|root,COG2356@2|Bacteria,2GJ38@201174|Actinobacteria,4FKUG@85023|Microbacteriaceae	201174|Actinobacteria	L	Protein of unknown function (DUF1524)	-	-	-	-	-	-	-	-	-	-	-	-	DUF1524
>2058	223184.AS25_05755	5.1e-49	162	2FE65@1|root,3465Z@2|Bacteria,2GPY4@201174|Actinobacteria,1W9TP@1268|Micrococcaceae	201174|Actinobacteria	-	-	-	-	-	-	-	-	-	-	-	-	-	-	-
>2059	1001240.GY21_05555	4.29e-11	63.9	2BFUI@1|root,329PQ@2|Bacteria,2GZ8J@201174|Actinobacteria	201174|Actinobacteria	-	-	-	-	-	-	-	-	-	-	-	-	-	-	-
>2061	1133850.SHJG_7948	9.75e-302	903	COG0507@1|root,COG0507@2|Bacteria,2GJRK@201174|Actinobacteria	201174|Actinobacteria	L	DNA-dependent ATPase and ATP-dependent 5'-3' DNA helicase. Has no activity on blunt DNA or DNA with 3'-overhangs, requires at least 10 bases of 5'-ssDNA for helicase activity	traA	-	-	-	-	-	-	-	-	-	-	-	AAA_30,TrwC
>2064	1123023.JIAI01000017_gene3632	3.24e-52	174	COG1192@1|root,COG1192@2|Bacteria,2ICN4@201174|Actinobacteria	201174|Actinobacteria	D	Involved in chromosome partitioning	-	-	-	ko:K03496	-	-	-	-	ko00000,ko03036,ko04812	-	-	-	AAA_31,CbiA
>2070	31964.CMS0033	0	1700	COG3209@1|root,COG3209@2|Bacteria,2GMBB@201174|Actinobacteria,4FM2F@85023|Microbacteriaceae	201174|Actinobacteria	M	RHS Repeat	-	-	-	-	-	-	-	-	-	-	-	-	RHS_repeat
>2073	31964.pCSL0012	1.09e-195	553	COG0477@1|root,COG2814@2|Bacteria,2GMU2@201174|Actinobacteria	201174|Actinobacteria	EGP	Major Facilitator Superfamily	-	-	-	-	-	-	-	-	-	-	-	-	MFS_1
>2074	443906.CMM_2462	3.24e-54	172	2C4MW@1|root,32RKK@2|Bacteria,2IQ6A@201174|Actinobacteria,4FQ8N@85023|Microbacteriaceae	201174|Actinobacteria	S	Lsr2	lsr2	-	-	-	-	-	-	-	-	-	-	-	Lsr2
>2077	31964.CMS2984	6.25e-111	323	2DS48@1|root,33EFF@2|Bacteria,2H1FS@201174|Actinobacteria	201174|Actinobacteria	-	-	-	-	-	-	-	-	-	-	-	-	-	-	-
>2079	485916.Dtox_3876	2.47e-15	69.3	arCOG12966@1|root,3325K@2|Bacteria,1VNEF@1239|Firmicutes,254NV@186801|Clostridia	186801|Clostridia	-	-	-	-	-	-	-	-	-	-	-	-	-	-	-
>2080	443906.CMM_0074	9.5e-30	107	2BES7@1|root,328HT@2|Bacteria,2HEAX@201174|Actinobacteria	201174|Actinobacteria	S	Uncharacterized protein conserved in bacteria (DUF2188)	-	-	-	-	-	-	-	-	-	-	-	-	DUF2188
>2082	443906.pCM1_0024	5.15e-104	303	2B5PG@1|root,31YIY@2|Bacteria,2I007@201174|Actinobacteria,4FSPX@85023|Microbacteriaceae	201174|Actinobacteria	-	-	-	-	-	-	-	-	-	-	-	-	-	-	-
>2084	1122237.AUGQ01000055_gene200	1.4e-23	102	2DERP@1|root,2ZNZE@2|Bacteria,2GZD5@201174|Actinobacteria	201174|Actinobacteria	-	-	-	-	-	-	-	-	-	-	-	-	-	-	Abi
>2087	1123298.KB904099_gene183	7.27e-34	125	2F3GD@1|root,33WA3@2|Bacteria,1W052@1239|Firmicutes,4I1WU@91061|Bacilli	91061|Bacilli	-	-	-	-	-	-	-	-	-	-	-	-	-	-	-
>2091	223184.AS25_10965	1.2e-75	241	2DBQ2@1|root,2ZABR@2|Bacteria,2GTCK@201174|Actinobacteria	201174|Actinobacteria	-	-	-	-	-	-	-	-	-	-	-	-	-	-	-
>2092	136273.GY22_17030	6.81e-31	116	29AFC@1|root,2ZXFM@2|Bacteria,2HB3E@201174|Actinobacteria,1WBW3@1268|Micrococcaceae	201174|Actinobacteria	-	-	-	-	-	-	-	-	-	-	-	-	-	-	-
>2104	1203622.HMPREF1290_00725	5.87e-61	195	2CM5B@1|root,32SDR@2|Bacteria,2GUKY@201174|Actinobacteria,22JMX@1653|Corynebacteriaceae	201174|Actinobacteria	-	-	-	-	-	-	-	-	-	-	-	-	-	-	-
>2106	661367.LLO_1865	7.06e-20	81.6	2DS42@1|root,33EEN@2|Bacteria,1P4X3@1224|Proteobacteria,1SVPQ@1236|Gammaproteobacteria	1236|Gammaproteobacteria	-	-	-	-	-	-	-	-	-	-	-	-	-	-	-
>2110	31964.pCSL0011	2.61e-60	187	2C4MW@1|root,32RKK@2|Bacteria,2IQ6A@201174|Actinobacteria,4FQ8N@85023|Microbacteriaceae	201174|Actinobacteria	S	Lsr2	lsr2	-	-	-	-	-	-	-	-	-	-	-	Lsr2
>2112	443906.pCM1_0025	3.73e-88	265	COG1961@1|root,COG1961@2|Bacteria,2IG7A@201174|Actinobacteria,4FNG1@85023|Microbacteriaceae	201174|Actinobacteria	L	Resolvase, N terminal domain	-	-	-	-	-	-	-	-	-	-	-	-	HTH_38,HTH_7,Resolvase
>2113	1348338.ADILRU_2566	5.83e-28	104	2AS3E@1|root,31HG3@2|Bacteria,2INHV@201174|Actinobacteria,4FT5D@85023|Microbacteriaceae	201174|Actinobacteria	-	-	-	-	-	-	-	-	-	-	-	-	-	-	-
>2118	31964.pCSL0011	7.31e-58	182	2C4MW@1|root,32RKK@2|Bacteria,2IQ6A@201174|Actinobacteria,4FQ8N@85023|Microbacteriaceae	201174|Actinobacteria	S	Lsr2	lsr2	-	-	-	-	-	-	-	-	-	-	-	Lsr2
>2122	443906.CMM_1006	1.97e-277	759	COG0438@1|root,COG0438@2|Bacteria,2GMEW@201174|Actinobacteria,4FM38@85023|Microbacteriaceae	201174|Actinobacteria	M	Glycosyl transferases group 1	-	-	-	-	-	-	-	-	-	-	-	-	Glyco_trans_1_4,Glyco_trans_4_4,Glyco_transf_4,Glycos_transf_1
>2123	443906.CMM_1007	1.74e-168	471	COG1134@1|root,COG1134@2|Bacteria,2GIVF@201174|Actinobacteria,4FKZ2@85023|Microbacteriaceae	201174|Actinobacteria	GM	ATPases associated with a variety of cellular activities	rfbB2	-	3.6.3.40	ko:K01990,ko:K09691,ko:K09693	ko02010,map02010	M00250,M00251,M00254	-	-	ko00000,ko00001,ko00002,ko01000,ko02000	3.A.1,3.A.1.103,3.A.1.104	-	-	ABC_tran,Wzt_C
>2124	31964.CMS0627	5.02e-199	552	COG1682@1|root,COG1682@2|Bacteria,2GP5K@201174|Actinobacteria,4FN0R@85023|Microbacteriaceae	201174|Actinobacteria	GM	ABC-2 type transporter	wzm	-	-	ko:K01992	-	M00254	-	-	ko00000,ko00002,ko02000	3.A.1	-	-	ABC2_membrane
>2125	31964.CMS0628	9.46e-200	553	COG1091@1|root,COG1091@2|Bacteria,2GNY8@201174|Actinobacteria,4FMFC@85023|Microbacteriaceae	201174|Actinobacteria	M	Catalyzes the reduction of dTDP-6-deoxy-L-lyxo-4- hexulose to yield dTDP-L-rhamnose	rmlD	GO:0000271,GO:0003674,GO:0003824,GO:0005975,GO:0005976,GO:0006139,GO:0006725,GO:0006807,GO:0008150,GO:0008152,GO:0008831,GO:0009058,GO:0009059,GO:0009225,GO:0009226,GO:0009987,GO:0016051,GO:0016491,GO:0016614,GO:0016616,GO:0018130,GO:0019305,GO:0019438,GO:0033692,GO:0034637,GO:0034641,GO:0034645,GO:0034654,GO:0043170,GO:0044237,GO:0044238,GO:0044249,GO:0044260,GO:0044262,GO:0044264,GO:0044271,GO:…	1.1.1.133,5.1.3.13	ko:K00067,ko:K01790	ko00521,ko00523,ko01130,map00521,map00523,map01130	M00793	R02777,R06514	RC00182,RC01531	ko00000,ko00001,ko00002,ko01000	-	-	-	RmlD_sub_bind,dTDP_sugar_isom
>2126	31964.CMS0629	3.1e-248	680	COG1088@1|root,COG1088@2|Bacteria,2GNDU@201174|Actinobacteria,4FKJH@85023|Microbacteriaceae	201174|Actinobacteria	M	Belongs to the NAD(P)-dependent epimerase dehydratase family. dTDP-glucose dehydratase subfamily	rfbB	-	4.2.1.46	ko:K01710	ko00521,ko00523,ko00525,ko01055,ko01130,map00521,map00523,map00525,map01055,map01130	M00793	R06513	RC00402	ko00000,ko00001,ko00002,ko01000	-	-	-	GDP_Man_Dehyd
>2127	31964.CMS0630	8.12e-94	275	COG2246@1|root,COG2246@2|Bacteria,2IIQ5@201174|Actinobacteria,4FPSA@85023|Microbacteriaceae	201174|Actinobacteria	S	to be integral membrane proteins with three or four transmembrane spans. They are involved in the synthesis of cell surface polysaccharides	-	-	-	-	-	-	-	-	-	-	-	-	GtrA
>2128	31964.CMS0631	7.87e-144	405	COG1898@1|root,COG1898@2|Bacteria,2GMW4@201174|Actinobacteria,4FKTI@85023|Microbacteriaceae	201174|Actinobacteria	M	dTDP-4-dehydrorhamnose 3,5-epimerase	rmlC	GO:0000271,GO:0003674,GO:0003824,GO:0005975,GO:0005976,GO:0006139,GO:0006725,GO:0006807,GO:0008150,GO:0008152,GO:0008830,GO:0009058,GO:0009059,GO:0009225,GO:0009226,GO:0009987,GO:0016051,GO:0016853,GO:0016854,GO:0016857,GO:0018130,GO:0019305,GO:0019438,GO:0033692,GO:0034637,GO:0034641,GO:0034645,GO:0034654,GO:0040007,GO:0043170,GO:0044237,GO:0044238,GO:0044249,GO:0044260,GO:0044262,GO:0044264,GO:…	5.1.3.13	ko:K01790	ko00521,ko00523,ko01130,map00521,map00523,map01130	M00793	R06514	RC01531	ko00000,ko00001,ko00002,ko01000	-	-	iNJ661.Rv3465	dTDP_sugar_isom
>2129	31964.CMS0632	9.93e-208	574	COG1209@1|root,COG1209@2|Bacteria,2GP20@201174|Actinobacteria,4FKXN@85023|Microbacteriaceae	201174|Actinobacteria	M	Catalyzes the formation of dTDP-glucose, from dTTP and glucose 1-phosphate, as well as its pyrophosphorolysis	rfbA	GO:0000271,GO:0000287,GO:0003674,GO:0003824,GO:0005488,GO:0005575,GO:0005618,GO:0005623,GO:0005886,GO:0005975,GO:0005976,GO:0005996,GO:0006006,GO:0006139,GO:0006220,GO:0006725,GO:0006753,GO:0006793,GO:0006796,GO:0006807,GO:0008150,GO:0008152,GO:0008879,GO:0009058,GO:0009059,GO:0009117,GO:0009141,GO:0009147,GO:0009200,GO:0009211,GO:0009219,GO:0009225,GO:0009226,GO:0009262,GO:0009394,GO:0009987,GO:…	2.7.7.24	ko:K00973	ko00521,ko00523,ko00525,ko01130,map00521,map00523,map00525,map01130	M00793	R02328	RC00002	ko00000,ko00001,ko00002,ko01000	-	-	iNJ661.Rv0334	NTP_transferase
>2130	31964.CMS0633	1.68e-198	550	COG1215@1|root,COG1215@2|Bacteria,2I3WV@201174|Actinobacteria,4FKJR@85023|Microbacteriaceae	201174|Actinobacteria	M	Glycosyltransferase like family 2	-	-	-	-	-	-	-	-	-	-	-	-	Glycos_transf_2
>2131	443906.CMM_1006	2.93e-279	764	COG0438@1|root,COG0438@2|Bacteria,2GMEW@201174|Actinobacteria,4FM38@85023|Microbacteriaceae	201174|Actinobacteria	M	Glycosyl transferases group 1	-	-	-	-	-	-	-	-	-	-	-	-	Glyco_trans_1_4,Glyco_trans_4_4,Glyco_transf_4,Glycos_transf_1
>2132	443906.CMM_1007	1.55e-171	479	COG1134@1|root,COG1134@2|Bacteria,2GIVF@201174|Actinobacteria,4FKZ2@85023|Microbacteriaceae	201174|Actinobacteria	GM	ATPases associated with a variety of cellular activities	rfbB2	-	3.6.3.40	ko:K01990,ko:K09691,ko:K09693	ko02010,map02010	M00250,M00251,M00254	-	-	ko00000,ko00001,ko00002,ko01000,ko02000	3.A.1,3.A.1.103,3.A.1.104	-	-	ABC_tran,Wzt_C
>2133	443906.CMM_1008	4.86e-200	555	COG1682@1|root,COG1682@2|Bacteria,2GP5K@201174|Actinobacteria,4FN0R@85023|Microbacteriaceae	201174|Actinobacteria	GM	ABC-2 type transporter	tagG	-	-	ko:K01992	-	M00254	-	-	ko00000,ko00002,ko02000	3.A.1	-	-	ABC2_membrane
>2134	443906.CMM_1009	2.32e-200	555	COG1091@1|root,COG1091@2|Bacteria,2GNY8@201174|Actinobacteria,4FMFC@85023|Microbacteriaceae	201174|Actinobacteria	M	Catalyzes the reduction of dTDP-6-deoxy-L-lyxo-4- hexulose to yield dTDP-L-rhamnose	rmlD	GO:0000271,GO:0003674,GO:0003824,GO:0005975,GO:0005976,GO:0006139,GO:0006725,GO:0006807,GO:0008150,GO:0008152,GO:0008831,GO:0009058,GO:0009059,GO:0009225,GO:0009226,GO:0009987,GO:0016051,GO:0016491,GO:0016614,GO:0016616,GO:0018130,GO:0019305,GO:0019438,GO:0033692,GO:0034637,GO:0034641,GO:0034645,GO:0034654,GO:0043170,GO:0044237,GO:0044238,GO:0044249,GO:0044260,GO:0044262,GO:0044264,GO:0044271,GO:…	1.1.1.133,5.1.3.13	ko:K00067,ko:K01790	ko00521,ko00523,ko01130,map00521,map00523,map01130	M00793	R02777,R06514	RC00182,RC01531	ko00000,ko00001,ko00002,ko01000	-	-	-	RmlD_sub_bind,dTDP_sugar_isom
>2135	443906.CMM_1010	1.32e-249	683	COG1088@1|root,COG1088@2|Bacteria,2GNDU@201174|Actinobacteria,4FKJH@85023|Microbacteriaceae	201174|Actinobacteria	M	Belongs to the NAD(P)-dependent epimerase dehydratase family. dTDP-glucose dehydratase subfamily	rfbB	-	4.2.1.46	ko:K01710	ko00521,ko00523,ko00525,ko01055,ko01130,map00521,map00523,map00525,map01055,map01130	M00793	R06513	RC00402	ko00000,ko00001,ko00002,ko01000	-	-	-	GDP_Man_Dehyd
>2136	443906.CMM_1011	1.29e-90	266	COG2246@1|root,COG2246@2|Bacteria,2IIQ5@201174|Actinobacteria,4FPSA@85023|Microbacteriaceae	201174|Actinobacteria	S	to be integral membrane proteins with three or four transmembrane spans. They are involved in the synthesis of cell surface polysaccharides	-	-	-	-	-	-	-	-	-	-	-	-	GtrA
>2137	443906.CMM_1012	2.26e-143	404	COG1898@1|root,COG1898@2|Bacteria,2GMW4@201174|Actinobacteria,4FKTI@85023|Microbacteriaceae	201174|Actinobacteria	M	dTDP-4-dehydrorhamnose 3,5-epimerase	rmlC	GO:0000271,GO:0003674,GO:0003824,GO:0005975,GO:0005976,GO:0006139,GO:0006725,GO:0006807,GO:0008150,GO:0008152,GO:0008830,GO:0009058,GO:0009059,GO:0009225,GO:0009226,GO:0009987,GO:0016051,GO:0016853,GO:0016854,GO:0016857,GO:0018130,GO:0019305,GO:0019438,GO:0033692,GO:0034637,GO:0034641,GO:0034645,GO:0034654,GO:0040007,GO:0043170,GO:0044237,GO:0044238,GO:0044249,GO:0044260,GO:0044262,GO:0044264,GO:…	5.1.3.13	ko:K01790	ko00521,ko00523,ko01130,map00521,map00523,map01130	M00793	R06514	RC01531	ko00000,ko00001,ko00002,ko01000	-	-	iNJ661.Rv3465	dTDP_sugar_isom
>2138	443906.CMM_1013	1.16e-206	571	COG1209@1|root,COG1209@2|Bacteria,2GP20@201174|Actinobacteria,4FKXN@85023|Microbacteriaceae	201174|Actinobacteria	M	Catalyzes the formation of dTDP-glucose, from dTTP and glucose 1-phosphate, as well as its pyrophosphorolysis	rfbA	GO:0000271,GO:0000287,GO:0003674,GO:0003824,GO:0005488,GO:0005575,GO:0005618,GO:0005623,GO:0005886,GO:0005975,GO:0005976,GO:0005996,GO:0006006,GO:0006139,GO:0006220,GO:0006725,GO:0006753,GO:0006793,GO:0006796,GO:0006807,GO:0008150,GO:0008152,GO:0008879,GO:0009058,GO:0009059,GO:0009117,GO:0009141,GO:0009147,GO:0009200,GO:0009211,GO:0009219,GO:0009225,GO:0009226,GO:0009262,GO:0009394,GO:0009987,GO:…	2.7.7.24	ko:K00973	ko00521,ko00523,ko00525,ko01130,map00521,map00523,map00525,map01130	M00793	R02328	RC00002	ko00000,ko00001,ko00002,ko01000	-	-	iNJ661.Rv0334	NTP_transferase
>2139	443906.CMM_1014	1.01e-226	625	COG0451@1|root,COG0451@2|Bacteria,2IISR@201174|Actinobacteria,4FRXX@85023|Microbacteriaceae	201174|Actinobacteria	M	GDP-mannose 4,6 dehydratase	-	-	5.1.3.2	ko:K01784	ko00052,ko00520,ko01100,map00052,map00520,map01100	M00361,M00362,M00632	R00291,R02984	RC00289	ko00000,ko00001,ko00002,ko01000	-	-	-	Epimerase
>2140	443906.CMM_1015	4.05e-242	665	COG0463@1|root,COG0463@2|Bacteria,2I3C0@201174|Actinobacteria,4FMCG@85023|Microbacteriaceae	201174|Actinobacteria	M	Glycosyl transferase family 2	wcqE	-	2.4.2.53	ko:K10012	ko00520,ko01503,map00520,map01503	M00721,M00761	R07661	RC00005,RC02954	ko00000,ko00001,ko00002,ko01000,ko01005,ko02000	4.D.2.1.8	GT2	-	Glycos_transf_2
>2141	443906.CMM_1016	1.32e-200	558	COG1215@1|root,COG1215@2|Bacteria,2I3WV@201174|Actinobacteria,4FKJR@85023|Microbacteriaceae	201174|Actinobacteria	M	Glycosyltransferase like family 2	-	-	-	-	-	-	-	-	-	-	-	-	Glycos_transf_2
>2143	31964.CMS2989	1.05e-65	213	COG0265@1|root,COG0265@2|Bacteria	2|Bacteria	O	serine-type endopeptidase activity	-	-	-	-	-	-	-	-	-	-	-	-	Laminin_G_3,N-glycanase_C,Trypsin,Trypsin_2
>2145	1101188.KI912157_gene251	1.42e-83	266	COG0323@1|root,COG0323@2|Bacteria,2GPWU@201174|Actinobacteria,1WBAJ@1268|Micrococcaceae	201174|Actinobacteria	L	Relaxase/Mobilisation nuclease domain	-	-	-	-	-	-	-	-	-	-	-	-	Relaxase
>2152	31964.CMS0981	7.06e-37	135	COG0265@1|root,COG0265@2|Bacteria,2H7NV@201174|Actinobacteria,4FSKN@85023|Microbacteriaceae	2|Bacteria	O	Trypsin-like serine proteases, typically periplasmic, contain C-terminal PDZ domain	-	-	-	-	-	-	-	-	-	-	-	-	Laminin_G_3,N-glycanase_C,Trypsin,Trypsin_2
>2154	31964.CMS2989	5.72e-56	189	COG0265@1|root,COG0265@2|Bacteria	2|Bacteria	O	serine-type endopeptidase activity	-	-	-	-	-	-	-	-	-	-	-	-	Laminin_G_3,N-glycanase_C,Trypsin,Trypsin_2
>2156	31964.CMS2737	2.03e-128	386	COG5479@1|root,COG5479@2|Bacteria,2IS0E@201174|Actinobacteria	201174|Actinobacteria	M	Cysteine-rich secretory protein family	-	-	-	-	-	-	-	-	-	-	-	-	LGFP,Peptidase_M43,Reprolysin_4
>2158	1001240.GY21_01150	2.72e-38	130	2AYGP@1|root,31QJZ@2|Bacteria,2GPGI@201174|Actinobacteria,4FPN0@85023|Microbacteriaceae	201174|Actinobacteria	-	-	-	-	-	-	-	-	-	-	-	-	-	-	-
>2160	443906.pCM1_0023	2.25e-205	571	COG3591@1|root,COG3591@2|Bacteria	2|Bacteria	E	Belongs to the peptidase S1B family	-	-	-	-	-	-	-	-	-	-	-	-	Trypsin,Trypsin_2
>2161	443906.CMM_0042	6.12e-213	591	COG3591@1|root,COG3591@2|Bacteria,2GJVS@201174|Actinobacteria	201174|Actinobacteria	E	Belongs to the glycosyl hydrolase 3 family	-	-	-	-	-	-	-	-	-	-	-	-	-
>2162	443906.CMM_0043	6.5e-186	518	COG5297@1|root,COG5297@2|Bacteria,2GK3F@201174|Actinobacteria	201174|Actinobacteria	G	Pectate lyase	-	-	-	-	-	-	-	-	-	-	-	-	Pectate_lyase
>2165	443906.pCM1_0024	1.42e-57	182	2B5PG@1|root,31YIY@2|Bacteria,2I007@201174|Actinobacteria,4FSPX@85023|Microbacteriaceae	201174|Actinobacteria	-	-	-	-	-	-	-	-	-	-	-	-	-	-	-
>2166	443906.pCM1_0025	1.23e-118	341	COG1961@1|root,COG1961@2|Bacteria,2IG7A@201174|Actinobacteria,4FNG1@85023|Microbacteriaceae	201174|Actinobacteria	L	Resolvase, N terminal domain	-	-	-	-	-	-	-	-	-	-	-	-	HTH_38,HTH_7,Resolvase
>2170	443906.CMM_1006	4.26e-272	746	COG0438@1|root,COG0438@2|Bacteria,2GMEW@201174|Actinobacteria,4FM38@85023|Microbacteriaceae	201174|Actinobacteria	M	Glycosyl transferases group 1	-	-	-	-	-	-	-	-	-	-	-	-	Glyco_trans_1_4,Glyco_trans_4_4,Glyco_transf_4,Glycos_transf_1
>2171	443906.CMM_1007	7.37e-170	475	COG1134@1|root,COG1134@2|Bacteria,2GIVF@201174|Actinobacteria,4FKZ2@85023|Microbacteriaceae	201174|Actinobacteria	GM	ATPases associated with a variety of cellular activities	rfbB2	-	3.6.3.40	ko:K01990,ko:K09691,ko:K09693	ko02010,map02010	M00250,M00251,M00254	-	-	ko00000,ko00001,ko00002,ko01000,ko02000	3.A.1,3.A.1.103,3.A.1.104	-	-	ABC_tran,Wzt_C
>2172	443906.CMM_1008	6.9e-200	554	COG1682@1|root,COG1682@2|Bacteria,2GP5K@201174|Actinobacteria,4FN0R@85023|Microbacteriaceae	201174|Actinobacteria	GM	ABC-2 type transporter	tagG	-	-	ko:K01992	-	M00254	-	-	ko00000,ko00002,ko02000	3.A.1	-	-	ABC2_membrane
>2173	31964.CMS0628	5.16e-188	524	COG1091@1|root,COG1091@2|Bacteria,2GNY8@201174|Actinobacteria,4FMFC@85023|Microbacteriaceae	201174|Actinobacteria	M	Catalyzes the reduction of dTDP-6-deoxy-L-lyxo-4- hexulose to yield dTDP-L-rhamnose	rmlD	GO:0000271,GO:0003674,GO:0003824,GO:0005975,GO:0005976,GO:0006139,GO:0006725,GO:0006807,GO:0008150,GO:0008152,GO:0008831,GO:0009058,GO:0009059,GO:0009225,GO:0009226,GO:0009987,GO:0016051,GO:0016491,GO:0016614,GO:0016616,GO:0018130,GO:0019305,GO:0019438,GO:0033692,GO:0034637,GO:0034641,GO:0034645,GO:0034654,GO:0043170,GO:0044237,GO:0044238,GO:0044249,GO:0044260,GO:0044262,GO:0044264,GO:0044271,GO:…	1.1.1.133,5.1.3.13	ko:K00067,ko:K01790	ko00521,ko00523,ko01130,map00521,map00523,map01130	M00793	R02777,R06514	RC00182,RC01531	ko00000,ko00001,ko00002,ko01000	-	-	-	RmlD_sub_bind,dTDP_sugar_isom
>2174	31964.CMS0629	7.02e-245	671	COG1088@1|root,COG1088@2|Bacteria,2GNDU@201174|Actinobacteria,4FKJH@85023|Microbacteriaceae	201174|Actinobacteria	M	Belongs to the NAD(P)-dependent epimerase dehydratase family. dTDP-glucose dehydratase subfamily	rfbB	-	4.2.1.46	ko:K01710	ko00521,ko00523,ko00525,ko01055,ko01130,map00521,map00523,map00525,map01055,map01130	M00793	R06513	RC00402	ko00000,ko00001,ko00002,ko01000	-	-	-	GDP_Man_Dehyd
>2175	443906.CMM_1011	3.41e-86	255	COG2246@1|root,COG2246@2|Bacteria,2IIQ5@201174|Actinobacteria,4FPSA@85023|Microbacteriaceae	201174|Actinobacteria	S	to be integral membrane proteins with three or four transmembrane spans. They are involved in the synthesis of cell surface polysaccharides	-	-	-	-	-	-	-	-	-	-	-	-	GtrA
>2176	443906.CMM_1012	1.75e-136	386	COG1898@1|root,COG1898@2|Bacteria,2GMW4@201174|Actinobacteria,4FKTI@85023|Microbacteriaceae	201174|Actinobacteria	M	dTDP-4-dehydrorhamnose 3,5-epimerase	rmlC	GO:0000271,GO:0003674,GO:0003824,GO:0005975,GO:0005976,GO:0006139,GO:0006725,GO:0006807,GO:0008150,GO:0008152,GO:0008830,GO:0009058,GO:0009059,GO:0009225,GO:0009226,GO:0009987,GO:0016051,GO:0016853,GO:0016854,GO:0016857,GO:0018130,GO:0019305,GO:0019438,GO:0033692,GO:0034637,GO:0034641,GO:0034645,GO:0034654,GO:0040007,GO:0043170,GO:0044237,GO:0044238,GO:0044249,GO:0044260,GO:0044262,GO:0044264,GO:…	5.1.3.13	ko:K01790	ko00521,ko00523,ko01130,map00521,map00523,map01130	M00793	R06514	RC01531	ko00000,ko00001,ko00002,ko01000	-	-	iNJ661.Rv3465	dTDP_sugar_isom
>2177	443906.CMM_1013	9.14e-204	564	COG1209@1|root,COG1209@2|Bacteria,2GP20@201174|Actinobacteria,4FKXN@85023|Microbacteriaceae	201174|Actinobacteria	M	Catalyzes the formation of dTDP-glucose, from dTTP and glucose 1-phosphate, as well as its pyrophosphorolysis	rfbA	GO:0000271,GO:0000287,GO:0003674,GO:0003824,GO:0005488,GO:0005575,GO:0005618,GO:0005623,GO:0005886,GO:0005975,GO:0005976,GO:0005996,GO:0006006,GO:0006139,GO:0006220,GO:0006725,GO:0006753,GO:0006793,GO:0006796,GO:0006807,GO:0008150,GO:0008152,GO:0008879,GO:0009058,GO:0009059,GO:0009117,GO:0009141,GO:0009147,GO:0009200,GO:0009211,GO:0009219,GO:0009225,GO:0009226,GO:0009262,GO:0009394,GO:0009987,GO:…	2.7.7.24	ko:K00973	ko00521,ko00523,ko00525,ko01130,map00521,map00523,map00525,map01130	M00793	R02328	RC00002	ko00000,ko00001,ko00002,ko01000	-	-	iNJ661.Rv0334	NTP_transferase
>2178	443906.CMM_1014	1.44e-210	584	COG0451@1|root,COG0451@2|Bacteria,2IISR@201174|Actinobacteria,4FRXX@85023|Microbacteriaceae	201174|Actinobacteria	M	GDP-mannose 4,6 dehydratase	-	-	5.1.3.2	ko:K01784	ko00052,ko00520,ko01100,map00052,map00520,map01100	M00361,M00362,M00632	R00291,R02984	RC00289	ko00000,ko00001,ko00002,ko01000	-	-	-	Epimerase
>2179	443906.CMM_1015	1.97e-233	644	COG0463@1|root,COG0463@2|Bacteria,2I3C0@201174|Actinobacteria,4FMCG@85023|Microbacteriaceae	201174|Actinobacteria	M	Glycosyl transferase family 2	wcqE	-	2.4.2.53	ko:K10012	ko00520,ko01503,map00520,map01503	M00721,M00761	R07661	RC00005,RC02954	ko00000,ko00001,ko00002,ko01000,ko01005,ko02000	4.D.2.1.8	GT2	-	Glycos_transf_2
>2180	443906.CMM_1016	3.86e-196	546	COG1215@1|root,COG1215@2|Bacteria,2I3WV@201174|Actinobacteria,4FKJR@85023|Microbacteriaceae	201174|Actinobacteria	M	Glycosyltransferase like family 2	-	-	-	-	-	-	-	-	-	-	-	-	Glycos_transf_2
>2181	443906.CMM_1016	3.86e-196	546	COG1215@1|root,COG1215@2|Bacteria,2I3WV@201174|Actinobacteria,4FKJR@85023|Microbacteriaceae	201174|Actinobacteria	M	Glycosyltransferase like family 2	-	-	-	-	-	-	-	-	-	-	-	-	Glycos_transf_2
>2182	443906.CMM_1015	1.97e-233	644	COG0463@1|root,COG0463@2|Bacteria,2I3C0@201174|Actinobacteria,4FMCG@85023|Microbacteriaceae	201174|Actinobacteria	M	Glycosyl transferase family 2	wcqE	-	2.4.2.53	ko:K10012	ko00520,ko01503,map00520,map01503	M00721,M00761	R07661	RC00005,RC02954	ko00000,ko00001,ko00002,ko01000,ko01005,ko02000	4.D.2.1.8	GT2	-	Glycos_transf_2
>2183	443906.CMM_1014	1.44e-210	584	COG0451@1|root,COG0451@2|Bacteria,2IISR@201174|Actinobacteria,4FRXX@85023|Microbacteriaceae	201174|Actinobacteria	M	GDP-mannose 4,6 dehydratase	-	-	5.1.3.2	ko:K01784	ko00052,ko00520,ko01100,map00052,map00520,map01100	M00361,M00362,M00632	R00291,R02984	RC00289	ko00000,ko00001,ko00002,ko01000	-	-	-	Epimerase
>2184	443906.CMM_1013	9.14e-204	564	COG1209@1|root,COG1209@2|Bacteria,2GP20@201174|Actinobacteria,4FKXN@85023|Microbacteriaceae	201174|Actinobacteria	M	Catalyzes the formation of dTDP-glucose, from dTTP and glucose 1-phosphate, as well as its pyrophosphorolysis	rfbA	GO:0000271,GO:0000287,GO:0003674,GO:0003824,GO:0005488,GO:0005575,GO:0005618,GO:0005623,GO:0005886,GO:0005975,GO:0005976,GO:0005996,GO:0006006,GO:0006139,GO:0006220,GO:0006725,GO:0006753,GO:0006793,GO:0006796,GO:0006807,GO:0008150,GO:0008152,GO:0008879,GO:0009058,GO:0009059,GO:0009117,GO:0009141,GO:0009147,GO:0009200,GO:0009211,GO:0009219,GO:0009225,GO:0009226,GO:0009262,GO:0009394,GO:0009987,GO:…	2.7.7.24	ko:K00973	ko00521,ko00523,ko00525,ko01130,map00521,map00523,map00525,map01130	M00793	R02328	RC00002	ko00000,ko00001,ko00002,ko01000	-	-	iNJ661.Rv0334	NTP_transferase
>2185	443906.CMM_1012	1.75e-136	386	COG1898@1|root,COG1898@2|Bacteria,2GMW4@201174|Actinobacteria,4FKTI@85023|Microbacteriaceae	201174|Actinobacteria	M	dTDP-4-dehydrorhamnose 3,5-epimerase	rmlC	GO:0000271,GO:0003674,GO:0003824,GO:0005975,GO:0005976,GO:0006139,GO:0006725,GO:0006807,GO:0008150,GO:0008152,GO:0008830,GO:0009058,GO:0009059,GO:0009225,GO:0009226,GO:0009987,GO:0016051,GO:0016853,GO:0016854,GO:0016857,GO:0018130,GO:0019305,GO:0019438,GO:0033692,GO:0034637,GO:0034641,GO:0034645,GO:0034654,GO:0040007,GO:0043170,GO:0044237,GO:0044238,GO:0044249,GO:0044260,GO:0044262,GO:0044264,GO:…	5.1.3.13	ko:K01790	ko00521,ko00523,ko01130,map00521,map00523,map01130	M00793	R06514	RC01531	ko00000,ko00001,ko00002,ko01000	-	-	iNJ661.Rv3465	dTDP_sugar_isom
>2186	443906.CMM_1011	3.41e-86	255	COG2246@1|root,COG2246@2|Bacteria,2IIQ5@201174|Actinobacteria,4FPSA@85023|Microbacteriaceae	201174|Actinobacteria	S	to be integral membrane proteins with three or four transmembrane spans. They are involved in the synthesis of cell surface polysaccharides	-	-	-	-	-	-	-	-	-	-	-	-	GtrA
>2187	31964.CMS0629	7.02e-245	671	COG1088@1|root,COG1088@2|Bacteria,2GNDU@201174|Actinobacteria,4FKJH@85023|Microbacteriaceae	201174|Actinobacteria	M	Belongs to the NAD(P)-dependent epimerase dehydratase family. dTDP-glucose dehydratase subfamily	rfbB	-	4.2.1.46	ko:K01710	ko00521,ko00523,ko00525,ko01055,ko01130,map00521,map00523,map00525,map01055,map01130	M00793	R06513	RC00402	ko00000,ko00001,ko00002,ko01000	-	-	-	GDP_Man_Dehyd
>2188	31964.CMS0628	5.16e-188	524	COG1091@1|root,COG1091@2|Bacteria,2GNY8@201174|Actinobacteria,4FMFC@85023|Microbacteriaceae	201174|Actinobacteria	M	Catalyzes the reduction of dTDP-6-deoxy-L-lyxo-4- hexulose to yield dTDP-L-rhamnose	rmlD	GO:0000271,GO:0003674,GO:0003824,GO:0005975,GO:0005976,GO:0006139,GO:0006725,GO:0006807,GO:0008150,GO:0008152,GO:0008831,GO:0009058,GO:0009059,GO:0009225,GO:0009226,GO:0009987,GO:0016051,GO:0016491,GO:0016614,GO:0016616,GO:0018130,GO:0019305,GO:0019438,GO:0033692,GO:0034637,GO:0034641,GO:0034645,GO:0034654,GO:0043170,GO:0044237,GO:0044238,GO:0044249,GO:0044260,GO:0044262,GO:0044264,GO:0044271,GO:…	1.1.1.133,5.1.3.13	ko:K00067,ko:K01790	ko00521,ko00523,ko01130,map00521,map00523,map01130	M00793	R02777,R06514	RC00182,RC01531	ko00000,ko00001,ko00002,ko01000	-	-	-	RmlD_sub_bind,dTDP_sugar_isom
>2189	443906.CMM_1008	6.9e-200	554	COG1682@1|root,COG1682@2|Bacteria,2GP5K@201174|Actinobacteria,4FN0R@85023|Microbacteriaceae	201174|Actinobacteria	GM	ABC-2 type transporter	tagG	-	-	ko:K01992	-	M00254	-	-	ko00000,ko00002,ko02000	3.A.1	-	-	ABC2_membrane
>2190	443906.CMM_1007	7.37e-170	475	COG1134@1|root,COG1134@2|Bacteria,2GIVF@201174|Actinobacteria,4FKZ2@85023|Microbacteriaceae	201174|Actinobacteria	GM	ATPases associated with a variety of cellular activities	rfbB2	-	3.6.3.40	ko:K01990,ko:K09691,ko:K09693	ko02010,map02010	M00250,M00251,M00254	-	-	ko00000,ko00001,ko00002,ko01000,ko02000	3.A.1,3.A.1.103,3.A.1.104	-	-	ABC_tran,Wzt_C
>2191	443906.CMM_1006	4.26e-272	746	COG0438@1|root,COG0438@2|Bacteria,2GMEW@201174|Actinobacteria,4FM38@85023|Microbacteriaceae	201174|Actinobacteria	M	Glycosyl transferases group 1	-	-	-	-	-	-	-	-	-	-	-	-	Glyco_trans_1_4,Glyco_trans_4_4,Glyco_transf_4,Glycos_transf_1
>2195	31964.CMS2989	2.05e-20	89.4	COG0265@1|root,COG0265@2|Bacteria	2|Bacteria	O	serine-type endopeptidase activity	-	-	-	-	-	-	-	-	-	-	-	-	Laminin_G_3,N-glycanase_C,Trypsin,Trypsin_2
>2202	443906.CMM_0046	1.91e-125	361	2EW7E@1|root,33PKB@2|Bacteria,2H3NR@201174|Actinobacteria	201174|Actinobacteria	-	-	-	-	-	-	-	-	-	-	-	-	-	-	-
>2205	443906.CMM_0047	1.06e-69	210	28Y0H@1|root,2ZJW6@2|Bacteria,2H025@201174|Actinobacteria,4FT6D@85023|Microbacteriaceae	201174|Actinobacteria	-	-	-	-	-	-	-	-	-	-	-	-	-	-	-
>2206	1479623.JHEL01000007_gene1777	7.53e-36	123	2AS3E@1|root,31HG3@2|Bacteria,2INHV@201174|Actinobacteria,4FT5D@85023|Microbacteriaceae	201174|Actinobacteria	-	-	-	-	-	-	-	-	-	-	-	-	-	-	-
>2212	443906.CMM_0049	0	1144	COG1472@1|root,COG1472@2|Bacteria,2GM43@201174|Actinobacteria,4FMBI@85023|Microbacteriaceae	201174|Actinobacteria	G	Glycosyl hydrolase family 3 N terminal domain	-	-	3.2.1.52	ko:K01207	ko00520,ko00531,ko01100,ko01501,map00520,map00531,map01100,map01501	M00628	R00022,R05963,R07809,R07810,R10831	RC00049	ko00000,ko00001,ko00002,ko01000	-	-	-	Glyco_hydro_3,Glyco_hydro_3_C
>2213	443906.CMM_0042	6.63e-234	644	COG3591@1|root,COG3591@2|Bacteria,2GJVS@201174|Actinobacteria	201174|Actinobacteria	E	Belongs to the glycosyl hydrolase 3 family	-	-	-	-	-	-	-	-	-	-	-	-	-
>2214	443906.CMM_0051	1.45e-198	550	COG5297@1|root,COG5297@2|Bacteria,2GK3F@201174|Actinobacteria	201174|Actinobacteria	G	Pectate lyase	-	-	-	-	-	-	-	-	-	-	-	-	Pectate_lyase
>2217	443906.CMM_0052	8.55e-213	587	COG0265@1|root,COG0265@2|Bacteria	2|Bacteria	O	serine-type endopeptidase activity	-	-	-	-	-	-	-	-	-	-	-	-	Laminin_G_3,N-glycanase_C,Trypsin,Trypsin_2
>2220	136273.GY22_14930	2.21e-32	118	COG1961@1|root,COG1961@2|Bacteria,2HMC6@201174|Actinobacteria,1W9WM@1268|Micrococcaceae	201174|Actinobacteria	L	Resolvase, N terminal domain	-	-	-	-	-	-	-	-	-	-	-	-	HTH_7,Resolvase
>2223	443906.CMM_2543	1.01e-123	357	COG1834@1|root,COG1834@2|Bacteria,2GNTN@201174|Actinobacteria,4FMSE@85023|Microbacteriaceae	201174|Actinobacteria	E	Amidinotransferase	ddaH	-	3.5.3.18	ko:K01482	-	-	-	-	ko00000,ko01000,ko04147	-	-	-	Amidinotransf
>2226	31234.CRE23800	3.37e-69	209	2EAXE@1|root,2SH3N@2759|Eukaryota,3ATGQ@33154|Opisthokonta,3C4FT@33208|Metazoa,3DJWQ@33213|Bilateria	33208|Metazoa	-	-	-	-	-	-	-	-	-	-	-	-	-	-	-
>2228	196164	2.62e-30	114	29WRJ@1|root,30ICM@2|Bacteria,2H09C@201174|Actinobacteria	201174|Actinobacteria	-	-	-	-	-	-	-	-	-	-	-	-	-	-	-
>2231	1280681.AUJZ01000055_gene95	8.63e-12	63.5	2ED6K@1|root,3373A@2|Bacteria,1VI2S@1239|Firmicutes	1239|Firmicutes	S	the current gene model (or a revised gene model) may contain one or more premature stops and or frameshifts	-	-	-	-	-	-	-	-	-	-	-	-	-
>2232	253839.SSNG_03091	8.9e-18	78.6	2ED08@1|root,33H8A@2|Bacteria,2GQB6@201174|Actinobacteria	201174|Actinobacteria	S	Truncated CDS	-	-	-	-	-	-	-	-	-	-	-	-	-
>2233	253839.SSNG_03092	6.85e-13	63.5	2B7FZ@1|root,320JU@2|Bacteria,2IQBZ@201174|Actinobacteria	201174|Actinobacteria	-	-	-	-	-	-	-	-	-	-	-	-	-	-	-
>2234	1110697.NCAST_03_00005	2.59e-27	101	2DQZN@1|root,339JB@2|Bacteria	2|Bacteria	-	-	-	-	-	-	-	-	-	-	-	-	-	-	-
>2235	411467.BACCAP_03836	8.13e-14	65.1	2AHMV@1|root,317ZT@2|Bacteria,1VPFH@1239|Firmicutes	411467.BACCAP_03836|-	-	-	-	-	-	-	-	-	-	-	-	-	-	-	-
>2241	443906.CMM_2544	4.81e-227	635	COG0138@1|root,COG0138@2|Bacteria,2GJWU@201174|Actinobacteria,4FKIC@85023|Microbacteriaceae	201174|Actinobacteria	F	AICARFT/IMPCHase bienzyme	purH	GO:0005575,GO:0005623,GO:0005886,GO:0008150,GO:0016020,GO:0040007,GO:0044464,GO:0071944	2.1.2.3,3.5.4.10	ko:K00602	ko00230,ko00670,ko01100,ko01110,ko01130,ko01523,map00230,map00670,map01100,map01110,map01130,map01523	M00048	R01127,R04560	RC00026,RC00263,RC00456	ko00000,ko00001,ko00002,ko01000,ko04147	-	-	-	AICARFT_IMPCHas,MGS
>2242	443906.CMM_2545	1.16e-135	384	COG0299@1|root,COG0299@2|Bacteria,2H8QB@201174|Actinobacteria,4FKBW@85023|Microbacteriaceae	201174|Actinobacteria	F	Catalyzes the transfer of a formyl group from 10- formyltetrahydrofolate to 5-phospho-ribosyl-glycinamide (GAR), producing 5-phospho-ribosyl-N-formylglycinamide (FGAR) and tetrahydrofolate	purN	GO:0000287,GO:0003674,GO:0005488,GO:0006082,GO:0006575,GO:0006725,GO:0006732,GO:0006760,GO:0006807,GO:0008150,GO:0008152,GO:0009987,GO:0019752,GO:0034641,GO:0042558,GO:0043167,GO:0043169,GO:0043436,GO:0043603,GO:0044237,GO:0044281,GO:0046483,GO:0046653,GO:0046872,GO:0051186,GO:0071704,GO:1901360,GO:1901564	2.1.2.2	ko:K11175	ko00230,ko00670,ko01100,ko01110,ko01130,map00230,map00670,map01100,map01110,map01130	M00048	R04325,R04326	RC00026,RC00197,RC01128	ko00000,ko00001,ko00002,ko01000	-	-	-	Formyl_trans_N
>2243	443906.CMM_2546	2.7e-126	369	COG3266@1|root,COG3266@2|Bacteria,2I39E@201174|Actinobacteria,4FMNT@85023|Microbacteriaceae	201174|Actinobacteria	S	domain, Protein	-	-	-	-	-	-	-	-	-	-	-	-	-
>2246	443906.CMM_2548	1.85e-237	657	COG0045@1|root,COG0045@2|Bacteria,2GKSB@201174|Actinobacteria,4FM6N@85023|Microbacteriaceae	201174|Actinobacteria	C	Succinyl-CoA synthetase functions in the citric acid cycle (TCA), coupling the hydrolysis of succinyl-CoA to the synthesis of either ATP or GTP and thus represents the only step of substrate-level phosphorylation in the TCA. The beta subunit provides nucleotide specificity of the enzyme and binds the substrate succinate, while the binding sites for coenzyme A and phosphate are found in the alpha …	sucC	-	6.2.1.5	ko:K01903	ko00020,ko00640,ko00660,ko00720,ko01100,ko01110,ko01120,ko01130,ko01200,map00020,map00640,map00660,map00720,map01100,map01110,map01120,map01130,map01200	M00009,M00011,M00173,M00374,M00620	R00405,R02404	RC00004,RC00014	ko00000,ko00001,ko00002,ko01000	-	-	-	ATP-grasp_2,Ligase_CoA
>2247	443906.CMM_2549	1.04e-168	474	COG3662@1|root,COG3662@2|Bacteria,2GNTU@201174|Actinobacteria,4FNTZ@85023|Microbacteriaceae	201174|Actinobacteria	S	Uncharacterized protein conserved in bacteria (DUF2236)	-	-	-	-	-	-	-	-	-	-	-	-	DUF2236
>2248	443906.CMM_2550	1.75e-95	299	COG4932@1|root,COG4932@2|Bacteria,2IK2B@201174|Actinobacteria,4FNYU@85023|Microbacteriaceae	201174|Actinobacteria	M	domain protein	-	-	-	-	-	-	-	-	-	-	-	-	-
>2249	443906.CMM_2550	8.53e-238	667	COG4932@1|root,COG4932@2|Bacteria,2IK2B@201174|Actinobacteria,4FNYU@85023|Microbacteriaceae	201174|Actinobacteria	M	domain protein	-	-	-	-	-	-	-	-	-	-	-	-	-
>2250	443906.CMM_2551	4.34e-141	420	COG0210@1|root,COG0210@2|Bacteria,2GISS@201174|Actinobacteria,4FMT2@85023|Microbacteriaceae	201174|Actinobacteria	L	UvrD-like helicase C-terminal domain	pcrA	GO:0000018,GO:0000166,GO:0000287,GO:0003674,GO:0003678,GO:0003824,GO:0004003,GO:0004386,GO:0005488,GO:0005575,GO:0005618,GO:0005622,GO:0005623,GO:0005886,GO:0006139,GO:0006259,GO:0006281,GO:0006302,GO:0006725,GO:0006807,GO:0006950,GO:0006974,GO:0006996,GO:0008026,GO:0008094,GO:0008150,GO:0008152,GO:0009314,GO:0009411,GO:0009416,GO:0009628,GO:0009650,GO:0009892,GO:0009987,GO:0010605,GO:0016020,GO:…	3.6.4.12	ko:K03657	ko03420,ko03430,map03420,map03430	-	-	-	ko00000,ko00001,ko01000,ko03400	-	-	-	UvrD-helicase,UvrD_C
>2252	443906.CMM_2551	2.83e-258	730	COG0210@1|root,COG0210@2|Bacteria,2GISS@201174|Actinobacteria,4FMT2@85023|Microbacteriaceae	201174|Actinobacteria	L	UvrD-like helicase C-terminal domain	pcrA	GO:0000018,GO:0000166,GO:0000287,GO:0003674,GO:0003678,GO:0003824,GO:0004003,GO:0004386,GO:0005488,GO:0005575,GO:0005618,GO:0005622,GO:0005623,GO:0005886,GO:0006139,GO:0006259,GO:0006281,GO:0006302,GO:0006725,GO:0006807,GO:0006950,GO:0006974,GO:0006996,GO:0008026,GO:0008094,GO:0008150,GO:0008152,GO:0009314,GO:0009411,GO:0009416,GO:0009628,GO:0009650,GO:0009892,GO:0009987,GO:0010605,GO:0016020,GO:…	3.6.4.12	ko:K03657	ko03420,ko03430,map03420,map03430	-	-	-	ko00000,ko00001,ko01000,ko03400	-	-	-	UvrD-helicase,UvrD_C
>2256	443906.CMM_2553	5.38e-76	233	COG4760@1|root,COG4760@2|Bacteria,2GNCK@201174|Actinobacteria,4FM9W@85023|Microbacteriaceae	201174|Actinobacteria	S	Bax inhibitor 1 like	-	-	-	-	-	-	-	-	-	-	-	-	BaxI_1
>2257	443906.CMM_2554	1.78e-289	801	COG0518@1|root,COG0519@1|root,COG0518@2|Bacteria,COG0519@2|Bacteria,2GM09@201174|Actinobacteria,4FK6T@85023|Microbacteriaceae	201174|Actinobacteria	F	Catalyzes the synthesis of GMP from XMP	guaA	GO:0003674,GO:0003824,GO:0003921,GO:0003922,GO:0005575,GO:0005618,GO:0005623,GO:0006139,GO:0006163,GO:0006164,GO:0006177,GO:0006725,GO:0006753,GO:0006793,GO:0006796,GO:0006807,GO:0008150,GO:0008152,GO:0009058,GO:0009116,GO:0009117,GO:0009119,GO:0009123,GO:0009124,GO:0009126,GO:0009127,GO:0009150,GO:0009152,GO:0009156,GO:0009161,GO:0009163,GO:0009165,GO:0009167,GO:0009168,GO:0009259,GO:0009260,GO:…	6.3.5.2	ko:K01951	ko00230,ko00983,ko01100,map00230,map00983,map01100	M00050	R01230,R01231,R08244	RC00010,RC00204	ko00000,ko00001,ko00002,ko01000,ko01002	-	-	-	GATase,GMP_synt_C,NAD_synthase
>2258	443906.CMM_2555	6.84e-121	345	2E65S@1|root,330UF@2|Bacteria,2IMEQ@201174|Actinobacteria,4FP9U@85023|Microbacteriaceae	201174|Actinobacteria	S	Domain of unknown function (DUF3817)	-	GO:0005575,GO:0005623,GO:0005886,GO:0005887,GO:0008150,GO:0016020,GO:0016021,GO:0031224,GO:0031226,GO:0040007,GO:0044425,GO:0044459,GO:0044464,GO:0071944	-	-	-	-	-	-	-	-	-	-	DUF3817
>2259	443906.CMM_2556	6.17e-73	227	COG3346@1|root,COG3346@2|Bacteria,2GMGB@201174|Actinobacteria,4FNCG@85023|Microbacteriaceae	201174|Actinobacteria	S	SURF1 family	-	-	-	-	-	-	-	-	-	-	-	-	SURF1
>2260	443906.CMM_2556	1.93e-132	382	COG3346@1|root,COG3346@2|Bacteria,2GMGB@201174|Actinobacteria,4FNCG@85023|Microbacteriaceae	201174|Actinobacteria	S	SURF1 family	-	-	-	-	-	-	-	-	-	-	-	-	SURF1
>2261	443906.CMM_2557	2.82e-213	601	COG0475@1|root,COG0475@2|Bacteria,2GJ69@201174|Actinobacteria,4FKV2@85023|Microbacteriaceae	201174|Actinobacteria	P	Sodium/hydrogen exchanger family	-	-	-	ko:K03455	-	-	-	-	ko00000	2.A.37	-	-	Na_H_Exchanger,zf-UBP
>2262	31964.CMS0537	2.05e-70	226	COG0475@1|root,COG0475@2|Bacteria,2GJ69@201174|Actinobacteria,4FKV2@85023|Microbacteriaceae	201174|Actinobacteria	P	Sodium/hydrogen exchanger family	-	-	-	ko:K03455	-	-	-	-	ko00000	2.A.37	-	-	Na_H_Exchanger,zf-UBP
>2263	31964.CMS0536	2.93e-125	356	COG0490@1|root,COG0490@2|Bacteria,2IFBQ@201174|Actinobacteria,4FN5Y@85023|Microbacteriaceae	201174|Actinobacteria	P	TrkA-C domain	-	-	-	ko:K07228	-	-	-	-	ko00000	-	-	-	TrkA_C
>2264	443906.CMM_2559	1.24e-258	710	COG0516@1|root,COG0516@2|Bacteria,2GKVS@201174|Actinobacteria,4FM0J@85023|Microbacteriaceae	201174|Actinobacteria	F	IMP dehydrogenase / GMP reductase domain	guaB3	GO:0005575,GO:0005622,GO:0005623,GO:0005737,GO:0005886,GO:0006139,GO:0006163,GO:0006164,GO:0006183,GO:0006725,GO:0006753,GO:0006793,GO:0006796,GO:0006807,GO:0008150,GO:0008152,GO:0009058,GO:0009116,GO:0009117,GO:0009119,GO:0009141,GO:0009142,GO:0009144,GO:0009145,GO:0009150,GO:0009152,GO:0009163,GO:0009165,GO:0009199,GO:0009201,GO:0009205,GO:0009206,GO:0009259,GO:0009260,GO:0009987,GO:0016020,GO:…	1.1.1.205	ko:K00088	ko00230,ko00983,ko01100,ko01110,map00230,map00983,map01100,map01110	M00050	R01130,R08240	RC00143,RC02207	ko00000,ko00001,ko00002,ko01000,ko04147	-	-	-	IMPDH
>2266	443906.CMM_1016	8.34e-194	538	COG1215@1|root,COG1215@2|Bacteria,2I3WV@201174|Actinobacteria,4FKJR@85023|Microbacteriaceae	201174|Actinobacteria	M	Glycosyltransferase like family 2	-	-	-	-	-	-	-	-	-	-	-	-	Glycos_transf_2
>2267	443906.CMM_1015	2.57e-229	633	COG0463@1|root,COG0463@2|Bacteria,2I3C0@201174|Actinobacteria,4FMCG@85023|Microbacteriaceae	201174|Actinobacteria	M	Glycosyl transferase family 2	wcqE	-	2.4.2.53	ko:K10012	ko00520,ko01503,map00520,map01503	M00721,M00761	R07661	RC00005,RC02954	ko00000,ko00001,ko00002,ko01000,ko01005,ko02000	4.D.2.1.8	GT2	-	Glycos_transf_2
>2268	443906.CMM_1014	4.31e-198	553	COG0451@1|root,COG0451@2|Bacteria,2IISR@201174|Actinobacteria,4FRXX@85023|Microbacteriaceae	201174|Actinobacteria	M	GDP-mannose 4,6 dehydratase	-	-	5.1.3.2	ko:K01784	ko00052,ko00520,ko01100,map00052,map00520,map01100	M00361,M00362,M00632	R00291,R02984	RC00289	ko00000,ko00001,ko00002,ko01000	-	-	-	Epimerase
>2269	31964.CMS0632	3.72e-203	562	COG1209@1|root,COG1209@2|Bacteria,2GP20@201174|Actinobacteria,4FKXN@85023|Microbacteriaceae	201174|Actinobacteria	M	Catalyzes the formation of dTDP-glucose, from dTTP and glucose 1-phosphate, as well as its pyrophosphorolysis	rfbA	GO:0000271,GO:0000287,GO:0003674,GO:0003824,GO:0005488,GO:0005575,GO:0005618,GO:0005623,GO:0005886,GO:0005975,GO:0005976,GO:0005996,GO:0006006,GO:0006139,GO:0006220,GO:0006725,GO:0006753,GO:0006793,GO:0006796,GO:0006807,GO:0008150,GO:0008152,GO:0008879,GO:0009058,GO:0009059,GO:0009117,GO:0009141,GO:0009147,GO:0009200,GO:0009211,GO:0009219,GO:0009225,GO:0009226,GO:0009262,GO:0009394,GO:0009987,GO:…	2.7.7.24	ko:K00973	ko00521,ko00523,ko00525,ko01130,map00521,map00523,map00525,map01130	M00793	R02328	RC00002	ko00000,ko00001,ko00002,ko01000	-	-	iNJ661.Rv0334	NTP_transferase
>2270	31964.CMS0631	2e-137	389	COG1898@1|root,COG1898@2|Bacteria,2GMW4@201174|Actinobacteria,4FKTI@85023|Microbacteriaceae	201174|Actinobacteria	M	dTDP-4-dehydrorhamnose 3,5-epimerase	rmlC	GO:0000271,GO:0003674,GO:0003824,GO:0005975,GO:0005976,GO:0006139,GO:0006725,GO:0006807,GO:0008150,GO:0008152,GO:0008830,GO:0009058,GO:0009059,GO:0009225,GO:0009226,GO:0009987,GO:0016051,GO:0016853,GO:0016854,GO:0016857,GO:0018130,GO:0019305,GO:0019438,GO:0033692,GO:0034637,GO:0034641,GO:0034645,GO:0034654,GO:0040007,GO:0043170,GO:0044237,GO:0044238,GO:0044249,GO:0044260,GO:0044262,GO:0044264,GO:…	5.1.3.13	ko:K01790	ko00521,ko00523,ko01130,map00521,map00523,map01130	M00793	R06514	RC01531	ko00000,ko00001,ko00002,ko01000	-	-	iNJ661.Rv3465	dTDP_sugar_isom
>2271	31964.CMS0630	1.09e-82	246	COG2246@1|root,COG2246@2|Bacteria,2IIQ5@201174|Actinobacteria,4FPSA@85023|Microbacteriaceae	201174|Actinobacteria	S	to be integral membrane proteins with three or four transmembrane spans. They are involved in the synthesis of cell surface polysaccharides	-	-	-	-	-	-	-	-	-	-	-	-	GtrA
>2272	443906.CMM_1010	1.36e-242	665	COG1088@1|root,COG1088@2|Bacteria,2GNDU@201174|Actinobacteria,4FKJH@85023|Microbacteriaceae	201174|Actinobacteria	M	Belongs to the NAD(P)-dependent epimerase dehydratase family. dTDP-glucose dehydratase subfamily	rfbB	-	4.2.1.46	ko:K01710	ko00521,ko00523,ko00525,ko01055,ko01130,map00521,map00523,map00525,map01055,map01130	M00793	R06513	RC00402	ko00000,ko00001,ko00002,ko01000	-	-	-	GDP_Man_Dehyd
>2273	31964.CMS0628	4.06e-185	516	COG1091@1|root,COG1091@2|Bacteria,2GNY8@201174|Actinobacteria,4FMFC@85023|Microbacteriaceae	201174|Actinobacteria	M	Catalyzes the reduction of dTDP-6-deoxy-L-lyxo-4- hexulose to yield dTDP-L-rhamnose	rmlD	GO:0000271,GO:0003674,GO:0003824,GO:0005975,GO:0005976,GO:0006139,GO:0006725,GO:0006807,GO:0008150,GO:0008152,GO:0008831,GO:0009058,GO:0009059,GO:0009225,GO:0009226,GO:0009987,GO:0016051,GO:0016491,GO:0016614,GO:0016616,GO:0018130,GO:0019305,GO:0019438,GO:0033692,GO:0034637,GO:0034641,GO:0034645,GO:0034654,GO:0043170,GO:0044237,GO:0044238,GO:0044249,GO:0044260,GO:0044262,GO:0044264,GO:0044271,GO:…	1.1.1.133,5.1.3.13	ko:K00067,ko:K01790	ko00521,ko00523,ko01130,map00521,map00523,map01130	M00793	R02777,R06514	RC00182,RC01531	ko00000,ko00001,ko00002,ko01000	-	-	-	RmlD_sub_bind,dTDP_sugar_isom
>2274	443906.CMM_1008	4.42e-193	537	COG1682@1|root,COG1682@2|Bacteria,2GP5K@201174|Actinobacteria,4FN0R@85023|Microbacteriaceae	201174|Actinobacteria	GM	ABC-2 type transporter	tagG	-	-	ko:K01992	-	M00254	-	-	ko00000,ko00002,ko02000	3.A.1	-	-	ABC2_membrane
>2275	443906.CMM_1007	3.36e-166	466	COG1134@1|root,COG1134@2|Bacteria,2GIVF@201174|Actinobacteria,4FKZ2@85023|Microbacteriaceae	201174|Actinobacteria	GM	ATPases associated with a variety of cellular activities	rfbB2	-	3.6.3.40	ko:K01990,ko:K09691,ko:K09693	ko02010,map02010	M00250,M00251,M00254	-	-	ko00000,ko00001,ko00002,ko01000,ko02000	3.A.1,3.A.1.103,3.A.1.104	-	-	ABC_tran,Wzt_C
>2276	443906.CMM_1006	1.8e-260	716	COG0438@1|root,COG0438@2|Bacteria,2GMEW@201174|Actinobacteria,4FM38@85023|Microbacteriaceae	201174|Actinobacteria	M	Glycosyl transferases group 1	-	-	-	-	-	-	-	-	-	-	-	-	Glyco_trans_1_4,Glyco_trans_4_4,Glyco_transf_4,Glycos_transf_1
>2278	443906.CMM_0842	1.08e-37	135	COG0037@1|root,COG0037@2|Bacteria,2GJR4@201174|Actinobacteria,4FKUB@85023|Microbacteriaceae	201174|Actinobacteria	D	Ligates lysine onto the cytidine present at position 34 of the AUA codon-specific tRNA(Ile) that contains the anticodon CAU, in an ATP-dependent manner. Cytidine is converted to lysidine, thus changing the amino acid specificity of the tRNA from methionine to isoleucine	tilS	GO:0008150,GO:0040007	2.4.2.8,6.3.4.19	ko:K00760,ko:K04075	ko00230,ko00983,ko01100,ko01110,map00230,map00983,map01100,map01110	-	R00190,R01132,R01229,R02142,R08237,R08238,R08245,R09597	RC00063,RC00122,RC02633,RC02634	ko00000,ko00001,ko01000,ko03016	-	-	-	ATP_bind_3,TilS
>2279	443906.CMM_0841	3.18e-128	363	COG0221@1|root,COG0221@2|Bacteria,2GM7F@201174|Actinobacteria,4FN1T@85023|Microbacteriaceae	201174|Actinobacteria	C	Catalyzes the hydrolysis of inorganic pyrophosphate (PPi) forming two phosphate ions	ppa	GO:0000287,GO:0003674,GO:0003824,GO:0004427,GO:0005488,GO:0005575,GO:0005622,GO:0005623,GO:0005737,GO:0005829,GO:0005886,GO:0006793,GO:0006796,GO:0008150,GO:0008152,GO:0009987,GO:0016020,GO:0016462,GO:0016787,GO:0016817,GO:0016818,GO:0043167,GO:0043169,GO:0044237,GO:0044424,GO:0044444,GO:0044464,GO:0046872,GO:0071944	3.6.1.1	ko:K01507	ko00190,map00190	-	-	-	ko00000,ko00001,ko01000	-	-	iNJ661.Rv3628	Pyrophosphatase
>2280	443906.CMM_0840	6.84e-229	642	COG0791@1|root,COG0791@2|Bacteria,2GIWB@201174|Actinobacteria,4FKYP@85023|Microbacteriaceae	201174|Actinobacteria	M	NlpC/P60 family	-	-	-	ko:K21471	-	-	-	-	ko00000,ko01000,ko01002,ko01011	-	-	-	NLPC_P60,SH3_3
>2281	443906.CMM_0839	2.37e-290	795	COG0739@1|root,COG1842@1|root,COG0739@2|Bacteria,COG1842@2|Bacteria,2GXEC@201174|Actinobacteria,4FM7P@85023|Microbacteriaceae	201174|Actinobacteria	M	Peptidase family M23	-	-	-	ko:K21471	-	-	-	-	ko00000,ko01000,ko01002,ko01011	-	-	-	Peptidase_M23
>2285	443906.CMM_0838	2.46e-108	313	COG2110@1|root,COG2110@2|Bacteria,2IFEC@201174|Actinobacteria,4FNVU@85023|Microbacteriaceae	201174|Actinobacteria	S	Appr-1'-p processing enzyme	lppD	GO:0005575,GO:0005576,GO:0005623,GO:0005886,GO:0016020,GO:0044464,GO:0071944	-	-	-	-	-	-	-	-	-	-	Macro
>2286	443906.CMM_0837	0	1245	COG3387@1|root,COG3387@2|Bacteria,2GJAD@201174|Actinobacteria,4FKXE@85023|Microbacteriaceae	201174|Actinobacteria	G	Glycosyl hydrolases family 15	wcoR	-	-	-	-	-	-	-	-	-	-	-	Glyco_hydro_15
>2287	443906.CMM_0836	1.71e-186	518	COG3361@1|root,COG3361@2|Bacteria,2I6N0@201174|Actinobacteria,4FNZS@85023|Microbacteriaceae	201174|Actinobacteria	S	Uncharacterized conserved protein (COG2071)	wcoQ	-	-	ko:K09166	-	-	-	-	ko00000	-	-	-	DUF2071
>2288	443906.pCM1_0018	6.89e-157	442	COG2356@1|root,COG2356@2|Bacteria,2GJ38@201174|Actinobacteria,4FKUG@85023|Microbacteriaceae	201174|Actinobacteria	L	Protein of unknown function (DUF1524)	-	-	-	-	-	-	-	-	-	-	-	-	DUF1524
>2291	31964.CMS0025	2.35e-218	603	COG2801@1|root,COG2801@2|Bacteria,2GJ3V@201174|Actinobacteria,4FKT9@85023|Microbacteriaceae	201174|Actinobacteria	L	insertion element IS1121 transposase	-	-	-	-	-	-	-	-	-	-	-	-	HTH_23,LZ_Tnp_IS481,rve,rve_3
>2292	1101188.KI912157_gene303	1.05e-60	191	COG1961@1|root,COG1961@2|Bacteria,2HSUX@201174|Actinobacteria,1WBH9@1268|Micrococcaceae	201174|Actinobacteria	L	Resolvase, N terminal domain	-	-	-	-	-	-	-	-	-	-	-	-	HTH_7,Resolvase
>2293	450380.JPSY01000001_gene1135	1.43e-244	679	COG2801@1|root,COG3415@1|root,COG2801@2|Bacteria,COG3415@2|Bacteria,2GP8B@201174|Actinobacteria,4FQZA@85023|Microbacteriaceae	201174|Actinobacteria	L	Mu transposase, C-terminal	-	-	-	ko:K07497	-	-	-	-	ko00000	-	-	-	HTH_23,HTH_28,HTH_29,Mu-transpos_C,rve
>2294	1033736.CAHK01000056_gene201	2.87e-12	63.5	COG2801@1|root,COG2801@2|Bacteria,2GP8B@201174|Actinobacteria,4FAQ1@85019|Brevibacteriaceae	201174|Actinobacteria	L	Mu transposase, C-terminal	-	-	-	ko:K07497	-	-	-	-	ko00000	-	-	-	HTH_23,HTH_28,HTH_29,Mu-transpos_C,rve
>2295	1032480.MLP_44230	3.59e-148	422	COG2842@1|root,COG2842@2|Bacteria,2I90A@201174|Actinobacteria	201174|Actinobacteria	S	AAA domain	-	-	3.6.1.3	ko:K07132	-	-	-	-	ko00000,ko01000	-	-	-	AAA_22
>2296	494419.ALPM01000100_gene1064	2.62e-64	201	COG1961@1|root,COG1961@2|Bacteria,2IG7A@201174|Actinobacteria,1WA9G@1268|Micrococcaceae	201174|Actinobacteria	L	Helix-turn-helix domain of resolvase	-	-	-	-	-	-	-	-	-	-	-	-	HTH_7,Resolvase
>2298	443906.pCM1_0020	0	1240	COG2730@1|root,COG4305@1|root,COG2730@2|Bacteria,COG4305@2|Bacteria,2I2VY@201174|Actinobacteria,4FN3Y@85023|Microbacteriaceae	201174|Actinobacteria	G	Cellulase (glycosyl hydrolase family 5)	celA	-	3.2.1.4	ko:K01179,ko:K20628	ko00500,ko01100,map00500,map01100	-	R06200,R11307,R11308	-	ko00000,ko00001,ko01000	-	GH5,GH9	-	CBM_2,Cellulase,fn3
>2301	31964.CMS0025	6.47e-218	602	COG2801@1|root,COG2801@2|Bacteria,2GJ3V@201174|Actinobacteria,4FKT9@85023|Microbacteriaceae	201174|Actinobacteria	L	insertion element IS1121 transposase	-	-	-	-	-	-	-	-	-	-	-	-	HTH_23,LZ_Tnp_IS481,rve,rve_3
>2302	443906.CMM_0075	1.49e-129	379	COG3591@1|root,COG3591@2|Bacteria	2|Bacteria	E	Belongs to the peptidase S1B family	-	-	-	-	-	-	-	-	-	-	-	-	Trypsin,Trypsin_2
>2304	443906.CMM_0041	2.87e-64	210	COG3591@1|root,COG3591@2|Bacteria,2GJVS@201174|Actinobacteria	201174|Actinobacteria	E	Belongs to the glycosyl hydrolase 3 family	-	-	-	-	-	-	-	-	-	-	-	-	-
>2315	443906.pCM1_0018	7.52e-161	452	COG2356@1|root,COG2356@2|Bacteria,2GJ38@201174|Actinobacteria,4FKUG@85023|Microbacteriaceae	201174|Actinobacteria	L	Protein of unknown function (DUF1524)	-	-	-	-	-	-	-	-	-	-	-	-	DUF1524
>2318	443906.CMM_1400	4.5e-283	775	COG2755@1|root,COG2755@2|Bacteria	2|Bacteria	E	lipolytic protein G-D-S-L family	-	-	-	-	-	-	-	-	-	-	-	-	Lipase_GDSL_2
>2319	443906.CMM_1399	0	1408	COG0058@1|root,COG0058@2|Bacteria,2GIVZ@201174|Actinobacteria,4FK56@85023|Microbacteriaceae	201174|Actinobacteria	G	Phosphorylase is an important allosteric enzyme in carbohydrate metabolism. Enzymes from different sources differ in their regulatory mechanisms and in their natural substrates. However, all known phosphorylases share catalytic and structural properties	glgP	GO:0005575,GO:0005622,GO:0005623,GO:0005737,GO:0005829,GO:0005886,GO:0016020,GO:0044424,GO:0044444,GO:0044464,GO:0071944	2.4.1.1	ko:K00688	ko00500,ko01100,ko01110,ko02026,ko04217,ko04910,ko04922,ko04931,map00500,map01100,map01110,map02026,map04217,map04910,map04922,map04931	-	R02111	-	ko00000,ko00001,ko01000	-	GT35	-	DUF3417,Phosphorylase
>2320	67356.KL575659_gene5210	6.74e-33	127	COG0058@1|root,COG0058@2|Bacteria,2GIVZ@201174|Actinobacteria	201174|Actinobacteria	G	Phosphorylase is an important allosteric enzyme in carbohydrate metabolism. Enzymes from different sources differ in their regulatory mechanisms and in their natural substrates. However, all known phosphorylases share catalytic and structural properties	glgP	GO:0005575,GO:0005622,GO:0005623,GO:0005737,GO:0005829,GO:0005886,GO:0016020,GO:0044424,GO:0044444,GO:0044464,GO:0071944	2.4.1.1	ko:K00688	ko00500,ko01100,ko01110,ko02026,ko04217,ko04910,ko04922,ko04931,map00500,map01100,map01110,map02026,map04217,map04910,map04922,map04931	-	R02111	-	ko00000,ko00001,ko01000	-	GT35	-	DUF3417,Phosphorylase
>2321	443906.CMM_1398	2.66e-74	242	COG0366@1|root,COG0366@2|Bacteria,2GJKR@201174|Actinobacteria,4FM7B@85023|Microbacteriaceae	201174|Actinobacteria	G	Maltosyltransferase that uses maltose 1-phosphate (M1P) as the sugar donor to elongate linear or branched alpha-(1- 4)- glucans. Is involved in a branched alpha-glucan biosynthetic pathway from trehalose, together with TreS, Mak and GlgB	glgE	GO:0003674,GO:0003824,GO:0005575,GO:0005622,GO:0005623,GO:0005737,GO:0005829,GO:0005886,GO:0008150,GO:0016020,GO:0016740,GO:0016757,GO:0016758,GO:0040007,GO:0044424,GO:0044444,GO:0044464,GO:0071944	2.4.99.16	ko:K16147	ko00500,ko01100,map00500,map01100	-	R09994	-	ko00000,ko00001,ko01000	-	GH13	-	Alpha-amylase,DUF3416
>2324	443906.CMM_1397	0	1761	COG0296@1|root,COG0296@2|Bacteria,2GJ5C@201174|Actinobacteria,4FKDE@85023|Microbacteriaceae	201174|Actinobacteria	G	Catalyzes the formation of the alpha-1,6-glucosidic linkages in glycogen by scission of a 1,4-alpha-linked oligosaccharide from growing alpha-1,4-glucan chains and the subsequent attachment of the oligosaccharide to the alpha-1,6 position	glgB	GO:0000271,GO:0003674,GO:0003824,GO:0003844,GO:0005575,GO:0005623,GO:0005886,GO:0005975,GO:0005976,GO:0005977,GO:0005978,GO:0006073,GO:0006091,GO:0006112,GO:0008150,GO:0008152,GO:0009058,GO:0009059,GO:0009250,GO:0009987,GO:0015980,GO:0016020,GO:0016051,GO:0016740,GO:0016757,GO:0016758,GO:0033692,GO:0034637,GO:0034645,GO:0040007,GO:0043170,GO:0044042,GO:0044237,GO:0044238,GO:0044249,GO:0044260,GO:…	2.4.1.18	ko:K00700	ko00500,ko01100,ko01110,map00500,map01100,map01110	M00565	R02110	-	ko00000,ko00001,ko00002,ko01000,ko04147	-	CBM48,GH13	-	Alpha-amylase,Alpha-amylase_C,CBM_48
>2325	443906.CMM_1396	4.85e-202	563	COG3118@1|root,COG3118@2|Bacteria,2GJ7B@201174|Actinobacteria,4FMTS@85023|Microbacteriaceae	201174|Actinobacteria	O	Tetratricopeptide repeat	ybbN	GO:0005575,GO:0005618,GO:0005623,GO:0005886,GO:0016020,GO:0030312,GO:0044464,GO:0071944	-	ko:K05838	-	-	-	-	ko00000,ko03110	-	-	-	TPR_19,TPR_20,Thioredoxin
>2326	443906.CMM_1395	2.91e-140	412	28PR0@1|root,2ZCCY@2|Bacteria,2GNNZ@201174|Actinobacteria,4FTM4@85023|Microbacteriaceae	201174|Actinobacteria	-	-	-	-	-	-	-	-	-	-	-	-	-	-	-
>2327	443906.CMM_1395	7.28e-142	417	28PR0@1|root,2ZCCY@2|Bacteria,2GNNZ@201174|Actinobacteria,4FTM4@85023|Microbacteriaceae	201174|Actinobacteria	-	-	-	-	-	-	-	-	-	-	-	-	-	-	-
>2329	443906.CMM_1394	7.64e-94	306	COG3599@1|root,COG3599@2|Bacteria,2I2UK@201174|Actinobacteria,4FKP7@85023|Microbacteriaceae	201174|Actinobacteria	D	regulation of cell shape	-	-	-	-	-	-	-	-	-	-	-	-	DivIVA
>2331	443906.CMM_1393	9.2e-109	335	COG0628@1|root,COG0628@2|Bacteria,2GN4Y@201174|Actinobacteria,4FKEK@85023|Microbacteriaceae	201174|Actinobacteria	S	AI-2E family transporter	-	-	-	-	-	-	-	-	-	-	-	-	AI-2E_transport
>2332	443906.CMM_1390	3.26e-192	552	COG0025@1|root,COG0025@2|Bacteria,2GIUT@201174|Actinobacteria,4FKF3@85023|Microbacteriaceae	201174|Actinobacteria	P	Sodium/hydrogen exchanger family	-	-	-	ko:K03316	-	-	-	-	ko00000	2.A.36	-	-	Na_H_Exchanger
>2333	443906.CMM_1390	7.5e-81	256	COG0025@1|root,COG0025@2|Bacteria,2GIUT@201174|Actinobacteria,4FKF3@85023|Microbacteriaceae	201174|Actinobacteria	P	Sodium/hydrogen exchanger family	-	-	-	ko:K03316	-	-	-	-	ko00000	2.A.36	-	-	Na_H_Exchanger
>2334	443906.CMM_1389	3.87e-104	305	COG3583@1|root,COG3583@2|Bacteria,2I2GH@201174|Actinobacteria,4FNTU@85023|Microbacteriaceae	201174|Actinobacteria	S	G5 domain protein	-	-	-	-	-	-	-	-	-	-	-	-	DUF348,G5,SLT
>2335	31964.CMS0776	9.01e-18	78.2	COG3599@1|root,COG3599@2|Bacteria,2GTPA@201174|Actinobacteria,4FNWE@85023|Microbacteriaceae	201174|Actinobacteria	D	DivIVA domain repeat protein	-	-	-	-	-	-	-	-	-	-	-	-	-
>2336	31964.CMS0776	1.33e-94	278	COG3599@1|root,COG3599@2|Bacteria,2GTPA@201174|Actinobacteria,4FNWE@85023|Microbacteriaceae	201174|Actinobacteria	D	DivIVA domain repeat protein	-	-	-	-	-	-	-	-	-	-	-	-	-
>2337	443906.CMM_1387	4.72e-214	594	COG0575@1|root,COG0575@2|Bacteria,2I7ZA@201174|Actinobacteria,4FKUP@85023|Microbacteriaceae	201174|Actinobacteria	I	Cytidylyltransferase family	cdsA	-	2.7.7.41	ko:K00981	ko00564,ko01100,ko01110,ko04070,map00564,map01100,map01110,map04070	M00093	R01799	RC00002	ko00000,ko00001,ko00002,ko01000	-	-	-	CTP_transf_1
>2338	443906.CMM_1386	3.49e-121	347	COG0233@1|root,COG0233@2|Bacteria,2GJ9J@201174|Actinobacteria,4FM3N@85023|Microbacteriaceae	201174|Actinobacteria	J	Responsible for the release of ribosomes from messenger RNA at the termination of protein biosynthesis. May increase the efficiency of translation by recycling ribosomes from one round of translation to another	frr	GO:0002181,GO:0002184,GO:0003674,GO:0003676,GO:0003723,GO:0005488,GO:0005575,GO:0005618,GO:0005622,GO:0005623,GO:0005737,GO:0005886,GO:0006412,GO:0006415,GO:0006518,GO:0006807,GO:0008079,GO:0008135,GO:0008150,GO:0008152,GO:0009058,GO:0009059,GO:0009987,GO:0010467,GO:0016020,GO:0016043,GO:0019538,GO:0022411,GO:0030312,GO:0032984,GO:0034641,GO:0034645,GO:0040007,GO:0043021,GO:0043023,GO:0043043,GO:…	-	ko:K02838	-	-	-	-	ko00000,ko03012	-	-	-	RRF
>2339	443906.CMM_1385	1.23e-163	458	COG0528@1|root,COG0528@2|Bacteria,2GKWQ@201174|Actinobacteria,4FK7P@85023|Microbacteriaceae	201174|Actinobacteria	F	Catalyzes the reversible phosphorylation of UMP to UDP	pyrH	GO:0000287,GO:0003674,GO:0003824,GO:0005488,GO:0005575,GO:0005623,GO:0005886,GO:0006139,GO:0006213,GO:0006220,GO:0006221,GO:0006225,GO:0006725,GO:0006753,GO:0006793,GO:0006796,GO:0006807,GO:0008150,GO:0008152,GO:0009041,GO:0009058,GO:0009116,GO:0009117,GO:0009119,GO:0009123,GO:0009132,GO:0009133,GO:0009138,GO:0009139,GO:0009163,GO:0009165,GO:0009185,GO:0009188,GO:0009193,GO:0009194,GO:0009218,GO:…	2.7.4.22	ko:K09903	ko00240,ko01100,map00240,map01100	-	R00158	RC00002	ko00000,ko00001,ko01000	-	-	-	AA_kinase
>2340	31964.CMS0772	2.73e-41	147	COG0264@1|root,COG0264@2|Bacteria,2GK4M@201174|Actinobacteria,4FKXS@85023|Microbacteriaceae	201174|Actinobacteria	J	Associates with the EF-Tu.GDP complex and induces the exchange of GDP to GTP. It remains bound to the aminoacyl-tRNA.EF- Tu.GTP complex up to the GTP hydrolysis stage on the ribosome	tsf	GO:0003674,GO:0003676,GO:0003723,GO:0003746,GO:0005488,GO:0005575,GO:0005618,GO:0005622,GO:0005623,GO:0005737,GO:0005829,GO:0005886,GO:0006412,GO:0006414,GO:0006518,GO:0006807,GO:0008135,GO:0008150,GO:0008152,GO:0009058,GO:0009059,GO:0009987,GO:0010467,GO:0016020,GO:0019538,GO:0030312,GO:0034641,GO:0034645,GO:0040007,GO:0043043,GO:0043170,GO:0043603,GO:0043604,GO:0044237,GO:0044238,GO:0044249,GO:…	-	ko:K02357	-	-	-	-	ko00000,ko03012,ko03029	-	-	-	EF_TS
>2341	31964.CMS0771	8.51e-142	405	COG0052@1|root,COG0052@2|Bacteria,2GMYC@201174|Actinobacteria,4FMD3@85023|Microbacteriaceae	201174|Actinobacteria	J	structural constituent of ribosome	rpsB	GO:0003674,GO:0003735,GO:0005198,GO:0005575,GO:0005618,GO:0005622,GO:0005623,GO:0005737,GO:0005829,GO:0005840,GO:0005886,GO:0006412,GO:0006518,GO:0006807,GO:0008150,GO:0008152,GO:0009058,GO:0009059,GO:0009987,GO:0010467,GO:0015935,GO:0016020,GO:0019538,GO:0022626,GO:0022627,GO:0030312,GO:0032991,GO:0034641,GO:0034645,GO:0040007,GO:0043043,GO:0043170,GO:0043226,GO:0043228,GO:0043229,GO:0043232,GO:…	-	ko:K02967	ko03010,map03010	M00178,M00179	-	-	br01610,ko00000,ko00001,ko00002,ko03011	-	-	-	Ribosomal_S2
>2342	443906.CMM_1382	1.6e-260	723	COG0477@1|root,COG0477@2|Bacteria,2HC9X@201174|Actinobacteria,4FN5G@85023|Microbacteriaceae	201174|Actinobacteria	EGP	Sugar (and other) transporter	gtr	-	-	ko:K08139	ko04113,map04113	-	-	-	ko00000,ko00001,ko02000	2.A.1.1	-	-	Sugar_tr
>2343	443906.CMM_1380	6.97e-138	412	COG4974@1|root,COG4974@2|Bacteria,2GNDP@201174|Actinobacteria,4FKW4@85023|Microbacteriaceae	201174|Actinobacteria	L	Phage integrase, N-terminal SAM-like domain	xerC	GO:0005575,GO:0005623,GO:0005886,GO:0016020,GO:0044464,GO:0071944	-	ko:K03733,ko:K04763	-	-	-	-	ko00000,ko03036	-	-	-	Phage_int_SAM_1,Phage_integrase
>2344	443906.CMM_1379	2.17e-60	197	COG0758@1|root,COG0758@2|Bacteria,2GKDA@201174|Actinobacteria,4FMCM@85023|Microbacteriaceae	201174|Actinobacteria	LU	DNA recombination-mediator protein A	-	-	-	ko:K04096	-	-	-	-	ko00000	-	-	-	DNA_processg_A
>2345	443906.CMM_0659	1.03e-190	532	COG1816@1|root,COG1816@2|Bacteria,2GJ6I@201174|Actinobacteria,4FMNV@85023|Microbacteriaceae	201174|Actinobacteria	F	Catalyzes the hydrolytic deamination of adenine to hypoxanthine. Plays an important role in the purine salvage pathway and in nitrogen catabolism	add1	GO:0000034,GO:0003674,GO:0003824,GO:0006139,GO:0006144,GO:0006145,GO:0006146,GO:0006725,GO:0006807,GO:0008150,GO:0008152,GO:0009056,GO:0009058,GO:0009112,GO:0009113,GO:0009987,GO:0016787,GO:0016810,GO:0016814,GO:0018130,GO:0019239,GO:0019438,GO:0019439,GO:0034641,GO:0034654,GO:0042440,GO:0043094,GO:0043096,GO:0043101,GO:0043103,GO:0044237,GO:0044238,GO:0044248,GO:0044249,GO:0044270,GO:0044271,GO:…	3.5.4.4	ko:K01488	ko00230,ko01100,ko05340,map00230,map01100,map05340	-	R01560,R02556	RC00477	ko00000,ko00001,ko01000	-	-	-	A_deaminase
>2347	390989.JOEG01000030_gene1701	9.41e-61	191	COG0346@1|root,COG0346@2|Bacteria,2IMSM@201174|Actinobacteria	201174|Actinobacteria	E	lactoylglutathione lyase activity	-	-	-	-	-	-	-	-	-	-	-	-	Glyoxalase
>2348	443906.CMM_0661	0	2095	COG4886@1|root,COG5635@1|root,COG4886@2|Bacteria,COG5635@2|Bacteria,2GNCH@201174|Actinobacteria	201174|Actinobacteria	T	Signal transduction protein with Nacht domain	-	-	-	-	-	-	-	-	-	-	-	-	NACHT
>2349	443906.CMM_0662	1.81e-252	692	COG1064@1|root,COG1064@2|Bacteria,2GNVQ@201174|Actinobacteria,4FKS0@85023|Microbacteriaceae	201174|Actinobacteria	S	Alcohol dehydrogenase GroES-like domain	adhC	-	-	ko:K13979	-	-	-	-	ko00000,ko01000	-	-	-	ADH_N,ADH_zinc_N
>2350	443906.CMM_0663	1.69e-312	853	COG2272@1|root,COG2272@2|Bacteria,2GJCN@201174|Actinobacteria,4FR0B@85023|Microbacteriaceae	201174|Actinobacteria	I	Carboxylesterase family	-	-	-	ko:K03929	-	-	-	-	ko00000,ko01000	-	CE10	-	COesterase
>2351	443906.CMM_0664	7.07e-112	321	COG0789@1|root,COG0789@2|Bacteria,2GKTU@201174|Actinobacteria,4FNP9@85023|Microbacteriaceae	201174|Actinobacteria	K	MerR, DNA binding	soxR	-	-	ko:K13639	-	-	-	-	ko00000,ko03000	-	-	-	MerR,MerR-DNA-bind,MerR_1
>2352	443906.CMM_0665	5.23e-79	234	COG1146@1|root,COG1146@2|Bacteria,2IKVN@201174|Actinobacteria,4FP7T@85023|Microbacteriaceae	201174|Actinobacteria	C	4Fe-4S binding domain	fdxA	-	-	-	-	-	-	-	-	-	-	-	Fer4
>2353	443906.CMM_0666	2.44e-104	302	COG1853@1|root,COG1853@2|Bacteria,2GYGX@201174|Actinobacteria,4FNXE@85023|Microbacteriaceae	201174|Actinobacteria	S	Flavin reductase like domain	-	-	-	-	-	-	-	-	-	-	-	-	Flavin_Reduct
>2354	443906.CMM_0667	4.48e-306	843	COG1409@1|root,COG1409@2|Bacteria,2GNU9@201174|Actinobacteria,4FKXM@85023|Microbacteriaceae	201174|Actinobacteria	S	Calcineurin-like phosphoesterase	-	-	-	-	-	-	-	-	-	-	-	-	Laminin_G_3,Metallophos
>2356	443906.CMM_0841	3.18e-128	363	COG0221@1|root,COG0221@2|Bacteria,2GM7F@201174|Actinobacteria,4FN1T@85023|Microbacteriaceae	201174|Actinobacteria	C	Catalyzes the hydrolysis of inorganic pyrophosphate (PPi) forming two phosphate ions	ppa	GO:0000287,GO:0003674,GO:0003824,GO:0004427,GO:0005488,GO:0005575,GO:0005622,GO:0005623,GO:0005737,GO:0005829,GO:0005886,GO:0006793,GO:0006796,GO:0008150,GO:0008152,GO:0009987,GO:0016020,GO:0016462,GO:0016787,GO:0016817,GO:0016818,GO:0043167,GO:0043169,GO:0044237,GO:0044424,GO:0044444,GO:0044464,GO:0046872,GO:0071944	3.6.1.1	ko:K01507	ko00190,map00190	-	-	-	ko00000,ko00001,ko01000	-	-	iNJ661.Rv3628	Pyrophosphatase
>2357	443906.CMM_0840	1.95e-228	640	COG0791@1|root,COG0791@2|Bacteria,2GIWB@201174|Actinobacteria,4FKYP@85023|Microbacteriaceae	201174|Actinobacteria	M	NlpC/P60 family	-	-	-	ko:K21471	-	-	-	-	ko00000,ko01000,ko01002,ko01011	-	-	-	NLPC_P60,SH3_3
>2358	443906.CMM_0839	9.23e-288	788	COG0739@1|root,COG1842@1|root,COG0739@2|Bacteria,COG1842@2|Bacteria,2GXEC@201174|Actinobacteria,4FM7P@85023|Microbacteriaceae	201174|Actinobacteria	M	Peptidase family M23	-	-	-	ko:K21471	-	-	-	-	ko00000,ko01000,ko01002,ko01011	-	-	-	Peptidase_M23
>2362	443906.CMM_0838	5.63e-114	328	COG2110@1|root,COG2110@2|Bacteria,2IFEC@201174|Actinobacteria,4FNVU@85023|Microbacteriaceae	201174|Actinobacteria	S	Appr-1'-p processing enzyme	lppD	GO:0005575,GO:0005576,GO:0005623,GO:0005886,GO:0016020,GO:0044464,GO:0071944	-	-	-	-	-	-	-	-	-	-	Macro
>2363	443906.CMM_0837	0	1242	COG3387@1|root,COG3387@2|Bacteria,2GJAD@201174|Actinobacteria,4FKXE@85023|Microbacteriaceae	201174|Actinobacteria	G	Glycosyl hydrolases family 15	wcoR	-	-	-	-	-	-	-	-	-	-	-	Glyco_hydro_15
>2364	443906.CMM_0836	8.77e-186	516	COG3361@1|root,COG3361@2|Bacteria,2I6N0@201174|Actinobacteria,4FNZS@85023|Microbacteriaceae	201174|Actinobacteria	S	Uncharacterized conserved protein (COG2071)	wcoQ	-	-	ko:K09166	-	-	-	-	ko00000	-	-	-	DUF2071
>2365	443906.CMM_2543	1.01e-123	357	COG1834@1|root,COG1834@2|Bacteria,2GNTN@201174|Actinobacteria,4FMSE@85023|Microbacteriaceae	201174|Actinobacteria	E	Amidinotransferase	ddaH	-	3.5.3.18	ko:K01482	-	-	-	-	ko00000,ko01000,ko04147	-	-	-	Amidinotransf
>2368	31234.CRE23800	3.37e-69	209	2EAXE@1|root,2SH3N@2759|Eukaryota,3ATGQ@33154|Opisthokonta,3C4FT@33208|Metazoa,3DJWQ@33213|Bilateria	33208|Metazoa	-	-	-	-	-	-	-	-	-	-	-	-	-	-	-
>2370	196164	2.62e-30	114	29WRJ@1|root,30ICM@2|Bacteria,2H09C@201174|Actinobacteria	201174|Actinobacteria	-	-	-	-	-	-	-	-	-	-	-	-	-	-	-
>2373	1280681.AUJZ01000055_gene95	8.63e-12	63.5	2ED6K@1|root,3373A@2|Bacteria,1VI2S@1239|Firmicutes	1239|Firmicutes	S	the current gene model (or a revised gene model) may contain one or more premature stops and or frameshifts	-	-	-	-	-	-	-	-	-	-	-	-	-
>2374	253839.SSNG_03091	8.9e-18	78.6	2ED08@1|root,33H8A@2|Bacteria,2GQB6@201174|Actinobacteria	201174|Actinobacteria	S	Truncated CDS	-	-	-	-	-	-	-	-	-	-	-	-	-
>2375	253839.SSNG_03092	6.85e-13	63.5	2B7FZ@1|root,320JU@2|Bacteria,2IQBZ@201174|Actinobacteria	201174|Actinobacteria	-	-	-	-	-	-	-	-	-	-	-	-	-	-	-
>2376	1110697.NCAST_03_00005	2.59e-27	101	2DQZN@1|root,339JB@2|Bacteria	2|Bacteria	-	-	-	-	-	-	-	-	-	-	-	-	-	-	-
>2377	411467.BACCAP_03836	8.13e-14	65.1	2AHMV@1|root,317ZT@2|Bacteria,1VPFH@1239|Firmicutes	411467.BACCAP_03836|-	-	-	-	-	-	-	-	-	-	-	-	-	-	-	-
>2383	443906.CMM_2544	4.81e-227	635	COG0138@1|root,COG0138@2|Bacteria,2GJWU@201174|Actinobacteria,4FKIC@85023|Microbacteriaceae	201174|Actinobacteria	F	AICARFT/IMPCHase bienzyme	purH	GO:0005575,GO:0005623,GO:0005886,GO:0008150,GO:0016020,GO:0040007,GO:0044464,GO:0071944	2.1.2.3,3.5.4.10	ko:K00602	ko00230,ko00670,ko01100,ko01110,ko01130,ko01523,map00230,map00670,map01100,map01110,map01130,map01523	M00048	R01127,R04560	RC00026,RC00263,RC00456	ko00000,ko00001,ko00002,ko01000,ko04147	-	-	-	AICARFT_IMPCHas,MGS
[truncated: 2,536 more rows]
