# Supplementary material for: Exploring Viral Interactions in Clavibacter Species: In Silico Analysis of Prophage Prevalence and Antiviral Defenses
Source: Life (Basel). 2025 Jan 27;15(2):187. doi: 10.3390/life15020187 (PMC11856565; doi:10.3390/life15020187)
Supplement: Supplementary file 1 [file life-15-00187-s001.zip › Table S6. VFDB results.xlsx]

## Sheet: Sheet 1
ID	Query ID	% identity	Alignment length	Mismatches	Gap opens	Query start	Query end	Subject start	Subject end	E-value	Bit score	INFO
VFG023862(gb|WP_014942402)	1	46.667	60	32	0	44	103	4	63	3.3e-10	55.5	(MIP_RS15245) glycosyltransferase [PDIM (VF0309) - Immune modulation (VFC0258)] [Mycobacterium indicus pranii MTCC 9506]
VFG046898(gb|WP_003016999)	4	32.727	110	70	1	121	226	204	313	1.04e-09	57.4	(flmF2) glycosyl transferase family protein [LPS (VF0542) - Immune modulation (VFC0258)] [Francisella tularensis subsp. holarctica FTNF002-00]
VFG018002(gb|WP_002866149)	5	33.036	112	70	3	122	231	130	238	3.04e-10	60.5	(rfbB) dTDP-glucose 4,6-dehydratase [LOS (VF0326) - Immune modulation (VFC0258)] [Campylobacter jejuni subsp. jejuni 81116]
VFG029496(gb|WP_011777879)	6	67.018	285	94	0	1	285	1	285	3.44e-137	389	(rmlA) glucose-1-phosphate thymidylyltransferase RfbA [GPL locus (VF0841) - Immune modulation (VFC0258)] [Mycobacterium vanbaalenii PYR-1]
VFG007663(gb|WP_011149276)	7	38.251	183	106	5	1	179	1	180	5.57e-36	124	(rmlC) dTDP-4-dehydrorhamnose 3,5-epimerase [Capsular polysaccharide (VF0624) - Immune modulation (VFC0258)] [Vibrio vulnificus YJ016]
VFG048837(gb|YP_005227858)	9	47.965	344	148	7	1	319	1	338	4.18e-102	303	(KPHS_35580) dTDP-D-glucose 4,6-dehydratase [Capsule (VF0560) - Immune modulation (VFC0258)] [Klebsiella pneumoniae subsp. pneumoniae HS11286]
VFG018667(gb|WP_012000437)	10	37.5	280	161	8	4	274	2	276	1.2e-46	157	(rfbD) dTDP-4-dehydrorhamnose reductase [Capsule (VF0144) - Immune modulation (VFC0258)] [Streptococcus gordonii str. Challis substr. CH1]
VFG026304(gb|WP_012327954)	11	34.426	183	107	5	215	391	255	430	1.12e-16	81.3	(BCENMC03_RS03775) glycosyltransferase family 4 protein [Capsule I (VF0436) - Immune modulation (VFC0258)] [Burkholderia cenocepacia MC0-3]
VFG012509(gb|WP_001111200)	12	55.814	43	19	0	50	92	358	400	3.98e-08	53.5	(iroC) ATP binding cassette transporter [Salmochelin siderophore (VF0230) - Nutritional/Metabolic factor (VFC0272)] [Escherichia coli CFT073]
VFG012510(gb|WP_001298170)	12	55.814	43	19	0	50	92	358	400	4.09e-08	53.5	(iroC) ATP binding cassette transporter [Salmochelin siderophore (VF0230) - Nutritional/Metabolic factor (VFC0272)] [Escherichia coli 536]
VFG012971(gb|WP_011378643)	12	55.814	43	19	0	50	92	358	400	4.13e-08	53.5	(iroB) salmochelin/enterobactin export ABC transporter IroC [Salmochelin synthesis and transport (VF0983) - Nutritional/Metabolic factor (VFC0272)] [Shigella dysenteriae Sd197]
VFG049087(gb|WP_004138730)	13	29.255	188	126	3	25	208	3	187	1.14e-19	85.9	(A225_RS19000) ABC transporter permease [LPS (VF0561) - Immune modulation (VFC0258)] [Klebsiella oxytoca E718]
VFG018667(gb|WP_012000437)	14	37.5	280	161	8	4	274	2	276	3.21e-47	159	(rfbD) dTDP-4-dehydrorhamnose reductase [Capsule (VF0144) - Immune modulation (VFC0258)] [Streptococcus gordonii str. Challis substr. CH1]
VFG048837(gb|YP_005227858)	15	48.547	344	146	7	1	319	1	338	6.35e-104	308	(KPHS_35580) dTDP-D-glucose 4,6-dehydratase [Capsule (VF0560) - Immune modulation (VFC0258)] [Klebsiella pneumoniae subsp. pneumoniae HS11286]
VFG007663(gb|WP_011149276)	17	39.773	176	99	5	1	172	8	180	1.01e-35	123	(rmlC) dTDP-4-dehydrorhamnose 3,5-epimerase [Capsular polysaccharide (VF0624) - Immune modulation (VFC0258)] [Vibrio vulnificus YJ016]
VFG029496(gb|WP_011777879)	18	68.182	286	91	0	1	286	1	286	1.84e-139	394	(rmlA) glucose-1-phosphate thymidylyltransferase RfbA [GPL locus (VF0841) - Immune modulation (VFC0258)] [Mycobacterium vanbaalenii PYR-1]
VFG018002(gb|WP_002866149)	19	33.929	112	69	3	114	223	130	238	1.45e-11	64.3	(rfbB) dTDP-glucose 4,6-dehydratase [LOS (VF0326) - Immune modulation (VFC0258)] [Campylobacter jejuni subsp. jejuni 81116]
VFG046901(gb|WP_012429782)	20	26.398	322	205	10	20	329	12	313	1.5e-19	87.8	(flmF2) glycosyl transferase family protein [LPS (VF0542) - Immune modulation (VFC0258)] [Francisella tularensis subsp. mediasiatica FSC147]
VFG006043(gb|WP_011837192)	21	41.935	93	51	2	45	135	2	93	9.57e-13	67.8	(SSA_RS07430) glycosyltransferase family 2 protein [Capsule (VF0144) - Immune modulation (VFC0258)] [Streptococcus sanguinis SK36]
VFG017870(gb|WP_011988518)	34	30.481	187	119	7	7	191	9	186	1.11e-07	50.4	(YPSIP31758_RS00990) ParA family protein [Icm/dot type IVB locus (VF1026) - Effector delivery system (VFC0086)] [Yersinia pseudotuberculosis IP 31758]
VFG000974(gb|WP_010922711)	41	37.607	117	58	5	53	161	470	579	1.58e-07	54.3	(scpA/scpB) streptococcal C5a peptidase [C5a peptidase (VF0245) - Adherence (VFC0001)] [Streptococcus pyogenes M1 GAS]
VFG001797(gb|WP_001227855)	41	37.607	117	58	5	53	161	470	579	1.24e-07	54.7	(scpA/scpB) streptococcal C5a peptidase [C5a peptidase (VF0278) - Adherence (VFC0001)] [Streptococcus agalactiae NEM316]
VFG005471(gb|WP_011285740)	41	37.607	117	58	5	53	161	470	579	1.47e-07	54.3	(scpA/scpB) streptococcal C5a peptidase [C5a peptidase (VF0245) - Adherence (VFC0001)] [Streptococcus pyogenes MGAS5005]
VFG005472(gb|WP_020905533)	41	37.607	117	58	5	53	161	470	579	1.58e-07	54.3	(scpA/scpB) streptococcal C5a peptidase [C5a peptidase (VF0245) - Adherence (VFC0001)] [Streptococcus pyogenes MGAS10270]
VFG005473(gb|WP_011055051)	41	37.607	117	58	5	53	161	472	581	1.51e-07	54.3	(scpA/scpB) streptococcal C5a peptidase [C5a peptidase (VF0245) - Adherence (VFC0001)] [Streptococcus pyogenes MGAS315]
VFG005475(gb|WP_011529057)	41	37.607	117	58	5	53	161	471	580	1.51e-07	54.3	(scpA/scpB) streptococcal C5a peptidase [C5a peptidase (VF0245) - Adherence (VFC0001)] [Streptococcus pyogenes MGAS10750]
VFG005476(gb|WP_011889189)	41	37.607	117	58	5	53	161	470	579	1.31e-07	54.7	(scpA/scpB) streptococcal C5a peptidase [C5a peptidase (VF0245) - Adherence (VFC0001)] [Streptococcus pyogenes str. Manfredo]
VFG005477(gb|WP_011185014)	41	37.607	117	58	5	53	161	470	579	1.54e-07	54.3	(scpA/scpB) streptococcal C5a peptidase [C5a peptidase (VF0245) - Adherence (VFC0001)] [Streptococcus pyogenes MGAS10394]
VFG005478(gb|WP_002991221)	41	37.607	117	58	5	53	161	470	579	1.36e-07	54.3	(scpA/scpB) streptococcal C5a peptidase [C5a peptidase (VF0245) - Adherence (VFC0001)] [Streptococcus pyogenes MGAS2096]
VFG005480(gb|WP_011018276)	41	37.607	117	58	5	53	161	470	579	1.93e-07	53.9	(scpA/scpB) streptococcal C5a peptidase [C5a peptidase (VF0245) - Adherence (VFC0001)] [Streptococcus pyogenes MGAS8232]
VFG005481(gb|WP_011285218)	41	37.607	117	58	5	53	161	471	580	1.9e-07	53.9	(scpA/scpB) streptococcal C5a peptidase [C5a peptidase (VF0245) - Adherence (VFC0001)] [Streptococcus pyogenes MGAS6180]
VFG005484(gb|WP_001876742)	41	37.607	117	58	5	53	161	470	579	1.41e-07	54.3	(scpA/scpB) streptococcal C5a peptidase [C5a peptidase (VF0278) - Adherence (VFC0001)] [Streptococcus agalactiae 2603V/R]
VFG030400(gb|WP_081465621)	49	36.944	517	301	10	62	568	1	502	2.62e-85	274	(fadD13) long-chain fatty acid--CoA ligase [MymA operon (VF0840) - Immune modulation (VFC0258)] [Mycobacterium sp. JDM601]
VFG019113(gb|WP_001142552)	71	48.889	45	23	0	1	45	35	79	8.3e-06	45.1	(SPH_RS02225) tyrosine-protein kinase [Capsule (VF0144) - Immune modulation (VFC0258)] [Streptococcus pneumoniae Hungary19A-6]
VFG017870(gb|WP_011988518)	140	32.121	165	88	7	3	157	4	154	8.16e-07	48.1	(YPSIP31758_RS00990) ParA family protein [Icm/dot type IVB locus (VF1026) - Effector delivery system (VFC0086)] [Yersinia pseudotuberculosis IP 31758]
VFG021880(gb|WP_003898495)	144	28.511	235	158	3	174	403	160	389	3.12e-14	73.9	(espI) MinD/ParA family protein [ESX-1 (VF0315) - Effector delivery system (VFC0086)] [Mycobacterium bovis BCG str. Pasteur 1173P2]
VFG002244(gb|WP_011181141)	167	30.151	199	121	6	3	186	2	197	4.76e-15	74.7	(bepC) Bartonella effector protein BepC [VirB/VirD4 T4SS secreted effectors (VF0682) - Effector delivery system (VFC0086)] [Bartonella henselae str. Houston-1]
VFG038723(gb|WP_011705294)	194	58.14	43	18	0	1	43	1	43	2.84e-06	46.6	(AHML_RS07540) CobQ/CobB/MinD/ParA family protein [Polar flagella (VF0473) - Motility (VFC0204)] [Aeromonas hydrophila ML09-119]
VFG038724(gb|WP_011898511)	194	58.14	43	18	0	1	43	1	43	2.81e-06	46.6	(ASA_RS06915) CobQ/CobB/MinD/ParA family protein [Polar flagella (VF0473) - Motility (VFC0204)] [Aeromonas salmonicida subsp. salmonicida A449]
VFG038725(gb|WP_005353663)	194	58.14	43	18	0	1	43	1	43	3.12e-06	46.2	(B565_RS05765) CobQ/CobB/MinD/ParA family protein [Polar flagella (VF0473) - Motility (VFC0204)] [Aeromonas veronii B565]
VFG038560(gb|WP_011704375)	236	35.685	241	129	10	11	242	302	525	2.44e-20	97.4	(mshQ) MSHA (mannose-sensitive hemagglutinin) pili biogenesis protein MshQ [MSHA type IV pili (VF0477) - Adherence (VFC0001)] [Aeromonas hydrophila subsp. hydrophila ATCC 7966]
VFG043573(gb|NP_219906)	239	54.453	393	150	5	3	373	9	394	1.52e-136	404	(dnaK) chaperone protein DnaK [Adherence; porin (VF0713) - Adherence (VFC0001)] [Chlamydia trachomatis D/UW-3/CX]
VFG043573(gb|NP_219906)	240	47.938	194	100	1	1	193	406	599	8.16e-54	190	(dnaK) chaperone protein DnaK [Adherence; porin (VF0713) - Adherence (VFC0001)] [Chlamydia trachomatis D/UW-3/CX]
VFG015292(gb|WP_011169533)	241	49.275	69	28	4	9	72	258	324	6.07e-07	49.7	(hopI1) J domain-containing protein [P. syringae TTSS effectors (VF0911) - Effector delivery system (VFC0086)] [Pseudomonas syringae pv. phaseolicola 1448A]
VFG001379(gb|NP_214867)	243	56.383	94	40	1	2	94	7	100	6.89e-28	100	(hspR) heat shock protein transcriptional repressor HspR [HspR (VF0297) - Regulation (VFC0301)] [Mycobacterium tuberculosis H37Rv]
VFG042333(gb|WP_012368325)	257	35.484	62	40	0	554	615	339	400	8.61e-06	50.1	(pta) autotransporter Pta [Proteus toxic agglutinin (Pta) (VF1291) - Effector delivery system (VFC0086)] [Proteus mirabilis HI4320]
VFG001298(gb|WP_000037328)	264	40.909	44	26	0	3	46	44	87	3.11e-06	44.3	(cap8B) type 8 capsular polysaccharide synthesis protein Cap8B [Capsule (VF0003) - Immune modulation (VFC0258)] [Staphylococcus aureus subsp. aureus MW2]
VFG004463(gb|WP_000037317)	264	40.909	44	26	0	3	46	44	87	3.68e-06	43.9	(cap8B) type 8 capsular polysaccharide synthesis protein Cap8B [Capsule (VF0003) - Immune modulation (VFC0258)] [Staphylococcus aureus subsp. aureus MRSA252]
VFG032106(gb|WP_014092025)	279	44.737	76	34	5	277	347	434	506	9.48e-08	53.5	(iap/cwhA) P60 extracellular protein, invasion associated protein Iap [P60 (VF0068) - Invasion (VFC0083)] [Listeria ivanovii subsp. ivanovii PAM 55]
VFG009931(gb|WP_011855501)	291	43.529	85	45	2	6	90	98	179	9.12e-08	50.1	(relA) Probable GTP pyrophosphokinase RelA (ATP:GTP 3'-pyrophosphotransferase) (PPGPP synthetase I) ((P)PPGPP synthetase) (GTP diphosphokinase) [RelA (VF0287) - Regulation (VFC0301)] [Mycobacterium sp. JLS]
VFG009932(gb|WP_011559678)	291	43.529	85	45	2	6	90	93	174	9.11e-08	50.1	(relA) Probable GTP pyrophosphokinase RelA (ATP:GTP 3'-pyrophosphotransferase) (PPGPP synthetase I) ((P)PPGPP synthetase) (GTP diphosphokinase) [RelA (VF0287) - Regulation (VFC0301)] [Mycobacterium sp. KMS]
VFG009933(gb|WP_085975473)	291	43.529	85	45	2	6	90	74	155	8.91e-08	50.1	(relA) Probable GTP pyrophosphokinase RelA (ATP:GTP 3'-pyrophosphotransferase) (PPGPP synthetase I) ((P)PPGPP synthetase) (GTP diphosphokinase) [RelA (VF0287) - Regulation (VFC0301)] [Mycobacterium sp. MCS]
VFG006043(gb|WP_011837192)	302	41.935	93	51	2	60	150	2	93	5.08e-12	65.9	(SSA_RS07430) glycosyltransferase family 2 protein [Capsule (VF0144) - Immune modulation (VFC0258)] [Streptococcus sanguinis SK36]
VFG046898(gb|WP_003016999)	303	26.837	313	215	8	20	329	12	313	5.31e-21	91.7	(flmF2) glycosyl transferase family protein [LPS (VF0542) - Immune modulation (VFC0258)] [Francisella tularensis subsp. holarctica FTNF002-00]
VFG046901(gb|WP_012429782)	303	26.837	313	215	8	20	329	12	313	3.73e-21	92.4	(flmF2) glycosyl transferase family protein [LPS (VF0542) - Immune modulation (VFC0258)] [Francisella tularensis subsp. mediasiatica FSC147]
VFG046903(gb|WP_003020229)	303	26.837	313	215	8	20	329	12	313	8.36e-21	91.3	(flmF2) glycosyl transferase family protein [LPS (VF0542) - Immune modulation (VFC0258)] [Francisella tularensis subsp. tularensis SCHU S4]
VFG018002(gb|WP_002866149)	304	33.036	112	70	3	114	223	130	238	2.72e-10	60.5	(rfbB) dTDP-glucose 4,6-dehydratase [LOS (VF0326) - Immune modulation (VFC0258)] [Campylobacter jejuni subsp. jejuni 81116]
VFG029496(gb|WP_011777879)	305	67.018	285	94	0	1	285	1	285	3.44e-137	389	(rmlA) glucose-1-phosphate thymidylyltransferase RfbA [GPL locus (VF0841) - Immune modulation (VFC0258)] [Mycobacterium vanbaalenii PYR-1]
VFG007663(gb|WP_011149276)	306	38.251	183	106	5	1	179	1	180	5.57e-36	124	(rmlC) dTDP-4-dehydrorhamnose 3,5-epimerase [Capsular polysaccharide (VF0624) - Immune modulation (VFC0258)] [Vibrio vulnificus YJ016]
VFG048837(gb|YP_005227858)	308	47.965	344	148	7	1	319	1	338	4.18e-102	303	(KPHS_35580) dTDP-D-glucose 4,6-dehydratase [Capsule (VF0560) - Immune modulation (VFC0258)] [Klebsiella pneumoniae subsp. pneumoniae HS11286]
VFG018667(gb|WP_012000437)	309	37.5	280	161	8	4	274	2	276	1.48e-46	157	(rfbD) dTDP-4-dehydrorhamnose reductase [Capsule (VF0144) - Immune modulation (VFC0258)] [Streptococcus gordonii str. Challis substr. CH1]
VFG049087(gb|WP_004138730)	310	29.255	188	126	3	22	205	3	187	1.62e-19	85.5	(A225_RS19000) ABC transporter permease [LPS (VF0561) - Immune modulation (VFC0258)] [Klebsiella oxytoca E718]
VFG012509(gb|WP_001111200)	311	53.488	43	20	0	50	92	358	400	1.18e-07	52	(iroC) ATP binding cassette transporter [Salmochelin siderophore (VF0230) - Nutritional/Metabolic factor (VFC0272)] [Escherichia coli CFT073]
VFG012510(gb|WP_001298170)	311	53.488	43	20	0	50	92	358	400	1.17e-07	52.4	(iroC) ATP binding cassette transporter [Salmochelin siderophore (VF0230) - Nutritional/Metabolic factor (VFC0272)] [Escherichia coli 536]
VFG012971(gb|WP_011378643)	311	53.488	43	20	0	50	92	358	400	1.26e-07	52	(iroB) salmochelin/enterobactin export ABC transporter IroC [Salmochelin synthesis and transport (VF0983) - Nutritional/Metabolic factor (VFC0272)] [Shigella dysenteriae Sd197]
VFG026269(gb|WP_085966437)	312	34.959	123	70	5	203	318	207	326	9.27e-11	62.8	(wcbB) capsular polysaccharide glycosyltransferase biosynthesis protein [Capsule I (VF0436) - Immune modulation (VFC0258)] [Burkholderia cenocepacia MC0-3]
VFG026269(gb|WP_085966437)	313	34.959	123	70	5	218	333	207	326	9.96e-11	62.8	(wcbB) capsular polysaccharide glycosyltransferase biosynthesis protein [Capsule I (VF0436) - Immune modulation (VFC0258)] [Burkholderia cenocepacia MC0-3]
VFG012509(gb|WP_001111200)	314	53.488	43	20	0	50	92	358	400	1.18e-07	52	(iroC) ATP binding cassette transporter [Salmochelin siderophore (VF0230) - Nutritional/Metabolic factor (VFC0272)] [Escherichia coli CFT073]
VFG012510(gb|WP_001298170)	314	53.488	43	20	0	50	92	358	400	1.17e-07	52.4	(iroC) ATP binding cassette transporter [Salmochelin siderophore (VF0230) - Nutritional/Metabolic factor (VFC0272)] [Escherichia coli 536]
VFG012971(gb|WP_011378643)	314	53.488	43	20	0	50	92	358	400	1.26e-07	52	(iroB) salmochelin/enterobactin export ABC transporter IroC [Salmochelin synthesis and transport (VF0983) - Nutritional/Metabolic factor (VFC0272)] [Shigella dysenteriae Sd197]
VFG049046(gb|WP_012541095)	315	28.311	219	140	5	24	234	5	214	1.74e-19	85.5	(KPK_RS08070) O9 family O-antigen export ABC transporter permease subunit [LPS (VF0561) - Immune modulation (VFC0258)] [Klebsiella pneumoniae 342]
VFG018667(gb|WP_012000437)	316	38.078	281	158	9	4	274	2	276	1.45e-46	157	(rfbD) dTDP-4-dehydrorhamnose reductase [Capsule (VF0144) - Immune modulation (VFC0258)] [Streptococcus gordonii str. Challis substr. CH1]
VFG048837(gb|YP_005227858)	317	47.965	344	148	7	1	319	1	338	4.18e-102	303	(KPHS_35580) dTDP-D-glucose 4,6-dehydratase [Capsule (VF0560) - Immune modulation (VFC0258)] [Klebsiella pneumoniae subsp. pneumoniae HS11286]
VFG007663(gb|WP_011149276)	319	38.251	183	106	5	1	179	1	180	5.57e-36	124	(rmlC) dTDP-4-dehydrorhamnose 3,5-epimerase [Capsular polysaccharide (VF0624) - Immune modulation (VFC0258)] [Vibrio vulnificus YJ016]
VFG029496(gb|WP_011777879)	320	67.368	285	93	0	1	285	1	285	2.29e-137	389	(rmlA) glucose-1-phosphate thymidylyltransferase RfbA [GPL locus (VF0841) - Immune modulation (VFC0258)] [Mycobacterium vanbaalenii PYR-1]
VFG018002(gb|WP_002866149)	321	33.036	112	70	3	114	223	130	238	2.58e-10	60.5	(rfbB) dTDP-glucose 4,6-dehydratase [LOS (VF0326) - Immune modulation (VFC0258)] [Campylobacter jejuni subsp. jejuni 81116]
VFG046898(gb|WP_003016999)	322	26.837	313	215	8	20	329	12	313	5.31e-21	91.7	(flmF2) glycosyl transferase family protein [LPS (VF0542) - Immune modulation (VFC0258)] [Francisella tularensis subsp. holarctica FTNF002-00]
VFG046901(gb|WP_012429782)	322	26.837	313	215	8	20	329	12	313	3.73e-21	92.4	(flmF2) glycosyl transferase family protein [LPS (VF0542) - Immune modulation (VFC0258)] [Francisella tularensis subsp. mediasiatica FSC147]
VFG046903(gb|WP_003020229)	322	26.837	313	215	8	20	329	12	313	8.36e-21	91.3	(flmF2) glycosyl transferase family protein [LPS (VF0542) - Immune modulation (VFC0258)] [Francisella tularensis subsp. tularensis SCHU S4]
VFG006043(gb|WP_011837192)	323	41.935	93	51	2	60	150	2	93	5.08e-12	65.9	(SSA_RS07430) glycosyltransferase family 2 protein [Capsule (VF0144) - Immune modulation (VFC0258)] [Streptococcus sanguinis SK36]
VFG031184(gb|YP_005360736)	324	40.31	129	71	2	218	342	17	143	6.12e-22	96.7	(mpa) putative ATPase [Proteasome-associated proteins (VF0847) - Stress survival (VFC0282)] [Mycobacterium tuberculosis RGTB327]
VFG043441(gb|WP_002287386)	328	42.52	127	65	4	334	458	400	520	1.48e-21	97.4	(EFMU0317_RS16950) C40 family peptidase [Fibronectin-binding protein (VF0747) - Adherence (VFC0001)] [Enterococcus faecium U0317]
VFG042906(gb|WP_012908549)	329	25.497	302	188	10	126	420	15	286	4.17e-11	64.3	(ROD_RS25695) M23 family metallopeptidase [Colonization factor Citrobacter (CFC) type IV fimbriae (VF1209) - Adherence (VFC0001)] [Citrobacter rodentium ICC168]
VFG015262(gb|WP_005763926)	357	35.78	109	65	2	92	195	257	365	2.46e-15	75.5	(hrpW1) pectate lyase [Harpins, pilus-associated proteins and other candidate TTSS helpers (VF0910) - Effector delivery system (VFC0086)] [Pseudomonas syringae pv. tomato str. DC3000]
VFG042333(gb|WP_012368325)	369	35.484	62	40	0	554	615	339	400	8.61e-06	50.1	(pta) autotransporter Pta [Proteus toxic agglutinin (Pta) (VF1291) - Effector delivery system (VFC0086)] [Proteus mirabilis HI4320]
VFG004463(gb|WP_000037317)	377	40.909	44	26	0	15	58	44	87	5.38e-06	43.9	(cap8B) type 8 capsular polysaccharide synthesis protein Cap8B [Capsule (VF0003) - Immune modulation (VFC0258)] [Staphylococcus aureus subsp. aureus MRSA252]
VFG002244(gb|WP_011181141)	390	29.31	232	143	7	3	219	2	227	1.17e-15	77.4	(bepC) Bartonella effector protein BepC [VirB/VirD4 T4SS secreted effectors (VF0682) - Effector delivery system (VFC0086)] [Bartonella henselae str. Houston-1]
VFG042906(gb|WP_012908549)	402	29.134	127	83	5	1	127	154	273	7.48e-08	50.1	(ROD_RS25695) M23 family metallopeptidase [Colonization factor Citrobacter (CFC) type IV fimbriae (VF1209) - Adherence (VFC0001)] [Citrobacter rodentium ICC168]
VFG002244(gb|WP_011181141)	435	27.778	198	127	4	3	186	2	197	4.55e-13	68.9	(bepC) Bartonella effector protein BepC [VirB/VirD4 T4SS secreted effectors (VF0682) - Effector delivery system (VFC0086)] [Bartonella henselae str. Houston-1]
VFG018701(gb|WP_012232128)	435	27.778	198	127	5	3	186	2	197	4.3e-12	65.9	(bepC) Bartonella effector protein BepC [VirB/VirD4 type IV secretion system (VF0369) - Effector delivery system (VFC0086)] [Bartonella tribocorum CIP 105476]
VFG006043(gb|WP_011837192)	441	41.935	93	51	2	60	150	2	93	5.08e-12	65.9	(SSA_RS07430) glycosyltransferase family 2 protein [Capsule (VF0144) - Immune modulation (VFC0258)] [Streptococcus sanguinis SK36]
VFG046898(gb|WP_003016999)	442	26.837	313	215	8	20	329	12	313	5.31e-21	91.7	(flmF2) glycosyl transferase family protein [LPS (VF0542) - Immune modulation (VFC0258)] [Francisella tularensis subsp. holarctica FTNF002-00]
VFG046901(gb|WP_012429782)	442	26.837	313	215	8	20	329	12	313	3.73e-21	92.4	(flmF2) glycosyl transferase family protein [LPS (VF0542) - Immune modulation (VFC0258)] [Francisella tularensis subsp. mediasiatica FSC147]
VFG046903(gb|WP_003020229)	442	26.837	313	215	8	20	329	12	313	8.36e-21	91.3	(flmF2) glycosyl transferase family protein [LPS (VF0542) - Immune modulation (VFC0258)] [Francisella tularensis subsp. tularensis SCHU S4]
VFG018002(gb|WP_002866149)	443	33.036	112	70	3	114	223	130	238	2.72e-10	60.5	(rfbB) dTDP-glucose 4,6-dehydratase [LOS (VF0326) - Immune modulation (VFC0258)] [Campylobacter jejuni subsp. jejuni 81116]
VFG029496(gb|WP_011777879)	444	67.018	285	94	0	1	285	1	285	3.44e-137	389	(rmlA) glucose-1-phosphate thymidylyltransferase RfbA [GPL locus (VF0841) - Immune modulation (VFC0258)] [Mycobacterium vanbaalenii PYR-1]
VFG007663(gb|WP_011149276)	445	38.251	183	106	5	1	179	1	180	9.97e-36	124	(rmlC) dTDP-4-dehydrorhamnose 3,5-epimerase [Capsular polysaccharide (VF0624) - Immune modulation (VFC0258)] [Vibrio vulnificus YJ016]
VFG048837(gb|YP_005227858)	447	47.965	344	148	7	1	319	1	338	4.18e-102	303	(KPHS_35580) dTDP-D-glucose 4,6-dehydratase [Capsule (VF0560) - Immune modulation (VFC0258)] [Klebsiella pneumoniae subsp. pneumoniae HS11286]
VFG018667(gb|WP_012000437)	448	37.5	280	161	8	4	274	2	276	1.48e-46	157	(rfbD) dTDP-4-dehydrorhamnose reductase [Capsule (VF0144) - Immune modulation (VFC0258)] [Streptococcus gordonii str. Challis substr. CH1]
VFG049087(gb|WP_004138730)	449	29.255	188	126	3	22	205	3	187	1.62e-19	85.5	(A225_RS19000) ABC transporter permease [LPS (VF0561) - Immune modulation (VFC0258)] [Klebsiella oxytoca E718]
VFG012509(gb|WP_001111200)	450	53.488	43	20	0	50	92	358	400	1.18e-07	52	(iroC) ATP binding cassette transporter [Salmochelin siderophore (VF0230) - Nutritional/Metabolic factor (VFC0272)] [Escherichia coli CFT073]
VFG012510(gb|WP_001298170)	450	53.488	43	20	0	50	92	358	400	1.17e-07	52.4	(iroC) ATP binding cassette transporter [Salmochelin siderophore (VF0230) - Nutritional/Metabolic factor (VFC0272)] [Escherichia coli 536]
VFG012971(gb|WP_011378643)	450	53.488	43	20	0	50	92	358	400	1.26e-07	52	(iroB) salmochelin/enterobactin export ABC transporter IroC [Salmochelin synthesis and transport (VF0983) - Nutritional/Metabolic factor (VFC0272)] [Shigella dysenteriae Sd197]
VFG026269(gb|WP_085966437)	451	35.772	123	69	5	218	333	207	326	3.73e-11	63.9	(wcbB) capsular polysaccharide glycosyltransferase biosynthesis protein [Capsule I (VF0436) - Immune modulation (VFC0258)] [Burkholderia cenocepacia MC0-3]
VFG042620(gb|WP_004247323)	452	31.016	187	119	6	135	319	5	183	2.23e-14	70.5	(mrpI) phase variation DNA invertase MrpI [Proteus-like (MR/P) fimbriae, mannose resistant (biofilm formation) (VF1233) - Adherence (VFC0001)] [Proteus mirabilis HI4320]
VFG028282(gb|WP_079462708)	469	31.104	299	193	5	179	476	29	315	5.19e-30	119	(espI) MinD/ParA family protein [ESX-1 (VF0315) - Effector delivery system (VFC0086)] [Mycobacterium abscessus subsp. bolletii str. GO 06]
VFG031419(gb|YP_005359663)	483	43.621	580	316	6	56	628	187	762	2.59e-130	403	(ctpV) metal cation transporter P-type ATPase CtpV [Copper exporter (VF0849) - Nutritional/Metabolic factor (VFC0272)] [Mycobacterium tuberculosis RGTB327]
VFG042906(gb|WP_012908549)	486	27.972	143	92	6	172	312	154	287	9.06e-10	58.9	(ROD_RS25695) M23 family metallopeptidase [Colonization factor Citrobacter (CFC) type IV fimbriae (VF1209) - Adherence (VFC0001)] [Citrobacter rodentium ICC168]
VFG042906(gb|WP_012908549)	487	34.211	114	73	1	337	450	175	286	6.1e-12	67	(ROD_RS25695) M23 family metallopeptidase [Colonization factor Citrobacter (CFC) type IV fimbriae (VF1209) - Adherence (VFC0001)] [Citrobacter rodentium ICC168]
VFG038723(gb|WP_011705294)	507	31.579	133	71	6	1	115	1	131	7.38e-07	48.5	(AHML_RS07540) CobQ/CobB/MinD/ParA family protein [Polar flagella (VF0473) - Motility (VFC0204)] [Aeromonas hydrophila ML09-119]
VFG026269(gb|WP_085966437)	516	34.959	123	70	5	203	318	207	326	9.02e-11	62.8	(wcbB) capsular polysaccharide glycosyltransferase biosynthesis protein [Capsule I (VF0436) - Immune modulation (VFC0258)] [Burkholderia cenocepacia MC0-3]
VFG012509(gb|WP_001111200)	517	55.814	43	19	0	50	92	358	400	3.94e-08	53.5	(iroC) ATP binding cassette transporter [Salmochelin siderophore (VF0230) - Nutritional/Metabolic factor (VFC0272)] [Escherichia coli CFT073]
VFG012510(gb|WP_001298170)	517	55.814	43	19	0	50	92	358	400	3.94e-08	53.5	(iroC) ATP binding cassette transporter [Salmochelin siderophore (VF0230) - Nutritional/Metabolic factor (VFC0272)] [Escherichia coli 536]
VFG012971(gb|WP_011378643)	517	55.814	43	19	0	50	92	358	400	4.01e-08	53.5	(iroB) salmochelin/enterobactin export ABC transporter IroC [Salmochelin synthesis and transport (VF0983) - Nutritional/Metabolic factor (VFC0272)] [Shigella dysenteriae Sd197]
VFG006084(gb|WP_002948020)	518	27.919	197	127	3	49	237	1	190	2.33e-18	83.2	(STU_RS16245) ABC transporter permease [Capsule (VF0144) - Immune modulation (VFC0258)] [Streptococcus thermophilus LMG 18311]
VFG006089(gb|WP_011681446)	519	37.762	286	164	8	4	280	2	282	2.72e-49	164	(rfbD) dTDP-4-dehydrorhamnose reductase [Capsule (VF0144) - Immune modulation (VFC0258)] [Streptococcus thermophilus LMD-9]
VFG048837(gb|YP_005227858)	520	47.965	344	148	7	1	319	1	338	4.14e-102	303	(KPHS_35580) dTDP-D-glucose 4,6-dehydratase [Capsule (VF0560) - Immune modulation (VFC0258)] [Klebsiella pneumoniae subsp. pneumoniae HS11286]
VFG007663(gb|WP_011149276)	522	38.251	183	106	5	1	179	1	180	5.57e-36	124	(rmlC) dTDP-4-dehydrorhamnose 3,5-epimerase [Capsular polysaccharide (VF0624) - Immune modulation (VFC0258)] [Vibrio vulnificus YJ016]
VFG029496(gb|WP_011777879)	523	67.368	285	93	0	1	285	1	285	2.29e-137	389	(rmlA) glucose-1-phosphate thymidylyltransferase RfbA [GPL locus (VF0841) - Immune modulation (VFC0258)] [Mycobacterium vanbaalenii PYR-1]
VFG018002(gb|WP_002866149)	524	33.036	112	70	3	114	223	130	238	2.72e-10	60.5	(rfbB) dTDP-glucose 4,6-dehydratase [LOS (VF0326) - Immune modulation (VFC0258)] [Campylobacter jejuni subsp. jejuni 81116]
VFG046898(gb|WP_003016999)	525	26.837	313	215	8	20	329	12	313	5.31e-21	91.7	(flmF2) glycosyl transferase family protein [LPS (VF0542) - Immune modulation (VFC0258)] [Francisella tularensis subsp. holarctica FTNF002-00]
VFG046901(gb|WP_012429782)	525	26.837	313	215	8	20	329	12	313	3.73e-21	92.4	(flmF2) glycosyl transferase family protein [LPS (VF0542) - Immune modulation (VFC0258)] [Francisella tularensis subsp. mediasiatica FSC147]
VFG046903(gb|WP_003020229)	525	26.837	313	215	8	20	329	12	313	8.36e-21	91.3	(flmF2) glycosyl transferase family protein [LPS (VF0542) - Immune modulation (VFC0258)] [Francisella tularensis subsp. tularensis SCHU S4]
VFG006043(gb|WP_011837192)	526	41.935	93	51	2	60	150	2	93	4.89e-12	65.9	(SSA_RS07430) glycosyltransferase family 2 protein [Capsule (VF0144) - Immune modulation (VFC0258)] [Streptococcus sanguinis SK36]
VFG000331(gb|WP_005693548)	528	37.916	451	259	11	15	456	9	447	1.79e-74	244	(rfaE) ADP-heptose synthase [LOS (VF0044) - Immune modulation (VFC0258)] [Haemophilus influenzae Rd KW20]
VFG013431(gb|WP_005656815)	528	37.916	451	259	11	15	456	9	447	3.84e-75	246	(rfaE) ADP-heptose synthase [LOS (VF0044) - Immune modulation (VFC0258)] [Haemophilus influenzae 86-028NP]
VFG013433(gb|WP_011962021)	528	37.916	451	259	11	15	456	9	447	4.89e-75	246	(rfaE) ADP-heptose synthase [LOS (VF0044) - Immune modulation (VFC0258)] [Haemophilus influenzae PittGG]
VFG021880(gb|WP_003898495)	542	29.87	385	227	17	109	471	30	393	6.69e-15	76.3	(espI) MinD/ParA family protein [ESX-1 (VF0315) - Effector delivery system (VFC0086)] [Mycobacterium bovis BCG str. Pasteur 1173P2]
VFG026269(gb|WP_085966437)	546	34.959	123	70	5	203	318	207	326	9.02e-11	62.8	(wcbB) capsular polysaccharide glycosyltransferase biosynthesis protein [Capsule I (VF0436) - Immune modulation (VFC0258)] [Burkholderia cenocepacia MC0-3]
VFG012509(gb|WP_001111200)	547	53.488	43	20	0	50	92	358	400	1.18e-07	52	(iroC) ATP binding cassette transporter [Salmochelin siderophore (VF0230) - Nutritional/Metabolic factor (VFC0272)] [Escherichia coli CFT073]
VFG012510(gb|WP_001298170)	547	53.488	43	20	0	50	92	358	400	1.17e-07	52.4	(iroC) ATP binding cassette transporter [Salmochelin siderophore (VF0230) - Nutritional/Metabolic factor (VFC0272)] [Escherichia coli 536]
VFG012971(gb|WP_011378643)	547	53.488	43	20	0	50	92	358	400	1.26e-07	52	(iroB) salmochelin/enterobactin export ABC transporter IroC [Salmochelin synthesis and transport (VF0983) - Nutritional/Metabolic factor (VFC0272)] [Shigella dysenteriae Sd197]
VFG049087(gb|WP_004138730)	548	29.255	188	126	3	25	208	3	187	1.82e-19	85.5	(A225_RS19000) ABC transporter permease [LPS (VF0561) - Immune modulation (VFC0258)] [Klebsiella oxytoca E718]
VFG018667(gb|WP_012000437)	549	36.786	280	163	8	4	274	2	276	3.95e-45	154	(rfbD) dTDP-4-dehydrorhamnose reductase [Capsule (VF0144) - Immune modulation (VFC0258)] [Streptococcus gordonii str. Challis substr. CH1]
VFG048837(gb|YP_005227858)	550	47.965	344	148	7	1	319	1	338	4.18e-102	303	(KPHS_35580) dTDP-D-glucose 4,6-dehydratase [Capsule (VF0560) - Immune modulation (VFC0258)] [Klebsiella pneumoniae subsp. pneumoniae HS11286]
VFG007663(gb|WP_011149276)	552	38.251	183	106	5	1	179	1	180	5.57e-36	124	(rmlC) dTDP-4-dehydrorhamnose 3,5-epimerase [Capsular polysaccharide (VF0624) - Immune modulation (VFC0258)] [Vibrio vulnificus YJ016]
VFG029496(gb|WP_011777879)	553	67.018	285	94	0	1	285	1	285	3.44e-137	389	(rmlA) glucose-1-phosphate thymidylyltransferase RfbA [GPL locus (VF0841) - Immune modulation (VFC0258)] [Mycobacterium vanbaalenii PYR-1]
VFG018002(gb|WP_002866149)	554	33.036	112	70	3	114	223	130	238	2.72e-10	60.5	(rfbB) dTDP-glucose 4,6-dehydratase [LOS (VF0326) - Immune modulation (VFC0258)] [Campylobacter jejuni subsp. jejuni 81116]
VFG046898(gb|WP_003016999)	555	26.837	313	215	8	20	329	12	313	5.31e-21	91.7	(flmF2) glycosyl transferase family protein [LPS (VF0542) - Immune modulation (VFC0258)] [Francisella tularensis subsp. holarctica FTNF002-00]
VFG046901(gb|WP_012429782)	555	26.837	313	215	8	20	329	12	313	3.73e-21	92.4	(flmF2) glycosyl transferase family protein [LPS (VF0542) - Immune modulation (VFC0258)] [Francisella tularensis subsp. mediasiatica FSC147]
VFG046903(gb|WP_003020229)	555	26.837	313	215	8	20	329	12	313	8.36e-21	91.3	(flmF2) glycosyl transferase family protein [LPS (VF0542) - Immune modulation (VFC0258)] [Francisella tularensis subsp. tularensis SCHU S4]
VFG006043(gb|WP_011837192)	556	41.935	93	51	2	60	150	2	93	5.08e-12	65.9	(SSA_RS07430) glycosyltransferase family 2 protein [Capsule (VF0144) - Immune modulation (VFC0258)] [Streptococcus sanguinis SK36]
VFG048576(gb|WP_014838501)	567	47.945	73	35	2	221	292	937	1007	9.13e-09	57.8	(irp2) yersiniabactin non-ribosomal peptide synthetase HMWP2 [Ybt (VF0564) - Nutritional/Metabolic factor (VFC0272)] [Klebsiella oxytoca E718]
VFG048577(gb|WP_014229383)	567	47.945	73	35	2	221	292	937	1007	8.52e-09	57.8	(irp2) yersiniabactin non-ribosomal peptide synthetase HMWP2 [Ybt (VF0564) - Nutritional/Metabolic factor (VFC0272)] [Klebsiella oxytoca KCTC 1686]
VFG015897(gb|WP_017698917)	573	36.313	179	99	6	51	225	48	215	6.9e-21	90.5	(argD) aminotransferase class III-fold pyridoxal phosphate-dependent enzyme [Phytotoxin phaseolotoxin (VF0917) - Exotoxin (VFC0235)] [Pseudomonas syringae pv. phaseolicola 1448A]
VFG016049(gb|WP_005770701)	574	36.816	201	96	10	1	182	273	461	1.4e-19	85.1	(pvdH) diaminobutyrate-2-oxoglutarate aminotransferase PvdH [Pyoverdine (VF0094) - Nutritional/Metabolic factor (VFC0272)] [Pseudomonas syringae pv. tomato str. DC3000]
VFG026320(gb|WP_009889301)	580	36.184	152	80	5	2	149	3	141	8.91e-11	61.2	(BTH_RS18985) GDP-mannose 4,6-dehydratase [Capsule I (VF0436) - Immune modulation (VFC0258)] [Burkholderia thailandensis E264]
VFG038723(gb|WP_011705294)	589	28.249	177	110	6	10	176	6	175	6e-10	58.2	(AHML_RS07540) CobQ/CobB/MinD/ParA family protein [Polar flagella (VF0473) - Motility (VFC0204)] [Aeromonas hydrophila ML09-119]
VFG028282(gb|WP_079462708)	602	36.455	299	182	3	118	415	24	315	1.53e-58	194	(espI) MinD/ParA family protein [ESX-1 (VF0315) - Effector delivery system (VFC0086)] [Mycobacterium abscessus subsp. bolletii str. GO 06]
VFG050290(gb|WP_010934947)	604	43.373	83	41	3	265	347	483	559	6.18e-11	63.5	(DIP_RS17590) C40 family peptidase [DIP1281 (VF0602) - Adherence (VFC0001)] [Corynebacterium diphtheriae NCTC 13129]
VFG031606(gb|YP_001702898)	615	30.597	134	80	4	34	160	26	153	9.85e-08	48.9	(sigL) Probable RNA polymerase sigma-70 factor, ECF subfamily [Sigma L (VF0855) - Regulation (VFC0301)] [Mycobacterium abscessus ATCC 19977]
VFG031619(gb|WP_016342497)	615	30.597	134	80	4	34	160	67	194	1.61e-07	48.9	(sigL) sigma-70 family RNA polymerase sigma factor [Sigma L (VF0855) - Regulation (VFC0301)] [Mycobacterium abscessus subsp. bolletii 50594]
VFG000024(gb|WP_010929500)	657	35.366	164	90	6	301	458	160	313	1.31e-11	65.9	(ptlH) Ptl Type IV secretion system VirB11 homolog protein PtlA [Ptl type IV secretion system (VF0686) - Effector delivery system (VFC0086)] [Bordetella pertussis Tohama I]
VFG011116(gb|WP_003815867)	657	35.366	164	90	6	301	458	160	313	1.38e-11	65.9	(ptlH) Ptl Type IV secretion system VirB11 homolog protein PtlA [Ptl type IV secretion system (VF0686) - Effector delivery system (VFC0086)] [Bordetella bronchiseptica RB50]
VFG032106(gb|WP_014092025)	670	44.737	76	34	5	277	347	434	506	9.48e-08	53.5	(iap/cwhA) P60 extracellular protein, invasion associated protein Iap [P60 (VF0068) - Invasion (VFC0083)] [Listeria ivanovii subsp. ivanovii PAM 55]
VFG009931(gb|WP_011855501)	682	43.529	85	45	2	6	90	98	179	9.12e-08	50.1	(relA) Probable GTP pyrophosphokinase RelA (ATP:GTP 3'-pyrophosphotransferase) (PPGPP synthetase I) ((P)PPGPP synthetase) (GTP diphosphokinase) [RelA (VF0287) - Regulation (VFC0301)] [Mycobacterium sp. JLS]
VFG009932(gb|WP_011559678)	682	43.529	85	45	2	6	90	93	174	9.11e-08	50.1	(relA) Probable GTP pyrophosphokinase RelA (ATP:GTP 3'-pyrophosphotransferase) (PPGPP synthetase I) ((P)PPGPP synthetase) (GTP diphosphokinase) [RelA (VF0287) - Regulation (VFC0301)] [Mycobacterium sp. KMS]
VFG009933(gb|WP_085975473)	682	43.529	85	45	2	6	90	74	155	8.91e-08	50.1	(relA) Probable GTP pyrophosphokinase RelA (ATP:GTP 3'-pyrophosphotransferase) (PPGPP synthetase I) ((P)PPGPP synthetase) (GTP diphosphokinase) [RelA (VF0287) - Regulation (VFC0301)] [Mycobacterium sp. MCS]
VFG026269(gb|WP_085966437)	705	34.959	123	70	5	203	318	207	326	9.02e-11	62.8	(wcbB) capsular polysaccharide glycosyltransferase biosynthesis protein [Capsule I (VF0436) - Immune modulation (VFC0258)] [Burkholderia cenocepacia MC0-3]
VFG012509(gb|WP_001111200)	706	53.488	43	20	0	50	92	358	400	1.18e-07	52	(iroC) ATP binding cassette transporter [Salmochelin siderophore (VF0230) - Nutritional/Metabolic factor (VFC0272)] [Escherichia coli CFT073]
VFG012510(gb|WP_001298170)	706	53.488	43	20	0	50	92	358	400	1.17e-07	52.4	(iroC) ATP binding cassette transporter [Salmochelin siderophore (VF0230) - Nutritional/Metabolic factor (VFC0272)] [Escherichia coli 536]
VFG012971(gb|WP_011378643)	706	53.488	43	20	0	50	92	358	400	1.26e-07	52	(iroB) salmochelin/enterobactin export ABC transporter IroC [Salmochelin synthesis and transport (VF0983) - Nutritional/Metabolic factor (VFC0272)] [Shigella dysenteriae Sd197]
VFG049087(gb|WP_004138730)	707	29.255	188	126	3	22	205	3	187	1.62e-19	85.5	(A225_RS19000) ABC transporter permease [LPS (VF0561) - Immune modulation (VFC0258)] [Klebsiella oxytoca E718]
VFG018667(gb|WP_012000437)	708	37.5	280	161	8	4	274	2	276	1.2e-46	157	(rfbD) dTDP-4-dehydrorhamnose reductase [Capsule (VF0144) - Immune modulation (VFC0258)] [Streptococcus gordonii str. Challis substr. CH1]
VFG048837(gb|YP_005227858)	709	47.965	344	148	7	1	319	1	338	4.18e-102	303	(KPHS_35580) dTDP-D-glucose 4,6-dehydratase [Capsule (VF0560) - Immune modulation (VFC0258)] [Klebsiella pneumoniae subsp. pneumoniae HS11286]
VFG007663(gb|WP_011149276)	711	39.205	176	100	5	1	172	8	180	7.78e-35	121	(rmlC) dTDP-4-dehydrorhamnose 3,5-epimerase [Capsular polysaccharide (VF0624) - Immune modulation (VFC0258)] [Vibrio vulnificus YJ016]
VFG029496(gb|WP_011777879)	712	67.018	285	94	0	1	285	1	285	3.44e-137	389	(rmlA) glucose-1-phosphate thymidylyltransferase RfbA [GPL locus (VF0841) - Immune modulation (VFC0258)] [Mycobacterium vanbaalenii PYR-1]
VFG018002(gb|WP_002866149)	713	32.143	112	71	3	114	223	130	238	9.09e-10	58.9	(rfbB) dTDP-glucose 4,6-dehydratase [LOS (VF0326) - Immune modulation (VFC0258)] [Campylobacter jejuni subsp. jejuni 81116]
VFG046898(gb|WP_003016999)	714	26.837	313	215	8	20	329	12	313	5.31e-21	91.7	(flmF2) glycosyl transferase family protein [LPS (VF0542) - Immune modulation (VFC0258)] [Francisella tularensis subsp. holarctica FTNF002-00]
VFG046901(gb|WP_012429782)	714	26.837	313	215	8	20	329	12	313	3.73e-21	92.4	(flmF2) glycosyl transferase family protein [LPS (VF0542) - Immune modulation (VFC0258)] [Francisella tularensis subsp. mediasiatica FSC147]
VFG046903(gb|WP_003020229)	714	26.837	313	215	8	20	329	12	313	8.36e-21	91.3	(flmF2) glycosyl transferase family protein [LPS (VF0542) - Immune modulation (VFC0258)] [Francisella tularensis subsp. tularensis SCHU S4]
VFG006043(gb|WP_011837192)	715	41.935	93	51	2	60	150	2	93	4.99e-12	65.9	(SSA_RS07430) glycosyltransferase family 2 protein [Capsule (VF0144) - Immune modulation (VFC0258)] [Streptococcus sanguinis SK36]
VFG031419(gb|YP_005359663)	774	43.717	565	307	6	90	647	202	762	1.24e-126	394	(ctpV) metal cation transporter P-type ATPase CtpV [Copper exporter (VF0849) - Nutritional/Metabolic factor (VFC0272)] [Mycobacterium tuberculosis RGTB327]
VFG042906(gb|WP_012908549)	778	27.607	163	103	7	147	307	138	287	1.41e-09	58.5	(ROD_RS25695) M23 family metallopeptidase [Colonization factor Citrobacter (CFC) type IV fimbriae (VF1209) - Adherence (VFC0001)] [Citrobacter rodentium ICC168]
VFG027083(gb|WP_015310215)	779	34.872	195	105	7	8	193	10	191	1.13e-15	71.6	(sigM) RNA polymerase sigma factor SigM [Sigma M (VF0822) - Regulation (VFC0301)] [Mycobacterium smegmatis JS623]
VFG026269(gb|WP_085966437)	781	35.772	123	69	5	218	333	207	326	3.73e-11	63.9	(wcbB) capsular polysaccharide glycosyltransferase biosynthesis protein [Capsule I (VF0436) - Immune modulation (VFC0258)] [Burkholderia cenocepacia MC0-3]
VFG012509(gb|WP_001111200)	782	53.488	43	20	0	50	92	358	400	1.18e-07	52	(iroC) ATP binding cassette transporter [Salmochelin siderophore (VF0230) - Nutritional/Metabolic factor (VFC0272)] [Escherichia coli CFT073]
VFG012510(gb|WP_001298170)	782	53.488	43	20	0	50	92	358	400	1.17e-07	52.4	(iroC) ATP binding cassette transporter [Salmochelin siderophore (VF0230) - Nutritional/Metabolic factor (VFC0272)] [Escherichia coli 536]
VFG012971(gb|WP_011378643)	782	53.488	43	20	0	50	92	358	400	1.26e-07	52	(iroB) salmochelin/enterobactin export ABC transporter IroC [Salmochelin synthesis and transport (VF0983) - Nutritional/Metabolic factor (VFC0272)] [Shigella dysenteriae Sd197]
VFG049087(gb|WP_004138730)	783	29.255	188	126	3	22	205	3	187	1.62e-19	85.5	(A225_RS19000) ABC transporter permease [LPS (VF0561) - Immune modulation (VFC0258)] [Klebsiella oxytoca E718]
VFG018667(gb|WP_012000437)	784	37.5	280	161	8	4	274	2	276	1.48e-46	157	(rfbD) dTDP-4-dehydrorhamnose reductase [Capsule (VF0144) - Immune modulation (VFC0258)] [Streptococcus gordonii str. Challis substr. CH1]
VFG048837(gb|YP_005227858)	785	47.965	344	148	7	1	319	1	338	4.18e-102	303	(KPHS_35580) dTDP-D-glucose 4,6-dehydratase [Capsule (VF0560) - Immune modulation (VFC0258)] [Klebsiella pneumoniae subsp. pneumoniae HS11286]
VFG007663(gb|WP_011149276)	787	38.251	183	106	5	1	179	1	180	9.97e-36	124	(rmlC) dTDP-4-dehydrorhamnose 3,5-epimerase [Capsular polysaccharide (VF0624) - Immune modulation (VFC0258)] [Vibrio vulnificus YJ016]
VFG029496(gb|WP_011777879)	788	67.018	285	94	0	1	285	1	285	3.44e-137	389	(rmlA) glucose-1-phosphate thymidylyltransferase RfbA [GPL locus (VF0841) - Immune modulation (VFC0258)] [Mycobacterium vanbaalenii PYR-1]
VFG018002(gb|WP_002866149)	789	33.036	112	70	3	114	223	130	238	2.72e-10	60.5	(rfbB) dTDP-glucose 4,6-dehydratase [LOS (VF0326) - Immune modulation (VFC0258)] [Campylobacter jejuni subsp. jejuni 81116]
VFG046898(gb|WP_003016999)	790	26.837	313	215	8	20	329	12	313	5.31e-21	91.7	(flmF2) glycosyl transferase family protein [LPS (VF0542) - Immune modulation (VFC0258)] [Francisella tularensis subsp. holarctica FTNF002-00]
VFG046901(gb|WP_012429782)	790	26.837	313	215	8	20	329	12	313	3.73e-21	92.4	(flmF2) glycosyl transferase family protein [LPS (VF0542) - Immune modulation (VFC0258)] [Francisella tularensis subsp. mediasiatica FSC147]
VFG046903(gb|WP_003020229)	790	26.837	313	215	8	20	329	12	313	8.36e-21	91.3	(flmF2) glycosyl transferase family protein [LPS (VF0542) - Immune modulation (VFC0258)] [Francisella tularensis subsp. tularensis SCHU S4]
VFG006043(gb|WP_011837192)	791	41.935	93	51	2	60	150	2	93	5.08e-12	65.9	(SSA_RS07430) glycosyltransferase family 2 protein [Capsule (VF0144) - Immune modulation (VFC0258)] [Streptococcus sanguinis SK36]
VFG002244(gb|WP_011181141)	804	31.148	183	109	5	3	171	2	181	2.38e-16	76.3	(bepC) Bartonella effector protein BepC [VirB/VirD4 T4SS secreted effectors (VF0682) - Effector delivery system (VFC0086)] [Bartonella henselae str. Houston-1]
VFG026315(gb|WP_009889303)	845	35.338	133	82	2	200	329	194	325	4.49e-09	57.4	(BTH_RS18990) glycosyltransferase family 4 protein [Capsule I (VF0436) - Immune modulation (VFC0258)] [Burkholderia thailandensis E264]
VFG012509(gb|WP_001111200)	846	55.814	43	19	0	50	92	358	400	4.01e-08	53.5	(iroC) ATP binding cassette transporter [Salmochelin siderophore (VF0230) - Nutritional/Metabolic factor (VFC0272)] [Escherichia coli CFT073]
VFG012510(gb|WP_001298170)	846	55.814	43	19	0	50	92	358	400	3.98e-08	53.5	(iroC) ATP binding cassette transporter [Salmochelin siderophore (VF0230) - Nutritional/Metabolic factor (VFC0272)] [Escherichia coli 536]
VFG012971(gb|WP_011378643)	846	55.814	43	19	0	50	92	358	400	4.24e-08	53.5	(iroB) salmochelin/enterobactin export ABC transporter IroC [Salmochelin synthesis and transport (VF0983) - Nutritional/Metabolic factor (VFC0272)] [Shigella dysenteriae Sd197]
VFG049046(gb|WP_012541095)	847	27.778	216	145	4	21	231	5	214	3.9e-19	84.3	(KPK_RS08070) O9 family O-antigen export ABC transporter permease subunit [LPS (VF0561) - Immune modulation (VFC0258)] [Klebsiella pneumoniae 342]
VFG014133(gb|WP_012075037)	848	39.062	128	68	6	45	163	60	186	1e-06	49.3	(PSPA7_RS09485) SDR family oxidoreductase [LPS (VF0085) - Immune modulation (VFC0258)] [Pseudomonas aeruginosa PA7]
VFG048837(gb|YP_005227858)	849	48.547	344	146	7	1	319	1	338	1.17e-103	307	(KPHS_35580) dTDP-D-glucose 4,6-dehydratase [Capsule (VF0560) - Immune modulation (VFC0258)] [Klebsiella pneumoniae subsp. pneumoniae HS11286]
VFG048804(gb|YP_005227855)	851	39.884	173	103	1	1	172	8	180	2.03e-36	125	(KPHS_35550) dTDP-4-dehydrorhamnose 3,5-epimerase [Capsule (VF0560) - Immune modulation (VFC0258)] [Klebsiella pneumoniae subsp. pneumoniae HS11286]
VFG048807(gb|WP_015958697)	851	39.884	173	103	1	1	172	8	180	1.33e-36	125	(rfbC) dTDP-4-dehydrorhamnose 3,5-epimerase [Capsule (VF0560) - Immune modulation (VFC0258)] [Klebsiella pneumoniae subsp. pneumoniae MGH 78578]
VFG049083(gb|WP_015958693)	851	39.884	173	103	1	1	172	8	180	2.99e-36	124	(rfbC) dTDP-4-dehydrorhamnose 3,5-epimerase [LPS (VF0561) - Immune modulation (VFC0258)] [Klebsiella pneumoniae subsp. pneumoniae MGH 78578]
VFG029496(gb|WP_011777879)	852	67.719	285	92	0	1	285	1	285	3.34e-138	391	(rmlA) glucose-1-phosphate thymidylyltransferase RfbA [GPL locus (VF0841) - Immune modulation (VFC0258)] [Mycobacterium vanbaalenii PYR-1]
VFG048837(gb|YP_005227858)	853	34.831	89	55	1	133	221	147	232	1.26e-06	49.3	(KPHS_35580) dTDP-D-glucose 4,6-dehydratase [Capsule (VF0560) - Immune modulation (VFC0258)] [Klebsiella pneumoniae subsp. pneumoniae HS11286]
VFG049107(gb|WP_015958694)	853	34.831	89	55	1	133	221	147	232	1.22e-06	49.3	(rfbB) dTDP-glucose 4,6-dehydratase [LPS (VF0561) - Immune modulation (VFC0258)] [Klebsiella pneumoniae subsp. pneumoniae MGH 78578]
VFG046901(gb|WP_012429782)	854	27.329	322	202	10	20	329	12	313	2.99e-22	95.1	(flmF2) glycosyl transferase family protein [LPS (VF0542) - Immune modulation (VFC0258)] [Francisella tularensis subsp. mediasiatica FSC147]
VFG023862(gb|WP_014942402)	855	41.837	98	56	1	43	139	3	100	2.07e-13	68.9	(MIP_RS15245) glycosyltransferase [PDIM (VF0309) - Immune modulation (VFC0258)] [Mycobacterium indicus pranii MTCC 9506]
VFG014101(gb|NP_251847)	867	35.593	354	203	11	20	369	16	348	9.96e-40	150	(PA3157) acetyltransferase [LPS (VF0085) - Immune modulation (VFC0258)] [Pseudomonas aeruginosa PAO1]
VFG043441(gb|WP_002287386)	870	41.732	127	66	4	325	449	400	520	3.93e-20	92.8	(EFMU0317_RS16950) C40 family peptidase [Fibronectin-binding protein (VF0747) - Adherence (VFC0001)] [Enterococcus faecium U0317]
VFG042906(gb|WP_012908549)	871	33.858	127	79	4	295	420	164	286	5.03e-11	63.9	(ROD_RS25695) M23 family metallopeptidase [Colonization factor Citrobacter (CFC) type IV fimbriae (VF1209) - Adherence (VFC0001)] [Citrobacter rodentium ICC168]
VFG015262(gb|WP_005763926)	878	35.78	109	65	2	74	177	257	365	2.76e-15	74.7	(hrpW1) pectate lyase [Harpins, pilus-associated proteins and other candidate TTSS helpers (VF0910) - Effector delivery system (VFC0086)] [Pseudomonas syringae pv. tomato str. DC3000]
VFG002244(gb|WP_011181141)	911	29.31	232	143	7	3	219	2	227	2.31e-16	78.6	(bepC) Bartonella effector protein BepC [VirB/VirD4 T4SS secreted effectors (VF0682) - Effector delivery system (VFC0086)] [Bartonella henselae str. Houston-1]
VFG017870(gb|WP_011988518)	923	30.481	187	119	7	19	203	9	186	9.78e-08	50.4	(YPSIP31758_RS00990) ParA family protein [Icm/dot type IVB locus (VF1026) - Effector delivery system (VFC0086)] [Yersinia pseudotuberculosis IP 31758]
VFG042333(gb|WP_012368325)	930	35.484	62	40	0	554	615	339	400	8.61e-06	50.1	(pta) autotransporter Pta [Proteus toxic agglutinin (Pta) (VF1291) - Effector delivery system (VFC0086)] [Proteus mirabilis HI4320]
VFG026714(gb|WP_005058852)	939	34.595	185	103	5	103	281	70	242	1.5e-16	79.7	(irtA) Iron-regulated transporter IrtA [ABC transporter (VF0818) - Nutritional/Metabolic factor (VFC0272)] [Mycobacterium abscessus subsp. bolletii str. GO 06]
VFG030305(gb|WP_016343680)	953	35.632	87	52	3	27	111	24	108	1.52e-08	55.5	(adhD) NDMA-dependent alcohol dehydrogenase [MymA operon (VF0840) - Immune modulation (VFC0258)] [Mycobacterium abscessus subsp. bolletii 50594]
VFG029496(gb|WP_011777879)	959	67.133	286	94	0	1	286	1	286	1.22e-136	387	(rmlA) glucose-1-phosphate thymidylyltransferase RfbA [GPL locus (VF0841) - Immune modulation (VFC0258)] [Mycobacterium vanbaalenii PYR-1]
VFG048804(gb|YP_005227855)	960	38.889	180	109	1	1	179	1	180	5.51e-35	121	(KPHS_35550) dTDP-4-dehydrorhamnose 3,5-epimerase [Capsule (VF0560) - Immune modulation (VFC0258)] [Klebsiella pneumoniae subsp. pneumoniae HS11286]
VFG048807(gb|WP_015958697)	960	38.889	180	109	1	1	179	1	180	4.16e-35	122	(rfbC) dTDP-4-dehydrorhamnose 3,5-epimerase [Capsule (VF0560) - Immune modulation (VFC0258)] [Klebsiella pneumoniae subsp. pneumoniae MGH 78578]
VFG049083(gb|WP_015958693)	960	38.889	180	109	1	1	179	1	180	8.67e-35	121	(rfbC) dTDP-4-dehydrorhamnose 3,5-epimerase [LPS (VF0561) - Immune modulation (VFC0258)] [Klebsiella pneumoniae subsp. pneumoniae MGH 78578]
VFG048837(gb|YP_005227858)	962	47.965	344	148	7	1	319	1	338	2.18e-102	304	(KPHS_35580) dTDP-D-glucose 4,6-dehydratase [Capsule (VF0560) - Immune modulation (VFC0258)] [Klebsiella pneumoniae subsp. pneumoniae HS11286]
VFG006081(gb|WP_014621820)	963	38.462	286	162	8	4	280	2	282	5.29e-49	164	(rfbD) dTDP-4-dehydrorhamnose reductase [Capsule (VF0144) - Immune modulation (VFC0258)] [Streptococcus thermophilus CNRZ1066]
VFG006084(gb|WP_002948020)	964	28.571	196	125	3	18	205	1	189	5.18e-19	84.3	(STU_RS16245) ABC transporter permease [Capsule (VF0144) - Immune modulation (VFC0258)] [Streptococcus thermophilus LMG 18311]
VFG012509(gb|WP_001111200)	965	53.488	43	20	0	50	92	358	400	1.21e-07	52	(iroC) ATP binding cassette transporter [Salmochelin siderophore (VF0230) - Nutritional/Metabolic factor (VFC0272)] [Escherichia coli CFT073]
VFG012510(gb|WP_001298170)	965	53.488	43	20	0	50	92	358	400	1.18e-07	52	(iroC) ATP binding cassette transporter [Salmochelin siderophore (VF0230) - Nutritional/Metabolic factor (VFC0272)] [Escherichia coli 536]
VFG012971(gb|WP_011378643)	965	53.488	43	20	0	50	92	358	400	1.27e-07	52	(iroB) salmochelin/enterobactin export ABC transporter IroC [Salmochelin synthesis and transport (VF0983) - Nutritional/Metabolic factor (VFC0272)] [Shigella dysenteriae Sd197]
VFG026304(gb|WP_012327954)	966	33.88	183	108	5	215	391	255	430	6.6e-17	82	(BCENMC03_RS03775) glycosyltransferase family 4 protein [Capsule I (VF0436) - Immune modulation (VFC0258)] [Burkholderia cenocepacia MC0-3]
VFG017870(gb|WP_011988518)	976	28.44	218	134	8	2	211	4	207	6.44e-07	48.1	(YPSIP31758_RS00990) ParA family protein [Icm/dot type IVB locus (VF1026) - Effector delivery system (VFC0086)] [Yersinia pseudotuberculosis IP 31758]
VFG031419(gb|YP_005359663)	985	44.138	580	313	6	56	628	187	762	1.15e-131	406	(ctpV) metal cation transporter P-type ATPase CtpV [Copper exporter (VF0849) - Nutritional/Metabolic factor (VFC0272)] [Mycobacterium tuberculosis RGTB327]
VFG042906(gb|WP_012908549)	989	27.972	143	92	6	88	228	154	287	4.09e-10	58.9	(ROD_RS25695) M23 family metallopeptidase [Colonization factor Citrobacter (CFC) type IV fimbriae (VF1209) - Adherence (VFC0001)] [Citrobacter rodentium ICC168]
VFG042906(gb|WP_012908549)	990	35.088	114	72	1	337	450	175	286	5.36e-13	70.1	(ROD_RS25695) M23 family metallopeptidase [Colonization factor Citrobacter (CFC) type IV fimbriae (VF1209) - Adherence (VFC0001)] [Citrobacter rodentium ICC168]
VFG016702(gb|WP_011179734)	1000	21.32	394	269	12	172	541	230	606	3.4e-08	56.6	(virD4) VirD4, type IV coupling protein [VirB/VirD4 type IV secretion system (VF0369) - Effector delivery system (VFC0086)] [Bartonella quintana str. Toulouse]
VFG018699(gb|WP_012232127)	1000	21.32	394	269	12	172	541	230	606	9.98e-08	55.1	(virD4) VirD4, type IV coupling protein [VirB/VirD4 type IV secretion system (VF0369) - Effector delivery system (VFC0086)] [Bartonella tribocorum CIP 105476]
VFG043441(gb|WP_002287386)	1003	41.732	127	66	4	325	449	400	520	3.72e-20	92.8	(EFMU0317_RS16950) C40 family peptidase [Fibronectin-binding protein (VF0747) - Adherence (VFC0001)] [Enterococcus faecium U0317]
VFG042906(gb|WP_012908549)	1004	33.858	127	79	4	295	420	164	286	4.81e-11	63.9	(ROD_RS25695) M23 family metallopeptidase [Colonization factor Citrobacter (CFC) type IV fimbriae (VF1209) - Adherence (VFC0001)] [Citrobacter rodentium ICC168]
VFG006043(gb|WP_011837192)	1011	41.935	93	51	2	60	150	2	93	5.08e-12	65.9	(SSA_RS07430) glycosyltransferase family 2 protein [Capsule (VF0144) - Immune modulation (VFC0258)] [Streptococcus sanguinis SK36]
VFG046898(gb|WP_003016999)	1012	26.837	313	215	8	20	329	12	313	5.31e-21	91.7	(flmF2) glycosyl transferase family protein [LPS (VF0542) - Immune modulation (VFC0258)] [Francisella tularensis subsp. holarctica FTNF002-00]
VFG046901(gb|WP_012429782)	1012	26.837	313	215	8	20	329	12	313	3.73e-21	92.4	(flmF2) glycosyl transferase family protein [LPS (VF0542) - Immune modulation (VFC0258)] [Francisella tularensis subsp. mediasiatica FSC147]
VFG046903(gb|WP_003020229)	1012	26.837	313	215	8	20	329	12	313	8.36e-21	91.3	(flmF2) glycosyl transferase family protein [LPS (VF0542) - Immune modulation (VFC0258)] [Francisella tularensis subsp. tularensis SCHU S4]
VFG018002(gb|WP_002866149)	1013	33.036	112	70	3	114	223	130	238	2.72e-10	60.5	(rfbB) dTDP-glucose 4,6-dehydratase [LOS (VF0326) - Immune modulation (VFC0258)] [Campylobacter jejuni subsp. jejuni 81116]
VFG029496(gb|WP_011777879)	1014	67.018	285	94	0	1	285	1	285	3.44e-137	389	(rmlA) glucose-1-phosphate thymidylyltransferase RfbA [GPL locus (VF0841) - Immune modulation (VFC0258)] [Mycobacterium vanbaalenii PYR-1]
VFG007663(gb|WP_011149276)	1015	38.251	183	106	5	1	179	1	180	9.97e-36	124	(rmlC) dTDP-4-dehydrorhamnose 3,5-epimerase [Capsular polysaccharide (VF0624) - Immune modulation (VFC0258)] [Vibrio vulnificus YJ016]
VFG048837(gb|YP_005227858)	1017	47.965	344	148	7	1	319	1	338	4.18e-102	303	(KPHS_35580) dTDP-D-glucose 4,6-dehydratase [Capsule (VF0560) - Immune modulation (VFC0258)] [Klebsiella pneumoniae subsp. pneumoniae HS11286]
VFG018667(gb|WP_012000437)	1018	37.5	280	161	8	4	274	2	276	1.48e-46	157	(rfbD) dTDP-4-dehydrorhamnose reductase [Capsule (VF0144) - Immune modulation (VFC0258)] [Streptococcus gordonii str. Challis substr. CH1]
VFG049087(gb|WP_004138730)	1019	29.255	188	126	3	22	205	3	187	1.62e-19	85.5	(A225_RS19000) ABC transporter permease [LPS (VF0561) - Immune modulation (VFC0258)] [Klebsiella oxytoca E718]
VFG012509(gb|WP_001111200)	1020	53.488	43	20	0	50	92	358	400	1.18e-07	52	(iroC) ATP binding cassette transporter [Salmochelin siderophore (VF0230) - Nutritional/Metabolic factor (VFC0272)] [Escherichia coli CFT073]
VFG012510(gb|WP_001298170)	1020	53.488	43	20	0	50	92	358	400	1.17e-07	52.4	(iroC) ATP binding cassette transporter [Salmochelin siderophore (VF0230) - Nutritional/Metabolic factor (VFC0272)] [Escherichia coli 536]
VFG012971(gb|WP_011378643)	1020	53.488	43	20	0	50	92	358	400	1.26e-07	52	(iroB) salmochelin/enterobactin export ABC transporter IroC [Salmochelin synthesis and transport (VF0983) - Nutritional/Metabolic factor (VFC0272)] [Shigella dysenteriae Sd197]
VFG026269(gb|WP_085966437)	1021	35.772	123	69	5	218	333	207	326	3.73e-11	63.9	(wcbB) capsular polysaccharide glycosyltransferase biosynthesis protein [Capsule I (VF0436) - Immune modulation (VFC0258)] [Burkholderia cenocepacia MC0-3]
VFG000024(gb|WP_010929500)	1032	35.366	164	90	6	301	458	160	313	1.31e-11	65.9	(ptlH) Ptl Type IV secretion system VirB11 homolog protein PtlA [Ptl type IV secretion system (VF0686) - Effector delivery system (VFC0086)] [Bordetella pertussis Tohama I]
VFG011116(gb|WP_003815867)	1032	35.366	164	90	6	301	458	160	313	1.38e-11	65.9	(ptlH) Ptl Type IV secretion system VirB11 homolog protein PtlA [Ptl type IV secretion system (VF0686) - Effector delivery system (VFC0086)] [Bordetella bronchiseptica RB50]
VFG032106(gb|WP_014092025)	1045	44.737	76	34	5	277	347	434	506	9.48e-08	53.5	(iap/cwhA) P60 extracellular protein, invasion associated protein Iap [P60 (VF0068) - Invasion (VFC0083)] [Listeria ivanovii subsp. ivanovii PAM 55]
VFG009931(gb|WP_011855501)	1057	43.529	85	45	2	6	90	98	179	9.12e-08	50.1	(relA) Probable GTP pyrophosphokinase RelA (ATP:GTP 3'-pyrophosphotransferase) (PPGPP synthetase I) ((P)PPGPP synthetase) (GTP diphosphokinase) [RelA (VF0287) - Regulation (VFC0301)] [Mycobacterium sp. JLS]
VFG009932(gb|WP_011559678)	1057	43.529	85	45	2	6	90	93	174	9.11e-08	50.1	(relA) Probable GTP pyrophosphokinase RelA (ATP:GTP 3'-pyrophosphotransferase) (PPGPP synthetase I) ((P)PPGPP synthetase) (GTP diphosphokinase) [RelA (VF0287) - Regulation (VFC0301)] [Mycobacterium sp. KMS]
VFG009933(gb|WP_085975473)	1057	43.529	85	45	2	6	90	74	155	8.91e-08	50.1	(relA) Probable GTP pyrophosphokinase RelA (ATP:GTP 3'-pyrophosphotransferase) (PPGPP synthetase I) ((P)PPGPP synthetase) (GTP diphosphokinase) [RelA (VF0287) - Regulation (VFC0301)] [Mycobacterium sp. MCS]
VFG011439(gb|WP_004685554)	1077	36.893	103	45	5	149	241	139	231	3.48e-07	50.1	(lpxE) phosphatidylglycerophosphatase B [LPS (VF0367) - Immune modulation (VFC0258)] [Brucella melitensis bv. 1 str. 16M]
VFG013763(gb|WP_011103351)	1093	66.667	27	9	0	14	40	4	30	9.26e-06	43.1	(pilA) type 4 fimbrial precursor PilA [Type IV pili (VF0082) - Adherence (VFC0001)] [Pseudomonas syringae pv. tomato str. DC3000]
VFG001797(gb|WP_001227855)	1113	37.607	117	58	5	328	436	470	579	2.33e-07	54.7	(scpA/scpB) streptococcal C5a peptidase [C5a peptidase (VF0278) - Adherence (VFC0001)] [Streptococcus agalactiae NEM316]
VFG017870(gb|WP_011988518)	1119	30.481	187	119	7	7	191	9	186	1.11e-07	50.4	(YPSIP31758_RS00990) ParA family protein [Icm/dot type IVB locus (VF1026) - Effector delivery system (VFC0086)] [Yersinia pseudotuberculosis IP 31758]
VFG018701(gb|WP_012232128)	1130	29.694	229	140	8	3	216	2	224	1.06e-15	77	(bepC) Bartonella effector protein BepC [VirB/VirD4 type IV secretion system (VF0369) - Effector delivery system (VFC0086)] [Bartonella tribocorum CIP 105476]
VFG015262(gb|WP_005763926)	1139	35.78	109	65	2	21	124	257	365	3.42e-15	73.2	(hrpW1) pectate lyase [Harpins, pilus-associated proteins and other candidate TTSS helpers (VF0910) - Effector delivery system (VFC0086)] [Pseudomonas syringae pv. tomato str. DC3000]
VFG002244(gb|WP_011181141)	1171	29.648	199	122	6	3	186	2	197	7.24e-15	74.3	(bepC) Bartonella effector protein BepC [VirB/VirD4 T4SS secreted effectors (VF0682) - Effector delivery system (VFC0086)] [Bartonella henselae str. Houston-1]
VFG017870(gb|WP_011988518)	1182	30.481	187	119	7	7	191	9	186	1.27e-07	50.1	(YPSIP31758_RS00990) ParA family protein [Icm/dot type IVB locus (VF1026) - Effector delivery system (VFC0086)] [Yersinia pseudotuberculosis IP 31758]
VFG042333(gb|WP_012368325)	1190	35.484	62	40	0	554	615	339	400	8.61e-06	50.1	(pta) autotransporter Pta [Proteus toxic agglutinin (Pta) (VF1291) - Effector delivery system (VFC0086)] [Proteus mirabilis HI4320]
VFG023862(gb|WP_014942402)	1198	41.837	98	56	1	43	139	3	100	3.25e-13	68.2	(MIP_RS15245) glycosyltransferase [PDIM (VF0309) - Immune modulation (VFC0258)] [Mycobacterium indicus pranii MTCC 9506]
VFG046898(gb|WP_003016999)	1199	25.879	313	218	8	20	329	12	313	5.64e-19	86.3	(flmF2) glycosyl transferase family protein [LPS (VF0542) - Immune modulation (VFC0258)] [Francisella tularensis subsp. holarctica FTNF002-00]
VFG046901(gb|WP_012429782)	1199	25.879	313	218	8	20	329	12	313	3.53e-19	86.7	(flmF2) glycosyl transferase family protein [LPS (VF0542) - Immune modulation (VFC0258)] [Francisella tularensis subsp. mediasiatica FSC147]
VFG046903(gb|WP_003020229)	1199	25.879	313	218	8	20	329	12	313	7.92e-19	85.5	(flmF2) glycosyl transferase family protein [LPS (VF0542) - Immune modulation (VFC0258)] [Francisella tularensis subsp. tularensis SCHU S4]
VFG048833(gb|WP_014838944)	1200	32.584	89	57	1	133	221	147	232	2.48e-06	48.5	(rfbB) dTDP-glucose 4,6-dehydratase [Capsule (VF0560) - Immune modulation (VFC0258)] [Klebsiella oxytoca E718]
VFG048834(gb|WP_014230060)	1200	32.584	89	57	1	133	221	147	232	2.55e-06	48.5	(rfbB) dTDP-glucose 4,6-dehydratase [Capsule (VF0560) - Immune modulation (VFC0258)] [Klebsiella oxytoca KCTC 1686]
VFG048837(gb|YP_005227858)	1200	32.584	89	57	1	133	221	147	232	2.11e-06	48.9	(KPHS_35580) dTDP-D-glucose 4,6-dehydratase [Capsule (VF0560) - Immune modulation (VFC0258)] [Klebsiella pneumoniae subsp. pneumoniae HS11286]
VFG049107(gb|WP_015958694)	1200	32.584	89	57	1	133	221	147	232	2.03e-06	48.9	(rfbB) dTDP-glucose 4,6-dehydratase [LPS (VF0561) - Immune modulation (VFC0258)] [Klebsiella pneumoniae subsp. pneumoniae MGH 78578]
VFG029496(gb|WP_011777879)	1201	67.719	285	92	0	1	285	1	285	2.43e-138	391	(rmlA) glucose-1-phosphate thymidylyltransferase RfbA [GPL locus (VF0841) - Immune modulation (VFC0258)] [Mycobacterium vanbaalenii PYR-1]
VFG007663(gb|WP_011149276)	1202	38.798	183	105	5	1	179	1	180	3.21e-37	127	(rmlC) dTDP-4-dehydrorhamnose 3,5-epimerase [Capsular polysaccharide (VF0624) - Immune modulation (VFC0258)] [Vibrio vulnificus YJ016]
VFG048837(gb|YP_005227858)	1204	48.256	344	147	7	1	319	1	338	5.02e-103	306	(KPHS_35580) dTDP-D-glucose 4,6-dehydratase [Capsule (VF0560) - Immune modulation (VFC0258)] [Klebsiella pneumoniae subsp. pneumoniae HS11286]
VFG018667(gb|WP_012000437)	1205	37.857	280	160	8	4	274	2	276	2.18e-46	157	(rfbD) dTDP-4-dehydrorhamnose reductase [Capsule (VF0144) - Immune modulation (VFC0258)] [Streptococcus gordonii str. Challis substr. CH1]
VFG049048(gb|WP_020956642)	1206	28.767	219	139	5	21	231	5	214	2.23e-20	87.8	(N559_RS09090) O9 family O-antigen export ABC transporter permease subunit [LPS (VF0561) - Immune modulation (VFC0258)] [Klebsiella pneumoniae JM45]
VFG012509(gb|WP_001111200)	1207	53.488	43	20	0	50	92	358	400	1.33e-07	52	(iroC) ATP binding cassette transporter [Salmochelin siderophore (VF0230) - Nutritional/Metabolic factor (VFC0272)] [Escherichia coli CFT073]
VFG012510(gb|WP_001298170)	1207	53.488	43	20	0	50	92	358	400	1.3e-07	52	(iroC) ATP binding cassette transporter [Salmochelin siderophore (VF0230) - Nutritional/Metabolic factor (VFC0272)] [Escherichia coli 536]
VFG012971(gb|WP_011378643)	1207	53.488	43	20	0	50	92	358	400	1.38e-07	52	(iroB) salmochelin/enterobactin export ABC transporter IroC [Salmochelin synthesis and transport (VF0983) - Nutritional/Metabolic factor (VFC0272)] [Shigella dysenteriae Sd197]
VFG026269(gb|WP_085966437)	1208	34.959	123	70	5	218	333	207	326	9.78e-11	62.8	(wcbB) capsular polysaccharide glycosyltransferase biosynthesis protein [Capsule I (VF0436) - Immune modulation (VFC0258)] [Burkholderia cenocepacia MC0-3]
VFG038723(gb|WP_011705294)	1212	58.14	43	18	0	1	43	1	43	2.84e-06	46.6	(AHML_RS07540) CobQ/CobB/MinD/ParA family protein [Polar flagella (VF0473) - Motility (VFC0204)] [Aeromonas hydrophila ML09-119]
VFG038724(gb|WP_011898511)	1212	58.14	43	18	0	1	43	1	43	2.81e-06	46.6	(ASA_RS06915) CobQ/CobB/MinD/ParA family protein [Polar flagella (VF0473) - Motility (VFC0204)] [Aeromonas salmonicida subsp. salmonicida A449]
VFG038725(gb|WP_005353663)	1212	58.14	43	18	0	1	43	1	43	3.12e-06	46.2	(B565_RS05765) CobQ/CobB/MinD/ParA family protein [Polar flagella (VF0473) - Motility (VFC0204)] [Aeromonas veronii B565]
VFG043441(gb|WP_002287386)	1220	41.732	127	66	4	325	449	400	520	3.93e-20	92.8	(EFMU0317_RS16950) C40 family peptidase [Fibronectin-binding protein (VF0747) - Adherence (VFC0001)] [Enterococcus faecium U0317]
VFG042906(gb|WP_012908549)	1221	33.858	127	79	4	295	420	164	286	4.77e-11	63.9	(ROD_RS25695) M23 family metallopeptidase [Colonization factor Citrobacter (CFC) type IV fimbriae (VF1209) - Adherence (VFC0001)] [Citrobacter rodentium ICC168]
VFG006043(gb|WP_011837192)	1228	41.935	93	51	2	60	150	2	93	5.08e-12	65.9	(SSA_RS07430) glycosyltransferase family 2 protein [Capsule (VF0144) - Immune modulation (VFC0258)] [Streptococcus sanguinis SK36]
VFG046898(gb|WP_003016999)	1229	26.837	313	215	8	20	329	12	313	5.31e-21	91.7	(flmF2) glycosyl transferase family protein [LPS (VF0542) - Immune modulation (VFC0258)] [Francisella tularensis subsp. holarctica FTNF002-00]
VFG046901(gb|WP_012429782)	1229	26.837	313	215	8	20	329	12	313	3.73e-21	92.4	(flmF2) glycosyl transferase family protein [LPS (VF0542) - Immune modulation (VFC0258)] [Francisella tularensis subsp. mediasiatica FSC147]
VFG046903(gb|WP_003020229)	1229	26.837	313	215	8	20	329	12	313	8.36e-21	91.3	(flmF2) glycosyl transferase family protein [LPS (VF0542) - Immune modulation (VFC0258)] [Francisella tularensis subsp. tularensis SCHU S4]
VFG018002(gb|WP_002866149)	1230	33.036	112	70	3	114	223	130	238	2.72e-10	60.5	(rfbB) dTDP-glucose 4,6-dehydratase [LOS (VF0326) - Immune modulation (VFC0258)] [Campylobacter jejuni subsp. jejuni 81116]
VFG029496(gb|WP_011777879)	1231	67.018	285	94	0	1	285	1	285	3.44e-137	389	(rmlA) glucose-1-phosphate thymidylyltransferase RfbA [GPL locus (VF0841) - Immune modulation (VFC0258)] [Mycobacterium vanbaalenii PYR-1]
VFG007663(gb|WP_011149276)	1232	38.251	183	106	5	1	179	1	180	5.57e-36	124	(rmlC) dTDP-4-dehydrorhamnose 3,5-epimerase [Capsular polysaccharide (VF0624) - Immune modulation (VFC0258)] [Vibrio vulnificus YJ016]
VFG048837(gb|YP_005227858)	1234	47.965	344	148	7	1	319	1	338	4.18e-102	303	(KPHS_35580) dTDP-D-glucose 4,6-dehydratase [Capsule (VF0560) - Immune modulation (VFC0258)] [Klebsiella pneumoniae subsp. pneumoniae HS11286]
VFG018667(gb|WP_012000437)	1235	37.5	280	161	8	4	274	2	276	1.48e-46	157	(rfbD) dTDP-4-dehydrorhamnose reductase [Capsule (VF0144) - Immune modulation (VFC0258)] [Streptococcus gordonii str. Challis substr. CH1]
VFG049087(gb|WP_004138730)	1236	29.255	188	126	3	22	205	3	187	1.62e-19	85.5	(A225_RS19000) ABC transporter permease [LPS (VF0561) - Immune modulation (VFC0258)] [Klebsiella oxytoca E718]
VFG012509(gb|WP_001111200)	1237	53.488	43	20	0	50	92	358	400	1.18e-07	52	(iroC) ATP binding cassette transporter [Salmochelin siderophore (VF0230) - Nutritional/Metabolic factor (VFC0272)] [Escherichia coli CFT073]
VFG012510(gb|WP_001298170)	1237	53.488	43	20	0	50	92	358	400	1.17e-07	52.4	(iroC) ATP binding cassette transporter [Salmochelin siderophore (VF0230) - Nutritional/Metabolic factor (VFC0272)] [Escherichia coli 536]
VFG012971(gb|WP_011378643)	1237	53.488	43	20	0	50	92	358	400	1.26e-07	52	(iroB) salmochelin/enterobactin export ABC transporter IroC [Salmochelin synthesis and transport (VF0983) - Nutritional/Metabolic factor (VFC0272)] [Shigella dysenteriae Sd197]
VFG026269(gb|WP_085966437)	1238	34.959	123	70	5	203	318	207	326	9.27e-11	62.8	(wcbB) capsular polysaccharide glycosyltransferase biosynthesis protein [Capsule I (VF0436) - Immune modulation (VFC0258)] [Burkholderia cenocepacia MC0-3]
VFG002181(gb|WP_002387127)	1241	59.574	47	19	0	37	83	56	102	1.67e-12	61.6	(cpsJ) ABC transporter, ATP-binding protein [Capsule (VF0361) - Immune modulation (VFC0258)] [Enterococcus faecalis V583]
VFG043441(gb|WP_002287386)	1295	41.732	127	66	4	325	449	400	520	3.93e-20	92.8	(EFMU0317_RS16950) C40 family peptidase [Fibronectin-binding protein (VF0747) - Adherence (VFC0001)] [Enterococcus faecium U0317]
VFG042906(gb|WP_012908549)	1296	33.858	127	79	4	295	420	164	286	4.64e-11	63.9	(ROD_RS25695) M23 family metallopeptidase [Colonization factor Citrobacter (CFC) type IV fimbriae (VF1209) - Adherence (VFC0001)] [Citrobacter rodentium ICC168]
VFG002244(gb|WP_011181141)	1319	29.648	199	122	6	3	186	2	197	7.24e-15	74.3	(bepC) Bartonella effector protein BepC [VirB/VirD4 T4SS secreted effectors (VF0682) - Effector delivery system (VFC0086)] [Bartonella henselae str. Houston-1]
VFG038723(gb|WP_011705294)	1370	28.814	177	109	6	42	208	6	175	4.39e-10	58.9	(AHML_RS07540) CobQ/CobB/MinD/ParA family protein [Polar flagella (VF0473) - Motility (VFC0204)] [Aeromonas hydrophila ML09-119]
VFG041176(gb|WP_000509054)	1374	26.395	466	240	18	262	712	327	704	4.12e-18	90.5	(SG_RS05325) DUF6531 domain-containing protein [T6SS (VF0975) - Effector delivery system (VFC0086)] [Salmonella enterica subsp. enterica serovar Gallinarum str. 287/91]
VFG042906(gb|WP_012908549)	1398	31.897	116	75	2	333	448	175	286	2.9e-10	61.6	(ROD_RS25695) M23 family metallopeptidase [Colonization factor Citrobacter (CFC) type IV fimbriae (VF1209) - Adherence (VFC0001)] [Citrobacter rodentium ICC168]
VFG043441(gb|WP_002287386)	1400	37.975	79	43	2	5	82	447	520	1.22e-10	55.8	(EFMU0317_RS16950) C40 family peptidase [Fibronectin-binding protein (VF0747) - Adherence (VFC0001)] [Enterococcus faecium U0317]
VFG031184(gb|YP_005360736)	1404	40.31	129	71	2	218	342	17	143	7.31e-22	96.7	(mpa) putative ATPase [Proteasome-associated proteins (VF0847) - Stress survival (VFC0282)] [Mycobacterium tuberculosis RGTB327]
VFG026304(gb|WP_012327954)	1405	34.426	183	107	5	215	391	255	430	1.12e-16	81.3	(BCENMC03_RS03775) glycosyltransferase family 4 protein [Capsule I (VF0436) - Immune modulation (VFC0258)] [Burkholderia cenocepacia MC0-3]
VFG012509(gb|WP_001111200)	1406	55.814	43	19	0	50	92	358	400	3.98e-08	53.5	(iroC) ATP binding cassette transporter [Salmochelin siderophore (VF0230) - Nutritional/Metabolic factor (VFC0272)] [Escherichia coli CFT073]
VFG012510(gb|WP_001298170)	1406	55.814	43	19	0	50	92	358	400	4.09e-08	53.5	(iroC) ATP binding cassette transporter [Salmochelin siderophore (VF0230) - Nutritional/Metabolic factor (VFC0272)] [Escherichia coli 536]
VFG012971(gb|WP_011378643)	1406	55.814	43	19	0	50	92	358	400	4.13e-08	53.5	(iroB) salmochelin/enterobactin export ABC transporter IroC [Salmochelin synthesis and transport (VF0983) - Nutritional/Metabolic factor (VFC0272)] [Shigella dysenteriae Sd197]
VFG049087(gb|WP_004138730)	1407	29.255	188	126	3	25	208	3	187	1.14e-19	85.9	(A225_RS19000) ABC transporter permease [LPS (VF0561) - Immune modulation (VFC0258)] [Klebsiella oxytoca E718]
VFG018667(gb|WP_012000437)	1408	37.5	280	161	8	4	274	2	276	3.21e-47	159	(rfbD) dTDP-4-dehydrorhamnose reductase [Capsule (VF0144) - Immune modulation (VFC0258)] [Streptococcus gordonii str. Challis substr. CH1]
VFG048837(gb|YP_005227858)	1409	48.547	344	146	7	1	319	1	338	6.35e-104	308	(KPHS_35580) dTDP-D-glucose 4,6-dehydratase [Capsule (VF0560) - Immune modulation (VFC0258)] [Klebsiella pneumoniae subsp. pneumoniae HS11286]
VFG007663(gb|WP_011149276)	1411	39.773	176	99	5	1	172	8	180	1.01e-35	123	(rmlC) dTDP-4-dehydrorhamnose 3,5-epimerase [Capsular polysaccharide (VF0624) - Immune modulation (VFC0258)] [Vibrio vulnificus YJ016]
VFG029496(gb|WP_011777879)	1412	68.182	286	91	0	1	286	1	286	1.84e-139	394	(rmlA) glucose-1-phosphate thymidylyltransferase RfbA [GPL locus (VF0841) - Immune modulation (VFC0258)] [Mycobacterium vanbaalenii PYR-1]
VFG018002(gb|WP_002866149)	1413	33.929	112	69	3	114	223	130	238	1.45e-11	64.3	(rfbB) dTDP-glucose 4,6-dehydratase [LOS (VF0326) - Immune modulation (VFC0258)] [Campylobacter jejuni subsp. jejuni 81116]
VFG046901(gb|WP_012429782)	1414	26.398	322	205	10	20	329	12	313	1.5e-19	87.8	(flmF2) glycosyl transferase family protein [LPS (VF0542) - Immune modulation (VFC0258)] [Francisella tularensis subsp. mediasiatica FSC147]
VFG006043(gb|WP_011837192)	1415	41.935	93	51	2	45	135	2	93	9.57e-13	67.8	(SSA_RS07430) glycosyltransferase family 2 protein [Capsule (VF0144) - Immune modulation (VFC0258)] [Streptococcus sanguinis SK36]
VFG029496(gb|WP_011777879)	1416	67.958	284	91	0	1	284	1	284	5.04e-138	391	(rmlA) glucose-1-phosphate thymidylyltransferase RfbA [GPL locus (VF0841) - Immune modulation (VFC0258)] [Mycobacterium vanbaalenii PYR-1]
VFG045304(gb|WP_010946493)	1417	38.624	189	106	5	2	189	7	186	6.37e-32	114	(rfbC) dTDP-4-dehydrorhamnose 3,5-epimerase [LPS (VF0171) - Immune modulation (VFC0258)] [Legionella pneumophila subsp. pneumophila str. Philadelphia 1]
VFG007658(gb|WP_011149273)	1419	48.105	343	147	8	1	318	1	337	4.05e-92	278	(rmlB) dTDP-glucose 4,6-dehydratase [Capsular polysaccharide (VF0624) - Immune modulation (VFC0258)] [Vibrio vulnificus YJ016]
VFG018667(gb|WP_012000437)	1420	38.214	280	159	8	4	274	2	276	1.47e-48	162	(rfbD) dTDP-4-dehydrorhamnose reductase [Capsule (VF0144) - Immune modulation (VFC0258)] [Streptococcus gordonii str. Challis substr. CH1]
VFG006084(gb|WP_002948020)	1421	29.082	196	124	3	18	205	1	189	1.68e-19	85.5	(STU_RS16245) ABC transporter permease [Capsule (VF0144) - Immune modulation (VFC0258)] [Streptococcus thermophilus LMG 18311]
VFG012509(gb|WP_001111200)	1422	53.488	43	20	0	50	92	358	400	1.45e-07	52	(iroC) ATP binding cassette transporter [Salmochelin siderophore (VF0230) - Nutritional/Metabolic factor (VFC0272)] [Escherichia coli CFT073]
VFG012510(gb|WP_001298170)	1422	53.488	43	20	0	50	92	358	400	1.42e-07	52	(iroC) ATP binding cassette transporter [Salmochelin siderophore (VF0230) - Nutritional/Metabolic factor (VFC0272)] [Escherichia coli 536]
VFG012971(gb|WP_011378643)	1422	53.488	43	20	0	50	92	358	400	1.46e-07	52	(iroB) salmochelin/enterobactin export ABC transporter IroC [Salmochelin synthesis and transport (VF0983) - Nutritional/Metabolic factor (VFC0272)] [Shigella dysenteriae Sd197]
VFG026310(gb|WP_009889304)	1423	33.898	118	74	3	204	318	257	373	3.99e-06	48.5	(BTH_RS18995) glycosyltransferase family 4 protein [Capsule I (VF0436) - Immune modulation (VFC0258)] [Burkholderia thailandensis E264]
VFG031184(gb|YP_005360736)	1424	40.31	129	71	2	218	342	17	143	6.12e-22	96.7	(mpa) putative ATPase [Proteasome-associated proteins (VF0847) - Stress survival (VFC0282)] [Mycobacterium tuberculosis RGTB327]
VFG042906(gb|WP_012908549)	1429	25.828	302	187	10	126	420	15	286	1.88e-12	68.2	(ROD_RS25695) M23 family metallopeptidase [Colonization factor Citrobacter (CFC) type IV fimbriae (VF1209) - Adherence (VFC0001)] [Citrobacter rodentium ICC168]
VFG017870(gb|WP_011988518)	1441	30.481	187	119	7	7	191	9	186	1.27e-07	50.1	(YPSIP31758_RS00990) ParA family protein [Icm/dot type IVB locus (VF1026) - Effector delivery system (VFC0086)] [Yersinia pseudotuberculosis IP 31758]
VFG042333(gb|WP_012368325)	1446	35.484	62	40	0	554	615	339	400	8.61e-06	50.1	(pta) autotransporter Pta [Proteus toxic agglutinin (Pta) (VF1291) - Effector delivery system (VFC0086)] [Proteus mirabilis HI4320]
VFG030400(gb|WP_081465621)	1453	36.944	517	301	10	62	568	1	502	2.62e-85	274	(fadD13) long-chain fatty acid--CoA ligase [MymA operon (VF0840) - Immune modulation (VFC0258)] [Mycobacterium sp. JDM601]
VFG026269(gb|WP_085966437)	1456	34.959	123	70	5	218	333	207	326	9.61e-11	62.8	(wcbB) capsular polysaccharide glycosyltransferase biosynthesis protein [Capsule I (VF0436) - Immune modulation (VFC0258)] [Burkholderia cenocepacia MC0-3]
VFG012509(gb|WP_001111200)	1457	53.488	43	20	0	50	92	358	400	1.9e-07	51.6	(iroC) ATP binding cassette transporter [Salmochelin siderophore (VF0230) - Nutritional/Metabolic factor (VFC0272)] [Escherichia coli CFT073]
VFG012510(gb|WP_001298170)	1457	53.488	43	20	0	50	92	358	400	1.88e-07	51.6	(iroC) ATP binding cassette transporter [Salmochelin siderophore (VF0230) - Nutritional/Metabolic factor (VFC0272)] [Escherichia coli 536]
VFG012971(gb|WP_011378643)	1457	53.488	43	20	0	50	92	358	400	1.92e-07	51.6	(iroB) salmochelin/enterobactin export ABC transporter IroC [Salmochelin synthesis and transport (VF0983) - Nutritional/Metabolic factor (VFC0272)] [Shigella dysenteriae Sd197]
VFG049087(gb|WP_004138730)	1458	29.255	188	126	3	22	205	3	187	1.07e-19	85.9	(A225_RS19000) ABC transporter permease [LPS (VF0561) - Immune modulation (VFC0258)] [Klebsiella oxytoca E718]
VFG018667(gb|WP_012000437)	1459	37.857	280	160	8	4	274	2	276	5.19e-47	158	(rfbD) dTDP-4-dehydrorhamnose reductase [Capsule (VF0144) - Immune modulation (VFC0258)] [Streptococcus gordonii str. Challis substr. CH1]
VFG048837(gb|YP_005227858)	1460	48.547	344	146	7	1	319	1	338	5.91e-103	306	(KPHS_35580) dTDP-D-glucose 4,6-dehydratase [Capsule (VF0560) - Immune modulation (VFC0258)] [Klebsiella pneumoniae subsp. pneumoniae HS11286]
VFG048804(gb|YP_005227855)	1462	38.889	180	109	1	1	179	1	180	4.27e-36	124	(KPHS_35550) dTDP-4-dehydrorhamnose 3,5-epimerase [Capsule (VF0560) - Immune modulation (VFC0258)] [Klebsiella pneumoniae subsp. pneumoniae HS11286]
VFG048807(gb|WP_015958697)	1462	38.889	180	109	1	1	179	1	180	3.02e-36	125	(rfbC) dTDP-4-dehydrorhamnose 3,5-epimerase [Capsule (VF0560) - Immune modulation (VFC0258)] [Klebsiella pneumoniae subsp. pneumoniae MGH 78578]
VFG049083(gb|WP_015958693)	1462	38.889	180	109	1	1	179	1	180	6.65e-36	124	(rfbC) dTDP-4-dehydrorhamnose 3,5-epimerase [LPS (VF0561) - Immune modulation (VFC0258)] [Klebsiella pneumoniae subsp. pneumoniae MGH 78578]
VFG029496(gb|WP_011777879)	1463	67.719	285	92	0	1	285	1	285	1.83e-138	392	(rmlA) glucose-1-phosphate thymidylyltransferase RfbA [GPL locus (VF0841) - Immune modulation (VFC0258)] [Mycobacterium vanbaalenii PYR-1]
VFG006043(gb|WP_011837192)	1464	43.956	91	48	2	2	90	4	93	6.13e-13	67.8	(SSA_RS07430) glycosyltransferase family 2 protein [Capsule (VF0144) - Immune modulation (VFC0258)] [Streptococcus sanguinis SK36]
VFG000974(gb|WP_010922711)	1465	28.369	423	229	18	284	668	193	579	1.14e-12	72.4	(scpA/scpB) streptococcal C5a peptidase [C5a peptidase (VF0245) - Adherence (VFC0001)] [Streptococcus pyogenes M1 GAS]
VFG005471(gb|WP_011285740)	1465	28.369	423	229	18	284	668	193	579	8.68e-13	72.8	(scpA/scpB) streptococcal C5a peptidase [C5a peptidase (VF0245) - Adherence (VFC0001)] [Streptococcus pyogenes MGAS5005]
VFG005475(gb|WP_011529057)	1465	28.369	423	229	18	284	668	194	580	3.32e-13	74.3	(scpA/scpB) streptococcal C5a peptidase [C5a peptidase (VF0245) - Adherence (VFC0001)] [Streptococcus pyogenes MGAS10750]
VFG005477(gb|WP_011185014)	1465	28.369	423	229	18	284	668	193	579	6.21e-13	73.2	(scpA/scpB) streptococcal C5a peptidase [C5a peptidase (VF0245) - Adherence (VFC0001)] [Streptococcus pyogenes MGAS10394]
VFG005480(gb|WP_011018276)	1465	28.369	423	229	18	284	668	193	579	7.61e-13	73.2	(scpA/scpB) streptococcal C5a peptidase [C5a peptidase (VF0245) - Adherence (VFC0001)] [Streptococcus pyogenes MGAS8232]
VFG004463(gb|WP_000037317)	1472	40.909	44	26	0	15	58	44	87	5.38e-06	43.9	(cap8B) type 8 capsular polysaccharide synthesis protein Cap8B [Capsule (VF0003) - Immune modulation (VFC0258)] [Staphylococcus aureus subsp. aureus MRSA252]
VFG006043(gb|WP_011837192)	1480	41.935	93	51	2	60	150	2	93	4.89e-12	65.9	(SSA_RS07430) glycosyltransferase family 2 protein [Capsule (VF0144) - Immune modulation (VFC0258)] [Streptococcus sanguinis SK36]
VFG046898(gb|WP_003016999)	1481	26.837	313	215	8	20	329	12	313	5.31e-21	91.7	(flmF2) glycosyl transferase family protein [LPS (VF0542) - Immune modulation (VFC0258)] [Francisella tularensis subsp. holarctica FTNF002-00]
VFG046901(gb|WP_012429782)	1481	26.837	313	215	8	20	329	12	313	3.73e-21	92.4	(flmF2) glycosyl transferase family protein [LPS (VF0542) - Immune modulation (VFC0258)] [Francisella tularensis subsp. mediasiatica FSC147]
VFG046903(gb|WP_003020229)	1481	26.837	313	215	8	20	329	12	313	8.36e-21	91.3	(flmF2) glycosyl transferase family protein [LPS (VF0542) - Immune modulation (VFC0258)] [Francisella tularensis subsp. tularensis SCHU S4]
VFG018002(gb|WP_002866149)	1482	33.036	112	70	3	114	223	130	238	2.72e-10	60.5	(rfbB) dTDP-glucose 4,6-dehydratase [LOS (VF0326) - Immune modulation (VFC0258)] [Campylobacter jejuni subsp. jejuni 81116]
VFG029496(gb|WP_011777879)	1483	67.368	285	93	0	1	285	1	285	2.29e-137	389	(rmlA) glucose-1-phosphate thymidylyltransferase RfbA [GPL locus (VF0841) - Immune modulation (VFC0258)] [Mycobacterium vanbaalenii PYR-1]
VFG007663(gb|WP_011149276)	1484	38.251	183	106	5	1	179	1	180	5.57e-36	124	(rmlC) dTDP-4-dehydrorhamnose 3,5-epimerase [Capsular polysaccharide (VF0624) - Immune modulation (VFC0258)] [Vibrio vulnificus YJ016]
VFG048837(gb|YP_005227858)	1486	47.965	344	148	7	1	319	1	338	4.14e-102	303	(KPHS_35580) dTDP-D-glucose 4,6-dehydratase [Capsule (VF0560) - Immune modulation (VFC0258)] [Klebsiella pneumoniae subsp. pneumoniae HS11286]
VFG006089(gb|WP_011681446)	1487	37.762	286	164	8	4	280	2	282	2.72e-49	164	(rfbD) dTDP-4-dehydrorhamnose reductase [Capsule (VF0144) - Immune modulation (VFC0258)] [Streptococcus thermophilus LMD-9]
VFG006084(gb|WP_002948020)	1488	27.919	197	127	3	49	237	1	190	2.33e-18	83.2	(STU_RS16245) ABC transporter permease [Capsule (VF0144) - Immune modulation (VFC0258)] [Streptococcus thermophilus LMG 18311]
VFG012509(gb|WP_001111200)	1489	55.814	43	19	0	50	92	358	400	3.94e-08	53.5	(iroC) ATP binding cassette transporter [Salmochelin siderophore (VF0230) - Nutritional/Metabolic factor (VFC0272)] [Escherichia coli CFT073]
VFG012510(gb|WP_001298170)	1489	55.814	43	19	0	50	92	358	400	3.94e-08	53.5	(iroC) ATP binding cassette transporter [Salmochelin siderophore (VF0230) - Nutritional/Metabolic factor (VFC0272)] [Escherichia coli 536]
VFG012971(gb|WP_011378643)	1489	55.814	43	19	0	50	92	358	400	4.01e-08	53.5	(iroB) salmochelin/enterobactin export ABC transporter IroC [Salmochelin synthesis and transport (VF0983) - Nutritional/Metabolic factor (VFC0272)] [Shigella dysenteriae Sd197]
VFG026269(gb|WP_085966437)	1490	34.959	123	70	5	218	333	207	326	1.01e-10	62.8	(wcbB) capsular polysaccharide glycosyltransferase biosynthesis protein [Capsule I (VF0436) - Immune modulation (VFC0258)] [Burkholderia cenocepacia MC0-3]
VFG050186(gb|WP_001971585)	1496	47.751	289	140	5	11	295	4	285	8.07e-89	266	(bpsC) UTP--glucose-1-phosphate uridylyltransferase [B. cereus exo-polysaccharide (BPS) (VF0668) - Immune modulation (VFC0258)] [Bacillus cereus G9241]
VFG035950(gb|WP_001033224)	1512	27.826	115	82	1	5	119	236	349	9.28e-06	47.8	(upaG/ehaG) trimeric autotransporter adhesin EhaG [UpaG adhesin, trimeric AT (VF1125) - Adherence (VFC0001)] [Escherichia coli O103:H2 str. 12009]
VFG035951(gb|WP_001033229)	1512	27.826	115	82	1	5	119	236	349	9.86e-06	47.4	(upaG/ehaG) trimeric autotransporter adhesin EhaG [UpaG adhesin, trimeric AT (VF1125) - Adherence (VFC0001)] [Escherichia coli O111:H- str. 11128]
VFG035953(gb|WP_001033221)	1512	27.826	115	82	1	5	119	236	349	9.28e-06	47.8	(upaG/ehaG) trimeric autotransporter adhesin EhaG [UpaG adhesin, trimeric AT (VF1125) - Adherence (VFC0001)] [Escherichia coli O104:H4 str. 2009EL-2050]
VFG035965(gb|WP_001033219)	1512	27.826	115	82	1	5	119	236	349	9.44e-06	47.8	(upaG/ehaG) trimeric autotransporter adhesin EhaG [UpaG adhesin, trimeric AT (VF1125) - Adherence (VFC0001)] [Escherichia coli O78:H18 str. WS3294A]
VFG006734(gb|WP_010990501)	1516	45.833	96	49	1	190	282	349	444	1.24e-19	88.6	(iap/cwhA) P60 extracellular protein, invasion associated protein Iap [P60 (VF0068) - Invasion (VFC0083)] [Listeria innocua Clip11262]
VFG009434(gb|WP_011741143)	1518	64.975	197	64	2	1	196	1	193	7.57e-82	244	(ideR) Iron-dependent repressor and activator IdeR [IdeR (VF0300) - Regulation (VFC0301)] [Mycobacterium ulcerans Agy99]
VFG022679(gb|WP_012393787)	1518	64.975	197	64	2	1	196	1	193	9.84e-82	243	(ideR) Iron-dependent repressor and activator IdeR [IdeR (VF0300) - Regulation (VFC0301)] [Mycobacterium marinum M]
VFG043441(gb|WP_002287386)	1526	40.171	117	63	3	308	423	400	510	5.01e-18	86.3	(EFMU0317_RS16950) C40 family peptidase [Fibronectin-binding protein (VF0747) - Adherence (VFC0001)] [Enterococcus faecium U0317]
VFG042906(gb|WP_012908549)	1527	33.621	116	73	3	305	420	175	286	5.08e-11	63.9	(ROD_RS25695) M23 family metallopeptidase [Colonization factor Citrobacter (CFC) type IV fimbriae (VF1209) - Adherence (VFC0001)] [Citrobacter rodentium ICC168]
VFG038723(gb|WP_011705294)	1541	58.14	43	18	0	14	56	1	43	3.39e-06	46.6	(AHML_RS07540) CobQ/CobB/MinD/ParA family protein [Polar flagella (VF0473) - Motility (VFC0204)] [Aeromonas hydrophila ML09-119]
VFG038724(gb|WP_011898511)	1541	58.14	43	18	0	14	56	1	43	3.15e-06	46.6	(ASA_RS06915) CobQ/CobB/MinD/ParA family protein [Polar flagella (VF0473) - Motility (VFC0204)] [Aeromonas salmonicida subsp. salmonicida A449]
VFG038725(gb|WP_005353663)	1541	58.14	43	18	0	14	56	1	43	3.3e-06	46.6	(B565_RS05765) CobQ/CobB/MinD/ParA family protein [Polar flagella (VF0473) - Motility (VFC0204)] [Aeromonas veronii B565]
VFG030661(gb|YP_007957368)	1570	33.793	145	88	1	81	225	46	182	3.59e-17	78.6	(sugB) sugar-transport integral membrane protein ABC transporter SugB [Trehalose-recycling ABC transporter (VF0842) - Nutritional/Metabolic factor (VFC0272)] [Mycobacterium tuberculosis str. Haarlem/NITR202]
VFG030565(gb|WP_003411940)	1571	31.724	290	190	3	25	313	2	284	1.19e-35	130	(sugA) sugar ABC transporter permease [Trehalose-recycling ABC transporter (VF0842) - Nutritional/Metabolic factor (VFC0272)] [Mycobacterium bovis AF2122/97]
VFG042333(gb|WP_012368325)	1574	35.484	62	40	0	554	615	339	400	8.61e-06	50.1	(pta) autotransporter Pta [Proteus toxic agglutinin (Pta) (VF1291) - Effector delivery system (VFC0086)] [Proteus mirabilis HI4320]
VFG001298(gb|WP_000037328)	1581	40.909	44	26	0	3	46	44	87	3.11e-06	44.3	(cap8B) type 8 capsular polysaccharide synthesis protein Cap8B [Capsule (VF0003) - Immune modulation (VFC0258)] [Staphylococcus aureus subsp. aureus MW2]
VFG004463(gb|WP_000037317)	1581	40.909	44	26	0	3	46	44	87	3.68e-06	43.9	(cap8B) type 8 capsular polysaccharide synthesis protein Cap8B [Capsule (VF0003) - Immune modulation (VFC0258)] [Staphylococcus aureus subsp. aureus MRSA252]
VFG026269(gb|WP_085966437)	1589	34.959	123	70	5	218	333	207	326	9.96e-11	62.8	(wcbB) capsular polysaccharide glycosyltransferase biosynthesis protein [Capsule I (VF0436) - Immune modulation (VFC0258)] [Burkholderia cenocepacia MC0-3]
VFG012509(gb|WP_001111200)	1590	53.488	43	20	0	50	92	358	400	1.18e-07	52	(iroC) ATP binding cassette transporter [Salmochelin siderophore (VF0230) - Nutritional/Metabolic factor (VFC0272)] [Escherichia coli CFT073]
VFG012510(gb|WP_001298170)	1590	53.488	43	20	0	50	92	358	400	1.17e-07	52.4	(iroC) ATP binding cassette transporter [Salmochelin siderophore (VF0230) - Nutritional/Metabolic factor (VFC0272)] [Escherichia coli 536]
VFG012971(gb|WP_011378643)	1590	53.488	43	20	0	50	92	358	400	1.26e-07	52	(iroB) salmochelin/enterobactin export ABC transporter IroC [Salmochelin synthesis and transport (VF0983) - Nutritional/Metabolic factor (VFC0272)] [Shigella dysenteriae Sd197]
VFG049087(gb|WP_004138730)	1591	29.255	188	126	3	22	205	3	187	1.62e-19	85.5	(A225_RS19000) ABC transporter permease [LPS (VF0561) - Immune modulation (VFC0258)] [Klebsiella oxytoca E718]
VFG018667(gb|WP_012000437)	1592	37.5	280	161	8	4	274	2	276	1.2e-46	157	(rfbD) dTDP-4-dehydrorhamnose reductase [Capsule (VF0144) - Immune modulation (VFC0258)] [Streptococcus gordonii str. Challis substr. CH1]
VFG048837(gb|YP_005227858)	1593	47.965	344	148	7	1	319	1	338	4.18e-102	303	(KPHS_35580) dTDP-D-glucose 4,6-dehydratase [Capsule (VF0560) - Immune modulation (VFC0258)] [Klebsiella pneumoniae subsp. pneumoniae HS11286]
VFG007663(gb|WP_011149276)	1595	38.251	183	106	5	1	179	1	180	5.57e-36	124	(rmlC) dTDP-4-dehydrorhamnose 3,5-epimerase [Capsular polysaccharide (VF0624) - Immune modulation (VFC0258)] [Vibrio vulnificus YJ016]
VFG029496(gb|WP_011777879)	1596	67.368	285	93	0	1	285	1	285	2.29e-137	389	(rmlA) glucose-1-phosphate thymidylyltransferase RfbA [GPL locus (VF0841) - Immune modulation (VFC0258)] [Mycobacterium vanbaalenii PYR-1]
VFG018002(gb|WP_002866149)	1597	33.036	112	70	3	114	223	130	238	2.72e-10	60.5	(rfbB) dTDP-glucose 4,6-dehydratase [LOS (VF0326) - Immune modulation (VFC0258)] [Campylobacter jejuni subsp. jejuni 81116]
VFG046898(gb|WP_003016999)	1598	26.837	313	215	8	20	329	12	313	5.81e-21	91.7	(flmF2) glycosyl transferase family protein [LPS (VF0542) - Immune modulation (VFC0258)] [Francisella tularensis subsp. holarctica FTNF002-00]
VFG046901(gb|WP_012429782)	1598	26.837	313	215	8	20	329	12	313	4.41e-21	92	(flmF2) glycosyl transferase family protein [LPS (VF0542) - Immune modulation (VFC0258)] [Francisella tularensis subsp. mediasiatica FSC147]
VFG046903(gb|WP_003020229)	1598	26.837	313	215	8	20	329	12	313	9.5e-21	91.3	(flmF2) glycosyl transferase family protein [LPS (VF0542) - Immune modulation (VFC0258)] [Francisella tularensis subsp. tularensis SCHU S4]
VFG006043(gb|WP_011837192)	1599	41.935	93	51	2	60	150	2	93	5.08e-12	65.9	(SSA_RS07430) glycosyltransferase family 2 protein [Capsule (VF0144) - Immune modulation (VFC0258)] [Streptococcus sanguinis SK36]
VFG028282(gb|WP_079462708)	1603	29.766	299	197	5	150	447	29	315	3.87e-26	108	(espI) MinD/ParA family protein [ESX-1 (VF0315) - Effector delivery system (VFC0086)] [Mycobacterium abscessus subsp. bolletii str. GO 06]
VFG002244(gb|WP_011181141)	1642	29.31	232	143	7	3	219	2	227	1.4e-15	76.6	(bepC) Bartonella effector protein BepC [VirB/VirD4 T4SS secreted effectors (VF0682) - Effector delivery system (VFC0086)] [Bartonella henselae str. Houston-1]
VFG030305(gb|WP_016343680)	1659	35.632	87	52	3	27	111	24	108	1.52e-08	55.5	(adhD) NDMA-dependent alcohol dehydrogenase [MymA operon (VF0840) - Immune modulation (VFC0258)] [Mycobacterium abscessus subsp. bolletii 50594]
VFG017870(gb|WP_011988518)	1674	30.481	187	119	7	19	203	9	186	9.78e-08	50.4	(YPSIP31758_RS00990) ParA family protein [Icm/dot type IVB locus (VF1026) - Effector delivery system (VFC0086)] [Yersinia pseudotuberculosis IP 31758]
VFG001797(gb|WP_001227855)	1680	37.607	117	58	5	372	480	470	579	2.2e-07	54.7	(scpA/scpB) streptococcal C5a peptidase [C5a peptidase (VF0278) - Adherence (VFC0001)] [Streptococcus agalactiae NEM316]
VFG050275(gb|WP_000098186)	1690	66.667	33	11	0	7	39	133	165	1.86e-07	44.3	(vpsC) exopolysaccharide biosynthesis acetyltransferase VpsC [VPS (VF0615) - Biofilm (VFC0271)] [Vibrio cholerae O1 biovar El Tor str. N16961]
VFG049118(gb|WP_012737529)	1726	28.962	183	119	4	4	182	13	188	1.7e-15	73.2	(allR) DNA-binding transcriptional repressor AllR [Allantion utilization (VF0572) - Nutritional/Metabolic factor (VFC0272)] [Klebsiella pneumoniae subsp. pneumoniae NTUH-K2044]
VFG026269(gb|WP_085966437)	1728	34.959	123	70	5	218	333	207	326	9.96e-11	62.8	(wcbB) capsular polysaccharide glycosyltransferase biosynthesis protein [Capsule I (VF0436) - Immune modulation (VFC0258)] [Burkholderia cenocepacia MC0-3]
VFG012509(gb|WP_001111200)	1729	53.488	43	20	0	50	92	358	400	1.18e-07	52	(iroC) ATP binding cassette transporter [Salmochelin siderophore (VF0230) - Nutritional/Metabolic factor (VFC0272)] [Escherichia coli CFT073]
VFG012510(gb|WP_001298170)	1729	53.488	43	20	0	50	92	358	400	1.17e-07	52.4	(iroC) ATP binding cassette transporter [Salmochelin siderophore (VF0230) - Nutritional/Metabolic factor (VFC0272)] [Escherichia coli 536]
VFG012971(gb|WP_011378643)	1729	53.488	43	20	0	50	92	358	400	1.26e-07	52	(iroB) salmochelin/enterobactin export ABC transporter IroC [Salmochelin synthesis and transport (VF0983) - Nutritional/Metabolic factor (VFC0272)] [Shigella dysenteriae Sd197]
VFG049087(gb|WP_004138730)	1730	29.255	188	126	3	22	205	3	187	1.62e-19	85.5	(A225_RS19000) ABC transporter permease [LPS (VF0561) - Immune modulation (VFC0258)] [Klebsiella oxytoca E718]
VFG018667(gb|WP_012000437)	1731	37.5	280	161	8	4	274	2	276	1.2e-46	157	(rfbD) dTDP-4-dehydrorhamnose reductase [Capsule (VF0144) - Immune modulation (VFC0258)] [Streptococcus gordonii str. Challis substr. CH1]
VFG048837(gb|YP_005227858)	1732	47.965	344	148	7	1	319	1	338	4.18e-102	303	(KPHS_35580) dTDP-D-glucose 4,6-dehydratase [Capsule (VF0560) - Immune modulation (VFC0258)] [Klebsiella pneumoniae subsp. pneumoniae HS11286]
VFG007663(gb|WP_011149276)	1734	38.251	183	106	5	1	179	1	180	5.57e-36	124	(rmlC) dTDP-4-dehydrorhamnose 3,5-epimerase [Capsular polysaccharide (VF0624) - Immune modulation (VFC0258)] [Vibrio vulnificus YJ016]
VFG029496(gb|WP_011777879)	1735	67.368	285	93	0	1	285	1	285	5.71e-138	390	(rmlA) glucose-1-phosphate thymidylyltransferase RfbA [GPL locus (VF0841) - Immune modulation (VFC0258)] [Mycobacterium vanbaalenii PYR-1]
VFG018002(gb|WP_002866149)	1736	32.143	112	71	3	114	223	130	238	9.52e-10	58.9	(rfbB) dTDP-glucose 4,6-dehydratase [LOS (VF0326) - Immune modulation (VFC0258)] [Campylobacter jejuni subsp. jejuni 81116]
VFG046898(gb|WP_003016999)	1737	26.837	313	215	8	20	329	12	313	5.31e-21	91.7	(flmF2) glycosyl transferase family protein [LPS (VF0542) - Immune modulation (VFC0258)] [Francisella tularensis subsp. holarctica FTNF002-00]
VFG046901(gb|WP_012429782)	1737	26.837	313	215	8	20	329	12	313	3.73e-21	92.4	(flmF2) glycosyl transferase family protein [LPS (VF0542) - Immune modulation (VFC0258)] [Francisella tularensis subsp. mediasiatica FSC147]
VFG046903(gb|WP_003020229)	1737	26.837	313	215	8	20	329	12	313	8.36e-21	91.3	(flmF2) glycosyl transferase family protein [LPS (VF0542) - Immune modulation (VFC0258)] [Francisella tularensis subsp. tularensis SCHU S4]
VFG006043(gb|WP_011837192)	1738	41.935	93	51	2	60	150	2	93	5.08e-12	65.9	(SSA_RS07430) glycosyltransferase family 2 protein [Capsule (VF0144) - Immune modulation (VFC0258)] [Streptococcus sanguinis SK36]
VFG044378(gb|AAL65285)	1739	36.145	83	49	3	136	214	301	383	7.09e-06	45.8	(qbsC) QbsC [Thioquinolobactin (VF0937) - Nutritional/Metabolic factor (VFC0272)] [Pseudomonas fluorescens ATCC 17400]
VFG044378(gb|AAL65285)	1740	33.735	83	52	2	17	96	301	383	4.89e-07	45.8	(qbsC) QbsC [Thioquinolobactin (VF0937) - Nutritional/Metabolic factor (VFC0272)] [Pseudomonas fluorescens ATCC 17400]
VFG021880(gb|WP_003898495)	1761	28.936	235	157	3	174	403	160	389	2.56e-15	77	(espI) MinD/ParA family protein [ESX-1 (VF0315) - Effector delivery system (VFC0086)] [Mycobacterium bovis BCG str. Pasteur 1173P2]
VFG038723(gb|WP_011705294)	1795	58.14	43	18	0	1	43	1	43	2.84e-06	46.6	(AHML_RS07540) CobQ/CobB/MinD/ParA family protein [Polar flagella (VF0473) - Motility (VFC0204)] [Aeromonas hydrophila ML09-119]
VFG038724(gb|WP_011898511)	1795	58.14	43	18	0	1	43	1	43	2.81e-06	46.6	(ASA_RS06915) CobQ/CobB/MinD/ParA family protein [Polar flagella (VF0473) - Motility (VFC0204)] [Aeromonas salmonicida subsp. salmonicida A449]
VFG038725(gb|WP_005353663)	1795	58.14	43	18	0	1	43	1	43	3.12e-06	46.2	(B565_RS05765) CobQ/CobB/MinD/ParA family protein [Polar flagella (VF0473) - Motility (VFC0204)] [Aeromonas veronii B565]
VFG021880(gb|WP_003898495)	1829	30.268	261	171	3	18	275	141	393	8.15e-22	93.6	(espI) MinD/ParA family protein [ESX-1 (VF0315) - Effector delivery system (VFC0086)] [Mycobacterium bovis BCG str. Pasteur 1173P2]
VFG002244(gb|WP_011181141)	1839	27.778	198	127	4	3	186	2	197	4.55e-13	68.9	(bepC) Bartonella effector protein BepC [VirB/VirD4 T4SS secreted effectors (VF0682) - Effector delivery system (VFC0086)] [Bartonella henselae str. Houston-1]
VFG018701(gb|WP_012232128)	1839	27.778	198	127	5	3	186	2	197	4.3e-12	65.9	(bepC) Bartonella effector protein BepC [VirB/VirD4 type IV secretion system (VF0369) - Effector delivery system (VFC0086)] [Bartonella tribocorum CIP 105476]
VFG038723(gb|WP_011705294)	1870	32.738	168	104	4	6	172	5	164	1.1e-14	72.4	(AHML_RS07540) CobQ/CobB/MinD/ParA family protein [Polar flagella (VF0473) - Motility (VFC0204)] [Aeromonas hydrophila ML09-119]
VFG006043(gb|WP_011837192)	1880	41.935	93	51	2	45	135	2	93	2.89e-12	66.2	(SSA_RS07430) glycosyltransferase family 2 protein [Capsule (VF0144) - Immune modulation (VFC0258)] [Streptococcus sanguinis SK36]
VFG046898(gb|WP_003016999)	1881	26.603	312	217	7	20	329	12	313	1.81e-21	93.2	(flmF2) glycosyl transferase family protein [LPS (VF0542) - Immune modulation (VFC0258)] [Francisella tularensis subsp. holarctica FTNF002-00]
VFG046901(gb|WP_012429782)	1881	26.603	312	217	7	20	329	12	313	1.22e-21	93.6	(flmF2) glycosyl transferase family protein [LPS (VF0542) - Immune modulation (VFC0258)] [Francisella tularensis subsp. mediasiatica FSC147]
VFG046903(gb|WP_003020229)	1881	26.603	312	217	7	20	329	12	313	2.77e-21	92.4	(flmF2) glycosyl transferase family protein [LPS (VF0542) - Immune modulation (VFC0258)] [Francisella tularensis subsp. tularensis SCHU S4]
VFG013372(gb|WP_010944658)	1882	33.028	109	68	2	115	221	127	232	1.48e-07	52.4	(rffG) dTDP-glucose 46-dehydratase [LOS (VF0044) - Immune modulation (VFC0258)] [Haemophilus ducreyi 35000HP]
VFG029496(gb|WP_011777879)	1883	67.018	285	94	0	1	285	1	285	6.7e-137	388	(rmlA) glucose-1-phosphate thymidylyltransferase RfbA [GPL locus (VF0841) - Immune modulation (VFC0258)] [Mycobacterium vanbaalenii PYR-1]
VFG048804(gb|YP_005227855)	1884	38.889	180	109	1	1	179	1	180	1.19e-35	123	(KPHS_35550) dTDP-4-dehydrorhamnose 3,5-epimerase [Capsule (VF0560) - Immune modulation (VFC0258)] [Klebsiella pneumoniae subsp. pneumoniae HS11286]
VFG048807(gb|WP_015958697)	1884	38.889	180	109	1	1	179	1	180	9.7e-36	124	(rfbC) dTDP-4-dehydrorhamnose 3,5-epimerase [Capsule (VF0560) - Immune modulation (VFC0258)] [Klebsiella pneumoniae subsp. pneumoniae MGH 78578]
VFG049083(gb|WP_015958693)	1884	38.889	180	109	1	1	179	1	180	1.79e-35	123	(rfbC) dTDP-4-dehydrorhamnose 3,5-epimerase [LPS (VF0561) - Immune modulation (VFC0258)] [Klebsiella pneumoniae subsp. pneumoniae MGH 78578]
VFG048837(gb|YP_005227858)	1886	48.256	344	147	7	1	319	1	338	2.73e-103	306	(KPHS_35580) dTDP-D-glucose 4,6-dehydratase [Capsule (VF0560) - Immune modulation (VFC0258)] [Klebsiella pneumoniae subsp. pneumoniae HS11286]
VFG048815(gb|YP_005227856)	1887	37.282	287	163	7	3	273	2	287	7.67e-43	148	(KPHS_35560) dTDP-4-dehydrorhamnose reductase [Capsule (VF0560) - Immune modulation (VFC0258)] [Klebsiella pneumoniae subsp. pneumoniae HS11286]
VFG006084(gb|WP_002948020)	1888	28.571	196	125	3	18	205	1	189	5.18e-19	84.3	(STU_RS16245) ABC transporter permease [Capsule (VF0144) - Immune modulation (VFC0258)] [Streptococcus thermophilus LMG 18311]
VFG012509(gb|WP_001111200)	1889	53.488	43	20	0	50	92	358	400	1.21e-07	52	(iroC) ATP binding cassette transporter [Salmochelin siderophore (VF0230) - Nutritional/Metabolic factor (VFC0272)] [Escherichia coli CFT073]
VFG012510(gb|WP_001298170)	1889	53.488	43	20	0	50	92	358	400	1.18e-07	52	(iroC) ATP binding cassette transporter [Salmochelin siderophore (VF0230) - Nutritional/Metabolic factor (VFC0272)] [Escherichia coli 536]
VFG012971(gb|WP_011378643)	1889	53.488	43	20	0	50	92	358	400	1.27e-07	52	(iroB) salmochelin/enterobactin export ABC transporter IroC [Salmochelin synthesis and transport (VF0983) - Nutritional/Metabolic factor (VFC0272)] [Shigella dysenteriae Sd197]
VFG011510(gb|WP_002964609)	1890	33.908	174	98	8	201	366	157	321	3.07e-07	52	(lpsB/lpcC) Lipopolysaccharide core biosynthesis mannosyltransferase LpcC [LPS (VF0367) - Immune modulation (VFC0258)] [Brucella melitensis bv. 1 str. 16M]
VFG017870(gb|WP_011988518)	1892	28.44	218	134	8	2	211	4	207	6.44e-07	48.1	(YPSIP31758_RS00990) ParA family protein [Icm/dot type IVB locus (VF1026) - Effector delivery system (VFC0086)] [Yersinia pseudotuberculosis IP 31758]
VFG026269(gb|WP_085966437)	1901	34.959	123	70	5	203	318	207	326	9.02e-11	62.8	(wcbB) capsular polysaccharide glycosyltransferase biosynthesis protein [Capsule I (VF0436) - Immune modulation (VFC0258)] [Burkholderia cenocepacia MC0-3]
VFG012509(gb|WP_001111200)	1902	55.814	43	19	0	50	92	358	400	3.94e-08	53.5	(iroC) ATP binding cassette transporter [Salmochelin siderophore (VF0230) - Nutritional/Metabolic factor (VFC0272)] [Escherichia coli CFT073]
VFG012510(gb|WP_001298170)	1902	55.814	43	19	0	50	92	358	400	3.94e-08	53.5	(iroC) ATP binding cassette transporter [Salmochelin siderophore (VF0230) - Nutritional/Metabolic factor (VFC0272)] [Escherichia coli 536]
VFG012971(gb|WP_011378643)	1902	55.814	43	19	0	50	92	358	400	4.01e-08	53.5	(iroB) salmochelin/enterobactin export ABC transporter IroC [Salmochelin synthesis and transport (VF0983) - Nutritional/Metabolic factor (VFC0272)] [Shigella dysenteriae Sd197]
VFG006084(gb|WP_002948020)	1903	27.919	197	127	3	49	237	1	190	2.33e-18	83.2	(STU_RS16245) ABC transporter permease [Capsule (VF0144) - Immune modulation (VFC0258)] [Streptococcus thermophilus LMG 18311]
VFG006089(gb|WP_011681446)	1904	37.762	286	164	8	4	280	2	282	2.72e-49	164	(rfbD) dTDP-4-dehydrorhamnose reductase [Capsule (VF0144) - Immune modulation (VFC0258)] [Streptococcus thermophilus LMD-9]
VFG048837(gb|YP_005227858)	1905	47.965	344	148	7	1	319	1	338	4.14e-102	303	(KPHS_35580) dTDP-D-glucose 4,6-dehydratase [Capsule (VF0560) - Immune modulation (VFC0258)] [Klebsiella pneumoniae subsp. pneumoniae HS11286]
VFG007663(gb|WP_011149276)	1907	38.251	183	106	5	1	179	1	180	5.57e-36	124	(rmlC) dTDP-4-dehydrorhamnose 3,5-epimerase [Capsular polysaccharide (VF0624) - Immune modulation (VFC0258)] [Vibrio vulnificus YJ016]
VFG029496(gb|WP_011777879)	1908	67.368	285	93	0	1	285	1	285	2.29e-137	389	(rmlA) glucose-1-phosphate thymidylyltransferase RfbA [GPL locus (VF0841) - Immune modulation (VFC0258)] [Mycobacterium vanbaalenii PYR-1]
VFG018002(gb|WP_002866149)	1909	33.036	112	70	3	114	223	130	238	2.72e-10	60.5	(rfbB) dTDP-glucose 4,6-dehydratase [LOS (VF0326) - Immune modulation (VFC0258)] [Campylobacter jejuni subsp. jejuni 81116]
VFG046898(gb|WP_003016999)	1910	26.837	313	215	8	20	329	12	313	5.31e-21	91.7	(flmF2) glycosyl transferase family protein [LPS (VF0542) - Immune modulation (VFC0258)] [Francisella tularensis subsp. holarctica FTNF002-00]
VFG046901(gb|WP_012429782)	1910	26.837	313	215	8	20	329	12	313	3.73e-21	92.4	(flmF2) glycosyl transferase family protein [LPS (VF0542) - Immune modulation (VFC0258)] [Francisella tularensis subsp. mediasiatica FSC147]
VFG046903(gb|WP_003020229)	1910	26.837	313	215	8	20	329	12	313	8.36e-21	91.3	(flmF2) glycosyl transferase family protein [LPS (VF0542) - Immune modulation (VFC0258)] [Francisella tularensis subsp. tularensis SCHU S4]
VFG006043(gb|WP_011837192)	1911	41.935	93	51	2	60	150	2	93	4.89e-12	65.9	(SSA_RS07430) glycosyltransferase family 2 protein [Capsule (VF0144) - Immune modulation (VFC0258)] [Streptococcus sanguinis SK36]
VFG015949(gb|WP_011335682)	1958	29.752	121	81	2	973	1089	519	639	8.58e-06	50.1	(PFL01_RS22405) RHS repeat-associated core domain-containing protein [TccC-type insecticidal toxins (VF0921) - Exotoxin (VFC0235)] [Pseudomonas fluorescens Pf0-1]
VFG000331(gb|WP_005693548)	1961	37.916	451	259	11	15	456	9	447	1.79e-74	244	(rfaE) ADP-heptose synthase [LOS (VF0044) - Immune modulation (VFC0258)] [Haemophilus influenzae Rd KW20]
VFG013431(gb|WP_005656815)	1961	37.916	451	259	11	15	456	9	447	3.84e-75	246	(rfaE) ADP-heptose synthase [LOS (VF0044) - Immune modulation (VFC0258)] [Haemophilus influenzae 86-028NP]
VFG013433(gb|WP_011962021)	1961	37.916	451	259	11	15	456	9	447	4.89e-75	246	(rfaE) ADP-heptose synthase [LOS (VF0044) - Immune modulation (VFC0258)] [Haemophilus influenzae PittGG]
VFG021880(gb|WP_003898495)	1975	29.87	385	227	17	109	471	30	393	6.69e-15	76.3	(espI) MinD/ParA family protein [ESX-1 (VF0315) - Effector delivery system (VFC0086)] [Mycobacterium bovis BCG str. Pasteur 1173P2]
VFG017870(gb|WP_011988518)	2009	30.481	187	119	7	7	191	9	186	1.27e-07	50.1	(YPSIP31758_RS00990) ParA family protein [Icm/dot type IVB locus (VF1026) - Effector delivery system (VFC0086)] [Yersinia pseudotuberculosis IP 31758]
VFG042333(gb|WP_012368325)	2014	35.484	62	40	0	554	615	339	400	8.61e-06	50.1	(pta) autotransporter Pta [Proteus toxic agglutinin (Pta) (VF1291) - Effector delivery system (VFC0086)] [Proteus mirabilis HI4320]
VFG030400(gb|WP_081465621)	2023	36.944	517	301	10	21	527	1	502	9.2e-86	274	(fadD13) long-chain fatty acid--CoA ligase [MymA operon (VF0840) - Immune modulation (VFC0258)] [Mycobacterium sp. JDM601]
VFG026269(gb|WP_085966437)	2031	35.772	123	69	5	203	318	207	326	3.44e-11	63.9	(wcbB) capsular polysaccharide glycosyltransferase biosynthesis protein [Capsule I (VF0436) - Immune modulation (VFC0258)] [Burkholderia cenocepacia MC0-3]
VFG012509(gb|WP_001111200)	2032	53.488	43	20	0	50	92	358	400	1.18e-07	52	(iroC) ATP binding cassette transporter [Salmochelin siderophore (VF0230) - Nutritional/Metabolic factor (VFC0272)] [Escherichia coli CFT073]
VFG012510(gb|WP_001298170)	2032	53.488	43	20	0	50	92	358	400	1.17e-07	52.4	(iroC) ATP binding cassette transporter [Salmochelin siderophore (VF0230) - Nutritional/Metabolic factor (VFC0272)] [Escherichia coli 536]
VFG012971(gb|WP_011378643)	2032	53.488	43	20	0	50	92	358	400	1.26e-07	52	(iroB) salmochelin/enterobactin export ABC transporter IroC [Salmochelin synthesis and transport (VF0983) - Nutritional/Metabolic factor (VFC0272)] [Shigella dysenteriae Sd197]
VFG049087(gb|WP_004138730)	2033	29.255	188	126	3	22	205	3	187	1.62e-19	85.5	(A225_RS19000) ABC transporter permease [LPS (VF0561) - Immune modulation (VFC0258)] [Klebsiella oxytoca E718]
VFG018667(gb|WP_012000437)	2034	37.5	280	161	8	4	274	2	276	1.48e-46	157	(rfbD) dTDP-4-dehydrorhamnose reductase [Capsule (VF0144) - Immune modulation (VFC0258)] [Streptococcus gordonii str. Challis substr. CH1]
VFG048837(gb|YP_005227858)	2035	47.965	344	148	7	1	319	1	338	4.18e-102	303	(KPHS_35580) dTDP-D-glucose 4,6-dehydratase [Capsule (VF0560) - Immune modulation (VFC0258)] [Klebsiella pneumoniae subsp. pneumoniae HS11286]
VFG007663(gb|WP_011149276)	2037	39.205	176	100	5	1	172	8	180	1.35e-34	120	(rmlC) dTDP-4-dehydrorhamnose 3,5-epimerase [Capsular polysaccharide (VF0624) - Immune modulation (VFC0258)] [Vibrio vulnificus YJ016]
VFG029496(gb|WP_011777879)	2038	67.018	285	94	0	1	285	1	285	3.44e-137	389	(rmlA) glucose-1-phosphate thymidylyltransferase RfbA [GPL locus (VF0841) - Immune modulation (VFC0258)] [Mycobacterium vanbaalenii PYR-1]
VFG018002(gb|WP_002866149)	2039	33.036	112	70	3	47	156	130	238	1.07e-10	60.8	(rfbB) dTDP-glucose 4,6-dehydratase [LOS (VF0326) - Immune modulation (VFC0258)] [Campylobacter jejuni subsp. jejuni 81116]
VFG002244(gb|WP_011181141)	2046	30.151	199	121	6	3	186	2	197	6.6e-15	74.3	(bepC) Bartonella effector protein BepC [VirB/VirD4 T4SS secreted effectors (VF0682) - Effector delivery system (VFC0086)] [Bartonella henselae str. Houston-1]
VFG051987(gb|WP_010954874.1)	2070	25.773	388	208	17	388	724	631	989	3.87e-14	77.8
VFG026269(gb|WP_085966437)	2122	34.959	123	70	5	218	333	207	326	9.61e-11	62.8	(wcbB) capsular polysaccharide glycosyltransferase biosynthesis protein [Capsule I (VF0436) - Immune modulation (VFC0258)] [Burkholderia cenocepacia MC0-3]
VFG012509(gb|WP_001111200)	2123	53.488	43	20	0	50	92	358	400	1.9e-07	51.6	(iroC) ATP binding cassette transporter [Salmochelin siderophore (VF0230) - Nutritional/Metabolic factor (VFC0272)] [Escherichia coli CFT073]
VFG012510(gb|WP_001298170)	2123	53.488	43	20	0	50	92	358	400	1.88e-07	51.6	(iroC) ATP binding cassette transporter [Salmochelin siderophore (VF0230) - Nutritional/Metabolic factor (VFC0272)] [Escherichia coli 536]
VFG012971(gb|WP_011378643)	2123	53.488	43	20	0	50	92	358	400	1.92e-07	51.6	(iroB) salmochelin/enterobactin export ABC transporter IroC [Salmochelin synthesis and transport (VF0983) - Nutritional/Metabolic factor (VFC0272)] [Shigella dysenteriae Sd197]
VFG049087(gb|WP_004138730)	2124	29.255	188	126	3	22	205	3	187	1.07e-19	85.9	(A225_RS19000) ABC transporter permease [LPS (VF0561) - Immune modulation (VFC0258)] [Klebsiella oxytoca E718]
VFG018667(gb|WP_012000437)	2125	37.857	280	160	8	4	274	2	276	5.19e-47	158	(rfbD) dTDP-4-dehydrorhamnose reductase [Capsule (VF0144) - Immune modulation (VFC0258)] [Streptococcus gordonii str. Challis substr. CH1]
VFG048837(gb|YP_005227858)	2126	48.547	344	146	7	1	319	1	338	2.01e-103	307	(KPHS_35580) dTDP-D-glucose 4,6-dehydratase [Capsule (VF0560) - Immune modulation (VFC0258)] [Klebsiella pneumoniae subsp. pneumoniae HS11286]
VFG048804(gb|YP_005227855)	2128	38.889	180	109	1	1	179	1	180	4.27e-36	124	(KPHS_35550) dTDP-4-dehydrorhamnose 3,5-epimerase [Capsule (VF0560) - Immune modulation (VFC0258)] [Klebsiella pneumoniae subsp. pneumoniae HS11286]
VFG048807(gb|WP_015958697)	2128	38.889	180	109	1	1	179	1	180	3.02e-36	125	(rfbC) dTDP-4-dehydrorhamnose 3,5-epimerase [Capsule (VF0560) - Immune modulation (VFC0258)] [Klebsiella pneumoniae subsp. pneumoniae MGH 78578]
VFG049083(gb|WP_015958693)	2128	38.889	180	109	1	1	179	1	180	6.65e-36	124	(rfbC) dTDP-4-dehydrorhamnose 3,5-epimerase [LPS (VF0561) - Immune modulation (VFC0258)] [Klebsiella pneumoniae subsp. pneumoniae MGH 78578]
VFG029496(gb|WP_011777879)	2129	67.719	285	92	0	1	285	1	285	1.83e-138	392	(rmlA) glucose-1-phosphate thymidylyltransferase RfbA [GPL locus (VF0841) - Immune modulation (VFC0258)] [Mycobacterium vanbaalenii PYR-1]
VFG006043(gb|WP_011837192)	2130	43.956	91	48	2	2	90	4	93	6.13e-13	67.8	(SSA_RS07430) glycosyltransferase family 2 protein [Capsule (VF0144) - Immune modulation (VFC0258)] [Streptococcus sanguinis SK36]
VFG026269(gb|WP_085966437)	2131	35.772	123	69	5	218	333	207	326	4.27e-11	63.9	(wcbB) capsular polysaccharide glycosyltransferase biosynthesis protein [Capsule I (VF0436) - Immune modulation (VFC0258)] [Burkholderia cenocepacia MC0-3]
VFG012509(gb|WP_001111200)	2132	53.488	43	20	0	50	92	358	400	1.18e-07	52	(iroC) ATP binding cassette transporter [Salmochelin siderophore (VF0230) - Nutritional/Metabolic factor (VFC0272)] [Escherichia coli CFT073]
VFG012510(gb|WP_001298170)	2132	53.488	43	20	0	50	92	358	400	1.17e-07	52.4	(iroC) ATP binding cassette transporter [Salmochelin siderophore (VF0230) - Nutritional/Metabolic factor (VFC0272)] [Escherichia coli 536]
VFG012971(gb|WP_011378643)	2132	53.488	43	20	0	50	92	358	400	1.26e-07	52	(iroB) salmochelin/enterobactin export ABC transporter IroC [Salmochelin synthesis and transport (VF0983) - Nutritional/Metabolic factor (VFC0272)] [Shigella dysenteriae Sd197]
VFG049087(gb|WP_004138730)	2133	29.255	188	126	3	25	208	3	187	1.82e-19	85.5	(A225_RS19000) ABC transporter permease [LPS (VF0561) - Immune modulation (VFC0258)] [Klebsiella oxytoca E718]
VFG018667(gb|WP_012000437)	2134	37.5	280	161	8	4	274	2	276	1.2e-46	157	(rfbD) dTDP-4-dehydrorhamnose reductase [Capsule (VF0144) - Immune modulation (VFC0258)] [Streptococcus gordonii str. Challis substr. CH1]
VFG048837(gb|YP_005227858)	2135	47.674	344	149	7	1	319	1	338	1.43e-101	302	(KPHS_35580) dTDP-D-glucose 4,6-dehydratase [Capsule (VF0560) - Immune modulation (VFC0258)] [Klebsiella pneumoniae subsp. pneumoniae HS11286]
VFG007663(gb|WP_011149276)	2137	38.251	183	106	5	1	179	1	180	5.57e-36	124	(rmlC) dTDP-4-dehydrorhamnose 3,5-epimerase [Capsular polysaccharide (VF0624) - Immune modulation (VFC0258)] [Vibrio vulnificus YJ016]
VFG029496(gb|WP_011777879)	2138	67.018	285	94	0	1	285	1	285	3.44e-137	389	(rmlA) glucose-1-phosphate thymidylyltransferase RfbA [GPL locus (VF0841) - Immune modulation (VFC0258)] [Mycobacterium vanbaalenii PYR-1]
VFG018002(gb|WP_002866149)	2139	33.036	112	70	3	114	223	130	238	2.72e-10	60.5	(rfbB) dTDP-glucose 4,6-dehydratase [LOS (VF0326) - Immune modulation (VFC0258)] [Campylobacter jejuni subsp. jejuni 81116]
VFG046898(gb|WP_003016999)	2140	26.837	313	215	8	20	329	12	313	5.31e-21	91.7	(flmF2) glycosyl transferase family protein [LPS (VF0542) - Immune modulation (VFC0258)] [Francisella tularensis subsp. holarctica FTNF002-00]
VFG046901(gb|WP_012429782)	2140	26.837	313	215	8	20	329	12	313	3.73e-21	92.4	(flmF2) glycosyl transferase family protein [LPS (VF0542) - Immune modulation (VFC0258)] [Francisella tularensis subsp. mediasiatica FSC147]
VFG046903(gb|WP_003020229)	2140	26.837	313	215	8	20	329	12	313	8.36e-21	91.3	(flmF2) glycosyl transferase family protein [LPS (VF0542) - Immune modulation (VFC0258)] [Francisella tularensis subsp. tularensis SCHU S4]
VFG006043(gb|WP_011837192)	2141	41.935	93	51	2	60	150	2	93	5.08e-12	65.9	(SSA_RS07430) glycosyltransferase family 2 protein [Capsule (VF0144) - Immune modulation (VFC0258)] [Streptococcus sanguinis SK36]
VFG015262(gb|WP_005763926)	2162	35.78	109	65	2	92	195	257	365	3.95e-14	71.6	(hrpW1) pectate lyase [Harpins, pilus-associated proteins and other candidate TTSS helpers (VF0910) - Effector delivery system (VFC0086)] [Pseudomonas syringae pv. tomato str. DC3000]
VFG026304(gb|WP_012327954)	2170	34.426	183	107	5	215	391	255	430	1.12e-16	81.3	(BCENMC03_RS03775) glycosyltransferase family 4 protein [Capsule I (VF0436) - Immune modulation (VFC0258)] [Burkholderia cenocepacia MC0-3]
VFG012509(gb|WP_001111200)	2171	55.814	43	19	0	50	92	358	400	3.98e-08	53.5	(iroC) ATP binding cassette transporter [Salmochelin siderophore (VF0230) - Nutritional/Metabolic factor (VFC0272)] [Escherichia coli CFT073]
VFG012510(gb|WP_001298170)	2171	55.814	43	19	0	50	92	358	400	4.09e-08	53.5	(iroC) ATP binding cassette transporter [Salmochelin siderophore (VF0230) - Nutritional/Metabolic factor (VFC0272)] [Escherichia coli 536]
VFG012971(gb|WP_011378643)	2171	55.814	43	19	0	50	92	358	400	4.13e-08	53.5	(iroB) salmochelin/enterobactin export ABC transporter IroC [Salmochelin synthesis and transport (VF0983) - Nutritional/Metabolic factor (VFC0272)] [Shigella dysenteriae Sd197]
VFG049087(gb|WP_004138730)	2172	29.255	188	126	3	25	208	3	187	1.14e-19	85.9	(A225_RS19000) ABC transporter permease [LPS (VF0561) - Immune modulation (VFC0258)] [Klebsiella oxytoca E718]
VFG018667(gb|WP_012000437)	2173	37.5	280	161	8	4	274	2	276	3.21e-47	159	(rfbD) dTDP-4-dehydrorhamnose reductase [Capsule (VF0144) - Immune modulation (VFC0258)] [Streptococcus gordonii str. Challis substr. CH1]
VFG048837(gb|YP_005227858)	2174	48.547	344	146	7	1	319	1	338	6.35e-104	308	(KPHS_35580) dTDP-D-glucose 4,6-dehydratase [Capsule (VF0560) - Immune modulation (VFC0258)] [Klebsiella pneumoniae subsp. pneumoniae HS11286]
VFG007663(gb|WP_011149276)	2176	39.773	176	99	5	1	172	8	180	1.01e-35	123	(rmlC) dTDP-4-dehydrorhamnose 3,5-epimerase [Capsular polysaccharide (VF0624) - Immune modulation (VFC0258)] [Vibrio vulnificus YJ016]
VFG029496(gb|WP_011777879)	2177	68.182	286	91	0	1	286	1	286	1.84e-139	394	(rmlA) glucose-1-phosphate thymidylyltransferase RfbA [GPL locus (VF0841) - Immune modulation (VFC0258)] [Mycobacterium vanbaalenii PYR-1]
VFG018002(gb|WP_002866149)	2178	33.929	112	69	3	114	223	130	238	1.45e-11	64.3	(rfbB) dTDP-glucose 4,6-dehydratase [LOS (VF0326) - Immune modulation (VFC0258)] [Campylobacter jejuni subsp. jejuni 81116]
VFG046901(gb|WP_012429782)	2179	26.398	322	205	10	20	329	12	313	1.5e-19	87.8	(flmF2) glycosyl transferase family protein [LPS (VF0542) - Immune modulation (VFC0258)] [Francisella tularensis subsp. mediasiatica FSC147]
VFG006043(gb|WP_011837192)	2180	41.935	93	51	2	45	135	2	93	9.57e-13	67.8	(SSA_RS07430) glycosyltransferase family 2 protein [Capsule (VF0144) - Immune modulation (VFC0258)] [Streptococcus sanguinis SK36]
VFG006043(gb|WP_011837192)	2181	41.935	93	51	2	45	135	2	93	9.57e-13	67.8	(SSA_RS07430) glycosyltransferase family 2 protein [Capsule (VF0144) - Immune modulation (VFC0258)] [Streptococcus sanguinis SK36]
VFG046901(gb|WP_012429782)	2182	26.398	322	205	10	20	329	12	313	1.5e-19	87.8	(flmF2) glycosyl transferase family protein [LPS (VF0542) - Immune modulation (VFC0258)] [Francisella tularensis subsp. mediasiatica FSC147]
VFG018002(gb|WP_002866149)	2183	33.929	112	69	3	114	223	130	238	1.45e-11	64.3	(rfbB) dTDP-glucose 4,6-dehydratase [LOS (VF0326) - Immune modulation (VFC0258)] [Campylobacter jejuni subsp. jejuni 81116]
VFG029496(gb|WP_011777879)	2184	68.182	286	91	0	1	286	1	286	1.84e-139	394	(rmlA) glucose-1-phosphate thymidylyltransferase RfbA [GPL locus (VF0841) - Immune modulation (VFC0258)] [Mycobacterium vanbaalenii PYR-1]
VFG007663(gb|WP_011149276)	2185	39.773	176	99	5	1	172	8	180	1.01e-35	123	(rmlC) dTDP-4-dehydrorhamnose 3,5-epimerase [Capsular polysaccharide (VF0624) - Immune modulation (VFC0258)] [Vibrio vulnificus YJ016]
VFG048837(gb|YP_005227858)	2187	48.547	344	146	7	1	319	1	338	6.35e-104	308	(KPHS_35580) dTDP-D-glucose 4,6-dehydratase [Capsule (VF0560) - Immune modulation (VFC0258)] [Klebsiella pneumoniae subsp. pneumoniae HS11286]
VFG018667(gb|WP_012000437)	2188	37.5	280	161	8	4	274	2	276	3.21e-47	159	(rfbD) dTDP-4-dehydrorhamnose reductase [Capsule (VF0144) - Immune modulation (VFC0258)] [Streptococcus gordonii str. Challis substr. CH1]
VFG049087(gb|WP_004138730)	2189	29.255	188	126	3	25	208	3	187	1.14e-19	85.9	(A225_RS19000) ABC transporter permease [LPS (VF0561) - Immune modulation (VFC0258)] [Klebsiella oxytoca E718]
VFG012509(gb|WP_001111200)	2190	55.814	43	19	0	50	92	358	400	3.98e-08	53.5	(iroC) ATP binding cassette transporter [Salmochelin siderophore (VF0230) - Nutritional/Metabolic factor (VFC0272)] [Escherichia coli CFT073]
VFG012510(gb|WP_001298170)	2190	55.814	43	19	0	50	92	358	400	4.09e-08	53.5	(iroC) ATP binding cassette transporter [Salmochelin siderophore (VF0230) - Nutritional/Metabolic factor (VFC0272)] [Escherichia coli 536]
VFG012971(gb|WP_011378643)	2190	55.814	43	19	0	50	92	358	400	4.13e-08	53.5	(iroB) salmochelin/enterobactin export ABC transporter IroC [Salmochelin synthesis and transport (VF0983) - Nutritional/Metabolic factor (VFC0272)] [Shigella dysenteriae Sd197]
VFG026304(gb|WP_012327954)	2191	34.426	183	107	5	215	391	255	430	1.12e-16	81.3	(BCENMC03_RS03775) glycosyltransferase family 4 protein [Capsule I (VF0436) - Immune modulation (VFC0258)] [Burkholderia cenocepacia MC0-3]
VFG015262(gb|WP_005763926)	2214	35.78	109	65	2	92	195	257	365	2.46e-15	75.5	(hrpW1) pectate lyase [Harpins, pilus-associated proteins and other candidate TTSS helpers (VF0910) - Effector delivery system (VFC0086)] [Pseudomonas syringae pv. tomato str. DC3000]
VFG002230(gb|WP_002963675)	2242	32.11	109	74	0	62	170	59	167	1.41e-12	64.3	(wbkC) GDP-mannose 4,6-dehydratase / GDP-4-amino-4,6-dideoxy-D-mannose formyltransferase [LPS (VF0367) - Immune modulation (VFC0258)] [Brucella melitensis bv. 1 str. 16M]
VFG011503(gb|WP_006189959)	2242	32.11	109	74	0	62	170	59	167	1.5e-12	64.3	(wbkC) GDP-mannose 4,6-dehydratase / GDP-4-amino-4,6-dideoxy-D-mannose formyltransferase [LPS (VF0367) - Immune modulation (VFC0258)] [Brucella suis 1330]
VFG019226(gb|WP_006072301)	2242	32.11	109	74	0	62	170	59	167	1.34e-12	64.3	(wbkC) GDP-mannose 4,6-dehydratase / GDP-4-amino-4,6-dideoxy-D-mannose formyltransferase [LPS (VF0367) - Immune modulation (VFC0258)] [Brucella suis ATCC 23445]
VFG047735(gb|WP_014714142)	2257	27.805	205	128	7	9	206	197	388	8.22e-13	70.1	(carA) carbamoyl phosphate synthase small subunit [Pyrimidine biosynthesis (VF0558) - Nutritional/Metabolic factor (VFC0272)] [Francisella noatunensis subsp. orientalis str. Toba 04]
VFG030111(gb|WP_003874576)	2261	35.714	252	156	4	1	251	124	370	1.44e-28	114	(kefB) cation:proton antiporter [Potassium/proton antiporter (VF0838) - Immune modulation (VFC0258)] [Mycobacterium avium subsp. paratuberculosis K-10]
VFG030112(gb|WP_009978726)	2261	35.714	252	156	4	1	251	124	370	2.62e-28	114	(kefB) cation:proton antiporter [Potassium/proton antiporter (VF0838) - Immune modulation (VFC0258)] [Mycobacterium avium 104]
VFG006043(gb|WP_011837192)	2266	43.011	93	50	2	4	94	2	93	1.59e-13	69.3	(SSA_RS07430) glycosyltransferase family 2 protein [Capsule (VF0144) - Immune modulation (VFC0258)] [Streptococcus sanguinis SK36]
VFG046898(gb|WP_003016999)	2267	26.518	313	216	8	20	329	12	313	2.01e-20	90.1	(flmF2) glycosyl transferase family protein [LPS (VF0542) - Immune modulation (VFC0258)] [Francisella tularensis subsp. holarctica FTNF002-00]
VFG046901(gb|WP_012429782)	2267	26.518	313	216	8	20	329	12	313	1.07e-20	90.9	(flmF2) glycosyl transferase family protein [LPS (VF0542) - Immune modulation (VFC0258)] [Francisella tularensis subsp. mediasiatica FSC147]
VFG046903(gb|WP_003020229)	2267	26.518	313	216	8	20	329	12	313	2.59e-20	89.7	(flmF2) glycosyl transferase family protein [LPS (VF0542) - Immune modulation (VFC0258)] [Francisella tularensis subsp. tularensis SCHU S4]
VFG013372(gb|WP_010944658)	2268	33.945	109	67	2	114	220	127	232	1.73e-07	52	(rffG) dTDP-glucose 46-dehydratase [LOS (VF0044) - Immune modulation (VFC0258)] [Haemophilus ducreyi 35000HP]
VFG029496(gb|WP_011777879)	2269	68.07	285	91	0	1	285	1	285	1.33e-138	392	(rmlA) glucose-1-phosphate thymidylyltransferase RfbA [GPL locus (VF0841) - Immune modulation (VFC0258)] [Mycobacterium vanbaalenii PYR-1]
VFG048804(gb|YP_005227855)	2270	38.889	180	109	1	1	179	1	180	9.66e-35	121	(KPHS_35550) dTDP-4-dehydrorhamnose 3,5-epimerase [Capsule (VF0560) - Immune modulation (VFC0258)] [Klebsiella pneumoniae subsp. pneumoniae HS11286]
VFG048807(gb|WP_015958697)	2270	38.889	180	109	1	1	179	1	180	7.79e-35	121	(rfbC) dTDP-4-dehydrorhamnose 3,5-epimerase [Capsule (VF0560) - Immune modulation (VFC0258)] [Klebsiella pneumoniae subsp. pneumoniae MGH 78578]
VFG049083(gb|WP_015958693)	2270	38.889	180	109	1	1	179	1	180	1.34e-34	120	(rfbC) dTDP-4-dehydrorhamnose 3,5-epimerase [LPS (VF0561) - Immune modulation (VFC0258)] [Klebsiella pneumoniae subsp. pneumoniae MGH 78578]
VFG048837(gb|YP_005227858)	2272	47.965	344	148	7	1	319	1	338	4.98e-102	303	(KPHS_35580) dTDP-D-glucose 4,6-dehydratase [Capsule (VF0560) - Immune modulation (VFC0258)] [Klebsiella pneumoniae subsp. pneumoniae HS11286]
VFG048840(gb|WP_015958698)	2272	47.965	344	148	7	1	319	1	338	3.62e-103	306	(rfbB) dTDP-glucose 4,6-dehydratase [Capsule (VF0560) - Immune modulation (VFC0258)] [Klebsiella pneumoniae subsp. pneumoniae MGH 78578]
VFG014133(gb|WP_012075037)	2273	38.281	128	69	6	45	163	60	186	2.81e-06	47.8	(PSPA7_RS09485) SDR family oxidoreductase [LPS (VF0085) - Immune modulation (VFC0258)] [Pseudomonas aeruginosa PA7]
VFG049048(gb|WP_020956642)	2274	28.636	220	138	6	21	231	5	214	3.52e-20	87.4	(N559_RS09090) O9 family O-antigen export ABC transporter permease subunit [LPS (VF0561) - Immune modulation (VFC0258)] [Klebsiella pneumoniae JM45]
VFG044147(gb|NP_461701)	2275	54.762	42	19	0	50	91	357	398	6.75e-07	50.1	(iroC) multidrug ABC transporter ATP-binding protein [Salmochelin (VF0972) - Nutritional/Metabolic factor (VFC0272)] [Salmonella enterica subsp. enterica serovar Typhimurium str. LT2]
VFG011510(gb|WP_002964609)	2276	34.483	174	97	8	186	351	157	321	1.58e-07	52.8	(lpsB/lpcC) Lipopolysaccharide core biosynthesis mannosyltransferase LpcC [LPS (VF0367) - Immune modulation (VFC0258)] [Brucella melitensis bv. 1 str. 16M]
VFG043441(gb|WP_002287386)	2280	41.732	127	66	4	325	449	400	520	3.62e-20	92.8	(EFMU0317_RS16950) C40 family peptidase [Fibronectin-binding protein (VF0747) - Adherence (VFC0001)] [Enterococcus faecium U0317]
VFG042906(gb|WP_012908549)	2281	33.858	127	79	4	295	420	164	286	4.81e-11	63.9	(ROD_RS25695) M23 family metallopeptidase [Colonization factor Citrobacter (CFC) type IV fimbriae (VF1209) - Adherence (VFC0001)] [Citrobacter rodentium ICC168]
VFG050222(gb|NP_219545)	2324	25.352	284	160	14	244	482	61	337	2.34e-07	54.3	(glgX) glycogen hydrolase [TTSS secreted effectors (VF0711) - Effector delivery system (VFC0086)] [Chlamydia trachomatis D/UW-3/CX]
VFG045682(gb|WP_002296531)	2337	43.478	115	60	2	206	315	140	254	2.46e-19	85.9	(cpsB/cdsA) phosphatidate cytidylyltransferase [Capsule (VF0361) - Immune modulation (VFC0258)] [Enterococcus faecium Aus0004]
VFG045683(gb|WP_002294135)	2337	43.478	115	60	2	206	315	140	254	2.46e-19	85.9	(cpsB/cdsA) phosphatidate cytidylyltransferase [Capsule (VF0361) - Immune modulation (VFC0258)] [Enterococcus faecium Aus0085]
VFG044370(gb|AAQ21378)	2342	27.41	332	210	9	29	351	35	344	4.96e-17	82.8	(qbsN) QbsN [Thioquinolobactin (VF0937) - Nutritional/Metabolic factor (VFC0272)] [Pseudomonas fluorescens ATCC 17400]
VFG030305(gb|WP_016343680)	2349	36.782	87	51	3	27	111	24	108	1.52e-08	55.5	(adhD) NDMA-dependent alcohol dehydrogenase [MymA operon (VF0840) - Immune modulation (VFC0258)] [Mycobacterium abscessus subsp. bolletii 50594]
VFG043441(gb|WP_002287386)	2357	41.732	127	66	4	325	449	400	520	3.93e-20	92.8	(EFMU0317_RS16950) C40 family peptidase [Fibronectin-binding protein (VF0747) - Adherence (VFC0001)] [Enterococcus faecium U0317]
VFG042906(gb|WP_012908549)	2358	33.858	127	79	4	295	420	164	286	4.6e-11	63.9	(ROD_RS25695) M23 family metallopeptidase [Colonization factor Citrobacter (CFC) type IV fimbriae (VF1209) - Adherence (VFC0001)] [Citrobacter rodentium ICC168]
VFG002230(gb|WP_002963675)	2384	32.11	109	74	0	62	170	59	167	1.41e-12	64.3	(wbkC) GDP-mannose 4,6-dehydratase / GDP-4-amino-4,6-dideoxy-D-mannose formyltransferase [LPS (VF0367) - Immune modulation (VFC0258)] [Brucella melitensis bv. 1 str. 16M]
VFG011503(gb|WP_006189959)	2384	32.11	109	74	0	62	170	59	167	1.5e-12	64.3	(wbkC) GDP-mannose 4,6-dehydratase / GDP-4-amino-4,6-dideoxy-D-mannose formyltransferase [LPS (VF0367) - Immune modulation (VFC0258)] [Brucella suis 1330]
VFG019226(gb|WP_006072301)	2384	32.11	109	74	0	62	170	59	167	1.34e-12	64.3	(wbkC) GDP-mannose 4,6-dehydratase / GDP-4-amino-4,6-dideoxy-D-mannose formyltransferase [LPS (VF0367) - Immune modulation (VFC0258)] [Brucella suis ATCC 23445]
VFG047735(gb|WP_014714142)	2399	27.805	205	128	7	9	206	197	388	8.22e-13	70.1	(carA) carbamoyl phosphate synthase small subunit [Pyrimidine biosynthesis (VF0558) - Nutritional/Metabolic factor (VFC0272)] [Francisella noatunensis subsp. orientalis str. Toba 04]
VFG030111(gb|WP_003874576)	2403	35.714	252	156	4	1	251	124	370	1.44e-28	114	(kefB) cation:proton antiporter [Potassium/proton antiporter (VF0838) - Immune modulation (VFC0258)] [Mycobacterium avium subsp. paratuberculosis K-10]
VFG030112(gb|WP_009978726)	2403	35.714	252	156	4	1	251	124	370	2.62e-28	114	(kefB) cation:proton antiporter [Potassium/proton antiporter (VF0838) - Immune modulation (VFC0258)] [Mycobacterium avium 104]
VFG002244(gb|WP_011181141)	2414	29.648	199	122	6	3	186	2	197	7.24e-15	74.3	(bepC) Bartonella effector protein BepC [VirB/VirD4 T4SS secreted effectors (VF0682) - Effector delivery system (VFC0086)] [Bartonella henselae str. Houston-1]
VFG017870(gb|WP_011988518)	2424	30.481	187	119	7	7	191	9	186	1.27e-07	50.1	(YPSIP31758_RS00990) ParA family protein [Icm/dot type IVB locus (VF1026) - Effector delivery system (VFC0086)] [Yersinia pseudotuberculosis IP 31758]
VFG042333(gb|WP_012368325)	2430	35.484	62	40	0	554	615	339	400	8.61e-06	50.1	(pta) autotransporter Pta [Proteus toxic agglutinin (Pta) (VF1291) - Effector delivery system (VFC0086)] [Proteus mirabilis HI4320]
VFG002244(gb|WP_011181141)	2440	29.648	199	122	6	3	186	2	197	7.24e-15	74.3	(bepC) Bartonella effector protein BepC [VirB/VirD4 T4SS secreted effectors (VF0682) - Effector delivery system (VFC0086)] [Bartonella henselae str. Houston-1]
VFG017870(gb|WP_011988518)	2450	30.481	187	119	7	7	191	9	186	1.27e-07	50.1	(YPSIP31758_RS00990) ParA family protein [Icm/dot type IVB locus (VF1026) - Effector delivery system (VFC0086)] [Yersinia pseudotuberculosis IP 31758]
VFG042333(gb|WP_012368325)	2456	35.484	62	40	0	554	615	339	400	8.61e-06	50.1	(pta) autotransporter Pta [Proteus toxic agglutinin (Pta) (VF1291) - Effector delivery system (VFC0086)] [Proteus mirabilis HI4320]
VFG002244(gb|WP_011181141)	2500	31.148	183	109	5	3	171	2	181	2.38e-16	76.3	(bepC) Bartonella effector protein BepC [VirB/VirD4 T4SS secreted effectors (VF0682) - Effector delivery system (VFC0086)] [Bartonella henselae str. Houston-1]
VFG011510(gb|WP_002964609)	2537	35.057	174	96	8	186	351	157	321	3.07e-08	54.7	(lpsB/lpcC) Lipopolysaccharide core biosynthesis mannosyltransferase LpcC [LPS (VF0367) - Immune modulation (VFC0258)] [Brucella melitensis bv. 1 str. 16M]
VFG044147(gb|NP_461701)	2538	54.762	42	19	0	50	91	357	398	6.75e-07	50.1	(iroC) multidrug ABC transporter ATP-binding protein [Salmochelin (VF0972) - Nutritional/Metabolic factor (VFC0272)] [Salmonella enterica subsp. enterica serovar Typhimurium str. LT2]
VFG049095(gb|WP_002912373)	2539	28.889	270	170	8	22	286	3	255	3.71e-23	95.5	(rfbA) O-antigen export ABC transporter permease RfbA [LPS (VF0561) - Immune modulation (VFC0258)] [Klebsiella pneumoniae subsp. pneumoniae NTUH-K2044]
VFG006081(gb|WP_014621820)	2540	37.063	286	166	8	4	280	2	282	6.06e-45	153	(rfbD) dTDP-4-dehydrorhamnose reductase [Capsule (VF0144) - Immune modulation (VFC0258)] [Streptococcus thermophilus CNRZ1066]
VFG006089(gb|WP_011681446)	2540	37.063	286	166	8	4	280	2	282	8.8e-45	152	(rfbD) dTDP-4-dehydrorhamnose reductase [Capsule (VF0144) - Immune modulation (VFC0258)] [Streptococcus thermophilus LMD-9]
VFG048837(gb|YP_005227858)	2541	48.256	344	147	7	1	319	1	338	1.31e-102	305	(KPHS_35580) dTDP-D-glucose 4,6-dehydratase [Capsule (VF0560) - Immune modulation (VFC0258)] [Klebsiella pneumoniae subsp. pneumoniae HS11286]
VFG007663(gb|WP_011149276)	2543	40.341	176	98	5	1	172	8	180	3.01e-36	124	(rmlC) dTDP-4-dehydrorhamnose 3,5-epimerase [Capsular polysaccharide (VF0624) - Immune modulation (VFC0258)] [Vibrio vulnificus YJ016]
VFG029496(gb|WP_011777879)	2544	66.783	286	95	0	1	286	1	286	1.39e-137	389	(rmlA) glucose-1-phosphate thymidylyltransferase RfbA [GPL locus (VF0841) - Immune modulation (VFC0258)] [Mycobacterium vanbaalenii PYR-1]
VFG013372(gb|WP_010944658)	2545	33.028	109	68	2	115	221	127	232	1.26e-07	52.4	(rffG) dTDP-glucose 46-dehydratase [LOS (VF0044) - Immune modulation (VFC0258)] [Haemophilus ducreyi 35000HP]
VFG046897(gb|WP_012279796)	2546	27.812	320	211	9	16	329	8	313	5.96e-23	97.4	(flmF2) glycosyl transferase family protein [LPS (VF0542) - Immune modulation (VFC0258)] [Francisella philomiragia subsp. philomiragia ATCC 25017]
VFG023862(gb|WP_014942402)	2547	42.857	98	55	1	2	98	3	100	2.56e-14	70.9	(MIP_RS15245) glycosyltransferase [PDIM (VF0309) - Immune modulation (VFC0258)] [Mycobacterium indicus pranii MTCC 9506]
VFG006043(gb|WP_011837192)	2548	41.935	93	51	2	60	150	2	93	5.08e-12	65.9	(SSA_RS07430) glycosyltransferase family 2 protein [Capsule (VF0144) - Immune modulation (VFC0258)] [Streptococcus sanguinis SK36]
VFG046898(gb|WP_003016999)	2549	26.837	313	215	8	20	329	12	313	5.31e-21	91.7	(flmF2) glycosyl transferase family protein [LPS (VF0542) - Immune modulation (VFC0258)] [Francisella tularensis subsp. holarctica FTNF002-00]
VFG046901(gb|WP_012429782)	2549	26.837	313	215	8	20	329	12	313	3.73e-21	92.4	(flmF2) glycosyl transferase family protein [LPS (VF0542) - Immune modulation (VFC0258)] [Francisella tularensis subsp. mediasiatica FSC147]
VFG046903(gb|WP_003020229)	2549	26.837	313	215	8	20	329	12	313	8.36e-21	91.3	(flmF2) glycosyl transferase family protein [LPS (VF0542) - Immune modulation (VFC0258)] [Francisella tularensis subsp. tularensis SCHU S4]
VFG018002(gb|WP_002866149)	2550	33.036	112	70	3	114	223	130	238	2.72e-10	60.5	(rfbB) dTDP-glucose 4,6-dehydratase [LOS (VF0326) - Immune modulation (VFC0258)] [Campylobacter jejuni subsp. jejuni 81116]
VFG029496(gb|WP_011777879)	2551	67.018	285	94	0	1	285	1	285	3.44e-137	389	(rmlA) glucose-1-phosphate thymidylyltransferase RfbA [GPL locus (VF0841) - Immune modulation (VFC0258)] [Mycobacterium vanbaalenii PYR-1]
VFG007663(gb|WP_011149276)	2552	38.251	183	106	5	1	179	1	180	9.97e-36	124	(rmlC) dTDP-4-dehydrorhamnose 3,5-epimerase [Capsular polysaccharide (VF0624) - Immune modulation (VFC0258)] [Vibrio vulnificus YJ016]
VFG048837(gb|YP_005227858)	2554	47.965	344	148	7	1	319	1	338	4.18e-102	303	(KPHS_35580) dTDP-D-glucose 4,6-dehydratase [Capsule (VF0560) - Immune modulation (VFC0258)] [Klebsiella pneumoniae subsp. pneumoniae HS11286]
VFG018667(gb|WP_012000437)	2555	37.5	280	161	8	4	274	2	276	1.48e-46	157	(rfbD) dTDP-4-dehydrorhamnose reductase [Capsule (VF0144) - Immune modulation (VFC0258)] [Streptococcus gordonii str. Challis substr. CH1]
VFG049087(gb|WP_004138730)	2556	29.255	188	126	3	22	205	3	187	1.62e-19	85.5	(A225_RS19000) ABC transporter permease [LPS (VF0561) - Immune modulation (VFC0258)] [Klebsiella oxytoca E718]
VFG012509(gb|WP_001111200)	2557	53.488	43	20	0	50	92	358	400	1.18e-07	52	(iroC) ATP binding cassette transporter [Salmochelin siderophore (VF0230) - Nutritional/Metabolic factor (VFC0272)] [Escherichia coli CFT073]
VFG012510(gb|WP_001298170)	2557	53.488	43	20	0	50	92	358	400	1.17e-07	52.4	(iroC) ATP binding cassette transporter [Salmochelin siderophore (VF0230) - Nutritional/Metabolic factor (VFC0272)] [Escherichia coli 536]
VFG012971(gb|WP_011378643)	2557	53.488	43	20	0	50	92	358	400	1.26e-07	52	(iroB) salmochelin/enterobactin export ABC transporter IroC [Salmochelin synthesis and transport (VF0983) - Nutritional/Metabolic factor (VFC0272)] [Shigella dysenteriae Sd197]
VFG026269(gb|WP_085966437)	2558	35.772	123	69	5	218	333	207	326	3.73e-11	63.9	(wcbB) capsular polysaccharide glycosyltransferase biosynthesis protein [Capsule I (VF0436) - Immune modulation (VFC0258)] [Burkholderia cenocepacia MC0-3]
VFG050275(gb|WP_000098186)	2567	66.667	33	11	0	7	39	133	165	1.86e-07	44.3	(vpsC) exopolysaccharide biosynthesis acetyltransferase VpsC [VPS (VF0615) - Biofilm (VFC0271)] [Vibrio cholerae O1 biovar El Tor str. N16961]
VFG049118(gb|WP_012737529)	2603	28.962	183	119	4	4	182	13	188	1.7e-15	73.2	(allR) DNA-binding transcriptional repressor AllR [Allantion utilization (VF0572) - Nutritional/Metabolic factor (VFC0272)] [Klebsiella pneumoniae subsp. pneumoniae NTUH-K2044]
VFG026269(gb|WP_085966437)	2605	34.959	123	70	5	203	318	207	326	8.94e-11	62.8	(wcbB) capsular polysaccharide glycosyltransferase biosynthesis protein [Capsule I (VF0436) - Immune modulation (VFC0258)] [Burkholderia cenocepacia MC0-3]
VFG012509(gb|WP_001111200)	2606	53.488	43	20	0	50	92	358	400	1.18e-07	52	(iroC) ATP binding cassette transporter [Salmochelin siderophore (VF0230) - Nutritional/Metabolic factor (VFC0272)] [Escherichia coli CFT073]
VFG012510(gb|WP_001298170)	2606	53.488	43	20	0	50	92	358	400	1.17e-07	52.4	(iroC) ATP binding cassette transporter [Salmochelin siderophore (VF0230) - Nutritional/Metabolic factor (VFC0272)] [Escherichia coli 536]
VFG012971(gb|WP_011378643)	2606	53.488	43	20	0	50	92	358	400	1.26e-07	52	(iroB) salmochelin/enterobactin export ABC transporter IroC [Salmochelin synthesis and transport (VF0983) - Nutritional/Metabolic factor (VFC0272)] [Shigella dysenteriae Sd197]
VFG049087(gb|WP_004138730)	2607	29.255	188	126	3	22	205	3	187	1.62e-19	85.5	(A225_RS19000) ABC transporter permease [LPS (VF0561) - Immune modulation (VFC0258)] [Klebsiella oxytoca E718]
VFG048815(gb|YP_005227856)	2608	36.934	287	164	7	3	273	2	287	1.62e-42	147	(KPHS_35560) dTDP-4-dehydrorhamnose reductase [Capsule (VF0560) - Immune modulation (VFC0258)] [Klebsiella pneumoniae subsp. pneumoniae HS11286]
VFG048840(gb|WP_015958698)	2609	47.965	344	148	7	1	319	1	338	2.13e-102	304	(rfbB) dTDP-glucose 4,6-dehydratase [Capsule (VF0560) - Immune modulation (VFC0258)] [Klebsiella pneumoniae subsp. pneumoniae MGH 78578]
VFG007663(gb|WP_011149276)	2611	39.205	176	100	5	1	172	8	180	7.78e-35	121	(rmlC) dTDP-4-dehydrorhamnose 3,5-epimerase [Capsular polysaccharide (VF0624) - Immune modulation (VFC0258)] [Vibrio vulnificus YJ016]
VFG029496(gb|WP_011777879)	2612	67.368	285	93	0	1	285	1	285	5.71e-138	390	(rmlA) glucose-1-phosphate thymidylyltransferase RfbA [GPL locus (VF0841) - Immune modulation (VFC0258)] [Mycobacterium vanbaalenii PYR-1]
VFG018002(gb|WP_002866149)	2613	32.143	112	71	3	46	155	130	238	3.62e-10	59.3	(rfbB) dTDP-glucose 4,6-dehydratase [LOS (VF0326) - Immune modulation (VFC0258)] [Campylobacter jejuni subsp. jejuni 81116]
VFG050222(gb|NP_219545)	2629	45.892	353	172	9	1	345	146	487	2.96e-94	294	(glgX) glycogen hydrolase [TTSS secreted effectors (VF0711) - Effector delivery system (VFC0086)] [Chlamydia trachomatis D/UW-3/CX]
VFG050222(gb|NP_219545)	2630	31.313	99	55	2	1	97	494	581	1.87e-09	57	(glgX) glycogen hydrolase [TTSS secreted effectors (VF0711) - Effector delivery system (VFC0086)] [Chlamydia trachomatis D/UW-3/CX]
VFG014757(gb|WP_003243115)	2632	46.535	101	52	2	902	1001	1	100	4.07e-19	91.7	(algD) GDP-mannose 6-dehydrogenase AlgD [Alginate (VF0091) - Biofilm (VFC0271)] [Pseudomonas mendocina ymp]
VFG002705(gb|WP_002208598)	2636	33.333	99	60	2	59	156	127	220	2.35e-06	49.3	(YPO_RS16520) CDP-6-deoxy-delta-3,4-glucoseen reductase [O-antigen (VF0392) - Immune modulation (VFC0258)] [Yersinia pestis CO92]
VFG003391(gb|WP_011191878)	2636	33.333	99	60	2	59	156	127	220	2.21e-06	49.3	(YPTB_RS05510) CDP-6-deoxy-delta-3,4-glucoseen reductase [O-antigen (VF0392) - Immune modulation (VFC0258)] [Yersinia pseudotuberculosis IP 32953]
VFG049999(gb|NP_391080)	2642	34.746	118	73	3	22	137	6	121	2.43e-09	57	(dhbA) 2,3-dihydroxybenzoate-2,3-dehydrogenase, DhbA [Bacillibactin (VF0586) - Nutritional/Metabolic factor (VFC0272)] [Bacillus subtilis subsp. subtilis str. 168]
VFG024026(gb|WP_014384379)	2643	40.23	87	52	0	67	153	60	146	5.29e-09	57.8	(mbtA) Bifunctional enzyme MbtA: salicyl-AMP ligase (SAL-AMP ligase) + salicyl-S-ArCP synthetase [Mycobactin (VF0299) - Nutritional/Metabolic factor (VFC0272)] [Mycobacterium indicus pranii MTCC 9506]
VFG024028(gb|WP_014382292)	2643	40.23	87	52	0	67	153	60	146	5.2e-09	57.8	(mbtA) Bifunctional enzyme MbtA: salicyl-AMP ligase (SAL-AMP ligase) + salicyl-S-ArCP synthetase [Mycobactin (VF0299) - Nutritional/Metabolic factor (VFC0272)] [Mycobacterium intracellulare MOTT-02]
VFG024030(gb|WP_014379792)	2643	40.23	87	52	0	67	153	60	146	5.11e-09	57.8	(mbtA) Bifunctional enzyme MbtA: salicyl-AMP ligase (SAL-AMP ligase) + salicyl-S-ArCP synthetase [Mycobactin (VF0299) - Nutritional/Metabolic factor (VFC0272)] [Mycobacterium intracellulare ATCC 13950]
VFG026269(gb|WP_085966437)	2644	34.959	123	70	5	203	318	207	326	9.02e-11	62.8	(wcbB) capsular polysaccharide glycosyltransferase biosynthesis protein [Capsule I (VF0436) - Immune modulation (VFC0258)] [Burkholderia cenocepacia MC0-3]
VFG012509(gb|WP_001111200)	2645	55.814	43	19	0	50	92	358	400	3.94e-08	53.5	(iroC) ATP binding cassette transporter [Salmochelin siderophore (VF0230) - Nutritional/Metabolic factor (VFC0272)] [Escherichia coli CFT073]
VFG012510(gb|WP_001298170)	2645	55.814	43	19	0	50	92	358	400	3.94e-08	53.5	(iroC) ATP binding cassette transporter [Salmochelin siderophore (VF0230) - Nutritional/Metabolic factor (VFC0272)] [Escherichia coli 536]
VFG012971(gb|WP_011378643)	2645	55.814	43	19	0	50	92	358	400	4.01e-08	53.5	(iroB) salmochelin/enterobactin export ABC transporter IroC [Salmochelin synthesis and transport (VF0983) - Nutritional/Metabolic factor (VFC0272)] [Shigella dysenteriae Sd197]
VFG006084(gb|WP_002948020)	2646	27.919	197	127	3	49	237	1	190	2.33e-18	83.2	(STU_RS16245) ABC transporter permease [Capsule (VF0144) - Immune modulation (VFC0258)] [Streptococcus thermophilus LMG 18311]
VFG006089(gb|WP_011681446)	2647	37.762	286	164	8	4	280	2	282	2.72e-49	164	(rfbD) dTDP-4-dehydrorhamnose reductase [Capsule (VF0144) - Immune modulation (VFC0258)] [Streptococcus thermophilus LMD-9]
VFG048837(gb|YP_005227858)	2648	47.965	344	148	7	1	319	1	338	4.14e-102	303	(KPHS_35580) dTDP-D-glucose 4,6-dehydratase [Capsule (VF0560) - Immune modulation (VFC0258)] [Klebsiella pneumoniae subsp. pneumoniae HS11286]
VFG007663(gb|WP_011149276)	2650	38.251	183	106	5	1	179	1	180	5.57e-36	124	(rmlC) dTDP-4-dehydrorhamnose 3,5-epimerase [Capsular polysaccharide (VF0624) - Immune modulation (VFC0258)] [Vibrio vulnificus YJ016]
VFG029496(gb|WP_011777879)	2651	67.368	285	93	0	1	285	1	285	2.29e-137	389	(rmlA) glucose-1-phosphate thymidylyltransferase RfbA [GPL locus (VF0841) - Immune modulation (VFC0258)] [Mycobacterium vanbaalenii PYR-1]
VFG018002(gb|WP_002866149)	2652	33.036	112	70	3	114	223	130	238	2.72e-10	60.5	(rfbB) dTDP-glucose 4,6-dehydratase [LOS (VF0326) - Immune modulation (VFC0258)] [Campylobacter jejuni subsp. jejuni 81116]
VFG046898(gb|WP_003016999)	2653	26.837	313	215	8	20	329	12	313	5.31e-21	91.7	(flmF2) glycosyl transferase family protein [LPS (VF0542) - Immune modulation (VFC0258)] [Francisella tularensis subsp. holarctica FTNF002-00]
VFG046901(gb|WP_012429782)	2653	26.837	313	215	8	20	329	12	313	3.73e-21	92.4	(flmF2) glycosyl transferase family protein [LPS (VF0542) - Immune modulation (VFC0258)] [Francisella tularensis subsp. mediasiatica FSC147]
VFG046903(gb|WP_003020229)	2653	26.837	313	215	8	20	329	12	313	8.36e-21	91.3	(flmF2) glycosyl transferase family protein [LPS (VF0542) - Immune modulation (VFC0258)] [Francisella tularensis subsp. tularensis SCHU S4]
VFG006043(gb|WP_011837192)	2654	41.935	93	51	2	60	150	2	93	4.89e-12	65.9	(SSA_RS07430) glycosyltransferase family 2 protein [Capsule (VF0144) - Immune modulation (VFC0258)] [Streptococcus sanguinis SK36]
VFG026269(gb|WP_085966437)	2655	34.959	123	70	5	218	333	207	326	1.15e-10	62.4	(wcbB) capsular polysaccharide glycosyltransferase biosynthesis protein [Capsule I (VF0436) - Immune modulation (VFC0258)] [Burkholderia cenocepacia MC0-3]
VFG012509(gb|WP_001111200)	2656	53.488	43	20	0	50	92	358	400	1.18e-07	52	(iroC) ATP binding cassette transporter [Salmochelin siderophore (VF0230) - Nutritional/Metabolic factor (VFC0272)] [Escherichia coli CFT073]
VFG012510(gb|WP_001298170)	2656	53.488	43	20	0	50	92	358	400	1.17e-07	52.4	(iroC) ATP binding cassette transporter [Salmochelin siderophore (VF0230) - Nutritional/Metabolic factor (VFC0272)] [Escherichia coli 536]
VFG012971(gb|WP_011378643)	2656	53.488	43	20	0	50	92	358	400	1.26e-07	52	(iroB) salmochelin/enterobactin export ABC transporter IroC [Salmochelin synthesis and transport (VF0983) - Nutritional/Metabolic factor (VFC0272)] [Shigella dysenteriae Sd197]
VFG049087(gb|WP_004138730)	2657	29.255	188	126	3	25	208	3	187	1.82e-19	85.5	(A225_RS19000) ABC transporter permease [LPS (VF0561) - Immune modulation (VFC0258)] [Klebsiella oxytoca E718]
VFG018667(gb|WP_012000437)	2658	37.5	280	161	8	4	274	2	276	1.2e-46	157	(rfbD) dTDP-4-dehydrorhamnose reductase [Capsule (VF0144) - Immune modulation (VFC0258)] [Streptococcus gordonii str. Challis substr. CH1]
VFG048837(gb|YP_005227858)	2659	47.965	344	148	7	1	319	1	338	4.18e-102	303	(KPHS_35580) dTDP-D-glucose 4,6-dehydratase [Capsule (VF0560) - Immune modulation (VFC0258)] [Klebsiella pneumoniae subsp. pneumoniae HS11286]
VFG007663(gb|WP_011149276)	2661	38.251	183	106	5	1	179	1	180	5.57e-36	124	(rmlC) dTDP-4-dehydrorhamnose 3,5-epimerase [Capsular polysaccharide (VF0624) - Immune modulation (VFC0258)] [Vibrio vulnificus YJ016]
VFG029496(gb|WP_011777879)	2662	67.018	285	94	0	1	285	1	285	3.44e-137	389	(rmlA) glucose-1-phosphate thymidylyltransferase RfbA [GPL locus (VF0841) - Immune modulation (VFC0258)] [Mycobacterium vanbaalenii PYR-1]
VFG018002(gb|WP_002866149)	2663	33.036	112	70	3	114	223	130	238	2.46e-10	60.8	(rfbB) dTDP-glucose 4,6-dehydratase [LOS (VF0326) - Immune modulation (VFC0258)] [Campylobacter jejuni subsp. jejuni 81116]
VFG046898(gb|WP_003016999)	2664	26.837	313	215	8	20	329	12	313	5.81e-21	91.7	(flmF2) glycosyl transferase family protein [LPS (VF0542) - Immune modulation (VFC0258)] [Francisella tularensis subsp. holarctica FTNF002-00]
VFG046901(gb|WP_012429782)	2664	26.837	313	215	8	20	329	12	313	4.41e-21	92	(flmF2) glycosyl transferase family protein [LPS (VF0542) - Immune modulation (VFC0258)] [Francisella tularensis subsp. mediasiatica FSC147]
VFG046903(gb|WP_003020229)	2664	26.837	313	215	8	20	329	12	313	9.5e-21	91.3	(flmF2) glycosyl transferase family protein [LPS (VF0542) - Immune modulation (VFC0258)] [Francisella tularensis subsp. tularensis SCHU S4]
VFG006043(gb|WP_011837192)	2665	41.935	93	51	2	60	150	2	93	5.08e-12	65.9	(SSA_RS07430) glycosyltransferase family 2 protein [Capsule (VF0144) - Immune modulation (VFC0258)] [Streptococcus sanguinis SK36]
VFG021880(gb|WP_003898495)	2692	30.453	243	158	3	1	240	159	393	6e-20	87.4	(espI) MinD/ParA family protein [ESX-1 (VF0315) - Effector delivery system (VFC0086)] [Mycobacterium bovis BCG str. Pasteur 1173P2]
VFG006043(gb|WP_011837192)	2693	41.935	93	51	2	60	150	2	93	5.08e-12	65.9	(SSA_RS07430) glycosyltransferase family 2 protein [Capsule (VF0144) - Immune modulation (VFC0258)] [Streptococcus sanguinis SK36]
VFG046898(gb|WP_003016999)	2694	26.837	313	215	8	20	329	12	313	5.31e-21	91.7	(flmF2) glycosyl transferase family protein [LPS (VF0542) - Immune modulation (VFC0258)] [Francisella tularensis subsp. holarctica FTNF002-00]
VFG046901(gb|WP_012429782)	2694	26.837	313	215	8	20	329	12	313	3.73e-21	92.4	(flmF2) glycosyl transferase family protein [LPS (VF0542) - Immune modulation (VFC0258)] [Francisella tularensis subsp. mediasiatica FSC147]
VFG046903(gb|WP_003020229)	2694	26.837	313	215	8	20	329	12	313	8.36e-21	91.3	(flmF2) glycosyl transferase family protein [LPS (VF0542) - Immune modulation (VFC0258)] [Francisella tularensis subsp. tularensis SCHU S4]
VFG018002(gb|WP_002866149)	2695	33.036	112	70	3	114	223	130	238	2.72e-10	60.5	(rfbB) dTDP-glucose 4,6-dehydratase [LOS (VF0326) - Immune modulation (VFC0258)] [Campylobacter jejuni subsp. jejuni 81116]
VFG029496(gb|WP_011777879)	2696	67.018	285	94	0	1	285	1	285	3.44e-137	389	(rmlA) glucose-1-phosphate thymidylyltransferase RfbA [GPL locus (VF0841) - Immune modulation (VFC0258)] [Mycobacterium vanbaalenii PYR-1]
VFG007663(gb|WP_011149276)	2697	38.251	183	106	5	1	179	1	180	5.57e-36	124	(rmlC) dTDP-4-dehydrorhamnose 3,5-epimerase [Capsular polysaccharide (VF0624) - Immune modulation (VFC0258)] [Vibrio vulnificus YJ016]
VFG048837(gb|YP_005227858)	2699	47.965	344	148	7	1	319	1	338	4.18e-102	303	(KPHS_35580) dTDP-D-glucose 4,6-dehydratase [Capsule (VF0560) - Immune modulation (VFC0258)] [Klebsiella pneumoniae subsp. pneumoniae HS11286]
VFG018667(gb|WP_012000437)	2700	37.5	280	161	8	4	274	2	276	1.48e-46	157	(rfbD) dTDP-4-dehydrorhamnose reductase [Capsule (VF0144) - Immune modulation (VFC0258)] [Streptococcus gordonii str. Challis substr. CH1]
VFG049087(gb|WP_004138730)	2701	29.255	188	126	3	22	205	3	187	1.62e-19	85.5	(A225_RS19000) ABC transporter permease [LPS (VF0561) - Immune modulation (VFC0258)] [Klebsiella oxytoca E718]
VFG012509(gb|WP_001111200)	2702	53.488	43	20	0	50	92	358	400	1.18e-07	52	(iroC) ATP binding cassette transporter [Salmochelin siderophore (VF0230) - Nutritional/Metabolic factor (VFC0272)] [Escherichia coli CFT073]
VFG012510(gb|WP_001298170)	2702	53.488	43	20	0	50	92	358	400	1.17e-07	52.4	(iroC) ATP binding cassette transporter [Salmochelin siderophore (VF0230) - Nutritional/Metabolic factor (VFC0272)] [Escherichia coli 536]
VFG012971(gb|WP_011378643)	2702	53.488	43	20	0	50	92	358	400	1.26e-07	52	(iroB) salmochelin/enterobactin export ABC transporter IroC [Salmochelin synthesis and transport (VF0983) - Nutritional/Metabolic factor (VFC0272)] [Shigella dysenteriae Sd197]
VFG026269(gb|WP_085966437)	2703	34.959	123	70	5	203	318	207	326	9.27e-11	62.8	(wcbB) capsular polysaccharide glycosyltransferase biosynthesis protein [Capsule I (VF0436) - Immune modulation (VFC0258)] [Burkholderia cenocepacia MC0-3]
VFG051987(gb|WP_010954874.1)	2706	26.804	388	204	18	329	665	631	989	4.09e-14	77.4
VFG026269(gb|WP_085966437)	2745	34.959	123	70	5	218	333	207	326	1.19e-10	62.4	(wcbB) capsular polysaccharide glycosyltransferase biosynthesis protein [Capsule I (VF0436) - Immune modulation (VFC0258)] [Burkholderia cenocepacia MC0-3]
VFG012509(gb|WP_001111200)	2746	53.488	43	20	0	50	92	358	400	1.21e-07	52	(iroC) ATP binding cassette transporter [Salmochelin siderophore (VF0230) - Nutritional/Metabolic factor (VFC0272)] [Escherichia coli CFT073]
VFG012510(gb|WP_001298170)	2746	53.488	43	20	0	50	92	358	400	1.18e-07	52	(iroC) ATP binding cassette transporter [Salmochelin siderophore (VF0230) - Nutritional/Metabolic factor (VFC0272)] [Escherichia coli 536]
VFG012971(gb|WP_011378643)	2746	53.488	43	20	0	50	92	358	400	1.2e-07	52	(iroB) salmochelin/enterobactin export ABC transporter IroC [Salmochelin synthesis and transport (VF0983) - Nutritional/Metabolic factor (VFC0272)] [Shigella dysenteriae Sd197]
VFG049046(gb|WP_012541095)	2747	28.311	219	140	5	24	234	5	214	1.74e-19	85.5	(KPK_RS08070) O9 family O-antigen export ABC transporter permease subunit [LPS (VF0561) - Immune modulation (VFC0258)] [Klebsiella pneumoniae 342]
VFG018667(gb|WP_012000437)	2748	38.078	281	158	9	4	274	2	276	1.45e-46	157	(rfbD) dTDP-4-dehydrorhamnose reductase [Capsule (VF0144) - Immune modulation (VFC0258)] [Streptococcus gordonii str. Challis substr. CH1]
VFG048837(gb|YP_005227858)	2749	47.965	344	148	7	1	319	1	338	4.18e-102	303	(KPHS_35580) dTDP-D-glucose 4,6-dehydratase [Capsule (VF0560) - Immune modulation (VFC0258)] [Klebsiella pneumoniae subsp. pneumoniae HS11286]
VFG007663(gb|WP_011149276)	2751	38.251	183	106	5	1	179	1	180	5.57e-36	124	(rmlC) dTDP-4-dehydrorhamnose 3,5-epimerase [Capsular polysaccharide (VF0624) - Immune modulation (VFC0258)] [Vibrio vulnificus YJ016]
VFG029496(gb|WP_011777879)	2752	67.018	285	94	0	1	285	1	285	3.44e-137	389	(rmlA) glucose-1-phosphate thymidylyltransferase RfbA [GPL locus (VF0841) - Immune modulation (VFC0258)] [Mycobacterium vanbaalenii PYR-1]
VFG018002(gb|WP_002866149)	2753	33.036	112	70	3	114	223	130	238	2.46e-10	60.8	(rfbB) dTDP-glucose 4,6-dehydratase [LOS (VF0326) - Immune modulation (VFC0258)] [Campylobacter jejuni subsp. jejuni 81116]
VFG046898(gb|WP_003016999)	2754	26.837	313	215	8	20	329	12	313	5.31e-21	91.7	(flmF2) glycosyl transferase family protein [LPS (VF0542) - Immune modulation (VFC0258)] [Francisella tularensis subsp. holarctica FTNF002-00]
VFG046901(gb|WP_012429782)	2754	26.837	313	215	8	20	329	12	313	3.73e-21	92.4	(flmF2) glycosyl transferase family protein [LPS (VF0542) - Immune modulation (VFC0258)] [Francisella tularensis subsp. mediasiatica FSC147]
VFG046903(gb|WP_003020229)	2754	26.837	313	215	8	20	329	12	313	8.36e-21	91.3	(flmF2) glycosyl transferase family protein [LPS (VF0542) - Immune modulation (VFC0258)] [Francisella tularensis subsp. tularensis SCHU S4]
VFG006043(gb|WP_011837192)	2755	41.935	93	51	2	60	150	2	93	5.08e-12	65.9	(SSA_RS07430) glycosyltransferase family 2 protein [Capsule (VF0144) - Immune modulation (VFC0258)] [Streptococcus sanguinis SK36]
VFG024735(gb|WP_012393570)	2756	34.32	169	91	4	3	161	1461	1619	9.84e-13	67.8	(pks15/1) type I polyketide synthase [PDIM (VF0309) - Immune modulation (VFC0258)] [Mycobacterium marinum M]
VFG024740(gb|WP_011740063)	2756	34.32	169	91	4	3	161	1461	1619	1.03e-12	67.4	(pks15/1) type I polyketide synthase [PDIM (VF0309) - Immune modulation (VFC0258)] [Mycobacterium ulcerans Agy99]
VFG029280(gb|WP_015355158)	2756	34.32	169	91	4	3	161	1461	1619	9.39e-13	67.8	(pks15/1) type I polyketide synthase [PDIM (VF0309) - Immune modulation (VFC0258)] [Mycobacterium liflandii 128FXT]
VFG024200(gb|WP_008262428)	2775	41.905	210	116	3	1	210	11	214	2.89e-38	131	(devR/dosR) response regulator transcription factor [DevRS (VF0317) - Regulation (VFC0301)] [Mycobacterium indicus pranii MTCC 9506]
VFG026320(gb|WP_009889301)	2782	36.184	152	80	5	2	149	3	141	8.91e-11	61.2	(BTH_RS18985) GDP-mannose 4,6-dehydratase [Capsule I (VF0436) - Immune modulation (VFC0258)] [Burkholderia thailandensis E264]
VFG016049(gb|WP_005770701)	2789	36.816	201	96	10	1	182	273	461	1.4e-19	85.1	(pvdH) diaminobutyrate-2-oxoglutarate aminotransferase PvdH [Pyoverdine (VF0094) - Nutritional/Metabolic factor (VFC0272)] [Pseudomonas syringae pv. tomato str. DC3000]
VFG015897(gb|WP_017698917)	2790	36.313	179	99	6	51	225	48	215	6.9e-21	90.5	(argD) aminotransferase class III-fold pyridoxal phosphate-dependent enzyme [Phytotoxin phaseolotoxin (VF0917) - Exotoxin (VFC0235)] [Pseudomonas syringae pv. phaseolicola 1448A]
VFG016122(gb|WP_003137469)	2797	54.386	57	24	1	8	64	937	991	3.57e-06	47	(pchE) dihydroaeruginoic acid synthetase PchE [Pyochelin (VF0095) - Nutritional/Metabolic factor (VFC0272)] [Pseudomonas aeruginosa UCBPP-PA14]
VFG006043(gb|WP_011837192)	2802	41.935	93	51	2	60	150	2	93	4.89e-12	65.9	(SSA_RS07430) glycosyltransferase family 2 protein [Capsule (VF0144) - Immune modulation (VFC0258)] [Streptococcus sanguinis SK36]
VFG046898(gb|WP_003016999)	2803	26.837	313	215	8	20	329	12	313	5.31e-21	91.7	(flmF2) glycosyl transferase family protein [LPS (VF0542) - Immune modulation (VFC0258)] [Francisella tularensis subsp. holarctica FTNF002-00]
VFG046901(gb|WP_012429782)	2803	26.837	313	215	8	20	329	12	313	3.73e-21	92.4	(flmF2) glycosyl transferase family protein [LPS (VF0542) - Immune modulation (VFC0258)] [Francisella tularensis subsp. mediasiatica FSC147]
VFG046903(gb|WP_003020229)	2803	26.837	313	215	8	20	329	12	313	8.36e-21	91.3	(flmF2) glycosyl transferase family protein [LPS (VF0542) - Immune modulation (VFC0258)] [Francisella tularensis subsp. tularensis SCHU S4]
VFG018002(gb|WP_002866149)	2804	33.036	112	70	3	114	223	130	238	2.72e-10	60.5	(rfbB) dTDP-glucose 4,6-dehydratase [LOS (VF0326) - Immune modulation (VFC0258)] [Campylobacter jejuni subsp. jejuni 81116]
VFG029496(gb|WP_011777879)	2805	67.368	285	93	0	1	285	1	285	2.29e-137	389	(rmlA) glucose-1-phosphate thymidylyltransferase RfbA [GPL locus (VF0841) - Immune modulation (VFC0258)] [Mycobacterium vanbaalenii PYR-1]
VFG007663(gb|WP_011149276)	2806	38.251	183	106	5	1	179	1	180	5.57e-36	124	(rmlC) dTDP-4-dehydrorhamnose 3,5-epimerase [Capsular polysaccharide (VF0624) - Immune modulation (VFC0258)] [Vibrio vulnificus YJ016]
VFG048837(gb|YP_005227858)	2808	47.965	344	148	7	1	319	1	338	4.14e-102	303	(KPHS_35580) dTDP-D-glucose 4,6-dehydratase [Capsule (VF0560) - Immune modulation (VFC0258)] [Klebsiella pneumoniae subsp. pneumoniae HS11286]
VFG006089(gb|WP_011681446)	2809	37.762	286	164	8	4	280	2	282	2.72e-49	164	(rfbD) dTDP-4-dehydrorhamnose reductase [Capsule (VF0144) - Immune modulation (VFC0258)] [Streptococcus thermophilus LMD-9]
VFG006084(gb|WP_002948020)	2810	27.919	197	127	3	49	237	1	190	2.33e-18	83.2	(STU_RS16245) ABC transporter permease [Capsule (VF0144) - Immune modulation (VFC0258)] [Streptococcus thermophilus LMG 18311]
VFG012509(gb|WP_001111200)	2811	55.814	43	19	0	50	92	358	400	3.94e-08	53.5	(iroC) ATP binding cassette transporter [Salmochelin siderophore (VF0230) - Nutritional/Metabolic factor (VFC0272)] [Escherichia coli CFT073]
VFG012510(gb|WP_001298170)	2811	55.814	43	19	0	50	92	358	400	3.94e-08	53.5	(iroC) ATP binding cassette transporter [Salmochelin siderophore (VF0230) - Nutritional/Metabolic factor (VFC0272)] [Escherichia coli 536]
VFG012971(gb|WP_011378643)	2811	55.814	43	19	0	50	92	358	400	4.01e-08	53.5	(iroB) salmochelin/enterobactin export ABC transporter IroC [Salmochelin synthesis and transport (VF0983) - Nutritional/Metabolic factor (VFC0272)] [Shigella dysenteriae Sd197]
VFG026269(gb|WP_085966437)	2812	34.959	123	70	5	218	333	207	326	1.01e-10	62.8	(wcbB) capsular polysaccharide glycosyltransferase biosynthesis protein [Capsule I (VF0436) - Immune modulation (VFC0258)] [Burkholderia cenocepacia MC0-3]
VFG042906(gb|WP_012908549)	2818	29.31	116	78	2	303	418	175	286	6.43e-08	54.3	(ROD_RS25695) M23 family metallopeptidase [Colonization factor Citrobacter (CFC) type IV fimbriae (VF1209) - Adherence (VFC0001)] [Citrobacter rodentium ICC168]
VFG043441(gb|WP_002287386)	2819	39.37	127	68	5	329	452	400	520	5.31e-17	83.2	(EFMU0317_RS16950) C40 family peptidase [Fibronectin-binding protein (VF0747) - Adherence (VFC0001)] [Enterococcus faecium U0317]
VFG031184(gb|YP_005360736)	2823	40.31	129	71	2	261	385	17	143	9.24e-22	96.3	(mpa) putative ATPase [Proteasome-associated proteins (VF0847) - Stress survival (VFC0282)] [Mycobacterium tuberculosis RGTB327]
VFG004463(gb|WP_000037317)	2831	40.909	44	26	0	15	58	44	87	5.38e-06	43.9	(cap8B) type 8 capsular polysaccharide synthesis protein Cap8B [Capsule (VF0003) - Immune modulation (VFC0258)] [Staphylococcus aureus subsp. aureus MRSA252]
VFG042333(gb|WP_012368325)	2838	35.484	62	40	0	554	615	339	400	8.61e-06	50.1	(pta) autotransporter Pta [Proteus toxic agglutinin (Pta) (VF1291) - Effector delivery system (VFC0086)] [Proteus mirabilis HI4320]
VFG002181(gb|WP_002387127)	2841	59.574	47	19	0	37	83	56	102	1.67e-12	61.6	(cpsJ) ABC transporter, ATP-binding protein [Capsule (VF0361) - Immune modulation (VFC0258)] [Enterococcus faecalis V583]
VFG001797(gb|WP_001227855)	2898	37.607	117	58	5	560	668	470	579	2.37e-07	54.7	(scpA/scpB) streptococcal C5a peptidase [C5a peptidase (VF0278) - Adherence (VFC0001)] [Streptococcus agalactiae NEM316]
VFG017870(gb|WP_011988518)	2907	30.481	187	119	7	19	203	9	186	9.78e-08	50.4	(YPSIP31758_RS00990) ParA family protein [Icm/dot type IVB locus (VF1026) - Effector delivery system (VFC0086)] [Yersinia pseudotuberculosis IP 31758]
VFG002244(gb|WP_011181141)	2928	28.879	232	144	7	3	219	2	227	1.35e-14	73.9	(bepC) Bartonella effector protein BepC [VirB/VirD4 T4SS secreted effectors (VF0682) - Effector delivery system (VFC0086)] [Bartonella henselae str. Houston-1]
VFG006043(gb|WP_011837192)	2935	43.011	93	50	2	4	94	2	93	1.59e-13	69.3	(SSA_RS07430) glycosyltransferase family 2 protein [Capsule (VF0144) - Immune modulation (VFC0258)] [Streptococcus sanguinis SK36]
VFG046898(gb|WP_003016999)	2936	26.518	313	216	8	20	329	12	313	2.01e-20	90.1	(flmF2) glycosyl transferase family protein [LPS (VF0542) - Immune modulation (VFC0258)] [Francisella tularensis subsp. holarctica FTNF002-00]
VFG046901(gb|WP_012429782)	2936	26.518	313	216	8	20	329	12	313	1.07e-20	90.9	(flmF2) glycosyl transferase family protein [LPS (VF0542) - Immune modulation (VFC0258)] [Francisella tularensis subsp. mediasiatica FSC147]
VFG046903(gb|WP_003020229)	2936	26.518	313	216	8	20	329	12	313	2.49e-20	89.7	(flmF2) glycosyl transferase family protein [LPS (VF0542) - Immune modulation (VFC0258)] [Francisella tularensis subsp. tularensis SCHU S4]
VFG013372(gb|WP_010944658)	2937	33.028	109	68	2	114	220	127	232	6.44e-07	50.4	(rffG) dTDP-glucose 46-dehydratase [LOS (VF0044) - Immune modulation (VFC0258)] [Haemophilus ducreyi 35000HP]
VFG048833(gb|WP_014838944)	2937	33.028	109	66	3	115	220	128	232	5.09e-06	47.4	(rfbB) dTDP-glucose 4,6-dehydratase [Capsule (VF0560) - Immune modulation (VFC0258)] [Klebsiella oxytoca E718]
VFG048834(gb|WP_014230060)	2937	33.028	109	66	3	115	220	128	232	4.83e-06	47.8	(rfbB) dTDP-glucose 4,6-dehydratase [Capsule (VF0560) - Immune modulation (VFC0258)] [Klebsiella oxytoca KCTC 1686]
VFG048837(gb|YP_005227858)	2937	33.028	109	66	3	115	220	128	232	4.78e-06	47.8	(KPHS_35580) dTDP-D-glucose 4,6-dehydratase [Capsule (VF0560) - Immune modulation (VFC0258)] [Klebsiella pneumoniae subsp. pneumoniae HS11286]
VFG048840(gb|WP_015958698)	2937	33.028	109	66	3	115	220	128	232	6.09e-06	47.4	(rfbB) dTDP-glucose 4,6-dehydratase [Capsule (VF0560) - Immune modulation (VFC0258)] [Klebsiella pneumoniae subsp. pneumoniae MGH 78578]
VFG049107(gb|WP_015958694)	2937	33.028	109	66	3	115	220	128	232	4.18e-06	47.8	(rfbB) dTDP-glucose 4,6-dehydratase [LPS (VF0561) - Immune modulation (VFC0258)] [Klebsiella pneumoniae subsp. pneumoniae MGH 78578]
VFG029496(gb|WP_011777879)	2938	68.07	285	91	0	1	285	1	285	1.47e-138	392	(rmlA) glucose-1-phosphate thymidylyltransferase RfbA [GPL locus (VF0841) - Immune modulation (VFC0258)] [Mycobacterium vanbaalenii PYR-1]
VFG048804(gb|YP_005227855)	2939	38.889	180	109	1	1	179	1	180	2.73e-35	122	(KPHS_35550) dTDP-4-dehydrorhamnose 3,5-epimerase [Capsule (VF0560) - Immune modulation (VFC0258)] [Klebsiella pneumoniae subsp. pneumoniae HS11286]
VFG048807(gb|WP_015958697)	2939	38.889	180	109	1	1	179	1	180	2.35e-35	122	(rfbC) dTDP-4-dehydrorhamnose 3,5-epimerase [Capsule (VF0560) - Immune modulation (VFC0258)] [Klebsiella pneumoniae subsp. pneumoniae MGH 78578]
VFG049083(gb|WP_015958693)	2939	38.889	180	109	1	1	179	1	180	4.3e-35	122	(rfbC) dTDP-4-dehydrorhamnose 3,5-epimerase [LPS (VF0561) - Immune modulation (VFC0258)] [Klebsiella pneumoniae subsp. pneumoniae MGH 78578]
VFG048837(gb|YP_005227858)	2941	48.256	344	147	7	1	319	1	338	1.35e-102	305	(KPHS_35580) dTDP-D-glucose 4,6-dehydratase [Capsule (VF0560) - Immune modulation (VFC0258)] [Klebsiella pneumoniae subsp. pneumoniae HS11286]
VFG048840(gb|WP_015958698)	2941	48.256	344	147	7	1	319	1	338	9.39e-104	308	(rfbB) dTDP-glucose 4,6-dehydratase [Capsule (VF0560) - Immune modulation (VFC0258)] [Klebsiella pneumoniae subsp. pneumoniae MGH 78578]
VFG018667(gb|WP_012000437)	2942	36.786	280	163	8	4	274	2	276	3.36e-45	154	(rfbD) dTDP-4-dehydrorhamnose reductase [Capsule (VF0144) - Immune modulation (VFC0258)] [Streptococcus gordonii str. Challis substr. CH1]
VFG049048(gb|WP_020956642)	2943	29.091	220	137	6	21	231	5	214	2.39e-20	87.8	(N559_RS09090) O9 family O-antigen export ABC transporter permease subunit [LPS (VF0561) - Immune modulation (VFC0258)] [Klebsiella pneumoniae JM45]
VFG044147(gb|NP_461701)	2944	54.762	42	19	0	50	91	357	398	6.75e-07	50.1	(iroC) multidrug ABC transporter ATP-binding protein [Salmochelin (VF0972) - Nutritional/Metabolic factor (VFC0272)] [Salmonella enterica subsp. enterica serovar Typhimurium str. LT2]
VFG002567(gb|WP_009938575)	2945	32.353	136	84	3	187	318	194	325	5.73e-11	63.5	(wcbB) capsular polysaccharide glycosyltransferase biosynthesis protein [Capsule I (VF0436) - Immune modulation (VFC0258)] [Burkholderia pseudomallei K96243]
VFG026270(gb|WP_004196472)	2945	32.353	136	84	3	187	318	194	325	5.68e-11	63.5	(wcbB) capsular polysaccharide glycosyltransferase biosynthesis protein [Capsule I (VF0436) - Immune modulation (VFC0258)] [Burkholderia mallei ATCC 23344]
VFG026274(gb|WP_004554032)	2945	32.353	136	84	3	187	318	194	325	5.89e-11	63.2	(wcbB) capsular polysaccharide glycosyltransferase biosynthesis protein [Capsule I (VF0436) - Immune modulation (VFC0258)] [Burkholderia pseudomallei 1106a]
VFG026276(gb|WP_038735971)	2945	32.353	136	84	3	187	318	194	325	6.33e-11	63.2	(wcbB) capsular polysaccharide glycosyltransferase biosynthesis protein [Capsule I (VF0436) - Immune modulation (VFC0258)] [Burkholderia pseudomallei 668]
VFG051600(gb|WP_012722966.1)	2952	23.333	450	263	19	7	406	1017	1434	4.37e-08	55.8
VFG016416(gb|WP_000060578)	2958	48.75	80	40	1	6	84	46	125	2.84e-23	89.4	(BT9727_RS25850) sugar transferase [Polysaccharide capsule (VF0659) - Immune modulation (VFC0258)] [Bacillus thuringiensis serovar konkukian str. 97-27]
VFG005087(gb|WP_011302071)	2959	48.936	47	24	0	14	60	129	175	1.82e-11	55.8	(SSP_RS00360) sugar transferase [Capsule (VF0003) - Immune modulation (VFC0258)] [Staphylococcus saprophyticus subsp. saprophyticus ATCC 15305]
VFG018668(gb|WP_012000438)	2960	28.261	138	87	4	34	160	12	148	6.65e-07	47.8	(SGO_RS05010) glycosyltransferase family 1 protein [Capsule (VF0144) - Immune modulation (VFC0258)] [Streptococcus gordonii str. Challis substr. CH1]
VFG005958(gb|WP_011837186)	2961	40.517	116	67	2	21	135	265	379	7.48e-21	87.8	(SSA_RS07390) glycosyltransferase family 1 protein [Capsule (VF0144) - Immune modulation (VFC0258)] [Streptococcus sanguinis SK36]
VFG011510(gb|WP_002964609)	2964	31.579	152	102	2	123	274	166	315	1.9e-11	64.3	(lpsB/lpcC) Lipopolysaccharide core biosynthesis mannosyltransferase LpcC [LPS (VF0367) - Immune modulation (VFC0258)] [Brucella melitensis bv. 1 str. 16M]
VFG012131(gb|WP_011949152)	2967	50	54	27	0	791	844	779	832	3.57e-09	61.2	(colA) collagenase [Kappa-toxin (VF0388) - Exoenzyme (VFC0251)] [Clostridium botulinum A str. ATCC 3502]
VFG050187(gb|WP_050412755)	2970	39.086	197	116	2	690	884	10	204	2.6e-36	136	(bpsB) capsular exopolysaccharide family domain protein [B. cereus exo-polysaccharide (BPS) (VF0668) - Immune modulation (VFC0258)] [Bacillus cereus G9241]
VFG002244(gb|WP_011181141)	3005	28.879	232	144	7	3	219	2	227	4.59e-15	75.5	(bepC) Bartonella effector protein BepC [VirB/VirD4 T4SS secreted effectors (VF0682) - Effector delivery system (VFC0086)] [Bartonella henselae str. Houston-1]
VFG017870(gb|WP_011988518)	3025	30.481	187	119	7	19	203	9	186	9.78e-08	50.4	(YPSIP31758_RS00990) ParA family protein [Icm/dot type IVB locus (VF1026) - Effector delivery system (VFC0086)] [Yersinia pseudotuberculosis IP 31758]
VFG000974(gb|WP_010922711)	3034	37.607	117	58	5	58	166	470	579	5.37e-08	54.3	(scpA/scpB) streptococcal C5a peptidase [C5a peptidase (VF0245) - Adherence (VFC0001)] [Streptococcus pyogenes M1 GAS]
VFG001797(gb|WP_001227855)	3034	37.607	117	58	5	58	166	470	579	4.48e-08	54.7	(scpA/scpB) streptococcal C5a peptidase [C5a peptidase (VF0278) - Adherence (VFC0001)] [Streptococcus agalactiae NEM316]
VFG005471(gb|WP_011285740)	3034	37.607	117	58	5	58	166	470	579	5.17e-08	54.3	(scpA/scpB) streptococcal C5a peptidase [C5a peptidase (VF0245) - Adherence (VFC0001)] [Streptococcus pyogenes MGAS5005]
VFG005472(gb|WP_020905533)	3034	37.607	117	58	5	58	166	470	579	5.72e-08	54.3	(scpA/scpB) streptococcal C5a peptidase [C5a peptidase (VF0245) - Adherence (VFC0001)] [Streptococcus pyogenes MGAS10270]
VFG005473(gb|WP_011055051)	3034	37.607	117	58	5	58	166	472	581	4.95e-08	54.3	(scpA/scpB) streptococcal C5a peptidase [C5a peptidase (VF0245) - Adherence (VFC0001)] [Streptococcus pyogenes MGAS315]
VFG005475(gb|WP_011529057)	3034	37.607	117	58	5	58	166	471	580	5.17e-08	54.3	(scpA/scpB) streptococcal C5a peptidase [C5a peptidase (VF0245) - Adherence (VFC0001)] [Streptococcus pyogenes MGAS10750]
VFG005476(gb|WP_011889189)	3034	37.607	117	58	5	58	166	470	579	4.52e-08	54.7	(scpA/scpB) streptococcal C5a peptidase [C5a peptidase (VF0245) - Adherence (VFC0001)] [Streptococcus pyogenes str. Manfredo]
VFG005477(gb|WP_011185014)	3034	37.607	117	58	5	58	166	470	579	5.28e-08	54.3	(scpA/scpB) streptococcal C5a peptidase [C5a peptidase (VF0245) - Adherence (VFC0001)] [Streptococcus pyogenes MGAS10394]
VFG005478(gb|WP_002991221)	3034	37.607	117	58	5	58	166	470	579	5.13e-08	54.3	(scpA/scpB) streptococcal C5a peptidase [C5a peptidase (VF0245) - Adherence (VFC0001)] [Streptococcus pyogenes MGAS2096]
VFG005480(gb|WP_011018276)	3034	37.607	117	58	5	58	166	470	579	6.44e-08	53.9	(scpA/scpB) streptococcal C5a peptidase [C5a peptidase (VF0245) - Adherence (VFC0001)] [Streptococcus pyogenes MGAS8232]
VFG005481(gb|WP_011285218)	3034	37.607	117	58	5	58	166	471	580	6.43e-08	53.9	(scpA/scpB) streptococcal C5a peptidase [C5a peptidase (VF0245) - Adherence (VFC0001)] [Streptococcus pyogenes MGAS6180]
VFG005484(gb|WP_001876742)	3034	37.607	117	58	5	58	166	470	579	4.72e-08	54.3	(scpA/scpB) streptococcal C5a peptidase [C5a peptidase (VF0278) - Adherence (VFC0001)] [Streptococcus agalactiae 2603V/R]
VFG030400(gb|WP_081465621)	3044	36.944	517	301	10	56	562	1	502	1.36e-85	274	(fadD13) long-chain fatty acid--CoA ligase [MymA operon (VF0840) - Immune modulation (VFC0258)] [Mycobacterium sp. JDM601]
VFG030400(gb|WP_081465621)	3073	36.944	517	301	10	62	568	1	502	2.62e-85	274	(fadD13) long-chain fatty acid--CoA ligase [MymA operon (VF0840) - Immune modulation (VFC0258)] [Mycobacterium sp. JDM601]
VFG042333(gb|WP_012368325)	3080	35.484	62	40	0	534	595	339	400	8.47e-06	49.7	(pta) autotransporter Pta [Proteus toxic agglutinin (Pta) (VF1291) - Effector delivery system (VFC0086)] [Proteus mirabilis HI4320]
VFG017870(gb|WP_011988518)	3086	30.481	187	119	7	7	191	9	186	1.27e-07	50.1	(YPSIP31758_RS00990) ParA family protein [Icm/dot type IVB locus (VF1026) - Effector delivery system (VFC0086)] [Yersinia pseudotuberculosis IP 31758]
VFG026717(gb|YP_007961261)	3097	41.071	56	33	0	139	194	58	113	7.7e-06	45.8	(irtA) Iron-regulated transporter IrtA [ABC transporter (VF0818) - Nutritional/Metabolic factor (VFC0272)] [Mycobacterium tuberculosis CAS/NITR204]
VFG038524(gb|WP_011705358)	3124	30.631	222	140	8	88	303	68	281	7.75e-10	59.3	(flpH) Flp pilus assembly protein FlpH [Flp type IV pili (VF0476) - Adherence (VFC0001)] [Aeromonas hydrophila subsp. hydrophila ATCC 7966]
VFG021788(gb|WP_013241313)	3149	55.319	47	20	1	10	55	15	61	7.33e-06	46.6	(hmuV) heme ABC transporter ATP-binding protein [ABC-type heme transporter (VF0739) - Nutritional/Metabolic factor (VFC0272)] [Corynebacterium pseudotuberculosis FRC41]
VFG007847(gb|WP_011560227)	3158	43.75	64	35	1	15	77	1105	1168	3.24e-06	43.1	(ppsB) acyltransferase domain-containing protein [PDIM (VF0309) - Immune modulation (VFC0258)] [Mycobacterium sp. MCS]
VFG029262(gb|YP_005924087)	3160	37.229	231	141	2	241	469	3	231	9.91e-40	148	(pks15) polyketide synthase PKS15 [PDIM (VF0309) - Immune modulation (VFC0258)] [Mycobacterium tuberculosis RGTB423]
VFG038524(gb|WP_011705358)	3185	30.631	222	140	8	88	303	68	281	7.75e-10	59.3	(flpH) Flp pilus assembly protein FlpH [Flp type IV pili (VF0476) - Adherence (VFC0001)] [Aeromonas hydrophila subsp. hydrophila ATCC 7966]
VFG006043(gb|WP_011837192)	3187	43.011	93	50	2	60	150	2	93	3.1e-13	69.3	(SSA_RS07430) glycosyltransferase family 2 protein [Capsule (VF0144) - Immune modulation (VFC0258)] [Streptococcus sanguinis SK36]
VFG046901(gb|WP_012429782)	3188	25.776	322	207	10	20	329	12	313	3.2e-19	86.7	(flmF2) glycosyl transferase family protein [LPS (VF0542) - Immune modulation (VFC0258)] [Francisella tularensis subsp. mediasiatica FSC147]
VFG048837(gb|YP_005227858)	3189	33.708	89	56	1	133	221	147	232	1.02e-06	49.7	(KPHS_35580) dTDP-D-glucose 4,6-dehydratase [Capsule (VF0560) - Immune modulation (VFC0258)] [Klebsiella pneumoniae subsp. pneumoniae HS11286]
VFG049107(gb|WP_015958694)	3189	33.708	89	56	1	133	221	147	232	9.48e-07	49.7	(rfbB) dTDP-glucose 4,6-dehydratase [LPS (VF0561) - Immune modulation (VFC0258)] [Klebsiella pneumoniae subsp. pneumoniae MGH 78578]
VFG029496(gb|WP_011777879)	3190	67.368	285	93	0	1	285	1	285	5.71e-138	390	(rmlA) glucose-1-phosphate thymidylyltransferase RfbA [GPL locus (VF0841) - Immune modulation (VFC0258)] [Mycobacterium vanbaalenii PYR-1]
VFG007663(gb|WP_011149276)	3191	38.798	183	105	5	1	179	1	180	9.57e-37	126	(rmlC) dTDP-4-dehydrorhamnose 3,5-epimerase [Capsular polysaccharide (VF0624) - Immune modulation (VFC0258)] [Vibrio vulnificus YJ016]
VFG048837(gb|YP_005227858)	3192	49.128	344	144	8	195	513	1	338	4.44e-101	308	(KPHS_35580) dTDP-D-glucose 4,6-dehydratase [Capsule (VF0560) - Immune modulation (VFC0258)] [Klebsiella pneumoniae subsp. pneumoniae HS11286]
VFG026304(gb|WP_012327954)	3193	34.426	183	107	5	215	391	255	430	1.12e-16	81.3	(BCENMC03_RS03775) glycosyltransferase family 4 protein [Capsule I (VF0436) - Immune modulation (VFC0258)] [Burkholderia cenocepacia MC0-3]
VFG012509(gb|WP_001111200)	3194	55.814	43	19	0	50	92	358	400	3.98e-08	53.5	(iroC) ATP binding cassette transporter [Salmochelin siderophore (VF0230) - Nutritional/Metabolic factor (VFC0272)] [Escherichia coli CFT073]
VFG012510(gb|WP_001298170)	3194	55.814	43	19	0	50	92	358	400	4.09e-08	53.5	(iroC) ATP binding cassette transporter [Salmochelin siderophore (VF0230) - Nutritional/Metabolic factor (VFC0272)] [Escherichia coli 536]
VFG012971(gb|WP_011378643)	3194	55.814	43	19	0	50	92	358	400	4.13e-08	53.5	(iroB) salmochelin/enterobactin export ABC transporter IroC [Salmochelin synthesis and transport (VF0983) - Nutritional/Metabolic factor (VFC0272)] [Shigella dysenteriae Sd197]
VFG049087(gb|WP_004138730)	3195	29.255	188	126	3	25	208	3	187	1.14e-19	85.9	(A225_RS19000) ABC transporter permease [LPS (VF0561) - Immune modulation (VFC0258)] [Klebsiella oxytoca E718]
VFG018667(gb|WP_012000437)	3196	37.5	280	161	8	4	274	2	276	3.21e-47	159	(rfbD) dTDP-4-dehydrorhamnose reductase [Capsule (VF0144) - Immune modulation (VFC0258)] [Streptococcus gordonii str. Challis substr. CH1]
VFG048837(gb|YP_005227858)	3197	48.547	344	146	7	1	319	1	338	6.35e-104	308	(KPHS_35580) dTDP-D-glucose 4,6-dehydratase [Capsule (VF0560) - Immune modulation (VFC0258)] [Klebsiella pneumoniae subsp. pneumoniae HS11286]
VFG007663(gb|WP_011149276)	3199	39.773	176	99	5	1	172	8	180	1.01e-35	123	(rmlC) dTDP-4-dehydrorhamnose 3,5-epimerase [Capsular polysaccharide (VF0624) - Immune modulation (VFC0258)] [Vibrio vulnificus YJ016]
VFG029496(gb|WP_011777879)	3200	68.182	286	91	0	1	286	1	286	1.84e-139	394	(rmlA) glucose-1-phosphate thymidylyltransferase RfbA [GPL locus (VF0841) - Immune modulation (VFC0258)] [Mycobacterium vanbaalenii PYR-1]
VFG018002(gb|WP_002866149)	3201	33.929	112	69	3	114	223	130	238	1.45e-11	64.3	(rfbB) dTDP-glucose 4,6-dehydratase [LOS (VF0326) - Immune modulation (VFC0258)] [Campylobacter jejuni subsp. jejuni 81116]
VFG046901(gb|WP_012429782)	3202	26.398	322	205	10	20	329	12	313	1.5e-19	87.8	(flmF2) glycosyl transferase family protein [LPS (VF0542) - Immune modulation (VFC0258)] [Francisella tularensis subsp. mediasiatica FSC147]
VFG006043(gb|WP_011837192)	3203	41.935	93	51	2	45	135	2	93	9.57e-13	67.8	(SSA_RS07430) glycosyltransferase family 2 protein [Capsule (VF0144) - Immune modulation (VFC0258)] [Streptococcus sanguinis SK36]
VFG026304(gb|WP_012327954)	3204	34.426	183	107	5	215	391	255	430	1.12e-16	81.3	(BCENMC03_RS03775) glycosyltransferase family 4 protein [Capsule I (VF0436) - Immune modulation (VFC0258)] [Burkholderia cenocepacia MC0-3]
VFG012509(gb|WP_001111200)	3205	55.814	43	19	0	50	92	358	400	3.98e-08	53.5	(iroC) ATP binding cassette transporter [Salmochelin siderophore (VF0230) - Nutritional/Metabolic factor (VFC0272)] [Escherichia coli CFT073]
VFG012510(gb|WP_001298170)	3205	55.814	43	19	0	50	92	358	400	4.09e-08	53.5	(iroC) ATP binding cassette transporter [Salmochelin siderophore (VF0230) - Nutritional/Metabolic factor (VFC0272)] [Escherichia coli 536]
VFG012971(gb|WP_011378643)	3205	55.814	43	19	0	50	92	358	400	4.13e-08	53.5	(iroB) salmochelin/enterobactin export ABC transporter IroC [Salmochelin synthesis and transport (VF0983) - Nutritional/Metabolic factor (VFC0272)] [Shigella dysenteriae Sd197]
VFG049087(gb|WP_004138730)	3206	29.255	188	126	3	25	208	3	187	1.14e-19	85.9	(A225_RS19000) ABC transporter permease [LPS (VF0561) - Immune modulation (VFC0258)] [Klebsiella oxytoca E718]
VFG018667(gb|WP_012000437)	3207	37.5	280	161	8	4	274	2	276	3.21e-47	159	(rfbD) dTDP-4-dehydrorhamnose reductase [Capsule (VF0144) - Immune modulation (VFC0258)] [Streptococcus gordonii str. Challis substr. CH1]
VFG048837(gb|YP_005227858)	3208	48.547	344	146	7	1	319	1	338	6.35e-104	308	(KPHS_35580) dTDP-D-glucose 4,6-dehydratase [Capsule (VF0560) - Immune modulation (VFC0258)] [Klebsiella pneumoniae subsp. pneumoniae HS11286]
VFG007663(gb|WP_011149276)	3210	39.773	176	99	5	1	172	8	180	1.01e-35	123	(rmlC) dTDP-4-dehydrorhamnose 3,5-epimerase [Capsular polysaccharide (VF0624) - Immune modulation (VFC0258)] [Vibrio vulnificus YJ016]
VFG029496(gb|WP_011777879)	3211	68.182	286	91	0	1	286	1	286	1.84e-139	394	(rmlA) glucose-1-phosphate thymidylyltransferase RfbA [GPL locus (VF0841) - Immune modulation (VFC0258)] [Mycobacterium vanbaalenii PYR-1]
VFG018002(gb|WP_002866149)	3212	33.929	112	69	3	114	223	130	238	1.45e-11	64.3	(rfbB) dTDP-glucose 4,6-dehydratase [LOS (VF0326) - Immune modulation (VFC0258)] [Campylobacter jejuni subsp. jejuni 81116]
VFG046901(gb|WP_012429782)	3213	26.398	322	205	10	20	329	12	313	1.5e-19	87.8	(flmF2) glycosyl transferase family protein [LPS (VF0542) - Immune modulation (VFC0258)] [Francisella tularensis subsp. mediasiatica FSC147]
VFG006043(gb|WP_011837192)	3214	41.935	93	51	2	45	135	2	93	9.57e-13	67.8	(SSA_RS07430) glycosyltransferase family 2 protein [Capsule (VF0144) - Immune modulation (VFC0258)] [Streptococcus sanguinis SK36]
VFG021880(gb|WP_003898495)	3229	29.739	306	188	5	159	453	104	393	2.37e-23	101	(espI) MinD/ParA family protein [ESX-1 (VF0315) - Effector delivery system (VFC0086)] [Mycobacterium bovis BCG str. Pasteur 1173P2]
VFG043441(gb|WP_002287386)	3253	41.732	127	66	4	325	449	400	520	3.93e-20	92.8	(EFMU0317_RS16950) C40 family peptidase [Fibronectin-binding protein (VF0747) - Adherence (VFC0001)] [Enterococcus faecium U0317]
VFG042906(gb|WP_012908549)	3254	33.858	127	79	4	295	420	164	286	5.03e-11	63.9	(ROD_RS25695) M23 family metallopeptidase [Colonization factor Citrobacter (CFC) type IV fimbriae (VF1209) - Adherence (VFC0001)] [Citrobacter rodentium ICC168]
VFG002244(gb|WP_011181141)	3330	31.148	183	109	5	3	171	2	181	2.38e-16	76.3	(bepC) Bartonella effector protein BepC [VirB/VirD4 T4SS secreted effectors (VF0682) - Effector delivery system (VFC0086)] [Bartonella henselae str. Houston-1]
VFG017870(gb|WP_011988518)	3355	33.121	157	81	7	3	149	4	146	1.66e-07	50.1	(YPSIP31758_RS00990) ParA family protein [Icm/dot type IVB locus (VF1026) - Effector delivery system (VFC0086)] [Yersinia pseudotuberculosis IP 31758]
VFG021880(gb|WP_003898495)	3359	28.511	235	158	3	174	403	160	389	7.78e-15	75.5	(espI) MinD/ParA family protein [ESX-1 (VF0315) - Effector delivery system (VFC0086)] [Mycobacterium bovis BCG str. Pasteur 1173P2]
VFG000024(gb|WP_010929500)	3393	35.366	164	90	6	301	458	160	313	1.31e-11	65.9	(ptlH) Ptl Type IV secretion system VirB11 homolog protein PtlA [Ptl type IV secretion system (VF0686) - Effector delivery system (VFC0086)] [Bordetella pertussis Tohama I]
VFG011116(gb|WP_003815867)	3393	35.366	164	90	6	301	458	160	313	1.38e-11	65.9	(ptlH) Ptl Type IV secretion system VirB11 homolog protein PtlA [Ptl type IV secretion system (VF0686) - Effector delivery system (VFC0086)] [Bordetella bronchiseptica RB50]
VFG032106(gb|WP_014092025)	3406	44.737	76	34	5	277	347	434	506	9.48e-08	53.5	(iap/cwhA) P60 extracellular protein, invasion associated protein Iap [P60 (VF0068) - Invasion (VFC0083)] [Listeria ivanovii subsp. ivanovii PAM 55]
VFG009931(gb|WP_011855501)	3418	43.529	85	45	2	6	90	98	179	9.12e-08	50.1	(relA) Probable GTP pyrophosphokinase RelA (ATP:GTP 3'-pyrophosphotransferase) (PPGPP synthetase I) ((P)PPGPP synthetase) (GTP diphosphokinase) [RelA (VF0287) - Regulation (VFC0301)] [Mycobacterium sp. JLS]
VFG009932(gb|WP_011559678)	3418	43.529	85	45	2	6	90	93	174	9.11e-08	50.1	(relA) Probable GTP pyrophosphokinase RelA (ATP:GTP 3'-pyrophosphotransferase) (PPGPP synthetase I) ((P)PPGPP synthetase) (GTP diphosphokinase) [RelA (VF0287) - Regulation (VFC0301)] [Mycobacterium sp. KMS]
VFG009933(gb|WP_085975473)	3418	43.529	85	45	2	6	90	74	155	8.91e-08	50.1	(relA) Probable GTP pyrophosphokinase RelA (ATP:GTP 3'-pyrophosphotransferase) (PPGPP synthetase I) ((P)PPGPP synthetase) (GTP diphosphokinase) [RelA (VF0287) - Regulation (VFC0301)] [Mycobacterium sp. MCS]
VFG006043(gb|WP_011837192)	3436	41.935	93	51	2	60	150	2	93	5.08e-12	65.9	(SSA_RS07430) glycosyltransferase family 2 protein [Capsule (VF0144) - Immune modulation (VFC0258)] [Streptococcus sanguinis SK36]
VFG046898(gb|WP_003016999)	3437	26.837	313	215	8	20	329	12	313	5.31e-21	91.7	(flmF2) glycosyl transferase family protein [LPS (VF0542) - Immune modulation (VFC0258)] [Francisella tularensis subsp. holarctica FTNF002-00]
VFG046901(gb|WP_012429782)	3437	26.837	313	215	8	20	329	12	313	3.73e-21	92.4	(flmF2) glycosyl transferase family protein [LPS (VF0542) - Immune modulation (VFC0258)] [Francisella tularensis subsp. mediasiatica FSC147]
VFG046903(gb|WP_003020229)	3437	26.837	313	215	8	20	329	12	313	8.36e-21	91.3	(flmF2) glycosyl transferase family protein [LPS (VF0542) - Immune modulation (VFC0258)] [Francisella tularensis subsp. tularensis SCHU S4]
VFG018002(gb|WP_002866149)	3438	33.036	112	70	3	114	223	130	238	2.72e-10	60.5	(rfbB) dTDP-glucose 4,6-dehydratase [LOS (VF0326) - Immune modulation (VFC0258)] [Campylobacter jejuni subsp. jejuni 81116]
VFG029496(gb|WP_011777879)	3439	67.018	285	94	0	1	285	1	285	3.44e-137	389	(rmlA) glucose-1-phosphate thymidylyltransferase RfbA [GPL locus (VF0841) - Immune modulation (VFC0258)] [Mycobacterium vanbaalenii PYR-1]
VFG007663(gb|WP_011149276)	3440	38.251	183	106	5	1	179	1	180	5.57e-36	124	(rmlC) dTDP-4-dehydrorhamnose 3,5-epimerase [Capsular polysaccharide (VF0624) - Immune modulation (VFC0258)] [Vibrio vulnificus YJ016]
VFG048837(gb|YP_005227858)	3442	47.965	344	148	7	1	319	1	338	4.18e-102	303	(KPHS_35580) dTDP-D-glucose 4,6-dehydratase [Capsule (VF0560) - Immune modulation (VFC0258)] [Klebsiella pneumoniae subsp. pneumoniae HS11286]
VFG018667(gb|WP_012000437)	3443	37.5	280	161	8	4	274	2	276	1.48e-46	157	(rfbD) dTDP-4-dehydrorhamnose reductase [Capsule (VF0144) - Immune modulation (VFC0258)] [Streptococcus gordonii str. Challis substr. CH1]
VFG049087(gb|WP_004138730)	3444	29.255	188	126	3	22	205	3	187	1.62e-19	85.5	(A225_RS19000) ABC transporter permease [LPS (VF0561) - Immune modulation (VFC0258)] [Klebsiella oxytoca E718]
VFG012509(gb|WP_001111200)	3445	53.488	43	20	0	50	92	358	400	1.18e-07	52	(iroC) ATP binding cassette transporter [Salmochelin siderophore (VF0230) - Nutritional/Metabolic factor (VFC0272)] [Escherichia coli CFT073]
VFG012510(gb|WP_001298170)	3445	53.488	43	20	0	50	92	358	400	1.17e-07	52.4	(iroC) ATP binding cassette transporter [Salmochelin siderophore (VF0230) - Nutritional/Metabolic factor (VFC0272)] [Escherichia coli 536]
VFG012971(gb|WP_011378643)	3445	53.488	43	20	0	50	92	358	400	1.26e-07	52	(iroB) salmochelin/enterobactin export ABC transporter IroC [Salmochelin synthesis and transport (VF0983) - Nutritional/Metabolic factor (VFC0272)] [Shigella dysenteriae Sd197]
VFG026269(gb|WP_085966437)	3446	34.959	123	70	5	203	318	207	326	9.27e-11	62.8	(wcbB) capsular polysaccharide glycosyltransferase biosynthesis protein [Capsule I (VF0436) - Immune modulation (VFC0258)] [Burkholderia cenocepacia MC0-3]
VFG042333(gb|WP_012368325)	3447	35.484	62	40	0	554	615	339	400	8.61e-06	50.1	(pta) autotransporter Pta [Proteus toxic agglutinin (Pta) (VF1291) - Effector delivery system (VFC0086)] [Proteus mirabilis HI4320]
VFG001298(gb|WP_000037328)	3454	40.909	44	26	0	3	46	44	87	3.11e-06	44.3	(cap8B) type 8 capsular polysaccharide synthesis protein Cap8B [Capsule (VF0003) - Immune modulation (VFC0258)] [Staphylococcus aureus subsp. aureus MW2]
VFG004463(gb|WP_000037317)	3454	40.909	44	26	0	3	46	44	87	3.68e-06	43.9	(cap8B) type 8 capsular polysaccharide synthesis protein Cap8B [Capsule (VF0003) - Immune modulation (VFC0258)] [Staphylococcus aureus subsp. aureus MRSA252]
VFG011510(gb|WP_002964609)	3462	34.783	161	90	7	199	351	168	321	1.38e-07	52.8	(lpsB/lpcC) Lipopolysaccharide core biosynthesis mannosyltransferase LpcC [LPS (VF0367) - Immune modulation (VFC0258)] [Brucella melitensis bv. 1 str. 16M]
VFG012509(gb|WP_001111200)	3463	55.814	43	19	0	50	92	358	400	4.01e-08	53.5	(iroC) ATP binding cassette transporter [Salmochelin siderophore (VF0230) - Nutritional/Metabolic factor (VFC0272)] [Escherichia coli CFT073]
VFG012510(gb|WP_001298170)	3463	55.814	43	19	0	50	92	358	400	4.05e-08	53.5	(iroC) ATP binding cassette transporter [Salmochelin siderophore (VF0230) - Nutritional/Metabolic factor (VFC0272)] [Escherichia coli 536]
VFG012971(gb|WP_011378643)	3463	55.814	43	19	0	50	92	358	400	4.16e-08	53.5	(iroB) salmochelin/enterobactin export ABC transporter IroC [Salmochelin synthesis and transport (VF0983) - Nutritional/Metabolic factor (VFC0272)] [Shigella dysenteriae Sd197]
VFG049046(gb|WP_012541095)	3464	27.778	216	145	4	21	231	5	214	3.28e-19	84.7	(KPK_RS08070) O9 family O-antigen export ABC transporter permease subunit [LPS (VF0561) - Immune modulation (VFC0258)] [Klebsiella pneumoniae 342]
VFG006089(gb|WP_011681446)	3465	37.413	286	165	8	4	280	2	282	4.92e-48	161	(rfbD) dTDP-4-dehydrorhamnose reductase [Capsule (VF0144) - Immune modulation (VFC0258)] [Streptococcus thermophilus LMD-9]
VFG007658(gb|WP_011149273)	3466	48.397	343	146	8	1	318	1	337	1.2e-93	282	(rmlB) dTDP-glucose 4,6-dehydratase [Capsular polysaccharide (VF0624) - Immune modulation (VFC0258)] [Vibrio vulnificus YJ016]
VFG007659(gb|WP_011261022)	3466	48.397	343	146	7	1	318	1	337	4.34e-102	304	(rmlB) dTDP-glucose 4,6-dehydratase [Capsular polysaccharide (VF0624) - Immune modulation (VFC0258)] [Vibrio fischeri ES114]
VFG048804(gb|YP_005227855)	3468	38.333	180	110	1	1	179	1	180	1.65e-35	123	(KPHS_35550) dTDP-4-dehydrorhamnose 3,5-epimerase [Capsule (VF0560) - Immune modulation (VFC0258)] [Klebsiella pneumoniae subsp. pneumoniae HS11286]
VFG048807(gb|WP_015958697)	3468	38.333	180	110	1	1	179	1	180	1.18e-35	123	(rfbC) dTDP-4-dehydrorhamnose 3,5-epimerase [Capsule (VF0560) - Immune modulation (VFC0258)] [Klebsiella pneumoniae subsp. pneumoniae MGH 78578]
VFG049083(gb|WP_015958693)	3468	38.333	180	110	1	1	179	1	180	2.33e-35	122	(rfbC) dTDP-4-dehydrorhamnose 3,5-epimerase [LPS (VF0561) - Immune modulation (VFC0258)] [Klebsiella pneumoniae subsp. pneumoniae MGH 78578]
VFG029496(gb|WP_011777879)	3469	66.899	287	95	0	1	287	1	287	8.94e-138	390	(rmlA) glucose-1-phosphate thymidylyltransferase RfbA [GPL locus (VF0841) - Immune modulation (VFC0258)] [Mycobacterium vanbaalenii PYR-1]
VFG023862(gb|WP_014942402)	3470	40	100	59	1	1	99	1	100	5.6e-13	67	(MIP_RS15245) glycosyltransferase [PDIM (VF0309) - Immune modulation (VFC0258)] [Mycobacterium indicus pranii MTCC 9506]
VFG002244(gb|WP_011181141)	3486	29.31	232	143	7	3	219	2	227	1.4e-15	76.6	(bepC) Bartonella effector protein BepC [VirB/VirD4 T4SS secreted effectors (VF0682) - Effector delivery system (VFC0086)] [Bartonella henselae str. Houston-1]
VFG015262(gb|WP_005763926)	3528	36.697	109	64	2	92	195	257	365	1.32e-14	73.2	(hrpW1) pectate lyase [Harpins, pilus-associated proteins and other candidate TTSS helpers (VF0910) - Effector delivery system (VFC0086)] [Pseudomonas syringae pv. tomato str. DC3000]
VFG002244(gb|WP_011181141)	3536	29.648	199	122	6	3	186	2	197	7.24e-15	74.3	(bepC) Bartonella effector protein BepC [VirB/VirD4 T4SS secreted effectors (VF0682) - Effector delivery system (VFC0086)] [Bartonella henselae str. Houston-1]
VFG017870(gb|WP_011988518)	3546	30.481	187	119	7	7	191	9	186	1.27e-07	50.1	(YPSIP31758_RS00990) ParA family protein [Icm/dot type IVB locus (VF1026) - Effector delivery system (VFC0086)] [Yersinia pseudotuberculosis IP 31758]
VFG042333(gb|WP_012368325)	3552	35.484	62	40	0	554	615	339	400	8.61e-06	50.1	(pta) autotransporter Pta [Proteus toxic agglutinin (Pta) (VF1291) - Effector delivery system (VFC0086)] [Proteus mirabilis HI4320]
VFG026304(gb|WP_012327954)	3556	33.929	168	102	4	215	378	255	417	6.7e-16	79	(BCENMC03_RS03775) glycosyltransferase family 4 protein [Capsule I (VF0436) - Immune modulation (VFC0258)] [Burkholderia cenocepacia MC0-3]
VFG012509(gb|WP_001111200)	3557	53.488	43	20	0	50	92	358	400	1.24e-07	52	(iroC) ATP binding cassette transporter [Salmochelin siderophore (VF0230) - Nutritional/Metabolic factor (VFC0272)] [Escherichia coli CFT073]
VFG012510(gb|WP_001298170)	3557	53.488	43	20	0	50	92	358	400	1.24e-07	52	(iroC) ATP binding cassette transporter [Salmochelin siderophore (VF0230) - Nutritional/Metabolic factor (VFC0272)] [Escherichia coli 536]
VFG012971(gb|WP_011378643)	3557	53.488	43	20	0	50	92	358	400	1.31e-07	52	(iroB) salmochelin/enterobactin export ABC transporter IroC [Salmochelin synthesis and transport (VF0983) - Nutritional/Metabolic factor (VFC0272)] [Shigella dysenteriae Sd197]
VFG006084(gb|WP_002948020)	3558	28.571	196	125	3	18	205	1	189	5.18e-19	84.3	(STU_RS16245) ABC transporter permease [Capsule (VF0144) - Immune modulation (VFC0258)] [Streptococcus thermophilus LMG 18311]
VFG006081(gb|WP_014621820)	3559	38.462	286	162	8	4	280	2	282	2.06e-49	164	(rfbD) dTDP-4-dehydrorhamnose reductase [Capsule (VF0144) - Immune modulation (VFC0258)] [Streptococcus thermophilus CNRZ1066]
VFG048837(gb|YP_005227858)	3560	47.965	344	148	7	1	319	1	338	2.3e-102	304	(KPHS_35580) dTDP-D-glucose 4,6-dehydratase [Capsule (VF0560) - Immune modulation (VFC0258)] [Klebsiella pneumoniae subsp. pneumoniae HS11286]
VFG048804(gb|YP_005227855)	3562	38.889	180	109	1	1	179	1	180	3.7e-35	122	(KPHS_35550) dTDP-4-dehydrorhamnose 3,5-epimerase [Capsule (VF0560) - Immune modulation (VFC0258)] [Klebsiella pneumoniae subsp. pneumoniae HS11286]
VFG048807(gb|WP_015958697)	3562	38.889	180	109	1	1	179	1	180	2.79e-35	122	(rfbC) dTDP-4-dehydrorhamnose 3,5-epimerase [Capsule (VF0560) - Immune modulation (VFC0258)] [Klebsiella pneumoniae subsp. pneumoniae MGH 78578]
VFG049083(gb|WP_015958693)	3562	38.889	180	109	1	1	179	1	180	5.57e-35	121	(rfbC) dTDP-4-dehydrorhamnose 3,5-epimerase [LPS (VF0561) - Immune modulation (VFC0258)] [Klebsiella pneumoniae subsp. pneumoniae MGH 78578]
VFG029496(gb|WP_011777879)	3563	67.133	286	94	0	1	286	1	286	1.62e-136	387	(rmlA) glucose-1-phosphate thymidylyltransferase RfbA [GPL locus (VF0841) - Immune modulation (VFC0258)] [Mycobacterium vanbaalenii PYR-1]
VFG030305(gb|WP_016343680)	3587	35.632	87	52	3	27	111	24	108	2.11e-08	55.1	(adhD) NDMA-dependent alcohol dehydrogenase [MymA operon (VF0840) - Immune modulation (VFC0258)] [Mycobacterium abscessus subsp. bolletii 50594]
VFG006043(gb|WP_011837192)	3593	41.935	93	51	2	60	150	2	93	5.08e-12	65.9	(SSA_RS07430) glycosyltransferase family 2 protein [Capsule (VF0144) - Immune modulation (VFC0258)] [Streptococcus sanguinis SK36]
VFG046898(gb|WP_003016999)	3594	26.837	313	215	8	20	329	12	313	5.31e-21	91.7	(flmF2) glycosyl transferase family protein [LPS (VF0542) - Immune modulation (VFC0258)] [Francisella tularensis subsp. holarctica FTNF002-00]
VFG046901(gb|WP_012429782)	3594	26.837	313	215	8	20	329	12	313	3.73e-21	92.4	(flmF2) glycosyl transferase family protein [LPS (VF0542) - Immune modulation (VFC0258)] [Francisella tularensis subsp. mediasiatica FSC147]
VFG046903(gb|WP_003020229)	3594	26.837	313	215	8	20	329	12	313	8.36e-21	91.3	(flmF2) glycosyl transferase family protein [LPS (VF0542) - Immune modulation (VFC0258)] [Francisella tularensis subsp. tularensis SCHU S4]
VFG018002(gb|WP_002866149)	3595	33.036	112	70	3	114	223	130	238	2.53e-10	60.8	(rfbB) dTDP-glucose 4,6-dehydratase [LOS (VF0326) - Immune modulation (VFC0258)] [Campylobacter jejuni subsp. jejuni 81116]
VFG029496(gb|WP_011777879)	3596	67.018	285	94	0	1	285	1	285	3.44e-137	389	(rmlA) glucose-1-phosphate thymidylyltransferase RfbA [GPL locus (VF0841) - Immune modulation (VFC0258)] [Mycobacterium vanbaalenii PYR-1]
VFG007663(gb|WP_011149276)	3597	38.251	183	106	5	1	179	1	180	5.57e-36	124	(rmlC) dTDP-4-dehydrorhamnose 3,5-epimerase [Capsular polysaccharide (VF0624) - Immune modulation (VFC0258)] [Vibrio vulnificus YJ016]
VFG048837(gb|YP_005227858)	3599	47.965	344	148	7	1	319	1	338	4.18e-102	303	(KPHS_35580) dTDP-D-glucose 4,6-dehydratase [Capsule (VF0560) - Immune modulation (VFC0258)] [Klebsiella pneumoniae subsp. pneumoniae HS11286]
VFG018667(gb|WP_012000437)	3600	38.996	259	145	7	4	253	2	256	4.86e-46	156	(rfbD) dTDP-4-dehydrorhamnose reductase [Capsule (VF0144) - Immune modulation (VFC0258)] [Streptococcus gordonii str. Challis substr. CH1]
VFG049087(gb|WP_004138730)	3601	29.255	188	126	3	22	205	3	187	1.62e-19	85.5	(A225_RS19000) ABC transporter permease [LPS (VF0561) - Immune modulation (VFC0258)] [Klebsiella oxytoca E718]
VFG012509(gb|WP_001111200)	3602	53.488	43	20	0	50	92	358	400	1.18e-07	52	(iroC) ATP binding cassette transporter [Salmochelin siderophore (VF0230) - Nutritional/Metabolic factor (VFC0272)] [Escherichia coli CFT073]
VFG012510(gb|WP_001298170)	3602	53.488	43	20	0	50	92	358	400	1.17e-07	52.4	(iroC) ATP binding cassette transporter [Salmochelin siderophore (VF0230) - Nutritional/Metabolic factor (VFC0272)] [Escherichia coli 536]
VFG012971(gb|WP_011378643)	3602	53.488	43	20	0	50	92	358	400	1.26e-07	52	(iroB) salmochelin/enterobactin export ABC transporter IroC [Salmochelin synthesis and transport (VF0983) - Nutritional/Metabolic factor (VFC0272)] [Shigella dysenteriae Sd197]
VFG026269(gb|WP_085966437)	3603	34.959	123	70	5	218	333	207	326	1.07e-10	62.8	(wcbB) capsular polysaccharide glycosyltransferase biosynthesis protein [Capsule I (VF0436) - Immune modulation (VFC0258)] [Burkholderia cenocepacia MC0-3]
VFG023862(gb|WP_014942402)	3604	46.667	60	32	0	44	103	4	63	3.3e-10	55.5	(MIP_RS15245) glycosyltransferase [PDIM (VF0309) - Immune modulation (VFC0258)] [Mycobacterium indicus pranii MTCC 9506]
VFG046898(gb|WP_003016999)	3607	32.727	110	70	1	121	226	204	313	1.04e-09	57.4	(flmF2) glycosyl transferase family protein [LPS (VF0542) - Immune modulation (VFC0258)] [Francisella tularensis subsp. holarctica FTNF002-00]
VFG046899(gb|WP_080502287)	3607	32.727	110	70	1	121	226	204	313	1.19e-09	57.4	(flmF2) glycosyl transferase family protein [LPS (VF0542) - Immune modulation (VFC0258)] [Francisella tularensis subsp. holarctica LVS]
VFG046901(gb|WP_012429782)	3607	32.727	110	70	1	121	226	204	313	1.02e-09	57.4	(flmF2) glycosyl transferase family protein [LPS (VF0542) - Immune modulation (VFC0258)] [Francisella tularensis subsp. mediasiatica FSC147]
VFG046903(gb|WP_003020229)	3607	32.727	110	70	1	121	226	204	313	1.03e-09	57.4	(flmF2) glycosyl transferase family protein [LPS (VF0542) - Immune modulation (VFC0258)] [Francisella tularensis subsp. tularensis SCHU S4]
VFG046905(gb|WP_080555353)	3607	32.727	110	70	1	121	226	204	313	7.81e-10	57.8	(flmF2) glycosyl transferase family protein [LPS (VF0542) - Immune modulation (VFC0258)] [Francisella cf. tularensis subsp. novicida 3523]
VFG018002(gb|WP_002866149)	3608	33.036	112	70	3	122	231	130	238	3.04e-10	60.5	(rfbB) dTDP-glucose 4,6-dehydratase [LOS (VF0326) - Immune modulation (VFC0258)] [Campylobacter jejuni subsp. jejuni 81116]
VFG029496(gb|WP_011777879)	3609	67.018	285	94	0	1	285	1	285	3.44e-137	389	(rmlA) glucose-1-phosphate thymidylyltransferase RfbA [GPL locus (VF0841) - Immune modulation (VFC0258)] [Mycobacterium vanbaalenii PYR-1]
VFG007663(gb|WP_011149276)	3610	38.251	183	106	5	1	179	1	180	5.57e-36	124	(rmlC) dTDP-4-dehydrorhamnose 3,5-epimerase [Capsular polysaccharide (VF0624) - Immune modulation (VFC0258)] [Vibrio vulnificus YJ016]
VFG048837(gb|YP_005227858)	3612	47.965	344	148	7	1	319	1	338	4.18e-102	303	(KPHS_35580) dTDP-D-glucose 4,6-dehydratase [Capsule (VF0560) - Immune modulation (VFC0258)] [Klebsiella pneumoniae subsp. pneumoniae HS11286]
VFG018667(gb|WP_012000437)	3613	37.5	280	161	8	4	274	2	276	1.2e-46	157	(rfbD) dTDP-4-dehydrorhamnose reductase [Capsule (VF0144) - Immune modulation (VFC0258)] [Streptococcus gordonii str. Challis substr. CH1]
VFG043441(gb|WP_002287386)	3616	41.732	127	66	4	325	449	400	520	3.62e-20	92.8	(EFMU0317_RS16950) C40 family peptidase [Fibronectin-binding protein (VF0747) - Adherence (VFC0001)] [Enterococcus faecium U0317]
VFG042906(gb|WP_012908549)	3617	33.858	127	79	4	295	420	164	286	4.73e-11	63.9	(ROD_RS25695) M23 family metallopeptidase [Colonization factor Citrobacter (CFC) type IV fimbriae (VF1209) - Adherence (VFC0001)] [Citrobacter rodentium ICC168]
VFG025308(gb|WP_004528796)	3625	29.167	168	104	4	39	205	687	840	1.77e-06	48.1	(tagAB-5) Type VI secretion system associated protein TagAB-5 [T6SS-1 (VF0429) - Effector delivery system (VFC0086)] [Burkholderia pseudomallei 1710b]
VFG026269(gb|WP_085966437)	3628	34.959	123	70	5	218	333	207	326	1.07e-10	62.8	(wcbB) capsular polysaccharide glycosyltransferase biosynthesis protein [Capsule I (VF0436) - Immune modulation (VFC0258)] [Burkholderia cenocepacia MC0-3]
VFG012509(gb|WP_001111200)	3629	53.488	43	20	0	50	92	358	400	1.18e-07	52	(iroC) ATP binding cassette transporter [Salmochelin siderophore (VF0230) - Nutritional/Metabolic factor (VFC0272)] [Escherichia coli CFT073]
VFG012510(gb|WP_001298170)	3629	53.488	43	20	0	50	92	358	400	1.17e-07	52.4	(iroC) ATP binding cassette transporter [Salmochelin siderophore (VF0230) - Nutritional/Metabolic factor (VFC0272)] [Escherichia coli 536]
VFG012971(gb|WP_011378643)	3629	53.488	43	20	0	50	92	358	400	1.26e-07	52	(iroB) salmochelin/enterobactin export ABC transporter IroC [Salmochelin synthesis and transport (VF0983) - Nutritional/Metabolic factor (VFC0272)] [Shigella dysenteriae Sd197]
VFG049087(gb|WP_004138730)	3630	29.255	188	126	3	22	205	3	187	1.82e-19	85.5	(A225_RS19000) ABC transporter permease [LPS (VF0561) - Immune modulation (VFC0258)] [Klebsiella oxytoca E718]
VFG018667(gb|WP_012000437)	3631	37.143	280	162	8	4	274	2	276	6.21e-46	155	(rfbD) dTDP-4-dehydrorhamnose reductase [Capsule (VF0144) - Immune modulation (VFC0258)] [Streptococcus gordonii str. Challis substr. CH1]
VFG048837(gb|YP_005227858)	3632	47.965	344	148	7	1	319	1	338	3.52e-102	304	(KPHS_35580) dTDP-D-glucose 4,6-dehydratase [Capsule (VF0560) - Immune modulation (VFC0258)] [Klebsiella pneumoniae subsp. pneumoniae HS11286]
VFG007663(gb|WP_011149276)	3634	38.251	183	106	5	1	179	1	180	5.57e-36	124	(rmlC) dTDP-4-dehydrorhamnose 3,5-epimerase [Capsular polysaccharide (VF0624) - Immune modulation (VFC0258)] [Vibrio vulnificus YJ016]
VFG029496(gb|WP_011777879)	3635	67.368	285	93	0	1	285	1	285	5.71e-138	390	(rmlA) glucose-1-phosphate thymidylyltransferase RfbA [GPL locus (VF0841) - Immune modulation (VFC0258)] [Mycobacterium vanbaalenii PYR-1]
VFG018002(gb|WP_002866149)	3636	33.036	112	70	3	114	223	130	238	2.42e-10	60.8	(rfbB) dTDP-glucose 4,6-dehydratase [LOS (VF0326) - Immune modulation (VFC0258)] [Campylobacter jejuni subsp. jejuni 81116]
VFG046898(gb|WP_003016999)	3637	26.837	313	215	8	20	329	12	313	5.31e-21	91.7	(flmF2) glycosyl transferase family protein [LPS (VF0542) - Immune modulation (VFC0258)] [Francisella tularensis subsp. holarctica FTNF002-00]
VFG046901(gb|WP_012429782)	3637	26.837	313	215	8	20	329	12	313	3.73e-21	92.4	(flmF2) glycosyl transferase family protein [LPS (VF0542) - Immune modulation (VFC0258)] [Francisella tularensis subsp. mediasiatica FSC147]
VFG046903(gb|WP_003020229)	3637	26.837	313	215	8	20	329	12	313	8.36e-21	91.3	(flmF2) glycosyl transferase family protein [LPS (VF0542) - Immune modulation (VFC0258)] [Francisella tularensis subsp. tularensis SCHU S4]
VFG006043(gb|WP_011837192)	3638	41.935	93	51	2	45	135	2	93	3.61e-12	65.9	(SSA_RS07430) glycosyltransferase family 2 protein [Capsule (VF0144) - Immune modulation (VFC0258)] [Streptococcus sanguinis SK36]
VFG011510(gb|WP_002964609)	3639	34.483	174	97	8	186	351	157	321	1.47e-07	52.8	(lpsB/lpcC) Lipopolysaccharide core biosynthesis mannosyltransferase LpcC [LPS (VF0367) - Immune modulation (VFC0258)] [Brucella melitensis bv. 1 str. 16M]
VFG044147(gb|NP_461701)	3640	54.762	42	19	0	50	91	357	398	7.88e-07	49.7	(iroC) multidrug ABC transporter ATP-binding protein [Salmochelin (VF0972) - Nutritional/Metabolic factor (VFC0272)] [Salmonella enterica subsp. enterica serovar Typhimurium str. LT2]
VFG018670(gb|WP_012000440)	3641	28.571	217	151	3	18	232	1	215	2.24e-23	96.3	(SGO_RS05020) ABC transporter permease [Capsule (VF0144) - Immune modulation (VFC0258)] [Streptococcus gordonii str. Challis substr. CH1]
VFG014133(gb|WP_012075037)	3642	37.5	128	70	6	45	163	60	186	7.84e-06	46.6	(PSPA7_RS09485) SDR family oxidoreductase [LPS (VF0085) - Immune modulation (VFC0258)] [Pseudomonas aeruginosa PA7]
VFG048837(gb|YP_005227858)	3643	47.674	344	149	7	1	319	1	338	1.21e-101	302	(KPHS_35580) dTDP-D-glucose 4,6-dehydratase [Capsule (VF0560) - Immune modulation (VFC0258)] [Klebsiella pneumoniae subsp. pneumoniae HS11286]
VFG048840(gb|WP_015958698)	3643	47.674	344	149	7	1	319	1	338	9.64e-103	305	(rfbB) dTDP-glucose 4,6-dehydratase [Capsule (VF0560) - Immune modulation (VFC0258)] [Klebsiella pneumoniae subsp. pneumoniae MGH 78578]
VFG007663(gb|WP_011149276)	3645	38.798	183	105	5	1	179	1	180	8.69e-38	129	(rmlC) dTDP-4-dehydrorhamnose 3,5-epimerase [Capsular polysaccharide (VF0624) - Immune modulation (VFC0258)] [Vibrio vulnificus YJ016]
VFG029496(gb|WP_011777879)	3646	67.368	285	93	0	1	285	1	285	1.23e-137	389	(rmlA) glucose-1-phosphate thymidylyltransferase RfbA [GPL locus (VF0841) - Immune modulation (VFC0258)] [Mycobacterium vanbaalenii PYR-1]
VFG018002(gb|WP_002866149)	3647	33.929	112	69	3	113	222	130	238	1.29e-10	61.6	(rfbB) dTDP-glucose 4,6-dehydratase [LOS (VF0326) - Immune modulation (VFC0258)] [Campylobacter jejuni subsp. jejuni 81116]
VFG046898(gb|WP_003016999)	3648	26.518	313	216	8	20	329	12	313	1.02e-20	90.9	(flmF2) glycosyl transferase family protein [LPS (VF0542) - Immune modulation (VFC0258)] [Francisella tularensis subsp. holarctica FTNF002-00]
VFG046901(gb|WP_012429782)	3648	26.518	313	216	8	20	329	12	313	6.54e-21	91.7	(flmF2) glycosyl transferase family protein [LPS (VF0542) - Immune modulation (VFC0258)] [Francisella tularensis subsp. mediasiatica FSC147]
VFG046903(gb|WP_003020229)	3648	26.518	313	216	8	20	329	12	313	1.39e-20	90.5	(flmF2) glycosyl transferase family protein [LPS (VF0542) - Immune modulation (VFC0258)] [Francisella tularensis subsp. tularensis SCHU S4]
VFG006043(gb|WP_011837192)	3649	41.935	93	51	2	4	94	2	93	4.62e-13	68.2	(SSA_RS07430) glycosyltransferase family 2 protein [Capsule (VF0144) - Immune modulation (VFC0258)] [Streptococcus sanguinis SK36]
VFG026269(gb|WP_085966437)	3650	34.959	123	70	5	218	333	207	326	9.61e-11	62.8	(wcbB) capsular polysaccharide glycosyltransferase biosynthesis protein [Capsule I (VF0436) - Immune modulation (VFC0258)] [Burkholderia cenocepacia MC0-3]
VFG012509(gb|WP_001111200)	3651	53.488	43	20	0	50	92	358	400	1.9e-07	51.6	(iroC) ATP binding cassette transporter [Salmochelin siderophore (VF0230) - Nutritional/Metabolic factor (VFC0272)] [Escherichia coli CFT073]
VFG012510(gb|WP_001298170)	3651	53.488	43	20	0	50	92	358	400	1.88e-07	51.6	(iroC) ATP binding cassette transporter [Salmochelin siderophore (VF0230) - Nutritional/Metabolic factor (VFC0272)] [Escherichia coli 536]
VFG012971(gb|WP_011378643)	3651	53.488	43	20	0	50	92	358	400	1.92e-07	51.6	(iroB) salmochelin/enterobactin export ABC transporter IroC [Salmochelin synthesis and transport (VF0983) - Nutritional/Metabolic factor (VFC0272)] [Shigella dysenteriae Sd197]
VFG049087(gb|WP_004138730)	3652	29.255	188	126	3	22	205	3	187	1.07e-19	85.9	(A225_RS19000) ABC transporter permease [LPS (VF0561) - Immune modulation (VFC0258)] [Klebsiella oxytoca E718]
VFG018667(gb|WP_012000437)	3653	37.857	280	160	8	4	274	2	276	5.19e-47	158	(rfbD) dTDP-4-dehydrorhamnose reductase [Capsule (VF0144) - Immune modulation (VFC0258)] [Streptococcus gordonii str. Challis substr. CH1]
VFG045306(gb|WP_010946495)	3654	46.491	114	54	2	1	107	236	349	1.42e-28	106	(rfbB) dTDP-glucose 4,6-dehydratase [LPS (VF0171) - Immune modulation (VFC0258)] [Legionella pneumophila subsp. pneumophila str. Philadelphia 1]
VFG048804(gb|YP_005227855)	3656	38.889	180	109	1	1	179	1	180	4.27e-36	124	(KPHS_35550) dTDP-4-dehydrorhamnose 3,5-epimerase [Capsule (VF0560) - Immune modulation (VFC0258)] [Klebsiella pneumoniae subsp. pneumoniae HS11286]
VFG048807(gb|WP_015958697)	3656	38.889	180	109	1	1	179	1	180	3.02e-36	125	(rfbC) dTDP-4-dehydrorhamnose 3,5-epimerase [Capsule (VF0560) - Immune modulation (VFC0258)] [Klebsiella pneumoniae subsp. pneumoniae MGH 78578]
VFG049083(gb|WP_015958693)	3656	38.889	180	109	1	1	179	1	180	6.65e-36	124	(rfbC) dTDP-4-dehydrorhamnose 3,5-epimerase [LPS (VF0561) - Immune modulation (VFC0258)] [Klebsiella pneumoniae subsp. pneumoniae MGH 78578]
VFG029504(gb|WP_013827269)	3657	65.877	211	72	0	3	213	75	285	2.02e-96	282	(rmlA) glucose-1-phosphate thymidylyltransferase RfbA [GPL locus (VF0841) - Immune modulation (VFC0258)] [Mycobacterium sp. JDM601]
VFG006043(gb|WP_011837192)	3658	43.956	91	48	2	2	90	4	93	6.13e-13	67.8	(SSA_RS07430) glycosyltransferase family 2 protein [Capsule (VF0144) - Immune modulation (VFC0258)] [Streptococcus sanguinis SK36]
VFG000974(gb|WP_010922711)	3659	28.369	423	229	18	308	692	193	579	4.27e-13	73.9	(scpA/scpB) streptococcal C5a peptidase [C5a peptidase (VF0245) - Adherence (VFC0001)] [Streptococcus pyogenes M1 GAS]
VFG005471(gb|WP_011285740)	3659	28.369	423	229	18	308	692	193	579	3.35e-13	74.3	(scpA/scpB) streptococcal C5a peptidase [C5a peptidase (VF0245) - Adherence (VFC0001)] [Streptococcus pyogenes MGAS5005]
VFG005475(gb|WP_011529057)	3659	28.369	423	229	18	308	692	194	580	1.74e-13	75.1	(scpA/scpB) streptococcal C5a peptidase [C5a peptidase (VF0245) - Adherence (VFC0001)] [Streptococcus pyogenes MGAS10750]
VFG005477(gb|WP_011185014)	3659	28.369	423	229	18	308	692	193	579	2.75e-13	74.3	(scpA/scpB) streptococcal C5a peptidase [C5a peptidase (VF0245) - Adherence (VFC0001)] [Streptococcus pyogenes MGAS10394]
VFG005480(gb|WP_011018276)	3659	28.369	423	229	18	308	692	193	579	5.69e-13	73.6	(scpA/scpB) streptococcal C5a peptidase [C5a peptidase (VF0245) - Adherence (VFC0001)] [Streptococcus pyogenes MGAS8232]
VFG017870(gb|WP_011988518)	3665	30.481	187	119	7	19	203	9	186	9.78e-08	50.4	(YPSIP31758_RS00990) ParA family protein [Icm/dot type IVB locus (VF1026) - Effector delivery system (VFC0086)] [Yersinia pseudotuberculosis IP 31758]
VFG030305(gb|WP_016343680)	3677	35.632	87	52	3	27	111	24	108	1.52e-08	55.5	(adhD) NDMA-dependent alcohol dehydrogenase [MymA operon (VF0840) - Immune modulation (VFC0258)] [Mycobacterium abscessus subsp. bolletii 50594]
VFG006043(gb|WP_011837192)	3703	41.935	93	51	2	60	150	2	93	5.08e-12	65.9	(SSA_RS07430) glycosyltransferase family 2 protein [Capsule (VF0144) - Immune modulation (VFC0258)] [Streptococcus sanguinis SK36]
VFG046898(gb|WP_003016999)	3704	26.837	313	215	8	20	329	12	313	5.31e-21	91.7	(flmF2) glycosyl transferase family protein [LPS (VF0542) - Immune modulation (VFC0258)] [Francisella tularensis subsp. holarctica FTNF002-00]
VFG046901(gb|WP_012429782)	3704	26.837	313	215	8	20	329	12	313	3.73e-21	92.4	(flmF2) glycosyl transferase family protein [LPS (VF0542) - Immune modulation (VFC0258)] [Francisella tularensis subsp. mediasiatica FSC147]
VFG046903(gb|WP_003020229)	3704	26.837	313	215	8	20	329	12	313	8.36e-21	91.3	(flmF2) glycosyl transferase family protein [LPS (VF0542) - Immune modulation (VFC0258)] [Francisella tularensis subsp. tularensis SCHU S4]
VFG018002(gb|WP_002866149)	3705	33.036	112	70	3	114	223	130	238	2.72e-10	60.5	(rfbB) dTDP-glucose 4,6-dehydratase [LOS (VF0326) - Immune modulation (VFC0258)] [Campylobacter jejuni subsp. jejuni 81116]
VFG029496(gb|WP_011777879)	3706	67.018	285	94	0	1	285	1	285	3.44e-137	389	(rmlA) glucose-1-phosphate thymidylyltransferase RfbA [GPL locus (VF0841) - Immune modulation (VFC0258)] [Mycobacterium vanbaalenii PYR-1]
VFG007663(gb|WP_011149276)	3707	38.251	183	106	5	1	179	1	180	9.97e-36	124	(rmlC) dTDP-4-dehydrorhamnose 3,5-epimerase [Capsular polysaccharide (VF0624) - Immune modulation (VFC0258)] [Vibrio vulnificus YJ016]
VFG048837(gb|YP_005227858)	3709	47.965	344	148	7	1	319	1	338	4.18e-102	303	(KPHS_35580) dTDP-D-glucose 4,6-dehydratase [Capsule (VF0560) - Immune modulation (VFC0258)] [Klebsiella pneumoniae subsp. pneumoniae HS11286]
VFG018667(gb|WP_012000437)	3710	37.5	280	161	8	4	274	2	276	1.48e-46	157	(rfbD) dTDP-4-dehydrorhamnose reductase [Capsule (VF0144) - Immune modulation (VFC0258)] [Streptococcus gordonii str. Challis substr. CH1]
VFG049087(gb|WP_004138730)	3711	29.255	188	126	3	22	205	3	187	1.62e-19	85.5	(A225_RS19000) ABC transporter permease [LPS (VF0561) - Immune modulation (VFC0258)] [Klebsiella oxytoca E718]
VFG012509(gb|WP_001111200)	3712	53.488	43	20	0	50	92	358	400	1.18e-07	52	(iroC) ATP binding cassette transporter [Salmochelin siderophore (VF0230) - Nutritional/Metabolic factor (VFC0272)] [Escherichia coli CFT073]
VFG012510(gb|WP_001298170)	3712	53.488	43	20	0	50	92	358	400	1.17e-07	52.4	(iroC) ATP binding cassette transporter [Salmochelin siderophore (VF0230) - Nutritional/Metabolic factor (VFC0272)] [Escherichia coli 536]
VFG012971(gb|WP_011378643)	3712	53.488	43	20	0	50	92	358	400	1.26e-07	52	(iroB) salmochelin/enterobactin export ABC transporter IroC [Salmochelin synthesis and transport (VF0983) - Nutritional/Metabolic factor (VFC0272)] [Shigella dysenteriae Sd197]
VFG026269(gb|WP_085966437)	3713	35.772	123	69	5	218	333	207	326	3.73e-11	63.9	(wcbB) capsular polysaccharide glycosyltransferase biosynthesis protein [Capsule I (VF0436) - Immune modulation (VFC0258)] [Burkholderia cenocepacia MC0-3]
VFG029496(gb|WP_011777879)	3714	66.549	284	95	0	1	284	1	284	1.91e-134	382	(rmlA) glucose-1-phosphate thymidylyltransferase RfbA [GPL locus (VF0841) - Immune modulation (VFC0258)] [Mycobacterium vanbaalenii PYR-1]
VFG048804(gb|YP_005227855)	3715	40	180	107	1	1	179	1	180	5.03e-38	129	(KPHS_35550) dTDP-4-dehydrorhamnose 3,5-epimerase [Capsule (VF0560) - Immune modulation (VFC0258)] [Klebsiella pneumoniae subsp. pneumoniae HS11286]
VFG048807(gb|WP_015958697)	3715	40	180	107	1	1	179	1	180	3.56e-38	130	(rfbC) dTDP-4-dehydrorhamnose 3,5-epimerase [Capsule (VF0560) - Immune modulation (VFC0258)] [Klebsiella pneumoniae subsp. pneumoniae MGH 78578]
VFG049083(gb|WP_015958693)	3715	40	180	107	1	1	179	1	180	9.31e-38	129	(rfbC) dTDP-4-dehydrorhamnose 3,5-epimerase [LPS (VF0561) - Immune modulation (VFC0258)] [Klebsiella pneumoniae subsp. pneumoniae MGH 78578]
VFG048837(gb|YP_005227858)	3717	47.965	344	148	7	1	319	1	338	1.28e-102	305	(KPHS_35580) dTDP-D-glucose 4,6-dehydratase [Capsule (VF0560) - Immune modulation (VFC0258)] [Klebsiella pneumoniae subsp. pneumoniae HS11286]
VFG006081(gb|WP_014621820)	3718	40.31	258	141	7	4	252	2	255	1.15e-47	160	(rfbD) dTDP-4-dehydrorhamnose reductase [Capsule (VF0144) - Immune modulation (VFC0258)] [Streptococcus thermophilus CNRZ1066]
VFG006089(gb|WP_011681446)	3718	40.31	258	141	7	4	252	2	255	1.39e-47	160	(rfbD) dTDP-4-dehydrorhamnose reductase [Capsule (VF0144) - Immune modulation (VFC0258)] [Streptococcus thermophilus LMD-9]
VFG049048(gb|WP_020956642)	3719	28.311	219	140	5	21	231	5	214	3.24e-20	87.4	(N559_RS09090) O9 family O-antigen export ABC transporter permease subunit [LPS (VF0561) - Immune modulation (VFC0258)] [Klebsiella pneumoniae JM45]
VFG044336(gb|WP_050767835)	3720	54.762	42	19	0	50	91	357	398	1.8e-07	51.6	(iroC) ABC transporter [Sal (VF0563) - Nutritional/Metabolic factor (VFC0272)] [Klebsiella pneumoniae subsp. pneumoniae NTUH-K2044]
VFG026304(gb|WP_012327954)	3721	34.426	183	107	5	200	376	255	430	9.76e-17	81.3	(BCENMC03_RS03775) glycosyltransferase family 4 protein [Capsule I (VF0436) - Immune modulation (VFC0258)] [Burkholderia cenocepacia MC0-3]
VFG042906(gb|WP_012908549)	3736	33.858	127	79	4	295	420	164	286	4.73e-11	63.9	(ROD_RS25695) M23 family metallopeptidase [Colonization factor Citrobacter (CFC) type IV fimbriae (VF1209) - Adherence (VFC0001)] [Citrobacter rodentium ICC168]
VFG043441(gb|WP_002287386)	3737	41.732	127	66	4	325	449	400	520	3.62e-20	92.8	(EFMU0317_RS16950) C40 family peptidase [Fibronectin-binding protein (VF0747) - Adherence (VFC0001)] [Enterococcus faecium U0317]
VFG038560(gb|WP_011704375)	3751	36.293	259	131	10	106	358	306	536	2.59e-21	99	(mshQ) MSHA (mannose-sensitive hemagglutinin) pili biogenesis protein MshQ [MSHA type IV pili (VF0477) - Adherence (VFC0001)] [Aeromonas hydrophila subsp. hydrophila ATCC 7966]
VFG043573(gb|NP_219906)	3752	51.938	387	184	2	10	395	214	599	5.8e-137	407	(dnaK) chaperone protein DnaK [Adherence; porin (VF0713) - Adherence (VFC0001)] [Chlamydia trachomatis D/UW-3/CX]
VFG015292(gb|WP_011169533)	3754	50.725	69	27	4	9	72	258	324	8.97e-07	50.1	(hopI1) J domain-containing protein [P. syringae TTSS effectors (VF0911) - Effector delivery system (VFC0086)] [Pseudomonas syringae pv. phaseolicola 1448A]
VFG001379(gb|NP_214867)	3755	56.383	94	40	1	2	94	7	100	1.29e-27	100	(hspR) heat shock protein transcriptional repressor HspR [HspR (VF0297) - Regulation (VFC0301)] [Mycobacterium tuberculosis H37Rv]
VFG037969(gb|WP_000886733)	3764	30.137	73	51	0	121	193	94	166	4.49e-08	50.4	(pseH) UDP-4-amino-4, 6-dideoxy-N-acetyl-beta-L-altrosamine N-acetyltransferase [Capsule (VF0465) - Immune modulation (VFC0258)] [Acinetobacter baumannii 1656-2]
VFG049191(gb|WP_014907101)	3768	62.011	358	132	1	1	354	140	497	2.67e-147	437	(clpV) ATP-dependent chaperone ClpB [T6SS-II (VF0783) - Effector delivery system (VFC0086)] [Klebsiella pneumoniae subsp. pneumoniae 1084]
VFG049193(gb|YP_005228284)	3768	62.011	358	132	1	1	354	106	463	1.74e-147	436	(clpV) protein disaggregation chaperone [T6SS-II (VF0783) - Effector delivery system (VFC0086)] [Klebsiella pneumoniae subsp. pneumoniae HS11286]
VFG049194(gb|WP_004150973)	3768	62.011	358	132	1	1	354	140	497	3.85e-147	436	(clpV) ATP-dependent chaperone ClpB [T6SS-II (VF0783) - Effector delivery system (VFC0086)] [Klebsiella pneumoniae JM45]
VFG049196(gb|WP_004890358)	3768	62.011	358	132	1	1	354	140	497	3.57e-147	437	(clpV) ATP-dependent chaperone ClpB [T6SS-II (VF0783) - Effector delivery system (VFC0086)] [Klebsiella pneumoniae subsp. pneumoniae NTUH-K2044]
VFG049197(gb|WP_032452026)	3768	62.011	358	132	1	1	354	140	497	3.1e-147	437	(clpV) ATP-dependent chaperone ClpB [T6SS-II (VF0783) - Effector delivery system (VFC0086)] [Klebsiella pneumoniae subsp. rhinoscleromatis SB3432]
VFG049191(gb|WP_014907101)	3769	71.875	96	27	0	15	110	557	652	8.51e-43	149	(clpV) ATP-dependent chaperone ClpB [T6SS-II (VF0783) - Effector delivery system (VFC0086)] [Klebsiella pneumoniae subsp. pneumoniae 1084]
VFG049192(gb|WP_008806080)	3769	71.875	96	27	0	15	110	557	652	8.85e-43	148	(clpV) ATP-dependent chaperone ClpB [T6SS-II (VF0783) - Effector delivery system (VFC0086)] [Klebsiella pneumoniae 342]
VFG049193(gb|YP_005228284)	3769	71.875	96	27	0	15	110	523	618	7.98e-43	149	(clpV) protein disaggregation chaperone [T6SS-II (VF0783) - Effector delivery system (VFC0086)] [Klebsiella pneumoniae subsp. pneumoniae HS11286]
VFG049194(gb|WP_004150973)	3769	71.875	96	27	0	15	110	557	652	8.68e-43	149	(clpV) ATP-dependent chaperone ClpB [T6SS-II (VF0783) - Effector delivery system (VFC0086)] [Klebsiella pneumoniae JM45]
VFG049196(gb|WP_004890358)	3769	71.875	96	27	0	15	110	557	652	8.51e-43	149	(clpV) ATP-dependent chaperone ClpB [T6SS-II (VF0783) - Effector delivery system (VFC0086)] [Klebsiella pneumoniae subsp. pneumoniae NTUH-K2044]
VFG049197(gb|WP_032452026)	3769	71.875	96	27	0	15	110	557	652	7.8e-43	149	(clpV) ATP-dependent chaperone ClpB [T6SS-II (VF0783) - Effector delivery system (VFC0086)] [Klebsiella pneumoniae subsp. rhinoscleromatis SB3432]
VFG049192(gb|WP_008806080)	3770	51.381	181	86	1	1	179	666	846	1.23e-56	191	(clpV) ATP-dependent chaperone ClpB [T6SS-II (VF0783) - Effector delivery system (VFC0086)] [Klebsiella pneumoniae 342]
VFG015990(gb|WP_029611829)	3776	31.288	163	103	3	91	244	114	276	1.81e-19	88.6	(pvdM) dipeptidase precursor [Pyoverdine (VF0094) - Nutritional/Metabolic factor (VFC0272)] [Pseudomonas putida F1]
VFG021880(gb|WP_003898495)	3786	30.085	236	153	5	71	300	160	389	1.48e-14	73.6	(espI) MinD/ParA family protein [ESX-1 (VF0315) - Effector delivery system (VFC0086)] [Mycobacterium bovis BCG str. Pasteur 1173P2]
VFG026269(gb|WP_085966437)	3787	34.959	123	70	5	203	318	207	326	9.02e-11	62.8	(wcbB) capsular polysaccharide glycosyltransferase biosynthesis protein [Capsule I (VF0436) - Immune modulation (VFC0258)] [Burkholderia cenocepacia MC0-3]
VFG012509(gb|WP_001111200)	3788	55.814	43	19	0	50	92	358	400	3.94e-08	53.5	(iroC) ATP binding cassette transporter [Salmochelin siderophore (VF0230) - Nutritional/Metabolic factor (VFC0272)] [Escherichia coli CFT073]
VFG012510(gb|WP_001298170)	3788	55.814	43	19	0	50	92	358	400	3.94e-08	53.5	(iroC) ATP binding cassette transporter [Salmochelin siderophore (VF0230) - Nutritional/Metabolic factor (VFC0272)] [Escherichia coli 536]
VFG012971(gb|WP_011378643)	3788	55.814	43	19	0	50	92	358	400	4.01e-08	53.5	(iroB) salmochelin/enterobactin export ABC transporter IroC [Salmochelin synthesis and transport (VF0983) - Nutritional/Metabolic factor (VFC0272)] [Shigella dysenteriae Sd197]
VFG006084(gb|WP_002948020)	3789	27.919	197	127	3	49	237	1	190	2.33e-18	83.2	(STU_RS16245) ABC transporter permease [Capsule (VF0144) - Immune modulation (VFC0258)] [Streptococcus thermophilus LMG 18311]
VFG006089(gb|WP_011681446)	3790	37.762	286	164	8	4	280	2	282	2.72e-49	164	(rfbD) dTDP-4-dehydrorhamnose reductase [Capsule (VF0144) - Immune modulation (VFC0258)] [Streptococcus thermophilus LMD-9]
VFG048837(gb|YP_005227858)	3791	47.965	344	148	7	1	319	1	338	4.14e-102	303	(KPHS_35580) dTDP-D-glucose 4,6-dehydratase [Capsule (VF0560) - Immune modulation (VFC0258)] [Klebsiella pneumoniae subsp. pneumoniae HS11286]
VFG007663(gb|WP_011149276)	3793	39.333	150	85	4	1	147	8	154	1.35e-28	105	(rmlC) dTDP-4-dehydrorhamnose 3,5-epimerase [Capsular polysaccharide (VF0624) - Immune modulation (VFC0258)] [Vibrio vulnificus YJ016]
VFG029496(gb|WP_011777879)	3794	67.368	285	93	0	1	285	1	285	2.29e-137	389	(rmlA) glucose-1-phosphate thymidylyltransferase RfbA [GPL locus (VF0841) - Immune modulation (VFC0258)] [Mycobacterium vanbaalenii PYR-1]
VFG018002(gb|WP_002866149)	3795	33.036	112	70	3	67	176	130	238	1.34e-10	60.8	(rfbB) dTDP-glucose 4,6-dehydratase [LOS (VF0326) - Immune modulation (VFC0258)] [Campylobacter jejuni subsp. jejuni 81116]
VFG017870(gb|WP_011988518)	3806	32.727	165	87	7	3	157	4	154	8.11e-08	50.8	(YPSIP31758_RS00990) ParA family protein [Icm/dot type IVB locus (VF1026) - Effector delivery system (VFC0086)] [Yersinia pseudotuberculosis IP 31758]
VFG045721(gb|WP_012978783)	3827	30.282	142	80	5	5	146	4	126	1.01e-06	49.7	(feoB) ferrous iron transporter B [FeoAB (VF0160) - Nutritional/Metabolic factor (VFC0272)] [Legionella longbeachae NSW150]
VFG002244(gb|WP_011181141)	3867	28.879	232	144	7	3	219	2	227	1.35e-14	73.9	(bepC) Bartonella effector protein BepC [VirB/VirD4 T4SS secreted effectors (VF0682) - Effector delivery system (VFC0086)] [Bartonella henselae str. Houston-1]
VFG017870(gb|WP_011988518)	3890	30.481	187	119	7	7	191	9	186	1.11e-07	50.4	(YPSIP31758_RS00990) ParA family protein [Icm/dot type IVB locus (VF1026) - Effector delivery system (VFC0086)] [Yersinia pseudotuberculosis IP 31758]
VFG042333(gb|WP_012368325)	3895	35.484	62	40	0	554	615	339	400	8.61e-06	50.1	(pta) autotransporter Pta [Proteus toxic agglutinin (Pta) (VF1291) - Effector delivery system (VFC0086)] [Proteus mirabilis HI4320]
VFG017870(gb|WP_011988518)	3903	28.44	218	134	8	2	211	4	207	4.14e-07	48.5	(YPSIP31758_RS00990) ParA family protein [Icm/dot type IVB locus (VF1026) - Effector delivery system (VFC0086)] [Yersinia pseudotuberculosis IP 31758]
VFG030305(gb|WP_016343680)	3916	36.782	87	51	3	27	111	24	108	1.52e-08	55.5	(adhD) NDMA-dependent alcohol dehydrogenase [MymA operon (VF0840) - Immune modulation (VFC0258)] [Mycobacterium abscessus subsp. bolletii 50594]
VFG006043(gb|WP_011837192)	3938	43.011	93	50	2	4	94	2	93	6.78e-14	70.5	(SSA_RS07430) glycosyltransferase family 2 protein [Capsule (VF0144) - Immune modulation (VFC0258)] [Streptococcus sanguinis SK36]
VFG046898(gb|WP_003016999)	3939	28.261	322	201	9	20	330	12	314	2.53e-23	98.2	(flmF2) glycosyl transferase family protein [LPS (VF0542) - Immune modulation (VFC0258)] [Francisella tularensis subsp. holarctica FTNF002-00]
VFG046901(gb|WP_012429782)	3939	28.261	322	201	9	20	330	12	314	1.93e-23	98.6	(flmF2) glycosyl transferase family protein [LPS (VF0542) - Immune modulation (VFC0258)] [Francisella tularensis subsp. mediasiatica FSC147]
VFG046903(gb|WP_003020229)	3939	28.261	322	201	9	20	330	12	314	4.08e-23	97.8	(flmF2) glycosyl transferase family protein [LPS (VF0542) - Immune modulation (VFC0258)] [Francisella tularensis subsp. tularensis SCHU S4]
VFG048833(gb|WP_014838944)	3940	33.945	109	65	3	117	222	128	232	8.49e-07	50.1	(rfbB) dTDP-glucose 4,6-dehydratase [Capsule (VF0560) - Immune modulation (VFC0258)] [Klebsiella oxytoca E718]
VFG048834(gb|WP_014230060)	3940	33.945	109	65	3	117	222	128	232	8.88e-07	50.1	(rfbB) dTDP-glucose 4,6-dehydratase [Capsule (VF0560) - Immune modulation (VFC0258)] [Klebsiella oxytoca KCTC 1686]
VFG048837(gb|YP_005227858)	3940	33.945	109	65	3	117	222	128	232	8.34e-07	50.1	(KPHS_35580) dTDP-D-glucose 4,6-dehydratase [Capsule (VF0560) - Immune modulation (VFC0258)] [Klebsiella pneumoniae subsp. pneumoniae HS11286]
VFG049107(gb|WP_015958694)	3940	33.945	109	65	3	117	222	128	232	8.05e-07	50.1	(rfbB) dTDP-glucose 4,6-dehydratase [LPS (VF0561) - Immune modulation (VFC0258)] [Klebsiella pneumoniae subsp. pneumoniae MGH 78578]
VFG029496(gb|WP_011777879)	3941	66.551	287	96	0	1	287	1	287	2.39e-137	389	(rmlA) glucose-1-phosphate thymidylyltransferase RfbA [GPL locus (VF0841) - Immune modulation (VFC0258)] [Mycobacterium vanbaalenii PYR-1]
VFG048804(gb|YP_005227855)	3942	38.333	180	110	1	1	179	1	180	1.65e-35	123	(KPHS_35550) dTDP-4-dehydrorhamnose 3,5-epimerase [Capsule (VF0560) - Immune modulation (VFC0258)] [Klebsiella pneumoniae subsp. pneumoniae HS11286]
VFG048807(gb|WP_015958697)	3942	38.333	180	110	1	1	179	1	180	1.1e-35	123	(rfbC) dTDP-4-dehydrorhamnose 3,5-epimerase [Capsule (VF0560) - Immune modulation (VFC0258)] [Klebsiella pneumoniae subsp. pneumoniae MGH 78578]
VFG049083(gb|WP_015958693)	3942	38.333	180	110	1	1	179	1	180	2.33e-35	122	(rfbC) dTDP-4-dehydrorhamnose 3,5-epimerase [LPS (VF0561) - Immune modulation (VFC0258)] [Klebsiella pneumoniae subsp. pneumoniae MGH 78578]
VFG048837(gb|YP_005227858)	3944	48.256	344	147	7	1	319	1	338	2.1e-103	307	(KPHS_35580) dTDP-D-glucose 4,6-dehydratase [Capsule (VF0560) - Immune modulation (VFC0258)] [Klebsiella pneumoniae subsp. pneumoniae HS11286]
VFG006089(gb|WP_011681446)	3945	37.413	286	165	8	4	280	2	282	5.53e-48	161	(rfbD) dTDP-4-dehydrorhamnose reductase [Capsule (VF0144) - Immune modulation (VFC0258)] [Streptococcus thermophilus LMD-9]
VFG049046(gb|WP_012541095)	3946	27.778	216	145	4	21	231	5	214	3.28e-19	84.7	(KPK_RS08070) O9 family O-antigen export ABC transporter permease subunit [LPS (VF0561) - Immune modulation (VFC0258)] [Klebsiella pneumoniae 342]
VFG012509(gb|WP_001111200)	3947	55.814	43	19	0	50	92	358	400	4.01e-08	53.5	(iroC) ATP binding cassette transporter [Salmochelin siderophore (VF0230) - Nutritional/Metabolic factor (VFC0272)] [Escherichia coli CFT073]
VFG012510(gb|WP_001298170)	3947	55.814	43	19	0	50	92	358	400	4.05e-08	53.5	(iroC) ATP binding cassette transporter [Salmochelin siderophore (VF0230) - Nutritional/Metabolic factor (VFC0272)] [Escherichia coli 536]
VFG012971(gb|WP_011378643)	3947	55.814	43	19	0	50	92	358	400	4.16e-08	53.5	(iroB) salmochelin/enterobactin export ABC transporter IroC [Salmochelin synthesis and transport (VF0983) - Nutritional/Metabolic factor (VFC0272)] [Shigella dysenteriae Sd197]
VFG002562(gb|WP_004522161)	3948	34.959	123	76	3	202	321	325	446	9.99e-07	50.4	(wcbE) glycosyltransferase [Capsule I (VF0436) - Immune modulation (VFC0258)] [Burkholderia pseudomallei K96243]
VFG026269(gb|WP_085966437)	3948	34.959	123	70	5	203	318	207	326	1.33e-10	62.4	(wcbB) capsular polysaccharide glycosyltransferase biosynthesis protein [Capsule I (VF0436) - Immune modulation (VFC0258)] [Burkholderia cenocepacia MC0-3]
VFG038560(gb|WP_011704375)	3978	35.685	241	129	10	11	242	302	525	2.44e-20	97.4	(mshQ) MSHA (mannose-sensitive hemagglutinin) pili biogenesis protein MshQ [MSHA type IV pili (VF0477) - Adherence (VFC0001)] [Aeromonas hydrophila subsp. hydrophila ATCC 7966]
VFG043573(gb|NP_219906)	3981	54.453	393	150	5	3	373	9	394	1.52e-136	404	(dnaK) chaperone protein DnaK [Adherence; porin (VF0713) - Adherence (VFC0001)] [Chlamydia trachomatis D/UW-3/CX]
VFG043573(gb|NP_219906)	3982	47.938	194	100	1	1	193	406	599	8.16e-54	190	(dnaK) chaperone protein DnaK [Adherence; porin (VF0713) - Adherence (VFC0001)] [Chlamydia trachomatis D/UW-3/CX]
VFG015292(gb|WP_011169533)	3983	49.275	69	28	4	9	72	258	324	6.07e-07	49.7	(hopI1) J domain-containing protein [P. syringae TTSS effectors (VF0911) - Effector delivery system (VFC0086)] [Pseudomonas syringae pv. phaseolicola 1448A]
VFG001379(gb|NP_214867)	3985	56.383	94	40	1	2	94	7	100	6.89e-28	100	(hspR) heat shock protein transcriptional repressor HspR [HspR (VF0297) - Regulation (VFC0301)] [Mycobacterium tuberculosis H37Rv]
VFG026310(gb|WP_009889304)	3993	33.898	118	74	3	204	318	257	373	3.99e-06	48.5	(BTH_RS18995) glycosyltransferase family 4 protein [Capsule I (VF0436) - Immune modulation (VFC0258)] [Burkholderia thailandensis E264]
VFG012509(gb|WP_001111200)	3994	53.488	43	20	0	50	92	358	400	1.45e-07	52	(iroC) ATP binding cassette transporter [Salmochelin siderophore (VF0230) - Nutritional/Metabolic factor (VFC0272)] [Escherichia coli CFT073]
VFG012510(gb|WP_001298170)	3994	53.488	43	20	0	50	92	358	400	1.42e-07	52	(iroC) ATP binding cassette transporter [Salmochelin siderophore (VF0230) - Nutritional/Metabolic factor (VFC0272)] [Escherichia coli 536]
VFG012971(gb|WP_011378643)	3994	53.488	43	20	0	50	92	358	400	1.46e-07	52	(iroB) salmochelin/enterobactin export ABC transporter IroC [Salmochelin synthesis and transport (VF0983) - Nutritional/Metabolic factor (VFC0272)] [Shigella dysenteriae Sd197]
VFG006084(gb|WP_002948020)	3995	29.082	196	124	3	18	205	1	189	1.68e-19	85.5	(STU_RS16245) ABC transporter permease [Capsule (VF0144) - Immune modulation (VFC0258)] [Streptococcus thermophilus LMG 18311]
VFG018667(gb|WP_012000437)	3996	38.214	280	159	8	4	274	2	276	1.47e-48	162	(rfbD) dTDP-4-dehydrorhamnose reductase [Capsule (VF0144) - Immune modulation (VFC0258)] [Streptococcus gordonii str. Challis substr. CH1]
VFG007658(gb|WP_011149273)	3997	48.105	343	147	8	1	318	1	337	4.05e-92	278	(rmlB) dTDP-glucose 4,6-dehydratase [Capsular polysaccharide (VF0624) - Immune modulation (VFC0258)] [Vibrio vulnificus YJ016]
VFG045304(gb|WP_010946493)	3999	38.624	189	106	5	2	189	7	186	6.37e-32	114	(rfbC) dTDP-4-dehydrorhamnose 3,5-epimerase [LPS (VF0171) - Immune modulation (VFC0258)] [Legionella pneumophila subsp. pneumophila str. Philadelphia 1]
VFG029496(gb|WP_011777879)	4000	67.958	284	91	0	1	284	1	284	5.04e-138	391	(rmlA) glucose-1-phosphate thymidylyltransferase RfbA [GPL locus (VF0841) - Immune modulation (VFC0258)] [Mycobacterium vanbaalenii PYR-1]
VFG038220(gb|YP_001083790)	4001	51.562	64	31	0	58	121	2	65	2.26e-12	64.3	(bfmR) biofilm-controlling response regulator [BfmRS (VF0463) - Regulation (VFC0301)] [Acinetobacter baumannii ATCC 17978]
VFG042739(gb|NP_254019)	4003	26.165	279	167	10	1	265	1	254	4.99e-09	55.8	(crc) catabolite repression control protein [Type IV pili (VF0082) - Adherence (VFC0001)] [Pseudomonas aeruginosa PAO1]
VFG009745(gb|WP_041323761)	4006	34.211	152	95	4	26	173	81	231	9.24e-16	72.8	(sigE) RNA polymerase sigma factor SigE [SigE (VF0295) - Regulation (VFC0301)] [Mycobacterium leprae TN]
VFG022880(gb|WP_010908113)	4006	34.211	152	95	4	26	173	87	237	7.94e-16	72.8	(sigE) RNA polymerase sigma factor SigE [SigE (VF0295) - Regulation (VFC0301)] [Mycobacterium leprae Br4923]
VFG026269(gb|WP_085966437)	4008	34.959	123	70	5	218	333	207	326	1.07e-10	62.8	(wcbB) capsular polysaccharide glycosyltransferase biosynthesis protein [Capsule I (VF0436) - Immune modulation (VFC0258)] [Burkholderia cenocepacia MC0-3]
VFG012509(gb|WP_001111200)	4009	53.488	43	20	0	50	92	358	400	1.18e-07	52	(iroC) ATP binding cassette transporter [Salmochelin siderophore (VF0230) - Nutritional/Metabolic factor (VFC0272)] [Escherichia coli CFT073]
VFG012510(gb|WP_001298170)	4009	53.488	43	20	0	50	92	358	400	1.17e-07	52.4	(iroC) ATP binding cassette transporter [Salmochelin siderophore (VF0230) - Nutritional/Metabolic factor (VFC0272)] [Escherichia coli 536]
VFG012971(gb|WP_011378643)	4009	53.488	43	20	0	50	92	358	400	1.26e-07	52	(iroB) salmochelin/enterobactin export ABC transporter IroC [Salmochelin synthesis and transport (VF0983) - Nutritional/Metabolic factor (VFC0272)] [Shigella dysenteriae Sd197]
VFG049087(gb|WP_004138730)	4010	29.255	188	126	3	25	208	3	187	1.82e-19	85.5	(A225_RS19000) ABC transporter permease [LPS (VF0561) - Immune modulation (VFC0258)] [Klebsiella oxytoca E718]
VFG018667(gb|WP_012000437)	4011	37.5	280	161	8	4	274	2	276	2.53e-46	157	(rfbD) dTDP-4-dehydrorhamnose reductase [Capsule (VF0144) - Immune modulation (VFC0258)] [Streptococcus gordonii str. Challis substr. CH1]
VFG048837(gb|YP_005227858)	4012	47.965	344	148	7	1	319	1	338	4.18e-102	303	(KPHS_35580) dTDP-D-glucose 4,6-dehydratase [Capsule (VF0560) - Immune modulation (VFC0258)] [Klebsiella pneumoniae subsp. pneumoniae HS11286]
VFG007663(gb|WP_011149276)	4014	38.251	183	106	5	1	179	1	180	5.57e-36	124	(rmlC) dTDP-4-dehydrorhamnose 3,5-epimerase [Capsular polysaccharide (VF0624) - Immune modulation (VFC0258)] [Vibrio vulnificus YJ016]
VFG029496(gb|WP_011777879)	4015	67.018	285	94	0	1	285	1	285	3.44e-137	389	(rmlA) glucose-1-phosphate thymidylyltransferase RfbA [GPL locus (VF0841) - Immune modulation (VFC0258)] [Mycobacterium vanbaalenii PYR-1]
VFG018002(gb|WP_002866149)	4016	33.036	112	70	3	114	223	130	238	2.72e-10	60.5	(rfbB) dTDP-glucose 4,6-dehydratase [LOS (VF0326) - Immune modulation (VFC0258)] [Campylobacter jejuni subsp. jejuni 81116]
VFG046898(gb|WP_003016999)	4017	26.837	313	215	8	20	329	12	313	5.31e-21	91.7	(flmF2) glycosyl transferase family protein [LPS (VF0542) - Immune modulation (VFC0258)] [Francisella tularensis subsp. holarctica FTNF002-00]
VFG046901(gb|WP_012429782)	4017	26.837	313	215	8	20	329	12	313	3.73e-21	92.4	(flmF2) glycosyl transferase family protein [LPS (VF0542) - Immune modulation (VFC0258)] [Francisella tularensis subsp. mediasiatica FSC147]
VFG046903(gb|WP_003020229)	4017	26.837	313	215	8	20	329	12	313	8.36e-21	91.3	(flmF2) glycosyl transferase family protein [LPS (VF0542) - Immune modulation (VFC0258)] [Francisella tularensis subsp. tularensis SCHU S4]
VFG006043(gb|WP_011837192)	4018	41.935	93	51	2	60	150	2	93	5.08e-12	65.9	(SSA_RS07430) glycosyltransferase family 2 protein [Capsule (VF0144) - Immune modulation (VFC0258)] [Streptococcus sanguinis SK36]
VFG026269(gb|WP_085966437)	4019	35.772	123	69	5	218	333	207	326	3.73e-11	63.9	(wcbB) capsular polysaccharide glycosyltransferase biosynthesis protein [Capsule I (VF0436) - Immune modulation (VFC0258)] [Burkholderia cenocepacia MC0-3]
VFG012509(gb|WP_001111200)	4020	53.488	43	20	0	50	92	358	400	1.18e-07	52	(iroC) ATP binding cassette transporter [Salmochelin siderophore (VF0230) - Nutritional/Metabolic factor (VFC0272)] [Escherichia coli CFT073]
VFG012510(gb|WP_001298170)	4020	53.488	43	20	0	50	92	358	400	1.17e-07	52.4	(iroC) ATP binding cassette transporter [Salmochelin siderophore (VF0230) - Nutritional/Metabolic factor (VFC0272)] [Escherichia coli 536]
VFG012971(gb|WP_011378643)	4020	53.488	43	20	0	50	92	358	400	1.26e-07	52	(iroB) salmochelin/enterobactin export ABC transporter IroC [Salmochelin synthesis and transport (VF0983) - Nutritional/Metabolic factor (VFC0272)] [Shigella dysenteriae Sd197]
VFG049087(gb|WP_004138730)	4021	29.255	188	126	3	22	205	3	187	1.62e-19	85.5	(A225_RS19000) ABC transporter permease [LPS (VF0561) - Immune modulation (VFC0258)] [Klebsiella oxytoca E718]
VFG018667(gb|WP_012000437)	4022	37.5	280	161	8	4	274	2	276	1.48e-46	157	(rfbD) dTDP-4-dehydrorhamnose reductase [Capsule (VF0144) - Immune modulation (VFC0258)] [Streptococcus gordonii str. Challis substr. CH1]
VFG048837(gb|YP_005227858)	4023	47.965	344	148	7	1	319	1	338	4.18e-102	303	(KPHS_35580) dTDP-D-glucose 4,6-dehydratase [Capsule (VF0560) - Immune modulation (VFC0258)] [Klebsiella pneumoniae subsp. pneumoniae HS11286]
VFG007663(gb|WP_011149276)	4025	38.251	183	106	5	1	179	1	180	9.97e-36	124	(rmlC) dTDP-4-dehydrorhamnose 3,5-epimerase [Capsular polysaccharide (VF0624) - Immune modulation (VFC0258)] [Vibrio vulnificus YJ016]
VFG029496(gb|WP_011777879)	4026	67.018	285	94	0	1	285	1	285	3.44e-137	389	(rmlA) glucose-1-phosphate thymidylyltransferase RfbA [GPL locus (VF0841) - Immune modulation (VFC0258)] [Mycobacterium vanbaalenii PYR-1]
VFG018002(gb|WP_002866149)	4027	33.036	112	70	3	114	223	130	238	2.72e-10	60.5	(rfbB) dTDP-glucose 4,6-dehydratase [LOS (VF0326) - Immune modulation (VFC0258)] [Campylobacter jejuni subsp. jejuni 81116]
VFG046898(gb|WP_003016999)	4028	26.837	313	215	8	20	329	12	313	5.31e-21	91.7	(flmF2) glycosyl transferase family protein [LPS (VF0542) - Immune modulation (VFC0258)] [Francisella tularensis subsp. holarctica FTNF002-00]
VFG046901(gb|WP_012429782)	4028	26.837	313	215	8	20	329	12	313	3.73e-21	92.4	(flmF2) glycosyl transferase family protein [LPS (VF0542) - Immune modulation (VFC0258)] [Francisella tularensis subsp. mediasiatica FSC147]
VFG046903(gb|WP_003020229)	4028	26.837	313	215	8	20	329	12	313	8.36e-21	91.3	(flmF2) glycosyl transferase family protein [LPS (VF0542) - Immune modulation (VFC0258)] [Francisella tularensis subsp. tularensis SCHU S4]
VFG006043(gb|WP_011837192)	4029	41.935	93	51	2	60	150	2	93	5.08e-12	65.9	(SSA_RS07430) glycosyltransferase family 2 protein [Capsule (VF0144) - Immune modulation (VFC0258)] [Streptococcus sanguinis SK36]
VFG050290(gb|WP_010934947)	4048	43.373	83	41	3	247	329	483	559	7.2e-11	63.2	(DIP_RS17590) C40 family peptidase [DIP1281 (VF0602) - Adherence (VFC0001)] [Corynebacterium diphtheriae NCTC 13129]
VFG002244(gb|WP_011181141)	4055	32.37	173	112	3	14	186	5	172	8.2e-17	79.7	(bepC) Bartonella effector protein BepC [VirB/VirD4 T4SS secreted effectors (VF0682) - Effector delivery system (VFC0086)] [Bartonella henselae str. Houston-1]
VFG042906(gb|WP_012908549)	4080	35.897	117	69	3	327	441	175	287	5.54e-14	73.2	(ROD_RS25695) M23 family metallopeptidase [Colonization factor Citrobacter (CFC) type IV fimbriae (VF1209) - Adherence (VFC0001)] [Citrobacter rodentium ICC168]
VFG049248(gb|WP_123809090)	4081	32.743	113	53	2	240	329	389	501	1.68e-07	52.8	(KPK_RS28635) peptidoglycan DD-metalloendopeptidase family protein [T6SS-III (VF0784) - Effector delivery system (VFC0086)] [Klebsiella pneumoniae 342]
VFG031407(gb|WP_015289456)	4087	50.664	602	272	3	109	706	161	741	1.12e-179	531	(ctpV) copper-translocating P-type ATPase [Copper exporter (VF0849) - Nutritional/Metabolic factor (VFC0272)] [Mycobacterium canettii CIPT 140070010]
VFG006043(gb|WP_011837192)	4088	41.935	93	51	2	60	150	2	93	5.08e-12	65.9	(SSA_RS07430) glycosyltransferase family 2 protein [Capsule (VF0144) - Immune modulation (VFC0258)] [Streptococcus sanguinis SK36]
VFG046898(gb|WP_003016999)	4089	26.837	313	215	8	20	329	12	313	5.31e-21	91.7	(flmF2) glycosyl transferase family protein [LPS (VF0542) - Immune modulation (VFC0258)] [Francisella tularensis subsp. holarctica FTNF002-00]
VFG046901(gb|WP_012429782)	4089	26.837	313	215	8	20	329	12	313	3.73e-21	92.4	(flmF2) glycosyl transferase family protein [LPS (VF0542) - Immune modulation (VFC0258)] [Francisella tularensis subsp. mediasiatica FSC147]
VFG046903(gb|WP_003020229)	4089	26.837	313	215	8	20	329	12	313	8.36e-21	91.3	(flmF2) glycosyl transferase family protein [LPS (VF0542) - Immune modulation (VFC0258)] [Francisella tularensis subsp. tularensis SCHU S4]
VFG018002(gb|WP_002866149)	4090	32.143	112	71	3	114	223	130	238	9.52e-10	58.9	(rfbB) dTDP-glucose 4,6-dehydratase [LOS (VF0326) - Immune modulation (VFC0258)] [Campylobacter jejuni subsp. jejuni 81116]
VFG029496(gb|WP_011777879)	4091	67.368	285	93	0	1	285	1	285	5.71e-138	390	(rmlA) glucose-1-phosphate thymidylyltransferase RfbA [GPL locus (VF0841) - Immune modulation (VFC0258)] [Mycobacterium vanbaalenii PYR-1]
VFG007663(gb|WP_011149276)	4092	38.251	183	106	5	1	179	1	180	5.57e-36	124	(rmlC) dTDP-4-dehydrorhamnose 3,5-epimerase [Capsular polysaccharide (VF0624) - Immune modulation (VFC0258)] [Vibrio vulnificus YJ016]
VFG048837(gb|YP_005227858)	4094	47.965	344	148	7	1	319	1	338	4.18e-102	303	(KPHS_35580) dTDP-D-glucose 4,6-dehydratase [Capsule (VF0560) - Immune modulation (VFC0258)] [Klebsiella pneumoniae subsp. pneumoniae HS11286]
VFG018667(gb|WP_012000437)	4095	37.5	280	161	8	4	274	2	276	1.2e-46	157	(rfbD) dTDP-4-dehydrorhamnose reductase [Capsule (VF0144) - Immune modulation (VFC0258)] [Streptococcus gordonii str. Challis substr. CH1]
VFG049087(gb|WP_004138730)	4096	29.255	188	126	3	22	205	3	187	1.62e-19	85.5	(A225_RS19000) ABC transporter permease [LPS (VF0561) - Immune modulation (VFC0258)] [Klebsiella oxytoca E718]
VFG012509(gb|WP_001111200)	4097	53.488	43	20	0	50	92	358	400	1.18e-07	52	(iroC) ATP binding cassette transporter [Salmochelin siderophore (VF0230) - Nutritional/Metabolic factor (VFC0272)] [Escherichia coli CFT073]
VFG012510(gb|WP_001298170)	4097	53.488	43	20	0	50	92	358	400	1.17e-07	52.4	(iroC) ATP binding cassette transporter [Salmochelin siderophore (VF0230) - Nutritional/Metabolic factor (VFC0272)] [Escherichia coli 536]
VFG012971(gb|WP_011378643)	4097	53.488	43	20	0	50	92	358	400	1.26e-07	52	(iroB) salmochelin/enterobactin export ABC transporter IroC [Salmochelin synthesis and transport (VF0983) - Nutritional/Metabolic factor (VFC0272)] [Shigella dysenteriae Sd197]
VFG026269(gb|WP_085966437)	4098	35.772	123	69	5	218	333	207	326	4.27e-11	63.9	(wcbB) capsular polysaccharide glycosyltransferase biosynthesis protein [Capsule I (VF0436) - Immune modulation (VFC0258)] [Burkholderia cenocepacia MC0-3]
VFG026304(gb|WP_012327954)	4099	34.426	183	107	5	215	391	255	430	5.64e-18	85.1	(BCENMC03_RS03775) glycosyltransferase family 4 protein [Capsule I (VF0436) - Immune modulation (VFC0258)] [Burkholderia cenocepacia MC0-3]
VFG012509(gb|WP_001111200)	4100	55.814	43	19	0	50	92	358	400	4.2e-08	53.5	(iroC) ATP binding cassette transporter [Salmochelin siderophore (VF0230) - Nutritional/Metabolic factor (VFC0272)] [Escherichia coli CFT073]
VFG012510(gb|WP_001298170)	4100	55.814	43	19	0	50	92	358	400	4.13e-08	53.5	(iroC) ATP binding cassette transporter [Salmochelin siderophore (VF0230) - Nutritional/Metabolic factor (VFC0272)] [Escherichia coli 536]
VFG012971(gb|WP_011378643)	4100	55.814	43	19	0	50	92	358	400	4.2e-08	53.5	(iroB) salmochelin/enterobactin export ABC transporter IroC [Salmochelin synthesis and transport (VF0983) - Nutritional/Metabolic factor (VFC0272)] [Shigella dysenteriae Sd197]
VFG049095(gb|WP_002912373)	4101	28.148	270	172	8	25	289	3	255	2.18e-22	93.2	(rfbA) O-antigen export ABC transporter permease RfbA [LPS (VF0561) - Immune modulation (VFC0258)] [Klebsiella pneumoniae subsp. pneumoniae NTUH-K2044]
VFG006081(gb|WP_014621820)	4102	40.927	259	140	8	4	253	2	256	3.46e-47	159	(rfbD) dTDP-4-dehydrorhamnose reductase [Capsule (VF0144) - Immune modulation (VFC0258)] [Streptococcus thermophilus CNRZ1066]
VFG007658(gb|WP_011149273)	4103	48.105	343	147	8	1	318	1	337	3.88e-93	281	(rmlB) dTDP-glucose 4,6-dehydratase [Capsular polysaccharide (VF0624) - Immune modulation (VFC0258)] [Vibrio vulnificus YJ016]
VFG048804(gb|YP_005227855)	4105	37.222	180	112	1	1	179	1	180	1.47e-34	120	(KPHS_35550) dTDP-4-dehydrorhamnose 3,5-epimerase [Capsule (VF0560) - Immune modulation (VFC0258)] [Klebsiella pneumoniae subsp. pneumoniae HS11286]
VFG048807(gb|WP_015958697)	4105	37.222	180	112	1	1	179	1	180	9.25e-35	121	(rfbC) dTDP-4-dehydrorhamnose 3,5-epimerase [Capsule (VF0560) - Immune modulation (VFC0258)] [Klebsiella pneumoniae subsp. pneumoniae MGH 78578]
VFG049083(gb|WP_015958693)	4105	37.222	180	112	1	1	179	1	180	1.99e-34	120	(rfbC) dTDP-4-dehydrorhamnose 3,5-epimerase [LPS (VF0561) - Immune modulation (VFC0258)] [Klebsiella pneumoniae subsp. pneumoniae MGH 78578]
VFG029496(gb|WP_011777879)	4106	66.197	284	96	0	1	284	1	284	6.87e-134	380	(rmlA) glucose-1-phosphate thymidylyltransferase RfbA [GPL locus (VF0841) - Immune modulation (VFC0258)] [Mycobacterium vanbaalenii PYR-1]
VFG029503(gb|WP_012392567)	4106	66.197	284	96	0	1	284	1	284	9.97e-136	385	(rmlA) glucose-1-phosphate thymidylyltransferase RfbA [GPL locus (VF0841) - Immune modulation (VFC0258)] [Mycobacterium marinum M]
VFG038560(gb|WP_011704375)	4107	35.714	252	136	10	93	335	291	525	2.67e-22	103	(mshQ) MSHA (mannose-sensitive hemagglutinin) pili biogenesis protein MshQ [MSHA type IV pili (VF0477) - Adherence (VFC0001)] [Aeromonas hydrophila subsp. hydrophila ATCC 7966]
VFG043573(gb|NP_219906)	4108	52.843	598	252	6	3	577	9	599	0	615	(dnaK) chaperone protein DnaK [Adherence; porin (VF0713) - Adherence (VFC0001)] [Chlamydia trachomatis D/UW-3/CX]
VFG015292(gb|WP_011169533)	4110	49.275	69	28	4	9	72	258	324	1.1e-06	49.7	(hopI1) J domain-containing protein [P. syringae TTSS effectors (VF0911) - Effector delivery system (VFC0086)] [Pseudomonas syringae pv. phaseolicola 1448A]
VFG044313(gb|WP_006492070)	4112	36.893	103	48	3	57	153	61	152	1.86e-07	52	(QU43_RS44990) iron-siderophore ABC transporter substrate-binding protein [Ornibactin (VF0701) - Nutritional/Metabolic factor (VFC0272)] [Burkholderia cenocepacia J2315]
VFG030305(gb|WP_016343680)	4119	36.782	87	51	3	27	111	24	108	1.52e-08	55.5	(adhD) NDMA-dependent alcohol dehydrogenase [MymA operon (VF0840) - Immune modulation (VFC0258)] [Mycobacterium abscessus subsp. bolletii 50594]
VFG030305(gb|WP_016343680)	4129	35.632	87	52	3	27	111	24	108	1.59e-08	55.5	(adhD) NDMA-dependent alcohol dehydrogenase [MymA operon (VF0840) - Immune modulation (VFC0258)] [Mycobacterium abscessus subsp. bolletii 50594]
VFG006043(gb|WP_011837192)	4135	41.935	93	51	2	60	150	2	93	5.08e-12	65.9	(SSA_RS07430) glycosyltransferase family 2 protein [Capsule (VF0144) - Immune modulation (VFC0258)] [Streptococcus sanguinis SK36]
VFG046898(gb|WP_003016999)	4136	26.837	313	215	8	20	329	12	313	5.31e-21	91.7	(flmF2) glycosyl transferase family protein [LPS (VF0542) - Immune modulation (VFC0258)] [Francisella tularensis subsp. holarctica FTNF002-00]
VFG046901(gb|WP_012429782)	4136	26.837	313	215	8	20	329	12	313	3.73e-21	92.4	(flmF2) glycosyl transferase family protein [LPS (VF0542) - Immune modulation (VFC0258)] [Francisella tularensis subsp. mediasiatica FSC147]
VFG046903(gb|WP_003020229)	4136	26.837	313	215	8	20	329	12	313	8.36e-21	91.3	(flmF2) glycosyl transferase family protein [LPS (VF0542) - Immune modulation (VFC0258)] [Francisella tularensis subsp. tularensis SCHU S4]
VFG018002(gb|WP_002866149)	4137	33.036	112	70	3	114	223	130	238	2.46e-10	60.8	(rfbB) dTDP-glucose 4,6-dehydratase [LOS (VF0326) - Immune modulation (VFC0258)] [Campylobacter jejuni subsp. jejuni 81116]
VFG029496(gb|WP_011777879)	4138	67.018	285	94	0	1	285	1	285	3.44e-137	389	(rmlA) glucose-1-phosphate thymidylyltransferase RfbA [GPL locus (VF0841) - Immune modulation (VFC0258)] [Mycobacterium vanbaalenii PYR-1]
VFG007663(gb|WP_011149276)	4139	39.205	176	100	5	1	172	8	180	7.78e-35	121	(rmlC) dTDP-4-dehydrorhamnose 3,5-epimerase [Capsular polysaccharide (VF0624) - Immune modulation (VFC0258)] [Vibrio vulnificus YJ016]
VFG048837(gb|YP_005227858)	4141	47.965	344	148	7	1	319	1	338	4.18e-102	303	(KPHS_35580) dTDP-D-glucose 4,6-dehydratase [Capsule (VF0560) - Immune modulation (VFC0258)] [Klebsiella pneumoniae subsp. pneumoniae HS11286]
VFG018667(gb|WP_012000437)	4142	37.5	280	161	8	4	274	2	276	1.48e-46	157	(rfbD) dTDP-4-dehydrorhamnose reductase [Capsule (VF0144) - Immune modulation (VFC0258)] [Streptococcus gordonii str. Challis substr. CH1]
VFG049087(gb|WP_004138730)	4143	29.255	188	126	3	22	205	3	187	1.62e-19	85.5	(A225_RS19000) ABC transporter permease [LPS (VF0561) - Immune modulation (VFC0258)] [Klebsiella oxytoca E718]
VFG012509(gb|WP_001111200)	4144	53.488	43	20	0	50	92	358	400	1.18e-07	52	(iroC) ATP binding cassette transporter [Salmochelin siderophore (VF0230) - Nutritional/Metabolic factor (VFC0272)] [Escherichia coli CFT073]
VFG012510(gb|WP_001298170)	4144	53.488	43	20	0	50	92	358	400	1.17e-07	52.4	(iroC) ATP binding cassette transporter [Salmochelin siderophore (VF0230) - Nutritional/Metabolic factor (VFC0272)] [Escherichia coli 536]
VFG012971(gb|WP_011378643)	4144	53.488	43	20	0	50	92	358	400	1.26e-07	52	(iroB) salmochelin/enterobactin export ABC transporter IroC [Salmochelin synthesis and transport (VF0983) - Nutritional/Metabolic factor (VFC0272)] [Shigella dysenteriae Sd197]
VFG026269(gb|WP_085966437)	4145	35.772	123	69	5	203	318	207	326	3.44e-11	63.9	(wcbB) capsular polysaccharide glycosyltransferase biosynthesis protein [Capsule I (VF0436) - Immune modulation (VFC0258)] [Burkholderia cenocepacia MC0-3]
VFG011510(gb|WP_002964609)	4146	35.057	174	96	8	186	351	157	321	6.8e-09	57	(lpsB/lpcC) Lipopolysaccharide core biosynthesis mannosyltransferase LpcC [LPS (VF0367) - Immune modulation (VFC0258)] [Brucella melitensis bv. 1 str. 16M]
VFG012509(gb|WP_001111200)	4147	53.488	43	20	0	50	92	358	400	1.18e-07	52	(iroC) ATP binding cassette transporter [Salmochelin siderophore (VF0230) - Nutritional/Metabolic factor (VFC0272)] [Escherichia coli CFT073]
VFG012510(gb|WP_001298170)	4147	53.488	43	20	0	50	92	358	400	1.17e-07	52.4	(iroC) ATP binding cassette transporter [Salmochelin siderophore (VF0230) - Nutritional/Metabolic factor (VFC0272)] [Escherichia coli 536]
VFG012971(gb|WP_011378643)	4147	53.488	43	20	0	50	92	358	400	1.26e-07	52	(iroB) salmochelin/enterobactin export ABC transporter IroC [Salmochelin synthesis and transport (VF0983) - Nutritional/Metabolic factor (VFC0272)] [Shigella dysenteriae Sd197]
VFG049048(gb|WP_020956642)	4148	28.311	219	140	5	21	231	5	214	8.92e-20	86.3	(N559_RS09090) O9 family O-antigen export ABC transporter permease subunit [LPS (VF0561) - Immune modulation (VFC0258)] [Klebsiella pneumoniae JM45]
VFG018667(gb|WP_012000437)	4149	37.143	280	162	8	4	274	2	276	7.45e-46	155	(rfbD) dTDP-4-dehydrorhamnose reductase [Capsule (VF0144) - Immune modulation (VFC0258)] [Streptococcus gordonii str. Challis substr. CH1]
VFG048837(gb|YP_005227858)	4150	49.128	344	144	8	195	513	1	338	6.61e-101	308	(KPHS_35580) dTDP-D-glucose 4,6-dehydratase [Capsule (VF0560) - Immune modulation (VFC0258)] [Klebsiella pneumoniae subsp. pneumoniae HS11286]
VFG048804(gb|YP_005227855)	4151	39.306	173	104	1	1	172	8	180	2.96e-36	124	(KPHS_35550) dTDP-4-dehydrorhamnose 3,5-epimerase [Capsule (VF0560) - Immune modulation (VFC0258)] [Klebsiella pneumoniae subsp. pneumoniae HS11286]
VFG048807(gb|WP_015958697)	4151	39.306	173	104	1	1	172	8	180	1.96e-36	125	(rfbC) dTDP-4-dehydrorhamnose 3,5-epimerase [Capsule (VF0560) - Immune modulation (VFC0258)] [Klebsiella pneumoniae subsp. pneumoniae MGH 78578]
VFG049083(gb|WP_015958693)	4151	39.306	173	104	1	1	172	8	180	4.27e-36	124	(rfbC) dTDP-4-dehydrorhamnose 3,5-epimerase [LPS (VF0561) - Immune modulation (VFC0258)] [Klebsiella pneumoniae subsp. pneumoniae MGH 78578]
VFG029496(gb|WP_011777879)	4152	67.368	285	93	0	1	285	1	285	9.04e-138	390	(rmlA) glucose-1-phosphate thymidylyltransferase RfbA [GPL locus (VF0841) - Immune modulation (VFC0258)] [Mycobacterium vanbaalenii PYR-1]
VFG018002(gb|WP_002866149)	4153	33.036	112	70	3	114	223	130	238	2.53e-10	60.8	(rfbB) dTDP-glucose 4,6-dehydratase [LOS (VF0326) - Immune modulation (VFC0258)] [Campylobacter jejuni subsp. jejuni 81116]
VFG046898(gb|WP_003016999)	4154	27.157	313	214	8	20	329	12	313	5.9e-20	89	(flmF2) glycosyl transferase family protein [LPS (VF0542) - Immune modulation (VFC0258)] [Francisella tularensis subsp. holarctica FTNF002-00]
VFG046901(gb|WP_012429782)	4154	27.157	313	214	8	20	329	12	313	4.81e-20	89	(flmF2) glycosyl transferase family protein [LPS (VF0542) - Immune modulation (VFC0258)] [Francisella tularensis subsp. mediasiatica FSC147]
VFG046903(gb|WP_003020229)	4154	27.157	313	214	8	20	329	12	313	8.91e-20	88.2	(flmF2) glycosyl transferase family protein [LPS (VF0542) - Immune modulation (VFC0258)] [Francisella tularensis subsp. tularensis SCHU S4]
VFG006043(gb|WP_011837192)	4155	41.935	93	51	2	60	150	2	93	5.17e-12	65.9	(SSA_RS07430) glycosyltransferase family 2 protein [Capsule (VF0144) - Immune modulation (VFC0258)] [Streptococcus sanguinis SK36]
VFG026304(gb|WP_012327954)	4156	34.426	183	107	5	215	391	255	430	1.12e-16	81.3	(BCENMC03_RS03775) glycosyltransferase family 4 protein [Capsule I (VF0436) - Immune modulation (VFC0258)] [Burkholderia cenocepacia MC0-3]
VFG012509(gb|WP_001111200)	4157	55.814	43	19	0	50	92	358	400	3.98e-08	53.5	(iroC) ATP binding cassette transporter [Salmochelin siderophore (VF0230) - Nutritional/Metabolic factor (VFC0272)] [Escherichia coli CFT073]
VFG012510(gb|WP_001298170)	4157	55.814	43	19	0	50	92	358	400	4.09e-08	53.5	(iroC) ATP binding cassette transporter [Salmochelin siderophore (VF0230) - Nutritional/Metabolic factor (VFC0272)] [Escherichia coli 536]
VFG012971(gb|WP_011378643)	4157	55.814	43	19	0	50	92	358	400	4.13e-08	53.5	(iroB) salmochelin/enterobactin export ABC transporter IroC [Salmochelin synthesis and transport (VF0983) - Nutritional/Metabolic factor (VFC0272)] [Shigella dysenteriae Sd197]
VFG049087(gb|WP_004138730)	4158	29.255	188	126	3	25	208	3	187	1.14e-19	85.9	(A225_RS19000) ABC transporter permease [LPS (VF0561) - Immune modulation (VFC0258)] [Klebsiella oxytoca E718]
VFG018667(gb|WP_012000437)	4159	37.5	280	161	8	4	274	2	276	3.21e-47	159	(rfbD) dTDP-4-dehydrorhamnose reductase [Capsule (VF0144) - Immune modulation (VFC0258)] [Streptococcus gordonii str. Challis substr. CH1]
VFG048837(gb|YP_005227858)	4160	48.547	344	146	7	1	319	1	338	6.35e-104	308	(KPHS_35580) dTDP-D-glucose 4,6-dehydratase [Capsule (VF0560) - Immune modulation (VFC0258)] [Klebsiella pneumoniae subsp. pneumoniae HS11286]
VFG007663(gb|WP_011149276)	4162	39.773	176	99	5	1	172	8	180	1.01e-35	123	(rmlC) dTDP-4-dehydrorhamnose 3,5-epimerase [Capsular polysaccharide (VF0624) - Immune modulation (VFC0258)] [Vibrio vulnificus YJ016]
VFG029496(gb|WP_011777879)	4163	68.182	286	91	0	1	286	1	286	1.84e-139	394	(rmlA) glucose-1-phosphate thymidylyltransferase RfbA [GPL locus (VF0841) - Immune modulation (VFC0258)] [Mycobacterium vanbaalenii PYR-1]
VFG018002(gb|WP_002866149)	4164	33.929	112	69	3	114	223	130	238	1.45e-11	64.3	(rfbB) dTDP-glucose 4,6-dehydratase [LOS (VF0326) - Immune modulation (VFC0258)] [Campylobacter jejuni subsp. jejuni 81116]
VFG046901(gb|WP_012429782)	4165	26.398	322	205	10	20	329	12	313	1.5e-19	87.8	(flmF2) glycosyl transferase family protein [LPS (VF0542) - Immune modulation (VFC0258)] [Francisella tularensis subsp. mediasiatica FSC147]
VFG006043(gb|WP_011837192)	4166	41.935	93	51	2	45	135	2	93	9.57e-13	67.8	(SSA_RS07430) glycosyltransferase family 2 protein [Capsule (VF0144) - Immune modulation (VFC0258)] [Streptococcus sanguinis SK36]
VFG013173(gb|WP_012341733)	4168	33.673	98	60	3	3	97	341	436	7.2e-08	50.8	(rfaE) ADP-heptose synthase [LOS (VF0044) - Immune modulation (VFC0258)] [Haemophilus somnus 2336]
VFG013435(gb|WP_041604091)	4168	33.673	98	60	3	3	97	341	436	6.74e-08	50.8	(rfaE) ADP-heptose synthase [LOS (VF0044) - Immune modulation (VFC0258)] [Haemophilus somnus 129PT]
VFG014101(gb|NP_251847)	4169	32.544	338	190	12	27	343	24	344	3.39e-25	107	(PA3157) acetyltransferase [LPS (VF0085) - Immune modulation (VFC0258)] [Pseudomonas aeruginosa PAO1]
VFG026269(gb|WP_085966437)	4175	34.959	123	70	5	203	318	207	326	9.27e-11	62.8	(wcbB) capsular polysaccharide glycosyltransferase biosynthesis protein [Capsule I (VF0436) - Immune modulation (VFC0258)] [Burkholderia cenocepacia MC0-3]
VFG012509(gb|WP_001111200)	4176	53.488	43	20	0	50	92	358	400	1.18e-07	52	(iroC) ATP binding cassette transporter [Salmochelin siderophore (VF0230) - Nutritional/Metabolic factor (VFC0272)] [Escherichia coli CFT073]
VFG012510(gb|WP_001298170)	4176	53.488	43	20	0	50	92	358	400	1.17e-07	52.4	(iroC) ATP binding cassette transporter [Salmochelin siderophore (VF0230) - Nutritional/Metabolic factor (VFC0272)] [Escherichia coli 536]
VFG012971(gb|WP_011378643)	4176	53.488	43	20	0	50	92	358	400	1.26e-07	52	(iroB) salmochelin/enterobactin export ABC transporter IroC [Salmochelin synthesis and transport (VF0983) - Nutritional/Metabolic factor (VFC0272)] [Shigella dysenteriae Sd197]
VFG049087(gb|WP_004138730)	4177	29.255	188	126	3	22	205	3	187	1.62e-19	85.5	(A225_RS19000) ABC transporter permease [LPS (VF0561) - Immune modulation (VFC0258)] [Klebsiella oxytoca E718]
VFG018667(gb|WP_012000437)	4178	37.5	280	161	8	4	274	2	276	1.48e-46	157	(rfbD) dTDP-4-dehydrorhamnose reductase [Capsule (VF0144) - Immune modulation (VFC0258)] [Streptococcus gordonii str. Challis substr. CH1]
VFG048837(gb|YP_005227858)	4179	47.965	344	148	7	1	319	1	338	4.18e-102	303	(KPHS_35580) dTDP-D-glucose 4,6-dehydratase [Capsule (VF0560) - Immune modulation (VFC0258)] [Klebsiella pneumoniae subsp. pneumoniae HS11286]
VFG007663(gb|WP_011149276)	4181	38.251	183	106	5	1	179	1	180	5.57e-36	124	(rmlC) dTDP-4-dehydrorhamnose 3,5-epimerase [Capsular polysaccharide (VF0624) - Immune modulation (VFC0258)] [Vibrio vulnificus YJ016]
VFG029496(gb|WP_011777879)	4182	67.018	285	94	0	1	285	1	285	3.44e-137	389	(rmlA) glucose-1-phosphate thymidylyltransferase RfbA [GPL locus (VF0841) - Immune modulation (VFC0258)] [Mycobacterium vanbaalenii PYR-1]
VFG018002(gb|WP_002866149)	4183	33.036	112	70	3	114	223	130	238	2.72e-10	60.5	(rfbB) dTDP-glucose 4,6-dehydratase [LOS (VF0326) - Immune modulation (VFC0258)] [Campylobacter jejuni subsp. jejuni 81116]
VFG046898(gb|WP_003016999)	4184	26.837	313	215	8	20	329	12	313	5.31e-21	91.7	(flmF2) glycosyl transferase family protein [LPS (VF0542) - Immune modulation (VFC0258)] [Francisella tularensis subsp. holarctica FTNF002-00]
VFG046901(gb|WP_012429782)	4184	26.837	313	215	8	20	329	12	313	3.73e-21	92.4	(flmF2) glycosyl transferase family protein [LPS (VF0542) - Immune modulation (VFC0258)] [Francisella tularensis subsp. mediasiatica FSC147]
VFG046903(gb|WP_003020229)	4184	26.837	313	215	8	20	329	12	313	8.36e-21	91.3	(flmF2) glycosyl transferase family protein [LPS (VF0542) - Immune modulation (VFC0258)] [Francisella tularensis subsp. tularensis SCHU S4]
VFG006043(gb|WP_011837192)	4185	41.935	93	51	2	60	150	2	93	5.08e-12	65.9	(SSA_RS07430) glycosyltransferase family 2 protein [Capsule (VF0144) - Immune modulation (VFC0258)] [Streptococcus sanguinis SK36]
VFG041504(gb|WP_004155352)	4196	34.568	162	93	5	5	161	27	180	1.36e-14	68.2	(EAMY_RS19920) sigma-70 family RNA polymerase sigma factor [T3SS (VF1270) - Effector delivery system (VFC0086)] [Erwinia amylovora CFBP1430]
VFG042240(gb|AAG01453)	4196	34.568	162	93	5	5	161	27	180	6.72e-16	71.6	(hrpL) HrpL [T3SS (VF1283) - Effector delivery system (VFC0086)] [Pantoea stewartii subsp. stewartii str. SS104]
VFG022890(gb|YP_001705660)	4205	33.607	122	70	5	33	150	51	165	1.29e-06	46.6	(sigM) Possible alternative RNA polymerase sigma factor SigM [Sigma M (VF0822) - Regulation (VFC0301)] [Mycobacterium abscessus ATCC 19977]
VFG048863(gb|WP_014907229)	4215	23.729	118	84	3	21	132	17	134	2.78e-07	47	(KP1_RS17300) GDP-mannose mannosyl hydrolase [Capsule (VF0560) - Immune modulation (VFC0258)] [Klebsiella pneumoniae subsp. pneumoniae NTUH-K2044]
VFG026304(gb|WP_012327954)	4218	34.426	183	107	5	215	391	255	430	1.12e-16	81.3	(BCENMC03_RS03775) glycosyltransferase family 4 protein [Capsule I (VF0436) - Immune modulation (VFC0258)] [Burkholderia cenocepacia MC0-3]
VFG012509(gb|WP_001111200)	4219	55.814	43	19	0	50	92	358	400	3.98e-08	53.5	(iroC) ATP binding cassette transporter [Salmochelin siderophore (VF0230) - Nutritional/Metabolic factor (VFC0272)] [Escherichia coli CFT073]
VFG012510(gb|WP_001298170)	4219	55.814	43	19	0	50	92	358	400	4.09e-08	53.5	(iroC) ATP binding cassette transporter [Salmochelin siderophore (VF0230) - Nutritional/Metabolic factor (VFC0272)] [Escherichia coli 536]
VFG012971(gb|WP_011378643)	4219	55.814	43	19	0	50	92	358	400	4.13e-08	53.5	(iroB) salmochelin/enterobactin export ABC transporter IroC [Salmochelin synthesis and transport (VF0983) - Nutritional/Metabolic factor (VFC0272)] [Shigella dysenteriae Sd197]
VFG049087(gb|WP_004138730)	4220	29.255	188	126	3	25	208	3	187	1.14e-19	85.9	(A225_RS19000) ABC transporter permease [LPS (VF0561) - Immune modulation (VFC0258)] [Klebsiella oxytoca E718]
VFG018667(gb|WP_012000437)	4221	37.5	280	161	8	4	274	2	276	3.21e-47	159	(rfbD) dTDP-4-dehydrorhamnose reductase [Capsule (VF0144) - Immune modulation (VFC0258)] [Streptococcus gordonii str. Challis substr. CH1]
VFG048837(gb|YP_005227858)	4222	48.547	344	146	7	1	319	1	338	6.35e-104	308	(KPHS_35580) dTDP-D-glucose 4,6-dehydratase [Capsule (VF0560) - Immune modulation (VFC0258)] [Klebsiella pneumoniae subsp. pneumoniae HS11286]
VFG007663(gb|WP_011149276)	4224	39.773	176	99	5	1	172	8	180	1.01e-35	123	(rmlC) dTDP-4-dehydrorhamnose 3,5-epimerase [Capsular polysaccharide (VF0624) - Immune modulation (VFC0258)] [Vibrio vulnificus YJ016]
VFG029496(gb|WP_011777879)	4225	68.182	286	91	0	1	286	1	286	1.84e-139	394	(rmlA) glucose-1-phosphate thymidylyltransferase RfbA [GPL locus (VF0841) - Immune modulation (VFC0258)] [Mycobacterium vanbaalenii PYR-1]
VFG018002(gb|WP_002866149)	4226	33.929	112	69	3	114	223	130	238	1.45e-11	64.3	(rfbB) dTDP-glucose 4,6-dehydratase [LOS (VF0326) - Immune modulation (VFC0258)] [Campylobacter jejuni subsp. jejuni 81116]
VFG046901(gb|WP_012429782)	4227	26.398	322	205	10	20	329	12	313	1.5e-19	87.8	(flmF2) glycosyl transferase family protein [LPS (VF0542) - Immune modulation (VFC0258)] [Francisella tularensis subsp. mediasiatica FSC147]
VFG006043(gb|WP_011837192)	4228	41.935	93	51	2	45	135	2	93	9.57e-13	67.8	(SSA_RS07430) glycosyltransferase family 2 protein [Capsule (VF0144) - Immune modulation (VFC0258)] [Streptococcus sanguinis SK36]
VFG015888(gb|WP_003381691)	4234	27.888	251	176	4	6	255	2	248	1.07e-23	96.3	(PSPPH_RS21770) HAD-IIA family hydrolase [Phytotoxin phaseolotoxin (VF0917) - Exotoxin (VFC0235)] [Pseudomonas syringae pv. phaseolicola 1448A]
VFG002244(gb|WP_011181141)	4252	29.31	232	143	7	3	219	2	227	2.74e-15	76.3	(bepC) Bartonella effector protein BepC [VirB/VirD4 T4SS secreted effectors (VF0682) - Effector delivery system (VFC0086)] [Bartonella henselae str. Houston-1]
VFG017870(gb|WP_011988518)	4263	30.481	187	119	7	19	203	9	186	9.78e-08	50.4	(YPSIP31758_RS00990) ParA family protein [Icm/dot type IVB locus (VF1026) - Effector delivery system (VFC0086)] [Yersinia pseudotuberculosis IP 31758]
VFG042333(gb|WP_012368325)	4270	35.484	62	40	0	554	615	339	400	8.46e-06	50.1	(pta) autotransporter Pta [Proteus toxic agglutinin (Pta) (VF1291) - Effector delivery system (VFC0086)] [Proteus mirabilis HI4320]
VFG026269(gb|WP_085966437)	4274	34.959	123	70	5	203	318	207	326	8.78e-11	62.8	(wcbB) capsular polysaccharide glycosyltransferase biosynthesis protein [Capsule I (VF0436) - Immune modulation (VFC0258)] [Burkholderia cenocepacia MC0-3]
VFG012509(gb|WP_001111200)	4275	53.488	43	20	0	50	92	358	400	1.18e-07	52	(iroC) ATP binding cassette transporter [Salmochelin siderophore (VF0230) - Nutritional/Metabolic factor (VFC0272)] [Escherichia coli CFT073]
VFG012510(gb|WP_001298170)	4275	53.488	43	20	0	50	92	358	400	1.17e-07	52.4	(iroC) ATP binding cassette transporter [Salmochelin siderophore (VF0230) - Nutritional/Metabolic factor (VFC0272)] [Escherichia coli 536]
VFG012971(gb|WP_011378643)	4275	53.488	43	20	0	50	92	358	400	1.26e-07	52	(iroB) salmochelin/enterobactin export ABC transporter IroC [Salmochelin synthesis and transport (VF0983) - Nutritional/Metabolic factor (VFC0272)] [Shigella dysenteriae Sd197]
VFG049087(gb|WP_004138730)	4276	29.255	188	126	3	22	205	3	187	1.62e-19	85.5	(A225_RS19000) ABC transporter permease [LPS (VF0561) - Immune modulation (VFC0258)] [Klebsiella oxytoca E718]
VFG018667(gb|WP_012000437)	4277	37.5	280	161	8	4	274	2	276	1.42e-46	157	(rfbD) dTDP-4-dehydrorhamnose reductase [Capsule (VF0144) - Immune modulation (VFC0258)] [Streptococcus gordonii str. Challis substr. CH1]
VFG048837(gb|YP_005227858)	4278	47.965	344	148	7	1	319	1	338	4.18e-102	303	(KPHS_35580) dTDP-D-glucose 4,6-dehydratase [Capsule (VF0560) - Immune modulation (VFC0258)] [Klebsiella pneumoniae subsp. pneumoniae HS11286]
VFG007663(gb|WP_011149276)	4280	39.205	176	100	5	1	172	8	180	7.78e-35	121	(rmlC) dTDP-4-dehydrorhamnose 3,5-epimerase [Capsular polysaccharide (VF0624) - Immune modulation (VFC0258)] [Vibrio vulnificus YJ016]
VFG029496(gb|WP_011777879)	4281	67.018	285	94	0	1	285	1	285	3.44e-137	389	(rmlA) glucose-1-phosphate thymidylyltransferase RfbA [GPL locus (VF0841) - Immune modulation (VFC0258)] [Mycobacterium vanbaalenii PYR-1]
VFG018002(gb|WP_002866149)	4282	33.036	112	70	3	114	223	130	238	2.53e-10	60.8	(rfbB) dTDP-glucose 4,6-dehydratase [LOS (VF0326) - Immune modulation (VFC0258)] [Campylobacter jejuni subsp. jejuni 81116]
VFG046898(gb|WP_003016999)	4283	26.837	313	215	8	20	329	12	313	5.31e-21	91.7	(flmF2) glycosyl transferase family protein [LPS (VF0542) - Immune modulation (VFC0258)] [Francisella tularensis subsp. holarctica FTNF002-00]
VFG046901(gb|WP_012429782)	4283	26.837	313	215	8	20	329	12	313	3.73e-21	92.4	(flmF2) glycosyl transferase family protein [LPS (VF0542) - Immune modulation (VFC0258)] [Francisella tularensis subsp. mediasiatica FSC147]
VFG046903(gb|WP_003020229)	4283	26.837	313	215	8	20	329	12	313	8.36e-21	91.3	(flmF2) glycosyl transferase family protein [LPS (VF0542) - Immune modulation (VFC0258)] [Francisella tularensis subsp. tularensis SCHU S4]
VFG006043(gb|WP_011837192)	4284	41.935	93	51	2	60	150	2	93	5.27e-12	65.9	(SSA_RS07430) glycosyltransferase family 2 protein [Capsule (VF0144) - Immune modulation (VFC0258)] [Streptococcus sanguinis SK36]
VFG006043(gb|WP_011837192)	4285	41.935	93	51	2	60	150	2	93	5.08e-12	65.9	(SSA_RS07430) glycosyltransferase family 2 protein [Capsule (VF0144) - Immune modulation (VFC0258)] [Streptococcus sanguinis SK36]
VFG046898(gb|WP_003016999)	4286	26.837	313	215	8	20	329	12	313	5.31e-21	91.7	(flmF2) glycosyl transferase family protein [LPS (VF0542) - Immune modulation (VFC0258)] [Francisella tularensis subsp. holarctica FTNF002-00]
VFG046901(gb|WP_012429782)	4286	26.837	313	215	8	20	329	12	313	3.73e-21	92.4	(flmF2) glycosyl transferase family protein [LPS (VF0542) - Immune modulation (VFC0258)] [Francisella tularensis subsp. mediasiatica FSC147]
VFG046903(gb|WP_003020229)	4286	26.837	313	215	8	20	329	12	313	8.36e-21	91.3	(flmF2) glycosyl transferase family protein [LPS (VF0542) - Immune modulation (VFC0258)] [Francisella tularensis subsp. tularensis SCHU S4]
VFG018002(gb|WP_002866149)	4287	33.036	112	70	3	114	223	130	238	2.72e-10	60.5	(rfbB) dTDP-glucose 4,6-dehydratase [LOS (VF0326) - Immune modulation (VFC0258)] [Campylobacter jejuni subsp. jejuni 81116]
VFG029496(gb|WP_011777879)	4288	67.018	285	94	0	1	285	1	285	3.44e-137	389	(rmlA) glucose-1-phosphate thymidylyltransferase RfbA [GPL locus (VF0841) - Immune modulation (VFC0258)] [Mycobacterium vanbaalenii PYR-1]
VFG007663(gb|WP_011149276)	4289	38.251	183	106	5	1	179	1	180	9.97e-36	124	(rmlC) dTDP-4-dehydrorhamnose 3,5-epimerase [Capsular polysaccharide (VF0624) - Immune modulation (VFC0258)] [Vibrio vulnificus YJ016]
VFG048837(gb|YP_005227858)	4291	47.965	344	148	7	1	319	1	338	4.18e-102	303	(KPHS_35580) dTDP-D-glucose 4,6-dehydratase [Capsule (VF0560) - Immune modulation (VFC0258)] [Klebsiella pneumoniae subsp. pneumoniae HS11286]
VFG018667(gb|WP_012000437)	4292	37.5	280	161	8	4	274	2	276	1.48e-46	157	(rfbD) dTDP-4-dehydrorhamnose reductase [Capsule (VF0144) - Immune modulation (VFC0258)] [Streptococcus gordonii str. Challis substr. CH1]
VFG049087(gb|WP_004138730)	4293	29.255	188	126	3	22	205	3	187	1.62e-19	85.5	(A225_RS19000) ABC transporter permease [LPS (VF0561) - Immune modulation (VFC0258)] [Klebsiella oxytoca E718]
VFG012509(gb|WP_001111200)	4294	53.488	43	20	0	50	92	358	400	1.18e-07	52	(iroC) ATP binding cassette transporter [Salmochelin siderophore (VF0230) - Nutritional/Metabolic factor (VFC0272)] [Escherichia coli CFT073]
VFG012510(gb|WP_001298170)	4294	53.488	43	20	0	50	92	358	400	1.17e-07	52.4	(iroC) ATP binding cassette transporter [Salmochelin siderophore (VF0230) - Nutritional/Metabolic factor (VFC0272)] [Escherichia coli 536]
VFG012971(gb|WP_011378643)	4294	53.488	43	20	0	50	92	358	400	1.26e-07	52	(iroB) salmochelin/enterobactin export ABC transporter IroC [Salmochelin synthesis and transport (VF0983) - Nutritional/Metabolic factor (VFC0272)] [Shigella dysenteriae Sd197]
VFG026269(gb|WP_085966437)	4295	35.772	123	69	5	218	333	207	326	3.73e-11	63.9	(wcbB) capsular polysaccharide glycosyltransferase biosynthesis protein [Capsule I (VF0436) - Immune modulation (VFC0258)] [Burkholderia cenocepacia MC0-3]
VFG026269(gb|WP_085966437)	4296	35.772	123	69	5	218	333	207	326	3.73e-11	63.9	(wcbB) capsular polysaccharide glycosyltransferase biosynthesis protein [Capsule I (VF0436) - Immune modulation (VFC0258)] [Burkholderia cenocepacia MC0-3]
VFG012509(gb|WP_001111200)	4297	53.488	43	20	0	50	92	358	400	1.18e-07	52	(iroC) ATP binding cassette transporter [Salmochelin siderophore (VF0230) - Nutritional/Metabolic factor (VFC0272)] [Escherichia coli CFT073]
VFG012510(gb|WP_001298170)	4297	53.488	43	20	0	50	92	358	400	1.17e-07	52.4	(iroC) ATP binding cassette transporter [Salmochelin siderophore (VF0230) - Nutritional/Metabolic factor (VFC0272)] [Escherichia coli 536]
VFG012971(gb|WP_011378643)	4297	53.488	43	20	0	50	92	358	400	1.26e-07	52	(iroB) salmochelin/enterobactin export ABC transporter IroC [Salmochelin synthesis and transport (VF0983) - Nutritional/Metabolic factor (VFC0272)] [Shigella dysenteriae Sd197]
VFG049046(gb|WP_012541095)	4298	28.311	219	140	5	21	231	5	214	1.3e-19	85.9	(KPK_RS08070) O9 family O-antigen export ABC transporter permease subunit [LPS (VF0561) - Immune modulation (VFC0258)] [Klebsiella pneumoniae 342]
VFG018667(gb|WP_012000437)	4299	37.722	281	159	9	4	274	2	276	1.36e-46	157	(rfbD) dTDP-4-dehydrorhamnose reductase [Capsule (VF0144) - Immune modulation (VFC0258)] [Streptococcus gordonii str. Challis substr. CH1]
VFG048837(gb|YP_005227858)	4300	47.965	344	148	7	1	319	1	338	4.18e-102	303	(KPHS_35580) dTDP-D-glucose 4,6-dehydratase [Capsule (VF0560) - Immune modulation (VFC0258)] [Klebsiella pneumoniae subsp. pneumoniae HS11286]
VFG007663(gb|WP_011149276)	4302	38.251	183	106	5	1	179	1	180	9.97e-36	124	(rmlC) dTDP-4-dehydrorhamnose 3,5-epimerase [Capsular polysaccharide (VF0624) - Immune modulation (VFC0258)] [Vibrio vulnificus YJ016]
VFG029496(gb|WP_011777879)	4303	67.018	285	94	0	1	285	1	285	3.44e-137	389	(rmlA) glucose-1-phosphate thymidylyltransferase RfbA [GPL locus (VF0841) - Immune modulation (VFC0258)] [Mycobacterium vanbaalenii PYR-1]
VFG018002(gb|WP_002866149)	4304	33.036	112	70	3	114	223	130	238	2.72e-10	60.5	(rfbB) dTDP-glucose 4,6-dehydratase [LOS (VF0326) - Immune modulation (VFC0258)] [Campylobacter jejuni subsp. jejuni 81116]
VFG046898(gb|WP_003016999)	4305	26.837	313	215	8	20	329	12	313	5.31e-21	91.7	(flmF2) glycosyl transferase family protein [LPS (VF0542) - Immune modulation (VFC0258)] [Francisella tularensis subsp. holarctica FTNF002-00]
VFG046901(gb|WP_012429782)	4305	26.837	313	215	8	20	329	12	313	3.73e-21	92.4	(flmF2) glycosyl transferase family protein [LPS (VF0542) - Immune modulation (VFC0258)] [Francisella tularensis subsp. mediasiatica FSC147]
VFG046903(gb|WP_003020229)	4305	26.837	313	215	8	20	329	12	313	8.36e-21	91.3	(flmF2) glycosyl transferase family protein [LPS (VF0542) - Immune modulation (VFC0258)] [Francisella tularensis subsp. tularensis SCHU S4]
VFG006043(gb|WP_011837192)	4306	41.935	93	51	2	60	150	2	93	5.08e-12	65.9	(SSA_RS07430) glycosyltransferase family 2 protein [Capsule (VF0144) - Immune modulation (VFC0258)] [Streptococcus sanguinis SK36]
VFG042333(gb|WP_012368325)	4307	35.484	62	40	0	554	615	339	400	8.61e-06	50.1	(pta) autotransporter Pta [Proteus toxic agglutinin (Pta) (VF1291) - Effector delivery system (VFC0086)] [Proteus mirabilis HI4320]
VFG017870(gb|WP_011988518)	4312	30.481	187	119	7	7	191	9	186	1.11e-07	50.4	(YPSIP31758_RS00990) ParA family protein [Icm/dot type IVB locus (VF1026) - Effector delivery system (VFC0086)] [Yersinia pseudotuberculosis IP 31758]
VFG030715(gb|YP_007957369)	4321	53.561	351	144	7	1	334	1	349	1.58e-118	349	(sugC) sugar-transport ATP-binding protein ABC transporter SugC [Trehalose-recycling ABC transporter (VF0842) - Nutritional/Metabolic factor (VFC0272)] [Mycobacterium tuberculosis str. Haarlem/NITR202]
VFG037116(gb|WP_013448170)	4325	40.164	122	73	0	8	129	382	503	4.36e-24	95.9	(msrA/B(pilB)) trifunctional thioredoxin/methionine sulfoxide reductase A/B protein [MsrAB (VF0456) - Stress survival (VFC0282)] [Neisseria lactamica 020-06]
VFG043550(gb|NP_214954)	4329	81.662	349	64	0	1	349	1	349	0	567	(groEL2) molecular chaperone GroEL [GroEL (VF0866) - Adherence (VFC0001)] [Mycobacterium tuberculosis H37Rv]
VFG043550(gb|NP_214954)	4330	83.226	155	25	1	1	155	374	527	6.54e-80	246	(groEL2) molecular chaperone GroEL [GroEL (VF0866) - Adherence (VFC0001)] [Mycobacterium tuberculosis H37Rv]
VFG002244(gb|WP_011181141)	4337	28.879	232	144	7	3	219	2	227	1.35e-14	73.9	(bepC) Bartonella effector protein BepC [VirB/VirD4 T4SS secreted effectors (VF0682) - Effector delivery system (VFC0086)] [Bartonella henselae str. Houston-1]
VFG017870(gb|WP_011988518)	4348	30.481	187	119	7	7	191	9	186	1.11e-07	50.4	(YPSIP31758_RS00990) ParA family protein [Icm/dot type IVB locus (VF1026) - Effector delivery system (VFC0086)] [Yersinia pseudotuberculosis IP 31758]
VFG000974(gb|WP_010922711)	4354	28.369	423	229	18	422	806	193	579	5.53e-13	73.6	(scpA/scpB) streptococcal C5a peptidase [C5a peptidase (VF0245) - Adherence (VFC0001)] [Streptococcus pyogenes M1 GAS]
VFG005471(gb|WP_011285740)	4354	28.369	423	229	18	422	806	193	579	5.28e-13	73.9	(scpA/scpB) streptococcal C5a peptidase [C5a peptidase (VF0245) - Adherence (VFC0001)] [Streptococcus pyogenes MGAS5005]
VFG005475(gb|WP_011529057)	4354	28.369	423	229	18	422	806	194	580	2.5e-13	74.7	(scpA/scpB) streptococcal C5a peptidase [C5a peptidase (VF0245) - Adherence (VFC0001)] [Streptococcus pyogenes MGAS10750]
VFG005477(gb|WP_011185014)	4354	28.369	423	229	18	422	806	193	579	3.81e-13	74.3	(scpA/scpB) streptococcal C5a peptidase [C5a peptidase (VF0245) - Adherence (VFC0001)] [Streptococcus pyogenes MGAS10394]
VFG005480(gb|WP_011018276)	4354	28.369	423	229	18	422	806	193	579	6.89e-13	73.6	(scpA/scpB) streptococcal C5a peptidase [C5a peptidase (VF0245) - Adherence (VFC0001)] [Streptococcus pyogenes MGAS8232]
VFG006043(gb|WP_011837192)	4358	41.935	93	51	2	60	150	2	93	5.08e-12	65.9	(SSA_RS07430) glycosyltransferase family 2 protein [Capsule (VF0144) - Immune modulation (VFC0258)] [Streptococcus sanguinis SK36]
VFG046898(gb|WP_003016999)	4359	26.837	313	215	8	20	329	12	313	5.31e-21	91.7	(flmF2) glycosyl transferase family protein [LPS (VF0542) - Immune modulation (VFC0258)] [Francisella tularensis subsp. holarctica FTNF002-00]
VFG046901(gb|WP_012429782)	4359	26.837	313	215	8	20	329	12	313	3.73e-21	92.4	(flmF2) glycosyl transferase family protein [LPS (VF0542) - Immune modulation (VFC0258)] [Francisella tularensis subsp. mediasiatica FSC147]
VFG046903(gb|WP_003020229)	4359	26.837	313	215	8	20	329	12	313	8.36e-21	91.3	(flmF2) glycosyl transferase family protein [LPS (VF0542) - Immune modulation (VFC0258)] [Francisella tularensis subsp. tularensis SCHU S4]
VFG018002(gb|WP_002866149)	4360	33.036	112	70	3	114	223	130	238	4.84e-10	59.7	(rfbB) dTDP-glucose 4,6-dehydratase [LOS (VF0326) - Immune modulation (VFC0258)] [Campylobacter jejuni subsp. jejuni 81116]
VFG029496(gb|WP_011777879)	4361	67.018	285	94	0	1	285	1	285	1.69e-137	389	(rmlA) glucose-1-phosphate thymidylyltransferase RfbA [GPL locus (VF0841) - Immune modulation (VFC0258)] [Mycobacterium vanbaalenii PYR-1]
VFG007663(gb|WP_011149276)	4362	39.205	176	100	5	1	172	8	180	7.78e-35	121	(rmlC) dTDP-4-dehydrorhamnose 3,5-epimerase [Capsular polysaccharide (VF0624) - Immune modulation (VFC0258)] [Vibrio vulnificus YJ016]
VFG048837(gb|YP_005227858)	4364	47.965	344	148	7	1	319	1	338	4.18e-102	303	(KPHS_35580) dTDP-D-glucose 4,6-dehydratase [Capsule (VF0560) - Immune modulation (VFC0258)] [Klebsiella pneumoniae subsp. pneumoniae HS11286]
VFG018667(gb|WP_012000437)	4365	37.5	280	161	8	4	274	2	276	1.2e-46	157	(rfbD) dTDP-4-dehydrorhamnose reductase [Capsule (VF0144) - Immune modulation (VFC0258)] [Streptococcus gordonii str. Challis substr. CH1]
VFG049087(gb|WP_004138730)	4366	29.255	188	126	3	22	205	3	187	1.62e-19	85.5	(A225_RS19000) ABC transporter permease [LPS (VF0561) - Immune modulation (VFC0258)] [Klebsiella oxytoca E718]
VFG012509(gb|WP_001111200)	4367	53.488	43	20	0	50	92	358	400	1.18e-07	52	(iroC) ATP binding cassette transporter [Salmochelin siderophore (VF0230) - Nutritional/Metabolic factor (VFC0272)] [Escherichia coli CFT073]
VFG012510(gb|WP_001298170)	4367	53.488	43	20	0	50	92	358	400	1.17e-07	52.4	(iroC) ATP binding cassette transporter [Salmochelin siderophore (VF0230) - Nutritional/Metabolic factor (VFC0272)] [Escherichia coli 536]
VFG012971(gb|WP_011378643)	4367	53.488	43	20	0	50	92	358	400	1.26e-07	52	(iroB) salmochelin/enterobactin export ABC transporter IroC [Salmochelin synthesis and transport (VF0983) - Nutritional/Metabolic factor (VFC0272)] [Shigella dysenteriae Sd197]
VFG026269(gb|WP_085966437)	4368	34.959	123	70	5	203	318	207	326	8.86e-11	62.8	(wcbB) capsular polysaccharide glycosyltransferase biosynthesis protein [Capsule I (VF0436) - Immune modulation (VFC0258)] [Burkholderia cenocepacia MC0-3]
VFG015262(gb|WP_005763926)	4396	35.78	109	65	2	21	124	257	365	8.92e-15	72	(hrpW1) pectate lyase [Harpins, pilus-associated proteins and other candidate TTSS helpers (VF0910) - Effector delivery system (VFC0086)] [Pseudomonas syringae pv. tomato str. DC3000]
VFG002244(gb|WP_011181141)	4432	28.879	232	144	7	3	219	2	227	1.35e-14	73.9	(bepC) Bartonella effector protein BepC [VirB/VirD4 T4SS secreted effectors (VF0682) - Effector delivery system (VFC0086)] [Bartonella henselae str. Houston-1]
VFG027083(gb|WP_015310215)	4467	34.872	195	105	7	8	193	10	191	1.13e-15	71.6	(sigM) RNA polymerase sigma factor SigM [Sigma M (VF0822) - Regulation (VFC0301)] [Mycobacterium smegmatis JS623]
VFG042906(gb|WP_012908549)	4468	27.607	163	103	7	147	307	138	287	1.41e-09	58.5	(ROD_RS25695) M23 family metallopeptidase [Colonization factor Citrobacter (CFC) type IV fimbriae (VF1209) - Adherence (VFC0001)] [Citrobacter rodentium ICC168]
VFG015949(gb|WP_011335682)	4482	29.752	121	81	2	973	1089	519	639	9.11e-06	50.1	(PFL01_RS22405) RHS repeat-associated core domain-containing protein [TccC-type insecticidal toxins (VF0921) - Exotoxin (VFC0235)] [Pseudomonas fluorescens Pf0-1]
VFG026269(gb|WP_085966437)	4484	34.959	123	70	5	218	333	207	326	1.01e-10	62.8	(wcbB) capsular polysaccharide glycosyltransferase biosynthesis protein [Capsule I (VF0436) - Immune modulation (VFC0258)] [Burkholderia cenocepacia MC0-3]
VFG012509(gb|WP_001111200)	4485	55.814	43	19	0	50	92	358	400	3.94e-08	53.5	(iroC) ATP binding cassette transporter [Salmochelin siderophore (VF0230) - Nutritional/Metabolic factor (VFC0272)] [Escherichia coli CFT073]
VFG012510(gb|WP_001298170)	4485	55.814	43	19	0	50	92	358	400	3.94e-08	53.5	(iroC) ATP binding cassette transporter [Salmochelin siderophore (VF0230) - Nutritional/Metabolic factor (VFC0272)] [Escherichia coli 536]
VFG012971(gb|WP_011378643)	4485	55.814	43	19	0	50	92	358	400	4.01e-08	53.5	(iroB) salmochelin/enterobactin export ABC transporter IroC [Salmochelin synthesis and transport (VF0983) - Nutritional/Metabolic factor (VFC0272)] [Shigella dysenteriae Sd197]
VFG006084(gb|WP_002948020)	4486	27.919	197	127	3	49	237	1	190	2.33e-18	83.2	(STU_RS16245) ABC transporter permease [Capsule (VF0144) - Immune modulation (VFC0258)] [Streptococcus thermophilus LMG 18311]
VFG006089(gb|WP_011681446)	4487	37.762	286	164	8	4	280	2	282	2.72e-49	164	(rfbD) dTDP-4-dehydrorhamnose reductase [Capsule (VF0144) - Immune modulation (VFC0258)] [Streptococcus thermophilus LMD-9]
VFG048837(gb|YP_005227858)	4488	48.256	344	147	8	195	513	1	338	7.29e-99	302	(KPHS_35580) dTDP-D-glucose 4,6-dehydratase [Capsule (VF0560) - Immune modulation (VFC0258)] [Klebsiella pneumoniae subsp. pneumoniae HS11286]
VFG007663(gb|WP_011149276)	4489	38.251	183	106	5	1	179	1	180	5.57e-36	124	(rmlC) dTDP-4-dehydrorhamnose 3,5-epimerase [Capsular polysaccharide (VF0624) - Immune modulation (VFC0258)] [Vibrio vulnificus YJ016]
VFG029496(gb|WP_011777879)	4490	67.368	285	93	0	1	285	1	285	2.29e-137	389	(rmlA) glucose-1-phosphate thymidylyltransferase RfbA [GPL locus (VF0841) - Immune modulation (VFC0258)] [Mycobacterium vanbaalenii PYR-1]
VFG018002(gb|WP_002866149)	4491	33.036	112	70	3	114	223	130	238	2.72e-10	60.5	(rfbB) dTDP-glucose 4,6-dehydratase [LOS (VF0326) - Immune modulation (VFC0258)] [Campylobacter jejuni subsp. jejuni 81116]
VFG046898(gb|WP_003016999)	4492	36.842	76	48	0	1	76	238	313	1.85e-09	52.4	(flmF2) glycosyl transferase family protein [LPS (VF0542) - Immune modulation (VFC0258)] [Francisella tularensis subsp. holarctica FTNF002-00]
VFG046899(gb|WP_080502287)	4492	36.842	76	48	0	1	76	238	313	2.04e-09	52.4	(flmF2) glycosyl transferase family protein [LPS (VF0542) - Immune modulation (VFC0258)] [Francisella tularensis subsp. holarctica LVS]
VFG046901(gb|WP_012429782)	4492	36.842	76	48	0	1	76	238	313	1.71e-09	52.4	(flmF2) glycosyl transferase family protein [LPS (VF0542) - Immune modulation (VFC0258)] [Francisella tularensis subsp. mediasiatica FSC147]
VFG046903(gb|WP_003020229)	4492	36.842	76	48	0	1	76	238	313	1.85e-09	52.4	(flmF2) glycosyl transferase family protein [LPS (VF0542) - Immune modulation (VFC0258)] [Francisella tularensis subsp. tularensis SCHU S4]
VFG046905(gb|WP_080555353)	4492	36.842	76	48	0	1	76	238	313	1.38e-09	52.8	(flmF2) glycosyl transferase family protein [LPS (VF0542) - Immune modulation (VFC0258)] [Francisella cf. tularensis subsp. novicida 3523]
VFG046898(gb|WP_003016999)	4493	35.577	104	56	5	20	121	12	106	1.43e-08	54.3	(flmF2) glycosyl transferase family protein [LPS (VF0542) - Immune modulation (VFC0258)] [Francisella tularensis subsp. holarctica FTNF002-00]
VFG046901(gb|WP_012429782)	4493	35.577	104	56	5	20	121	12	106	2.3e-08	53.9	(flmF2) glycosyl transferase family protein [LPS (VF0542) - Immune modulation (VFC0258)] [Francisella tularensis subsp. mediasiatica FSC147]
VFG046903(gb|WP_003020229)	4493	35.577	104	56	5	20	121	12	106	2.48e-08	53.5	(flmF2) glycosyl transferase family protein [LPS (VF0542) - Immune modulation (VFC0258)] [Francisella tularensis subsp. tularensis SCHU S4]
VFG046905(gb|WP_080555353)	4493	35.577	104	56	5	20	121	12	106	7e-08	52.4	(flmF2) glycosyl transferase family protein [LPS (VF0542) - Immune modulation (VFC0258)] [Francisella cf. tularensis subsp. novicida 3523]
VFG006043(gb|WP_011837192)	4494	41.935	93	51	2	60	150	2	93	4.89e-12	65.9	(SSA_RS07430) glycosyltransferase family 2 protein [Capsule (VF0144) - Immune modulation (VFC0258)] [Streptococcus sanguinis SK36]
VFG000077(gb|NP_465991)	4532	28.889	135	86	4	79	206	60	191	3.82e-08	53.1	(clpP) ATP-dependent Clp protease proteolytic subunit [ClpP (VF0074) - Stress survival (VFC0282)] [Listeria monocytogenes EGD-e]
VFG043609(gb|AAG18638)	4543	23.005	426	258	12	633	988	505	930	1.41e-20	98.2	(pblA) PblA [PblA AAG18638 (VF1089) - Adherence (VFC0001)] [Streptococcus mitis SF100]
VFG027034(gb|WP_005070157)	4557	43.636	55	31	0	140	194	133	187	6.26e-07	48.1	(sigH) sigma-70 family RNA polymerase sigma factor [SigH (VF0296) - Regulation (VFC0301)] [Mycobacterium abscessus subsp. bolletii 50594]
VFG021858(gb|WP_003891342)	4559	38.095	63	37	1	147	207	473	535	4.58e-06	47.4	(MSMEG_RS00080) ABC transporter ATP-binding protein/permease [Exochelin (smegmatis) (VF0819) - Nutritional/Metabolic factor (VFC0272)] [Mycobacterium smegmatis str. MC2 155]
VFG042931(gb|WP_012031410)	4564	43.62	674	363	10	30	697	23	685	0	538	(ppk1) polyphosphate kinase 1 [Type IV pili (VF1212) - Adherence (VFC0001)] [Dichelobacter nodosus VCS1703A]
VFG009833(gb|WP_168189073)	4566	39.844	128	73	2	89	212	107	234	6.02e-17	77	(prrA) two-component system response regulator PrrA [PrrA/B (VF0823) - Regulation (VFC0301)] [Mycobacterium smegmatis str. MC2 155]
VFG009836(gb|WP_011857018)	4566	39.844	128	73	2	89	212	101	228	4.11e-17	77	(prrA) two-component system response regulator PrrA [PrrA/B (VF0823) - Regulation (VFC0301)] [Mycobacterium sp. JLS]
VFG009837(gb|WP_172800613)	4566	39.844	128	73	2	89	212	104	231	6.56e-17	76.6	(prrA) two-component system response regulator PrrA [PrrA/B (VF0823) - Regulation (VFC0301)] [Mycobacterium sp. KMS]
VFG009838(gb|WP_011561825)	4566	39.844	128	73	2	89	212	101	228	6.65e-17	76.6	(prrA) two-component system response regulator PrrA [PrrA/B (VF0823) - Regulation (VFC0301)] [Mycobacterium sp. MCS]
VFG031677(gb|WP_014876913)	4576	52.083	240	115	0	132	371	140	379	4.84e-80	251	(senX3) two-component system sensor histidine kinase SenX3 [SenX3 (VF0857) - Regulation (VFC0301)] [Mycobacterium smegmatis str. MC2 155]
VFG031742(gb|WP_010908899)	4577	70.202	198	58	1	30	226	1	198	1.93e-97	282	(regX3) response regulator transcription factor [RegX3 (VF0858) - Regulation (VFC0301)] [Mycobacterium leprae Br4923]
VFG000688(gb|AAP42181)	4580	22.895	380	263	12	26	394	9	369	9.54e-12	66.2	(bcs1') Bcs1' [Capsule (VF0043) - Immune modulation (VFC0258)] [Haemophilus influenzae str. 1007]
VFG030715(gb|YP_007957369)	4584	53.846	351	143	8	1	334	1	349	6.03e-117	345	(sugC) sugar-transport ATP-binding protein ABC transporter SugC [Trehalose-recycling ABC transporter (VF0842) - Nutritional/Metabolic factor (VFC0272)] [Mycobacterium tuberculosis str. Haarlem/NITR202]
VFG026304(gb|WP_012327954)	4585	34.426	183	107	5	215	391	255	430	1.12e-16	81.3	(BCENMC03_RS03775) glycosyltransferase family 4 protein [Capsule I (VF0436) - Immune modulation (VFC0258)] [Burkholderia cenocepacia MC0-3]
VFG012509(gb|WP_001111200)	4586	55.814	43	19	0	50	92	358	400	3.98e-08	53.5	(iroC) ATP binding cassette transporter [Salmochelin siderophore (VF0230) - Nutritional/Metabolic factor (VFC0272)] [Escherichia coli CFT073]
VFG012510(gb|WP_001298170)	4586	55.814	43	19	0	50	92	358	400	4.09e-08	53.5	(iroC) ATP binding cassette transporter [Salmochelin siderophore (VF0230) - Nutritional/Metabolic factor (VFC0272)] [Escherichia coli 536]
VFG012971(gb|WP_011378643)	4586	55.814	43	19	0	50	92	358	400	4.13e-08	53.5	(iroB) salmochelin/enterobactin export ABC transporter IroC [Salmochelin synthesis and transport (VF0983) - Nutritional/Metabolic factor (VFC0272)] [Shigella dysenteriae Sd197]
VFG049087(gb|WP_004138730)	4587	29.255	188	126	3	25	208	3	187	1.14e-19	85.9	(A225_RS19000) ABC transporter permease [LPS (VF0561) - Immune modulation (VFC0258)] [Klebsiella oxytoca E718]
VFG018667(gb|WP_012000437)	4588	37.5	280	161	8	4	274	2	276	3.21e-47	159	(rfbD) dTDP-4-dehydrorhamnose reductase [Capsule (VF0144) - Immune modulation (VFC0258)] [Streptococcus gordonii str. Challis substr. CH1]
VFG048837(gb|YP_005227858)	4589	48.547	344	146	7	1	319	1	338	6.35e-104	308	(KPHS_35580) dTDP-D-glucose 4,6-dehydratase [Capsule (VF0560) - Immune modulation (VFC0258)] [Klebsiella pneumoniae subsp. pneumoniae HS11286]
VFG007663(gb|WP_011149276)	4591	39.773	176	99	5	1	172	8	180	1.01e-35	123	(rmlC) dTDP-4-dehydrorhamnose 3,5-epimerase [Capsular polysaccharide (VF0624) - Immune modulation (VFC0258)] [Vibrio vulnificus YJ016]
VFG029496(gb|WP_011777879)	4592	68.182	286	91	0	1	286	1	286	1.84e-139	394	(rmlA) glucose-1-phosphate thymidylyltransferase RfbA [GPL locus (VF0841) - Immune modulation (VFC0258)] [Mycobacterium vanbaalenii PYR-1]
VFG018002(gb|WP_002866149)	4593	33.929	112	69	3	114	223	130	238	1.45e-11	64.3	(rfbB) dTDP-glucose 4,6-dehydratase [LOS (VF0326) - Immune modulation (VFC0258)] [Campylobacter jejuni subsp. jejuni 81116]
VFG046901(gb|WP_012429782)	4594	26.398	322	205	10	20	329	12	313	1.5e-19	87.8	(flmF2) glycosyl transferase family protein [LPS (VF0542) - Immune modulation (VFC0258)] [Francisella tularensis subsp. mediasiatica FSC147]
VFG006043(gb|WP_011837192)	4595	41.935	93	51	2	45	135	2	93	9.57e-13	67.8	(SSA_RS07430) glycosyltransferase family 2 protein [Capsule (VF0144) - Immune modulation (VFC0258)] [Streptococcus sanguinis SK36]
VFG028282(gb|WP_079462708)	4598	31.104	299	193	5	179	476	29	315	5.19e-30	119	(espI) MinD/ParA family protein [ESX-1 (VF0315) - Effector delivery system (VFC0086)] [Mycobacterium abscessus subsp. bolletii str. GO 06]
VFG038723(gb|WP_011705294)	4612	31.579	133	71	6	1	115	1	131	7.38e-07	48.5	(AHML_RS07540) CobQ/CobB/MinD/ParA family protein [Polar flagella (VF0473) - Motility (VFC0204)] [Aeromonas hydrophila ML09-119]
VFG042906(gb|WP_012908549)	4630	34.211	114	73	1	337	450	175	286	6.1e-12	67	(ROD_RS25695) M23 family metallopeptidase [Colonization factor Citrobacter (CFC) type IV fimbriae (VF1209) - Adherence (VFC0001)] [Citrobacter rodentium ICC168]
VFG042906(gb|WP_012908549)	4631	27.972	143	92	6	172	312	154	287	9.06e-10	58.9	(ROD_RS25695) M23 family metallopeptidase [Colonization factor Citrobacter (CFC) type IV fimbriae (VF1209) - Adherence (VFC0001)] [Citrobacter rodentium ICC168]
VFG031419(gb|YP_005359663)	4635	43.621	580	316	6	99	671	187	762	4.05e-130	404	(ctpV) metal cation transporter P-type ATPase CtpV [Copper exporter (VF0849) - Nutritional/Metabolic factor (VFC0272)] [Mycobacterium tuberculosis RGTB327]
VFG026304(gb|WP_012327954)	4648	34.426	183	107	5	215	391	255	430	1.12e-16	81.3	(BCENMC03_RS03775) glycosyltransferase family 4 protein [Capsule I (VF0436) - Immune modulation (VFC0258)] [Burkholderia cenocepacia MC0-3]
VFG012509(gb|WP_001111200)	4649	55.814	43	19	0	50	92	358	400	3.98e-08	53.5	(iroC) ATP binding cassette transporter [Salmochelin siderophore (VF0230) - Nutritional/Metabolic factor (VFC0272)] [Escherichia coli CFT073]
VFG012510(gb|WP_001298170)	4649	55.814	43	19	0	50	92	358	400	4.09e-08	53.5	(iroC) ATP binding cassette transporter [Salmochelin siderophore (VF0230) - Nutritional/Metabolic factor (VFC0272)] [Escherichia coli 536]
VFG012971(gb|WP_011378643)	4649	55.814	43	19	0	50	92	358	400	4.13e-08	53.5	(iroB) salmochelin/enterobactin export ABC transporter IroC [Salmochelin synthesis and transport (VF0983) - Nutritional/Metabolic factor (VFC0272)] [Shigella dysenteriae Sd197]
VFG049087(gb|WP_004138730)	4650	29.255	188	126	3	25	208	3	187	1.14e-19	85.9	(A225_RS19000) ABC transporter permease [LPS (VF0561) - Immune modulation (VFC0258)] [Klebsiella oxytoca E718]
VFG018667(gb|WP_012000437)	4651	37.5	280	161	8	4	274	2	276	3.21e-47	159	(rfbD) dTDP-4-dehydrorhamnose reductase [Capsule (VF0144) - Immune modulation (VFC0258)] [Streptococcus gordonii str. Challis substr. CH1]
VFG048837(gb|YP_005227858)	4652	48.547	344	146	7	1	319	1	338	6.35e-104	308	(KPHS_35580) dTDP-D-glucose 4,6-dehydratase [Capsule (VF0560) - Immune modulation (VFC0258)] [Klebsiella pneumoniae subsp. pneumoniae HS11286]
VFG007663(gb|WP_011149276)	4654	39.773	176	99	5	1	172	8	180	1.01e-35	123	(rmlC) dTDP-4-dehydrorhamnose 3,5-epimerase [Capsular polysaccharide (VF0624) - Immune modulation (VFC0258)] [Vibrio vulnificus YJ016]
VFG029496(gb|WP_011777879)	4655	68.182	286	91	0	1	286	1	286	1.84e-139	394	(rmlA) glucose-1-phosphate thymidylyltransferase RfbA [GPL locus (VF0841) - Immune modulation (VFC0258)] [Mycobacterium vanbaalenii PYR-1]
VFG018002(gb|WP_002866149)	4656	33.929	112	69	3	114	223	130	238	1.45e-11	64.3	(rfbB) dTDP-glucose 4,6-dehydratase [LOS (VF0326) - Immune modulation (VFC0258)] [Campylobacter jejuni subsp. jejuni 81116]
VFG046901(gb|WP_012429782)	4657	26.398	322	205	10	20	329	12	313	1.5e-19	87.8	(flmF2) glycosyl transferase family protein [LPS (VF0542) - Immune modulation (VFC0258)] [Francisella tularensis subsp. mediasiatica FSC147]
VFG006043(gb|WP_011837192)	4658	41.935	93	51	2	45	135	2	93	9.57e-13	67.8	(SSA_RS07430) glycosyltransferase family 2 protein [Capsule (VF0144) - Immune modulation (VFC0258)] [Streptococcus sanguinis SK36]
VFG000077(gb|NP_465991)	4683	31.579	133	85	3	79	206	60	191	4.08e-09	56.2	(clpP) ATP-dependent Clp protease proteolytic subunit [ClpP (VF0074) - Stress survival (VFC0282)] [Listeria monocytogenes EGD-e]
VFG001414(gb|NP_217933)	4717	45.833	72	37	2	2	71	16	87	1.3e-13	60.5	(whiB3) redox-responsive transcriptional regulator WhiB3 [WhiB3 (VF0288) - Regulation (VFC0301)] [Mycobacterium tuberculosis H37Rv]
VFG009788(gb|WP_010907698)	4717	45.833	72	37	2	2	71	16	87	6.57e-13	58.5	(whiB3) WhiB family transcriptional regulator [WhiB3 (VF0288) - Regulation (VFC0301)] [Mycobacterium leprae TN]
VFG009789(gb|WP_011739147)	4717	45.833	72	37	2	2	71	16	87	3.21e-13	59.3	(whiB3) WhiB family transcriptional regulator [WhiB3 (VF0288) - Regulation (VFC0301)] [Mycobacterium ulcerans Agy99]
VFG022896(gb|WP_012393017)	4717	45.833	72	37	2	2	71	16	87	5.53e-13	58.9	(whiB3) redox-responsive transcriptional regulator WhiB3 [WhiB3 (VF0288) - Regulation (VFC0301)] [Mycobacterium marinum M]
VFG027089(gb|WP_015354740)	4717	45.833	72	37	2	2	71	16	87	5.65e-13	58.5	(whiB3) WhiB family transcriptional regulator [WhiB3 (VF0288) - Regulation (VFC0301)] [Mycobacterium liflandii 128FXT]
VFG027098(gb|YP_007959398)	4717	45.833	72	37	2	2	71	16	87	1.39e-13	60.1	(whiB3) transcriptional regulatory protein WHIB-like WHIB3 [WhiB3 (VF0288) - Regulation (VFC0301)] [Mycobacterium tuberculosis str. Haarlem/NITR202]
VFG023552(gb|WP_193374428)	4723	39.868	607	312	7	63	664	104	662	2.3e-129	409	(secA2) accessory Sec system translocase SecA2 [Accessory secretion factor (VF0808) - Others (VFC0346)] [Mycobacterium sp. JDM601]
VFG031673(gb|WP_010950191)	4728	35.193	233	144	6	281	510	148	376	4.7e-27	113	(senX3) two-component sensor histidine kinase [SenX3 (VF0857) - Regulation (VFC0301)] [Mycobacterium avium subsp. paratuberculosis K-10]
VFG031730(gb|WP_014876914)	4729	48.23	226	111	2	1	221	1	225	5.08e-64	198	(regX3) two-component sensory transduction protein RegX [RegX3 (VF0858) - Regulation (VFC0301)] [Mycobacterium smegmatis str. MC2 155]
VFG023862(gb|WP_014942402)	4731	41.053	95	55	1	1	94	6	100	7.8e-12	63.9	(MIP_RS15245) glycosyltransferase [PDIM (VF0309) - Immune modulation (VFC0258)] [Mycobacterium indicus pranii MTCC 9506]
VFG029496(gb|WP_011777879)	4732	68.07	285	91	0	1	285	1	285	4.81e-139	393	(rmlA) glucose-1-phosphate thymidylyltransferase RfbA [GPL locus (VF0841) - Immune modulation (VFC0258)] [Mycobacterium vanbaalenii PYR-1]
VFG007663(gb|WP_011149276)	4733	39.891	183	103	5	1	179	1	180	9.57e-39	131	(rmlC) dTDP-4-dehydrorhamnose 3,5-epimerase [Capsular polysaccharide (VF0624) - Immune modulation (VFC0258)] [Vibrio vulnificus YJ016]
VFG048837(gb|YP_005227858)	4735	48.837	344	145	7	1	319	1	338	1.05e-104	310	(KPHS_35580) dTDP-D-glucose 4,6-dehydratase [Capsule (VF0560) - Immune modulation (VFC0258)] [Klebsiella pneumoniae subsp. pneumoniae HS11286]
VFG014133(gb|WP_012075037)	4736	39.062	128	68	6	45	163	60	186	6.14e-07	49.7	(PSPA7_RS09485) SDR family oxidoreductase [LPS (VF0085) - Immune modulation (VFC0258)] [Pseudomonas aeruginosa PA7]
VFG049046(gb|WP_012541095)	4737	27.778	216	145	4	21	231	5	214	3.9e-19	84.3	(KPK_RS08070) O9 family O-antigen export ABC transporter permease subunit [LPS (VF0561) - Immune modulation (VFC0258)] [Klebsiella pneumoniae 342]
VFG012509(gb|WP_001111200)	4738	55.814	43	19	0	50	92	358	400	4.32e-08	53.5	(iroC) ATP binding cassette transporter [Salmochelin siderophore (VF0230) - Nutritional/Metabolic factor (VFC0272)] [Escherichia coli CFT073]
VFG012510(gb|WP_001298170)	4738	55.814	43	19	0	50	92	358	400	4.28e-08	53.5	(iroC) ATP binding cassette transporter [Salmochelin siderophore (VF0230) - Nutritional/Metabolic factor (VFC0272)] [Escherichia coli 536]
VFG012971(gb|WP_011378643)	4738	55.814	43	19	0	50	92	358	400	4.4e-08	53.5	(iroB) salmochelin/enterobactin export ABC transporter IroC [Salmochelin synthesis and transport (VF0983) - Nutritional/Metabolic factor (VFC0272)] [Shigella dysenteriae Sd197]
VFG011510(gb|WP_002964609)	4739	34.161	161	91	7	199	351	168	321	1.29e-07	52.8	(lpsB/lpcC) Lipopolysaccharide core biosynthesis mannosyltransferase LpcC [LPS (VF0367) - Immune modulation (VFC0258)] [Brucella melitensis bv. 1 str. 16M]
VFG042333(gb|WP_012368325)	4740	35.484	62	40	0	554	615	339	400	8.61e-06	50.1	(pta) autotransporter Pta [Proteus toxic agglutinin (Pta) (VF1291) - Effector delivery system (VFC0086)] [Proteus mirabilis HI4320]
VFG001298(gb|WP_000037328)	4747	40.909	44	26	0	3	46	44	87	3.11e-06	44.3	(cap8B) type 8 capsular polysaccharide synthesis protein Cap8B [Capsule (VF0003) - Immune modulation (VFC0258)] [Staphylococcus aureus subsp. aureus MW2]
VFG004463(gb|WP_000037317)	4747	40.909	44	26	0	3	46	44	87	3.68e-06	43.9	(cap8B) type 8 capsular polysaccharide synthesis protein Cap8B [Capsule (VF0003) - Immune modulation (VFC0258)] [Staphylococcus aureus subsp. aureus MRSA252]
VFG017870(gb|WP_011988518)	4764	32.727	165	87	7	3	157	4	154	8.11e-08	50.8	(YPSIP31758_RS00990) ParA family protein [Icm/dot type IVB locus (VF1026) - Effector delivery system (VFC0086)] [Yersinia pseudotuberculosis IP 31758]
VFG011510(gb|WP_002964609)	4771	33.908	174	98	8	201	366	157	321	3.32e-07	51.6	(lpsB/lpcC) Lipopolysaccharide core biosynthesis mannosyltransferase LpcC [LPS (VF0367) - Immune modulation (VFC0258)] [Brucella melitensis bv. 1 str. 16M]
VFG012509(gb|WP_001111200)	4772	53.488	43	20	0	50	92	358	400	1.23e-07	52	(iroC) ATP binding cassette transporter [Salmochelin siderophore (VF0230) - Nutritional/Metabolic factor (VFC0272)] [Escherichia coli CFT073]
VFG012510(gb|WP_001298170)	4772	53.488	43	20	0	50	92	358	400	1.19e-07	52	(iroC) ATP binding cassette transporter [Salmochelin siderophore (VF0230) - Nutritional/Metabolic factor (VFC0272)] [Escherichia coli 536]
VFG012971(gb|WP_011378643)	4772	53.488	43	20	0	50	92	358	400	1.25e-07	52	(iroB) salmochelin/enterobactin export ABC transporter IroC [Salmochelin synthesis and transport (VF0983) - Nutritional/Metabolic factor (VFC0272)] [Shigella dysenteriae Sd197]
VFG006084(gb|WP_002948020)	4773	28.571	196	125	3	18	205	1	189	5.18e-19	84.3	(STU_RS16245) ABC transporter permease [Capsule (VF0144) - Immune modulation (VFC0258)] [Streptococcus thermophilus LMG 18311]
VFG018667(gb|WP_012000437)	4774	37.857	280	160	8	4	274	2	276	3.57e-48	161	(rfbD) dTDP-4-dehydrorhamnose reductase [Capsule (VF0144) - Immune modulation (VFC0258)] [Streptococcus gordonii str. Challis substr. CH1]
VFG048837(gb|YP_005227858)	4775	48.256	344	147	7	1	319	1	338	8.93e-103	305	(KPHS_35580) dTDP-D-glucose 4,6-dehydratase [Capsule (VF0560) - Immune modulation (VFC0258)] [Klebsiella pneumoniae subsp. pneumoniae HS11286]
VFG048804(gb|YP_005227855)	4777	39.444	180	108	1	1	179	1	180	5.53e-36	124	(KPHS_35550) dTDP-4-dehydrorhamnose 3,5-epimerase [Capsule (VF0560) - Immune modulation (VFC0258)] [Klebsiella pneumoniae subsp. pneumoniae HS11286]
VFG048807(gb|WP_015958697)	4777	39.444	180	108	1	1	179	1	180	4.13e-36	124	(rfbC) dTDP-4-dehydrorhamnose 3,5-epimerase [Capsule (VF0560) - Immune modulation (VFC0258)] [Klebsiella pneumoniae subsp. pneumoniae MGH 78578]
VFG049083(gb|WP_015958693)	4777	39.444	180	108	1	1	179	1	180	8.52e-36	124	(rfbC) dTDP-4-dehydrorhamnose 3,5-epimerase [LPS (VF0561) - Immune modulation (VFC0258)] [Klebsiella pneumoniae subsp. pneumoniae MGH 78578]
VFG029496(gb|WP_011777879)	4778	67.133	286	94	0	1	286	1	286	8.87e-137	387	(rmlA) glucose-1-phosphate thymidylyltransferase RfbA [GPL locus (VF0841) - Immune modulation (VFC0258)] [Mycobacterium vanbaalenii PYR-1]
VFG029496(gb|WP_011777879)	4779	66.197	284	96	0	1	284	1	284	6.87e-134	380	(rmlA) glucose-1-phosphate thymidylyltransferase RfbA [GPL locus (VF0841) - Immune modulation (VFC0258)] [Mycobacterium vanbaalenii PYR-1]
VFG029503(gb|WP_012392567)	4779	66.197	284	96	0	1	284	1	284	9.97e-136	385	(rmlA) glucose-1-phosphate thymidylyltransferase RfbA [GPL locus (VF0841) - Immune modulation (VFC0258)] [Mycobacterium marinum M]
VFG048804(gb|YP_005227855)	4780	37.222	180	112	1	1	179	1	180	1.47e-34	120	(KPHS_35550) dTDP-4-dehydrorhamnose 3,5-epimerase [Capsule (VF0560) - Immune modulation (VFC0258)] [Klebsiella pneumoniae subsp. pneumoniae HS11286]
VFG048807(gb|WP_015958697)	4780	37.222	180	112	1	1	179	1	180	9.25e-35	121	(rfbC) dTDP-4-dehydrorhamnose 3,5-epimerase [Capsule (VF0560) - Immune modulation (VFC0258)] [Klebsiella pneumoniae subsp. pneumoniae MGH 78578]
VFG049083(gb|WP_015958693)	4780	37.222	180	112	1	1	179	1	180	1.99e-34	120	(rfbC) dTDP-4-dehydrorhamnose 3,5-epimerase [LPS (VF0561) - Immune modulation (VFC0258)] [Klebsiella pneumoniae subsp. pneumoniae MGH 78578]
VFG007658(gb|WP_011149273)	4782	48.105	343	147	8	1	318	1	337	4.33e-93	280	(rmlB) dTDP-glucose 4,6-dehydratase [Capsular polysaccharide (VF0624) - Immune modulation (VFC0258)] [Vibrio vulnificus YJ016]
VFG006081(gb|WP_014621820)	4783	39.161	286	160	9	4	280	2	282	1.8e-47	159	(rfbD) dTDP-4-dehydrorhamnose reductase [Capsule (VF0144) - Immune modulation (VFC0258)] [Streptococcus thermophilus CNRZ1066]
VFG006089(gb|WP_011681446)	4783	39.161	286	160	9	4	280	2	282	1.8e-47	159	(rfbD) dTDP-4-dehydrorhamnose reductase [Capsule (VF0144) - Immune modulation (VFC0258)] [Streptococcus thermophilus LMD-9]
VFG049095(gb|WP_002912373)	4784	28.148	270	172	8	53	317	3	255	3.77e-22	93.2	(rfbA) O-antigen export ABC transporter permease RfbA [LPS (VF0561) - Immune modulation (VFC0258)] [Klebsiella pneumoniae subsp. pneumoniae NTUH-K2044]
VFG012509(gb|WP_001111200)	4785	55.814	43	19	0	50	92	358	400	4.48e-08	53.5	(iroC) ATP binding cassette transporter [Salmochelin siderophore (VF0230) - Nutritional/Metabolic factor (VFC0272)] [Escherichia coli CFT073]
VFG012510(gb|WP_001298170)	4785	55.814	43	19	0	50	92	358	400	4.4e-08	53.5	(iroC) ATP binding cassette transporter [Salmochelin siderophore (VF0230) - Nutritional/Metabolic factor (VFC0272)] [Escherichia coli 536]
VFG012971(gb|WP_011378643)	4785	55.814	43	19	0	50	92	358	400	4.4e-08	53.5	(iroB) salmochelin/enterobactin export ABC transporter IroC [Salmochelin synthesis and transport (VF0983) - Nutritional/Metabolic factor (VFC0272)] [Shigella dysenteriae Sd197]
VFG026304(gb|WP_012327954)	4786	34.426	183	107	5	215	391	255	430	5.64e-18	85.1	(BCENMC03_RS03775) glycosyltransferase family 4 protein [Capsule I (VF0436) - Immune modulation (VFC0258)] [Burkholderia cenocepacia MC0-3]
VFG006043(gb|WP_011837192)	4787	41.935	93	51	2	60	150	2	93	1.09e-12	67.8	(SSA_RS07430) glycosyltransferase family 2 protein [Capsule (VF0144) - Immune modulation (VFC0258)] [Streptococcus sanguinis SK36]
VFG046901(gb|WP_012429782)	4788	25.776	322	207	10	20	329	12	313	3.27e-19	86.7	(flmF2) glycosyl transferase family protein [LPS (VF0542) - Immune modulation (VFC0258)] [Francisella tularensis subsp. mediasiatica FSC147]
VFG048837(gb|YP_005227858)	4789	33.708	89	56	1	133	221	147	232	1.24e-06	49.3	(KPHS_35580) dTDP-D-glucose 4,6-dehydratase [Capsule (VF0560) - Immune modulation (VFC0258)] [Klebsiella pneumoniae subsp. pneumoniae HS11286]
VFG049107(gb|WP_015958694)	4789	33.708	89	56	1	133	221	147	232	1.13e-06	49.7	(rfbB) dTDP-glucose 4,6-dehydratase [LPS (VF0561) - Immune modulation (VFC0258)] [Klebsiella pneumoniae subsp. pneumoniae MGH 78578]
VFG029496(gb|WP_011777879)	4790	67.719	285	92	0	1	285	1	285	1.5e-138	392	(rmlA) glucose-1-phosphate thymidylyltransferase RfbA [GPL locus (VF0841) - Immune modulation (VFC0258)] [Mycobacterium vanbaalenii PYR-1]
VFG007663(gb|WP_011149276)	4791	38.798	183	105	5	1	179	1	180	1.14e-36	126	(rmlC) dTDP-4-dehydrorhamnose 3,5-epimerase [Capsular polysaccharide (VF0624) - Immune modulation (VFC0258)] [Vibrio vulnificus YJ016]
VFG048837(gb|YP_005227858)	4793	48.547	344	146	7	1	319	1	338	4.48e-104	308	(KPHS_35580) dTDP-D-glucose 4,6-dehydratase [Capsule (VF0560) - Immune modulation (VFC0258)] [Klebsiella pneumoniae subsp. pneumoniae HS11286]
VFG018667(gb|WP_012000437)	4794	38.996	259	145	7	4	253	2	256	1.04e-46	157	(rfbD) dTDP-4-dehydrorhamnose reductase [Capsule (VF0144) - Immune modulation (VFC0258)] [Streptococcus gordonii str. Challis substr. CH1]
VFG049087(gb|WP_004138730)	4795	29.255	188	126	3	22	205	3	187	1.07e-19	85.9	(A225_RS19000) ABC transporter permease [LPS (VF0561) - Immune modulation (VFC0258)] [Klebsiella oxytoca E718]
VFG012509(gb|WP_001111200)	4796	55.814	43	19	0	50	92	358	400	3.94e-08	53.5	(iroC) ATP binding cassette transporter [Salmochelin siderophore (VF0230) - Nutritional/Metabolic factor (VFC0272)] [Escherichia coli CFT073]
VFG012510(gb|WP_001298170)	4796	55.814	43	19	0	50	92	358	400	4.13e-08	53.5	(iroC) ATP binding cassette transporter [Salmochelin siderophore (VF0230) - Nutritional/Metabolic factor (VFC0272)] [Escherichia coli 536]
VFG012971(gb|WP_011378643)	4796	55.814	43	19	0	50	92	358	400	4.13e-08	53.5	(iroB) salmochelin/enterobactin export ABC transporter IroC [Salmochelin synthesis and transport (VF0983) - Nutritional/Metabolic factor (VFC0272)] [Shigella dysenteriae Sd197]
VFG026304(gb|WP_012327954)	4797	34.426	183	107	5	215	391	255	430	1.16e-16	81.3	(BCENMC03_RS03775) glycosyltransferase family 4 protein [Capsule I (VF0436) - Immune modulation (VFC0258)] [Burkholderia cenocepacia MC0-3]
VFG021880(gb|WP_003898495)	4800	29.373	303	193	10	137	432	105	393	1.01e-07	53.9	(espI) MinD/ParA family protein [ESX-1 (VF0315) - Effector delivery system (VFC0086)] [Mycobacterium bovis BCG str. Pasteur 1173P2]
VFG006733(gb|WP_074384921)	4802	42.553	94	47	3	236	328	363	450	1.58e-11	65.1	(iap/cwhA) P60 extracellular protein, invasion associated protein Iap [P60 (VF0068) - Invasion (VFC0083)] [Listeria monocytogenes serotype 4b str. F2365]
VFG006734(gb|WP_010990501)	4802	42.553	94	47	3	236	328	353	440	1.78e-11	65.1	(iap/cwhA) P60 extracellular protein, invasion associated protein Iap [P60 (VF0068) - Invasion (VFC0083)] [Listeria innocua Clip11262]
VFG019354(gb|WP_003734471)	4802	42.553	94	47	3	236	328	363	450	1.55e-11	65.1	(iap/cwhA) P60 extracellular protein, invasion associated protein Iap [P60 (VF0068) - Invasion (VFC0083)] [Listeria monocytogenes serotype 4b str. CLIP 80459]
VFG019355(gb|WP_012581841)	4802	42.553	94	47	3	236	328	358	445	1.7e-11	65.1	(iap/cwhA) P60 extracellular protein, invasion associated protein Iap [P60 (VF0068) - Invasion (VFC0083)] [Listeria monocytogenes HCC23]
VFG032082(gb|WP_072215780)	4802	42.553	94	47	3	236	328	368	455	1.5e-11	65.1	(iap/cwhA) P60 extracellular protein, invasion associated protein Iap [P60 (VF0068) - Invasion (VFC0083)] [Listeria monocytogenes 08-5578]
VFG032084(gb|WP_014600574)	4802	42.553	94	47	3	236	328	364	451	1.47e-11	65.1	(iap/cwhA) P60 extracellular protein, invasion associated protein Iap [P60 (VF0068) - Invasion (VFC0083)] [Listeria monocytogenes SLCC5850]
VFG032085(gb|WP_003727266)	4802	42.553	94	47	3	236	328	365	452	1.56e-11	65.1	(iap/cwhA) P60 extracellular protein, invasion associated protein Iap [P60 (VF0068) - Invasion (VFC0083)] [Listeria monocytogenes SLCC2755]
VFG032087(gb|WP_077906786)	4802	42.553	94	47	3	236	328	370	457	1.5e-11	65.1	(iap/cwhA) P60 extracellular protein, invasion associated protein Iap [P60 (VF0068) - Invasion (VFC0083)] [Listeria monocytogenes SLCC7179]
VFG032100(gb|WP_014601750)	4802	42.553	94	47	3	236	328	366	453	1.49e-11	65.1	(iap/cwhA) P60 extracellular protein, invasion associated protein Iap [P60 (VF0068) - Invasion (VFC0083)] [Listeria monocytogenes Finland 1998]
VFG002244(gb|WP_011181141)	4824	29.648	199	122	6	3	186	2	197	7.24e-15	74.3	(bepC) Bartonella effector protein BepC [VirB/VirD4 T4SS secreted effectors (VF0682) - Effector delivery system (VFC0086)] [Bartonella henselae str. Houston-1]
VFG030305(gb|WP_016343680)	4874	35.632	87	52	3	27	111	24	108	1.52e-08	55.5	(adhD) NDMA-dependent alcohol dehydrogenase [MymA operon (VF0840) - Immune modulation (VFC0258)] [Mycobacterium abscessus subsp. bolletii 50594]
VFG038723(gb|WP_011705294)	4895	58.14	43	18	0	1	43	1	43	2.66e-06	46.6	(AHML_RS07540) CobQ/CobB/MinD/ParA family protein [Polar flagella (VF0473) - Motility (VFC0204)] [Aeromonas hydrophila ML09-119]
VFG038724(gb|WP_011898511)	4895	58.14	43	18	0	1	43	1	43	2.71e-06	46.6	(ASA_RS06915) CobQ/CobB/MinD/ParA family protein [Polar flagella (VF0473) - Motility (VFC0204)] [Aeromonas salmonicida subsp. salmonicida A449]
VFG038725(gb|WP_005353663)	4895	58.14	43	18	0	1	43	1	43	2.76e-06	46.6	(B565_RS05765) CobQ/CobB/MinD/ParA family protein [Polar flagella (VF0473) - Motility (VFC0204)] [Aeromonas veronii B565]
VFG021910(gb|WP_010924725)	4908	31.532	111	72	2	8	118	2	108	1.52e-06	44.7	(espR) ESX-1 transcriptional regulator EspR [ESX-1 (VF0315) - Effector delivery system (VFC0086)] [Mycobacterium tuberculosis CDC1551]
VFG028335(gb|WP_015291776)	4908	31.532	111	72	2	8	118	2	108	4.61e-07	45.8	(espR) ESX-1 transcriptional regulator EspR [ESX-1 (VF0315) - Effector delivery system (VFC0086)] [Mycobacterium canettii CIPT 140070010]
VFG026269(gb|WP_085966437)	4912	34.959	123	70	5	203	318	207	326	8.78e-11	62.8	(wcbB) capsular polysaccharide glycosyltransferase biosynthesis protein [Capsule I (VF0436) - Immune modulation (VFC0258)] [Burkholderia cenocepacia MC0-3]
VFG012509(gb|WP_001111200)	4913	53.488	43	20	0	50	92	358	400	1.18e-07	52	(iroC) ATP binding cassette transporter [Salmochelin siderophore (VF0230) - Nutritional/Metabolic factor (VFC0272)] [Escherichia coli CFT073]
VFG012510(gb|WP_001298170)	4913	53.488	43	20	0	50	92	358	400	1.17e-07	52.4	(iroC) ATP binding cassette transporter [Salmochelin siderophore (VF0230) - Nutritional/Metabolic factor (VFC0272)] [Escherichia coli 536]
VFG012971(gb|WP_011378643)	4913	53.488	43	20	0	50	92	358	400	1.26e-07	52	(iroB) salmochelin/enterobactin export ABC transporter IroC [Salmochelin synthesis and transport (VF0983) - Nutritional/Metabolic factor (VFC0272)] [Shigella dysenteriae Sd197]
VFG049087(gb|WP_004138730)	4914	29.255	188	126	3	22	205	3	187	1.62e-19	85.5	(A225_RS19000) ABC transporter permease [LPS (VF0561) - Immune modulation (VFC0258)] [Klebsiella oxytoca E718]
VFG018667(gb|WP_012000437)	4915	37.5	280	161	8	4	274	2	276	1.42e-46	157	(rfbD) dTDP-4-dehydrorhamnose reductase [Capsule (VF0144) - Immune modulation (VFC0258)] [Streptococcus gordonii str. Challis substr. CH1]
VFG048837(gb|YP_005227858)	4916	47.965	344	148	7	1	319	1	338	4.18e-102	303	(KPHS_35580) dTDP-D-glucose 4,6-dehydratase [Capsule (VF0560) - Immune modulation (VFC0258)] [Klebsiella pneumoniae subsp. pneumoniae HS11286]
VFG007663(gb|WP_011149276)	4918	39.205	176	100	5	1	172	8	180	7.78e-35	121	(rmlC) dTDP-4-dehydrorhamnose 3,5-epimerase [Capsular polysaccharide (VF0624) - Immune modulation (VFC0258)] [Vibrio vulnificus YJ016]
VFG029496(gb|WP_011777879)	4919	67.018	285	94	0	1	285	1	285	3.44e-137	389	(rmlA) glucose-1-phosphate thymidylyltransferase RfbA [GPL locus (VF0841) - Immune modulation (VFC0258)] [Mycobacterium vanbaalenii PYR-1]
VFG018002(gb|WP_002866149)	4920	33.036	112	70	3	114	223	130	238	2.53e-10	60.8	(rfbB) dTDP-glucose 4,6-dehydratase [LOS (VF0326) - Immune modulation (VFC0258)] [Campylobacter jejuni subsp. jejuni 81116]
VFG046898(gb|WP_003016999)	4921	26.837	313	215	8	20	329	12	313	5.31e-21	91.7	(flmF2) glycosyl transferase family protein [LPS (VF0542) - Immune modulation (VFC0258)] [Francisella tularensis subsp. holarctica FTNF002-00]
VFG046901(gb|WP_012429782)	4921	26.837	313	215	8	20	329	12	313	3.73e-21	92.4	(flmF2) glycosyl transferase family protein [LPS (VF0542) - Immune modulation (VFC0258)] [Francisella tularensis subsp. mediasiatica FSC147]
VFG046903(gb|WP_003020229)	4921	26.837	313	215	8	20	329	12	313	8.36e-21	91.3	(flmF2) glycosyl transferase family protein [LPS (VF0542) - Immune modulation (VFC0258)] [Francisella tularensis subsp. tularensis SCHU S4]
VFG006043(gb|WP_011837192)	4922	41.935	93	51	2	60	150	2	93	5.27e-12	65.9	(SSA_RS07430) glycosyltransferase family 2 protein [Capsule (VF0144) - Immune modulation (VFC0258)] [Streptococcus sanguinis SK36]
VFG015262(gb|WP_005763926)	4923	36.697	109	64	2	21	124	257	365	7.44e-16	75.1	(hrpW1) pectate lyase [Harpins, pilus-associated proteins and other candidate TTSS helpers (VF0910) - Effector delivery system (VFC0086)] [Pseudomonas syringae pv. tomato str. DC3000]
VFG002244(gb|WP_011181141)	4955	30.542	203	123	6	3	190	2	201	2.9e-16	78.2	(bepC) Bartonella effector protein BepC [VirB/VirD4 T4SS secreted effectors (VF0682) - Effector delivery system (VFC0086)] [Bartonella henselae str. Houston-1]
VFG017870(gb|WP_011988518)	4967	30.481	187	119	7	19	203	9	186	9.78e-08	50.4	(YPSIP31758_RS00990) ParA family protein [Icm/dot type IVB locus (VF1026) - Effector delivery system (VFC0086)] [Yersinia pseudotuberculosis IP 31758]
VFG042333(gb|WP_012368325)	4975	35.484	62	40	0	554	615	339	400	8.61e-06	50.1	(pta) autotransporter Pta [Proteus toxic agglutinin (Pta) (VF1291) - Effector delivery system (VFC0086)] [Proteus mirabilis HI4320]
VFG042906(gb|WP_012908549)	4988	33.858	127	79	4	295	420	164	286	4.99e-11	63.9	(ROD_RS25695) M23 family metallopeptidase [Colonization factor Citrobacter (CFC) type IV fimbriae (VF1209) - Adherence (VFC0001)] [Citrobacter rodentium ICC168]
VFG043441(gb|WP_002287386)	4989	41.732	127	66	4	325	449	400	520	3.93e-20	92.8	(EFMU0317_RS16950) C40 family peptidase [Fibronectin-binding protein (VF0747) - Adherence (VFC0001)] [Enterococcus faecium U0317]
VFG002244(gb|WP_011181141)	4998	29.648	199	122	6	3	186	2	197	7.24e-15	74.3	(bepC) Bartonella effector protein BepC [VirB/VirD4 T4SS secreted effectors (VF0682) - Effector delivery system (VFC0086)] [Bartonella henselae str. Houston-1]
VFG017870(gb|WP_011988518)	5010	30.481	187	119	7	7	191	9	186	1.27e-07	50.1	(YPSIP31758_RS00990) ParA family protein [Icm/dot type IVB locus (VF1026) - Effector delivery system (VFC0086)] [Yersinia pseudotuberculosis IP 31758]
VFG000974(gb|WP_010922711)	5016	37.607	117	58	5	58	166	470	579	1.59e-07	54.3	(scpA/scpB) streptococcal C5a peptidase [C5a peptidase (VF0245) - Adherence (VFC0001)] [Streptococcus pyogenes M1 GAS]
VFG001797(gb|WP_001227855)	5016	37.607	117	58	5	58	166	470	579	1.43e-07	54.3	(scpA/scpB) streptococcal C5a peptidase [C5a peptidase (VF0278) - Adherence (VFC0001)] [Streptococcus agalactiae NEM316]
VFG005471(gb|WP_011285740)	5016	37.607	117	58	5	58	166	470	579	1.48e-07	54.3	(scpA/scpB) streptococcal C5a peptidase [C5a peptidase (VF0245) - Adherence (VFC0001)] [Streptococcus pyogenes MGAS5005]
VFG005472(gb|WP_020905533)	5016	37.607	117	58	5	58	166	470	579	1.77e-07	54.3	(scpA/scpB) streptococcal C5a peptidase [C5a peptidase (VF0245) - Adherence (VFC0001)] [Streptococcus pyogenes MGAS10270]
VFG005473(gb|WP_011055051)	5016	37.607	117	58	5	58	166	472	581	1.46e-07	54.3	(scpA/scpB) streptococcal C5a peptidase [C5a peptidase (VF0245) - Adherence (VFC0001)] [Streptococcus pyogenes MGAS315]
VFG005475(gb|WP_011529057)	5016	37.607	117	58	5	58	166	471	580	1.38e-07	54.3	(scpA/scpB) streptococcal C5a peptidase [C5a peptidase (VF0245) - Adherence (VFC0001)] [Streptococcus pyogenes MGAS10750]
VFG005476(gb|WP_011889189)	5016	37.607	117	58	5	58	166	470	579	1.33e-07	54.7	(scpA/scpB) streptococcal C5a peptidase [C5a peptidase (VF0245) - Adherence (VFC0001)] [Streptococcus pyogenes str. Manfredo]
VFG005477(gb|WP_011185014)	5016	37.607	117	58	5	58	166	470	579	1.51e-07	54.3	(scpA/scpB) streptococcal C5a peptidase [C5a peptidase (VF0245) - Adherence (VFC0001)] [Streptococcus pyogenes MGAS10394]
VFG005478(gb|WP_002991221)	5016	37.607	117	58	5	58	166	470	579	1.46e-07	54.3	(scpA/scpB) streptococcal C5a peptidase [C5a peptidase (VF0245) - Adherence (VFC0001)] [Streptococcus pyogenes MGAS2096]
VFG005480(gb|WP_011018276)	5016	37.607	117	58	5	58	166	470	579	2.07e-07	53.9	(scpA/scpB) streptococcal C5a peptidase [C5a peptidase (VF0245) - Adherence (VFC0001)] [Streptococcus pyogenes MGAS8232]
VFG005481(gb|WP_011285218)	5016	37.607	117	58	5	58	166	471	580	2.03e-07	53.9	(scpA/scpB) streptococcal C5a peptidase [C5a peptidase (VF0245) - Adherence (VFC0001)] [Streptococcus pyogenes MGAS6180]
VFG005484(gb|WP_001876742)	5016	37.607	117	58	5	58	166	470	579	1.42e-07	54.3	(scpA/scpB) streptococcal C5a peptidase [C5a peptidase (VF0278) - Adherence (VFC0001)] [Streptococcus agalactiae 2603V/R]
VFG013248(gb|WP_010868928)	5026	38.824	85	46	3	221	303	479	559	7.13e-06	47.8	(msbA) lipid transporter ATP-binding/permease [LOS (VF0044) - Immune modulation (VFC0258)] [Haemophilus influenzae Rd KW20]
VFG013249(gb|WP_011271803)	5026	38.824	85	46	3	221	303	479	559	9.78e-06	47.4	(msbA) lipid transporter ATP-binding/permease [LOS (VF0044) - Immune modulation (VFC0258)] [Haemophilus influenzae 86-028NP]
VFG013250(gb|WP_005687513)	5026	38.824	85	46	3	221	303	479	559	9.53e-06	47.4	(msbA) lipid transporter ATP-binding/permease [LOS (VF0044) - Immune modulation (VFC0258)] [Haemophilus influenzae PittEE]
VFG013251(gb|WP_012054790)	5026	38.824	85	46	3	221	303	479	559	9.96e-06	47.4	(msbA) lipid transporter ATP-binding/permease [LOS (VF0044) - Immune modulation (VFC0258)] [Haemophilus influenzae PittGG]
VFG009704(gb|WP_011742484)	5034	67.476	206	67	0	1	206	1	206	9.73e-102	292	(sodA) superoxide dismutase [SodA (VF0304) - Stress survival (VFC0282)] [Mycobacterium ulcerans Agy99]
VFG005341(gb|WP_002986042)	5035	58.306	307	115	7	1	300	32	332	4.11e-113	330	(plr/gapA) type I glyceraldehyde-3-phosphate dehydrogenase [Streptococcal plasmin receptor/GAPDH (VF1042) - Adherence (VFC0001)] [Streptococcus pyogenes M1 GAS]
VFG005344(gb|WP_011054177)	5035	58.306	307	115	7	1	300	32	332	2.71e-113	330	(plr/gapA) type I glyceraldehyde-3-phosphate dehydrogenase [Streptococcal plasmin receptor/GAPDH (VF1042) - Adherence (VFC0001)] [Streptococcus pyogenes MGAS315]
VFG005353(gb|WP_000260656)	5035	58.306	307	115	7	1	300	32	332	1.44e-112	328	(plr/gapA) type I glyceraldehyde-3-phosphate dehydrogenase [Streptococcal plasmin receptor/GAPDH (VF1042) - Adherence (VFC0001)] [Streptococcus agalactiae A909]
VFG021880(gb|WP_003898495)	5073	29.412	306	189	5	7	301	104	393	8.3e-23	97.1	(espI) MinD/ParA family protein [ESX-1 (VF0315) - Effector delivery system (VFC0086)] [Mycobacterium bovis BCG str. Pasteur 1173P2]
VFG006043(gb|WP_011837192)	5105	41.935	93	51	2	60	150	2	93	3.38e-12	66.2	(SSA_RS07430) glycosyltransferase family 2 protein [Capsule (VF0144) - Immune modulation (VFC0258)] [Streptococcus sanguinis SK36]
VFG046898(gb|WP_003016999)	5106	25.879	313	218	8	20	329	12	313	5.86e-19	85.9	(flmF2) glycosyl transferase family protein [LPS (VF0542) - Immune modulation (VFC0258)] [Francisella tularensis subsp. holarctica FTNF002-00]
VFG046901(gb|WP_012429782)	5106	25.879	313	218	8	20	329	12	313	3.67e-19	86.7	(flmF2) glycosyl transferase family protein [LPS (VF0542) - Immune modulation (VFC0258)] [Francisella tularensis subsp. mediasiatica FSC147]
VFG046903(gb|WP_003020229)	5106	25.879	313	218	8	20	329	12	313	8.32e-19	85.5	(flmF2) glycosyl transferase family protein [LPS (VF0542) - Immune modulation (VFC0258)] [Francisella tularensis subsp. tularensis SCHU S4]
VFG018002(gb|WP_002866149)	5107	33.036	112	70	3	114	223	130	238	2.25e-10	60.8	(rfbB) dTDP-glucose 4,6-dehydratase [LOS (VF0326) - Immune modulation (VFC0258)] [Campylobacter jejuni subsp. jejuni 81116]
VFG029496(gb|WP_011777879)	5108	67.018	285	94	0	1	285	1	285	3.79e-137	388	(rmlA) glucose-1-phosphate thymidylyltransferase RfbA [GPL locus (VF0841) - Immune modulation (VFC0258)] [Mycobacterium vanbaalenii PYR-1]
VFG048804(gb|YP_005227855)	5109	37.778	180	111	1	1	179	1	180	1.05e-35	123	(KPHS_35550) dTDP-4-dehydrorhamnose 3,5-epimerase [Capsule (VF0560) - Immune modulation (VFC0258)] [Klebsiella pneumoniae subsp. pneumoniae HS11286]
VFG048807(gb|WP_015958697)	5109	37.778	180	111	1	1	179	1	180	6.65e-36	124	(rfbC) dTDP-4-dehydrorhamnose 3,5-epimerase [Capsule (VF0560) - Immune modulation (VFC0258)] [Klebsiella pneumoniae subsp. pneumoniae MGH 78578]
VFG049083(gb|WP_015958693)	5109	37.778	180	111	1	1	179	1	180	1.58e-35	123	(rfbC) dTDP-4-dehydrorhamnose 3,5-epimerase [LPS (VF0561) - Immune modulation (VFC0258)] [Klebsiella pneumoniae subsp. pneumoniae MGH 78578]
VFG048837(gb|YP_005227858)	5111	47.965	344	148	7	1	319	1	338	3.71e-102	304	(KPHS_35580) dTDP-D-glucose 4,6-dehydratase [Capsule (VF0560) - Immune modulation (VFC0258)] [Klebsiella pneumoniae subsp. pneumoniae HS11286]
VFG006081(gb|WP_014621820)	5112	38.224	259	147	7	4	253	2	256	4.42e-44	150	(rfbD) dTDP-4-dehydrorhamnose reductase [Capsule (VF0144) - Immune modulation (VFC0258)] [Streptococcus thermophilus CNRZ1066]
VFG006089(gb|WP_011681446)	5112	38.224	259	147	7	4	253	2	256	1.82e-44	152	(rfbD) dTDP-4-dehydrorhamnose reductase [Capsule (VF0144) - Immune modulation (VFC0258)] [Streptococcus thermophilus LMD-9]
VFG018667(gb|WP_012000437)	5112	38.224	259	147	7	4	253	2	256	1.36e-44	152	(rfbD) dTDP-4-dehydrorhamnose reductase [Capsule (VF0144) - Immune modulation (VFC0258)] [Streptococcus gordonii str. Challis substr. CH1]
VFG049048(gb|WP_020956642)	5113	28.767	219	139	5	21	231	5	214	5.12e-20	87	(N559_RS09090) O9 family O-antigen export ABC transporter permease subunit [LPS (VF0561) - Immune modulation (VFC0258)] [Klebsiella pneumoniae JM45]
VFG012509(gb|WP_001111200)	5114	53.488	43	20	0	50	92	358	400	1.18e-07	52	(iroC) ATP binding cassette transporter [Salmochelin siderophore (VF0230) - Nutritional/Metabolic factor (VFC0272)] [Escherichia coli CFT073]
VFG012510(gb|WP_001298170)	5114	53.488	43	20	0	50	92	358	400	1.17e-07	52.4	(iroC) ATP binding cassette transporter [Salmochelin siderophore (VF0230) - Nutritional/Metabolic factor (VFC0272)] [Escherichia coli 536]
VFG012971(gb|WP_011378643)	5114	53.488	43	20	0	50	92	358	400	1.26e-07	52	(iroB) salmochelin/enterobactin export ABC transporter IroC [Salmochelin synthesis and transport (VF0983) - Nutritional/Metabolic factor (VFC0272)] [Shigella dysenteriae Sd197]
VFG026269(gb|WP_085966437)	5115	34.959	123	70	5	218	333	207	326	1.08e-10	62.8	(wcbB) capsular polysaccharide glycosyltransferase biosynthesis protein [Capsule I (VF0436) - Immune modulation (VFC0258)] [Burkholderia cenocepacia MC0-3]
VFG011510(gb|WP_002964609)	5116	33.54	161	92	7	214	366	168	321	1.38e-06	49.7	(lpsB/lpcC) Lipopolysaccharide core biosynthesis mannosyltransferase LpcC [LPS (VF0367) - Immune modulation (VFC0258)] [Brucella melitensis bv. 1 str. 16M]
VFG012509(gb|WP_001111200)	5117	53.488	43	20	0	50	92	358	400	1.21e-07	52	(iroC) ATP binding cassette transporter [Salmochelin siderophore (VF0230) - Nutritional/Metabolic factor (VFC0272)] [Escherichia coli CFT073]
VFG012510(gb|WP_001298170)	5117	53.488	43	20	0	50	92	358	400	1.18e-07	52	(iroC) ATP binding cassette transporter [Salmochelin siderophore (VF0230) - Nutritional/Metabolic factor (VFC0272)] [Escherichia coli 536]
VFG012971(gb|WP_011378643)	5117	53.488	43	20	0	50	92	358	400	1.27e-07	52	(iroB) salmochelin/enterobactin export ABC transporter IroC [Salmochelin synthesis and transport (VF0983) - Nutritional/Metabolic factor (VFC0272)] [Shigella dysenteriae Sd197]
VFG049046(gb|WP_012541095)	5118	28.111	217	143	5	21	231	5	214	4.31e-19	84.3	(KPK_RS08070) O9 family O-antigen export ABC transporter permease subunit [LPS (VF0561) - Immune modulation (VFC0258)] [Klebsiella pneumoniae 342]
VFG018667(gb|WP_012000437)	5119	37.857	280	160	8	4	274	2	276	5.77e-46	155	(rfbD) dTDP-4-dehydrorhamnose reductase [Capsule (VF0144) - Immune modulation (VFC0258)] [Streptococcus gordonii str. Challis substr. CH1]
VFG007659(gb|WP_011261022)	5120	48.105	343	147	7	1	318	1	337	7.62e-103	306	(rmlB) dTDP-glucose 4,6-dehydratase [Capsular polysaccharide (VF0624) - Immune modulation (VFC0258)] [Vibrio fischeri ES114]
VFG048804(gb|YP_005227855)	5122	40	180	107	1	1	179	1	180	2.21e-36	125	(KPHS_35550) dTDP-4-dehydrorhamnose 3,5-epimerase [Capsule (VF0560) - Immune modulation (VFC0258)] [Klebsiella pneumoniae subsp. pneumoniae HS11286]
VFG048807(gb|WP_015958697)	5122	40	180	107	1	1	179	1	180	1.58e-36	125	(rfbC) dTDP-4-dehydrorhamnose 3,5-epimerase [Capsule (VF0560) - Immune modulation (VFC0258)] [Klebsiella pneumoniae subsp. pneumoniae MGH 78578]
VFG049083(gb|WP_015958693)	5122	40	180	107	1	1	179	1	180	3.44e-36	125	(rfbC) dTDP-4-dehydrorhamnose 3,5-epimerase [LPS (VF0561) - Immune modulation (VFC0258)] [Klebsiella pneumoniae subsp. pneumoniae MGH 78578]
VFG029496(gb|WP_011777879)	5123	67.133	286	94	0	1	286	1	286	1.81e-136	387	(rmlA) glucose-1-phosphate thymidylyltransferase RfbA [GPL locus (VF0841) - Immune modulation (VFC0258)] [Mycobacterium vanbaalenii PYR-1]
VFG026269(gb|WP_085966437)	5124	34.959	123	70	5	203	318	207	326	8.78e-11	62.8	(wcbB) capsular polysaccharide glycosyltransferase biosynthesis protein [Capsule I (VF0436) - Immune modulation (VFC0258)] [Burkholderia cenocepacia MC0-3]
VFG012509(gb|WP_001111200)	5125	53.488	43	20	0	50	92	358	400	1.18e-07	52	(iroC) ATP binding cassette transporter [Salmochelin siderophore (VF0230) - Nutritional/Metabolic factor (VFC0272)] [Escherichia coli CFT073]
VFG012510(gb|WP_001298170)	5125	53.488	43	20	0	50	92	358	400	1.17e-07	52.4	(iroC) ATP binding cassette transporter [Salmochelin siderophore (VF0230) - Nutritional/Metabolic factor (VFC0272)] [Escherichia coli 536]
VFG012971(gb|WP_011378643)	5125	53.488	43	20	0	50	92	358	400	1.26e-07	52	(iroB) salmochelin/enterobactin export ABC transporter IroC [Salmochelin synthesis and transport (VF0983) - Nutritional/Metabolic factor (VFC0272)] [Shigella dysenteriae Sd197]
VFG049087(gb|WP_004138730)	5126	29.255	188	126	3	22	205	3	187	1.62e-19	85.5	(A225_RS19000) ABC transporter permease [LPS (VF0561) - Immune modulation (VFC0258)] [Klebsiella oxytoca E718]
VFG018667(gb|WP_012000437)	5127	37.5	280	161	8	4	274	2	276	1.42e-46	157	(rfbD) dTDP-4-dehydrorhamnose reductase [Capsule (VF0144) - Immune modulation (VFC0258)] [Streptococcus gordonii str. Challis substr. CH1]
VFG048837(gb|YP_005227858)	5128	47.965	344	148	7	1	319	1	338	4.18e-102	303	(KPHS_35580) dTDP-D-glucose 4,6-dehydratase [Capsule (VF0560) - Immune modulation (VFC0258)] [Klebsiella pneumoniae subsp. pneumoniae HS11286]
VFG007663(gb|WP_011149276)	5130	39.205	176	100	5	1	172	8	180	7.78e-35	121	(rmlC) dTDP-4-dehydrorhamnose 3,5-epimerase [Capsular polysaccharide (VF0624) - Immune modulation (VFC0258)] [Vibrio vulnificus YJ016]
VFG029496(gb|WP_011777879)	5131	67.018	285	94	0	1	285	1	285	3.44e-137	389	(rmlA) glucose-1-phosphate thymidylyltransferase RfbA [GPL locus (VF0841) - Immune modulation (VFC0258)] [Mycobacterium vanbaalenii PYR-1]
VFG018002(gb|WP_002866149)	5132	33.036	112	70	3	114	223	130	238	2.53e-10	60.8	(rfbB) dTDP-glucose 4,6-dehydratase [LOS (VF0326) - Immune modulation (VFC0258)] [Campylobacter jejuni subsp. jejuni 81116]
VFG046898(gb|WP_003016999)	5133	26.837	313	215	8	20	329	12	313	5.31e-21	91.7	(flmF2) glycosyl transferase family protein [LPS (VF0542) - Immune modulation (VFC0258)] [Francisella tularensis subsp. holarctica FTNF002-00]
VFG046901(gb|WP_012429782)	5133	26.837	313	215	8	20	329	12	313	3.73e-21	92.4	(flmF2) glycosyl transferase family protein [LPS (VF0542) - Immune modulation (VFC0258)] [Francisella tularensis subsp. mediasiatica FSC147]
VFG046903(gb|WP_003020229)	5133	26.837	313	215	8	20	329	12	313	8.36e-21	91.3	(flmF2) glycosyl transferase family protein [LPS (VF0542) - Immune modulation (VFC0258)] [Francisella tularensis subsp. tularensis SCHU S4]
VFG006043(gb|WP_011837192)	5134	41.935	93	51	2	60	150	2	93	5.27e-12	65.9	(SSA_RS07430) glycosyltransferase family 2 protein [Capsule (VF0144) - Immune modulation (VFC0258)] [Streptococcus sanguinis SK36]
VFG030305(gb|WP_016343680)	5156	35.632	87	52	3	27	111	24	108	1.52e-08	55.5	(adhD) NDMA-dependent alcohol dehydrogenase [MymA operon (VF0840) - Immune modulation (VFC0258)] [Mycobacterium abscessus subsp. bolletii 50594]
VFG030400(gb|WP_081465621)	5163	37.137	517	300	10	62	568	1	502	8.16e-86	275	(fadD13) long-chain fatty acid--CoA ligase [MymA operon (VF0840) - Immune modulation (VFC0258)] [Mycobacterium sp. JDM601]
VFG042333(gb|WP_012368325)	5170	35.484	62	40	0	554	615	339	400	8.61e-06	50.1	(pta) autotransporter Pta [Proteus toxic agglutinin (Pta) (VF1291) - Effector delivery system (VFC0086)] [Proteus mirabilis HI4320]
VFG017870(gb|WP_011988518)	5175	30.481	187	119	7	7	191	9	186	1.27e-07	50.1	(YPSIP31758_RS00990) ParA family protein [Icm/dot type IVB locus (VF1026) - Effector delivery system (VFC0086)] [Yersinia pseudotuberculosis IP 31758]
VFG042906(gb|WP_012908549)	5188	34.646	127	78	4	295	420	164	286	2.54e-11	64.7	(ROD_RS25695) M23 family metallopeptidase [Colonization factor Citrobacter (CFC) type IV fimbriae (VF1209) - Adherence (VFC0001)] [Citrobacter rodentium ICC168]
VFG043441(gb|WP_002287386)	5189	41.732	127	66	4	325	449	400	520	3.62e-20	92.8	(EFMU0317_RS16950) C40 family peptidase [Fibronectin-binding protein (VF0747) - Adherence (VFC0001)] [Enterococcus faecium U0317]
VFG048454(gb|WP_012542489)	5192	31.056	161	108	3	1	160	13	171	1.34e-06	48.9	(entS) enterobactin exporter EntS [Ent (VF0562) - Nutritional/Metabolic factor (VFC0272)] [Klebsiella pneumoniae 342]
VFG048455(gb|YP_005225744)	5192	31.056	161	108	3	1	160	13	171	1.56e-06	48.5	(entS) enterobactin exporter EntS [Ent (VF0562) - Nutritional/Metabolic factor (VFC0272)] [Klebsiella pneumoniae subsp. pneumoniae HS11286]
VFG048457(gb|WP_004223589)	5192	31.056	161	108	3	1	160	13	171	3.86e-07	50.4	(entS) enterobactin exporter EntS [Ent (VF0562) - Nutritional/Metabolic factor (VFC0272)] [Klebsiella pneumoniae KCTC 2242]
VFG048459(gb|WP_004147525)	5192	31.056	161	108	3	1	160	13	171	8.3e-07	49.3	(entS) enterobactin exporter EntS [Ent (VF0562) - Nutritional/Metabolic factor (VFC0272)] [Klebsiella pneumoniae subsp. pneumoniae NTUH-K2044]
VFG048460(gb|WP_008805583)	5192	31.056	161	108	3	1	160	13	171	9.43e-07	49.3	(entS) enterobactin exporter EntS [Ent (VF0562) - Nutritional/Metabolic factor (VFC0272)] [Klebsiella variicola At-22]
VFG030610(gb|YP_005923515)	5197	28.696	230	152	5	32	260	6	224	1.92e-15	75.5	(sugA) sugar-transport integral membrane protein ABC transporter USPA [Trehalose-recycling ABC transporter (VF0842) - Nutritional/Metabolic factor (VFC0272)] [Mycobacterium tuberculosis RGTB423]
VFG030641(gb|WP_014941455)	5198	25.795	283	201	6	43	322	3	279	1.47e-13	69.7	(sugB) carbohydrate ABC transporter permease [Trehalose-recycling ABC transporter (VF0842) - Nutritional/Metabolic factor (VFC0272)] [Mycobacterium indicus pranii MTCC 9506]
VFG043441(gb|WP_002287386)	5222	41.27	126	65	5	17	138	400	520	5.97e-20	84.7	(EFMU0317_RS16950) C40 family peptidase [Fibronectin-binding protein (VF0747) - Adherence (VFC0001)] [Enterococcus faecium U0317]
VFG031184(gb|YP_005360736)	5226	40.31	129	71	2	218	342	17	143	6.12e-22	96.7	(mpa) putative ATPase [Proteasome-associated proteins (VF0847) - Stress survival (VFC0282)] [Mycobacterium tuberculosis RGTB327]
VFG041115(gb|WP_004528803)	5227	34.973	183	113	3	4	184	27	205	4.07e-24	94.4	(BMA_RS19520) GTP cyclohydrolase I [T6SS-1 (VF0429) - Effector delivery system (VFC0086)] [Burkholderia mallei ATCC 23344]
VFG006043(gb|WP_011837192)	5230	41.935	93	51	2	60	150	2	93	5.08e-12	65.9	(SSA_RS07430) glycosyltransferase family 2 protein [Capsule (VF0144) - Immune modulation (VFC0258)] [Streptococcus sanguinis SK36]
VFG046898(gb|WP_003016999)	5231	26.837	313	215	8	20	329	12	313	5.31e-21	91.7	(flmF2) glycosyl transferase family protein [LPS (VF0542) - Immune modulation (VFC0258)] [Francisella tularensis subsp. holarctica FTNF002-00]
VFG046901(gb|WP_012429782)	5231	26.837	313	215	8	20	329	12	313	3.73e-21	92.4	(flmF2) glycosyl transferase family protein [LPS (VF0542) - Immune modulation (VFC0258)] [Francisella tularensis subsp. mediasiatica FSC147]
VFG046903(gb|WP_003020229)	5231	26.837	313	215	8	20	329	12	313	8.36e-21	91.3	(flmF2) glycosyl transferase family protein [LPS (VF0542) - Immune modulation (VFC0258)] [Francisella tularensis subsp. tularensis SCHU S4]
VFG018002(gb|WP_002866149)	5232	33.036	112	70	3	114	223	130	238	2.72e-10	60.5	(rfbB) dTDP-glucose 4,6-dehydratase [LOS (VF0326) - Immune modulation (VFC0258)] [Campylobacter jejuni subsp. jejuni 81116]
VFG029496(gb|WP_011777879)	5233	67.018	285	94	0	1	285	1	285	3.44e-137	389	(rmlA) glucose-1-phosphate thymidylyltransferase RfbA [GPL locus (VF0841) - Immune modulation (VFC0258)] [Mycobacterium vanbaalenii PYR-1]
VFG007663(gb|WP_011149276)	5234	38.251	183	106	5	1	179	1	180	5.57e-36	124	(rmlC) dTDP-4-dehydrorhamnose 3,5-epimerase [Capsular polysaccharide (VF0624) - Immune modulation (VFC0258)] [Vibrio vulnificus YJ016]
VFG048837(gb|YP_005227858)	5236	47.965	344	148	7	1	319	1	338	4.18e-102	303	(KPHS_35580) dTDP-D-glucose 4,6-dehydratase [Capsule (VF0560) - Immune modulation (VFC0258)] [Klebsiella pneumoniae subsp. pneumoniae HS11286]
VFG018667(gb|WP_012000437)	5237	37.5	280	161	8	4	274	2	276	1.48e-46	157	(rfbD) dTDP-4-dehydrorhamnose reductase [Capsule (VF0144) - Immune modulation (VFC0258)] [Streptococcus gordonii str. Challis substr. CH1]
VFG049087(gb|WP_004138730)	5238	29.255	188	126	3	22	205	3	187	1.62e-19	85.5	(A225_RS19000) ABC transporter permease [LPS (VF0561) - Immune modulation (VFC0258)] [Klebsiella oxytoca E718]
VFG012509(gb|WP_001111200)	5239	53.488	43	20	0	50	92	358	400	1.18e-07	52	(iroC) ATP binding cassette transporter [Salmochelin siderophore (VF0230) - Nutritional/Metabolic factor (VFC0272)] [Escherichia coli CFT073]
VFG012510(gb|WP_001298170)	5239	53.488	43	20	0	50	92	358	400	1.17e-07	52.4	(iroC) ATP binding cassette transporter [Salmochelin siderophore (VF0230) - Nutritional/Metabolic factor (VFC0272)] [Escherichia coli 536]
VFG012971(gb|WP_011378643)	5239	53.488	43	20	0	50	92	358	400	1.26e-07	52	(iroB) salmochelin/enterobactin export ABC transporter IroC [Salmochelin synthesis and transport (VF0983) - Nutritional/Metabolic factor (VFC0272)] [Shigella dysenteriae Sd197]
VFG026269(gb|WP_085966437)	5240	34.959	123	70	5	203	318	207	326	9.27e-11	62.8	(wcbB) capsular polysaccharide glycosyltransferase biosynthesis protein [Capsule I (VF0436) - Immune modulation (VFC0258)] [Burkholderia cenocepacia MC0-3]
VFG043006(gb|WP_000828633)	5243	30.657	137	89	3	225	361	54	184	2.46e-09	56.2	(lepB) signal peptidase I [RlrA islet (VF0529) - Adherence (VFC0001)] [Streptococcus agalactiae COH1]
VFG011188(gb|WP_003807073)	5249	43.243	74	28	2	8	81	34	93	3.83e-06	47	(wbmN) ATP-binding cassette domain-containing protein [LPS (VF0033) - Immune modulation (VFC0258)] [Bordetella parapertussis 12822]
VFG011510(gb|WP_002964609)	5266	35.404	161	89	7	199	351	168	321	1.64e-08	55.8	(lpsB/lpcC) Lipopolysaccharide core biosynthesis mannosyltransferase LpcC [LPS (VF0367) - Immune modulation (VFC0258)] [Brucella melitensis bv. 1 str. 16M]
VFG012509(gb|WP_001111200)	5267	55.814	43	19	0	50	92	358	400	4.13e-08	53.5	(iroC) ATP binding cassette transporter [Salmochelin siderophore (VF0230) - Nutritional/Metabolic factor (VFC0272)] [Escherichia coli CFT073]
VFG012510(gb|WP_001298170)	5267	55.814	43	19	0	50	92	358	400	4.01e-08	53.5	(iroC) ATP binding cassette transporter [Salmochelin siderophore (VF0230) - Nutritional/Metabolic factor (VFC0272)] [Escherichia coli 536]
VFG012971(gb|WP_011378643)	5267	55.814	43	19	0	50	92	358	400	4.28e-08	53.5	(iroB) salmochelin/enterobactin export ABC transporter IroC [Salmochelin synthesis and transport (VF0983) - Nutritional/Metabolic factor (VFC0272)] [Shigella dysenteriae Sd197]
VFG049046(gb|WP_012541095)	5268	27.778	216	145	4	21	231	5	214	3.9e-19	84.3	(KPK_RS08070) O9 family O-antigen export ABC transporter permease subunit [LPS (VF0561) - Immune modulation (VFC0258)] [Klebsiella pneumoniae 342]
VFG014133(gb|WP_012075037)	5269	39.062	128	68	6	45	163	60	186	1.46e-06	48.5	(PSPA7_RS09485) SDR family oxidoreductase [LPS (VF0085) - Immune modulation (VFC0258)] [Pseudomonas aeruginosa PA7]
VFG048837(gb|YP_005227858)	5270	49.128	344	144	8	1	319	1	338	6.12e-105	311	(KPHS_35580) dTDP-D-glucose 4,6-dehydratase [Capsule (VF0560) - Immune modulation (VFC0258)] [Klebsiella pneumoniae subsp. pneumoniae HS11286]
VFG048804(gb|YP_005227855)	5272	38.889	180	109	1	1	179	1	180	2e-36	125	(KPHS_35550) dTDP-4-dehydrorhamnose 3,5-epimerase [Capsule (VF0560) - Immune modulation (VFC0258)] [Klebsiella pneumoniae subsp. pneumoniae HS11286]
VFG048807(gb|WP_015958697)	5272	38.889	180	109	1	1	179	1	180	1.11e-36	126	(rfbC) dTDP-4-dehydrorhamnose 3,5-epimerase [Capsule (VF0560) - Immune modulation (VFC0258)] [Klebsiella pneumoniae subsp. pneumoniae MGH 78578]
VFG049083(gb|WP_015958693)	5272	38.889	180	109	1	1	179	1	180	2.96e-36	125	(rfbC) dTDP-4-dehydrorhamnose 3,5-epimerase [LPS (VF0561) - Immune modulation (VFC0258)] [Klebsiella pneumoniae subsp. pneumoniae MGH 78578]
VFG029496(gb|WP_011777879)	5273	67.719	285	92	0	1	285	1	285	4.25e-138	390	(rmlA) glucose-1-phosphate thymidylyltransferase RfbA [GPL locus (VF0841) - Immune modulation (VFC0258)] [Mycobacterium vanbaalenii PYR-1]
VFG048837(gb|YP_005227858)	5274	34.831	89	55	1	133	221	147	232	1.31e-06	49.3	(KPHS_35580) dTDP-D-glucose 4,6-dehydratase [Capsule (VF0560) - Immune modulation (VFC0258)] [Klebsiella pneumoniae subsp. pneumoniae HS11286]
VFG049107(gb|WP_015958694)	5274	34.831	89	55	1	133	221	147	232	1.22e-06	49.3	(rfbB) dTDP-glucose 4,6-dehydratase [LPS (VF0561) - Immune modulation (VFC0258)] [Klebsiella pneumoniae subsp. pneumoniae MGH 78578]
VFG046901(gb|WP_012429782)	5275	26.459	257	167	6	1	246	69	314	1.07e-16	78.2	(flmF2) glycosyl transferase family protein [LPS (VF0542) - Immune modulation (VFC0258)] [Francisella tularensis subsp. mediasiatica FSC147]
VFG023862(gb|WP_014942402)	5277	41.837	98	56	1	43	139	3	100	2.05e-13	68.9	(MIP_RS15245) glycosyltransferase [PDIM (VF0309) - Immune modulation (VFC0258)] [Mycobacterium indicus pranii MTCC 9506]
VFG028282(gb|WP_079462708)	5289	35.786	299	184	3	118	415	24	315	1.39e-56	189	(espI) MinD/ParA family protein [ESX-1 (VF0315) - Effector delivery system (VFC0086)] [Mycobacterium abscessus subsp. bolletii str. GO 06]
VFG050290(gb|WP_010934947)	5291	43.373	83	41	3	247	329	483	559	5.91e-11	63.5	(DIP_RS17590) C40 family peptidase [DIP1281 (VF0602) - Adherence (VFC0001)] [Corynebacterium diphtheriae NCTC 13129]
VFG026269(gb|WP_085966437)	5294	35.772	123	69	5	218	333	207	326	3.73e-11	63.9	(wcbB) capsular polysaccharide glycosyltransferase biosynthesis protein [Capsule I (VF0436) - Immune modulation (VFC0258)] [Burkholderia cenocepacia MC0-3]
VFG012509(gb|WP_001111200)	5295	53.488	43	20	0	50	92	358	400	1.18e-07	52	(iroC) ATP binding cassette transporter [Salmochelin siderophore (VF0230) - Nutritional/Metabolic factor (VFC0272)] [Escherichia coli CFT073]
VFG012510(gb|WP_001298170)	5295	53.488	43	20	0	50	92	358	400	1.17e-07	52.4	(iroC) ATP binding cassette transporter [Salmochelin siderophore (VF0230) - Nutritional/Metabolic factor (VFC0272)] [Escherichia coli 536]
VFG012971(gb|WP_011378643)	5295	53.488	43	20	0	50	92	358	400	1.26e-07	52	(iroB) salmochelin/enterobactin export ABC transporter IroC [Salmochelin synthesis and transport (VF0983) - Nutritional/Metabolic factor (VFC0272)] [Shigella dysenteriae Sd197]
VFG049087(gb|WP_004138730)	5296	29.255	188	126	3	22	205	3	187	1.62e-19	85.5	(A225_RS19000) ABC transporter permease [LPS (VF0561) - Immune modulation (VFC0258)] [Klebsiella oxytoca E718]
VFG018667(gb|WP_012000437)	5297	37.5	280	161	8	4	274	2	276	1.48e-46	157	(rfbD) dTDP-4-dehydrorhamnose reductase [Capsule (VF0144) - Immune modulation (VFC0258)] [Streptococcus gordonii str. Challis substr. CH1]
VFG048837(gb|YP_005227858)	5298	47.965	344	148	7	1	319	1	338	4.18e-102	303	(KPHS_35580) dTDP-D-glucose 4,6-dehydratase [Capsule (VF0560) - Immune modulation (VFC0258)] [Klebsiella pneumoniae subsp. pneumoniae HS11286]
VFG007663(gb|WP_011149276)	5300	38.251	183	106	5	1	179	1	180	9.97e-36	124	(rmlC) dTDP-4-dehydrorhamnose 3,5-epimerase [Capsular polysaccharide (VF0624) - Immune modulation (VFC0258)] [Vibrio vulnificus YJ016]
VFG029496(gb|WP_011777879)	5301	67.018	285	94	0	1	285	1	285	3.44e-137	389	(rmlA) glucose-1-phosphate thymidylyltransferase RfbA [GPL locus (VF0841) - Immune modulation (VFC0258)] [Mycobacterium vanbaalenii PYR-1]
VFG018002(gb|WP_002866149)	5302	33.036	112	70	3	114	223	130	238	2.72e-10	60.5	(rfbB) dTDP-glucose 4,6-dehydratase [LOS (VF0326) - Immune modulation (VFC0258)] [Campylobacter jejuni subsp. jejuni 81116]
VFG046898(gb|WP_003016999)	5303	26.837	313	215	8	20	329	12	313	5.31e-21	91.7	(flmF2) glycosyl transferase family protein [LPS (VF0542) - Immune modulation (VFC0258)] [Francisella tularensis subsp. holarctica FTNF002-00]
VFG046901(gb|WP_012429782)	5303	26.837	313	215	8	20	329	12	313	3.73e-21	92.4	(flmF2) glycosyl transferase family protein [LPS (VF0542) - Immune modulation (VFC0258)] [Francisella tularensis subsp. mediasiatica FSC147]
VFG046903(gb|WP_003020229)	5303	26.837	313	215	8	20	329	12	313	8.36e-21	91.3	(flmF2) glycosyl transferase family protein [LPS (VF0542) - Immune modulation (VFC0258)] [Francisella tularensis subsp. tularensis SCHU S4]
VFG006043(gb|WP_011837192)	5304	41.935	93	51	2	60	150	2	93	5.08e-12	65.9	(SSA_RS07430) glycosyltransferase family 2 protein [Capsule (VF0144) - Immune modulation (VFC0258)] [Streptococcus sanguinis SK36]
VFG037969(gb|WP_000886733)	5309	30.137	73	51	0	121	193	94	166	4.49e-08	50.4	(pseH) UDP-4-amino-4, 6-dideoxy-N-acetyl-beta-L-altrosamine N-acetyltransferase [Capsule (VF0465) - Immune modulation (VFC0258)] [Acinetobacter baumannii 1656-2]
VFG049191(gb|WP_014907101)	5313	62.011	358	132	1	1	354	140	497	2.67e-147	437	(clpV) ATP-dependent chaperone ClpB [T6SS-II (VF0783) - Effector delivery system (VFC0086)] [Klebsiella pneumoniae subsp. pneumoniae 1084]
VFG049193(gb|YP_005228284)	5313	62.011	358	132	1	1	354	106	463	1.74e-147	436	(clpV) protein disaggregation chaperone [T6SS-II (VF0783) - Effector delivery system (VFC0086)] [Klebsiella pneumoniae subsp. pneumoniae HS11286]
VFG049194(gb|WP_004150973)	5313	62.011	358	132	1	1	354	140	497	3.85e-147	436	(clpV) ATP-dependent chaperone ClpB [T6SS-II (VF0783) - Effector delivery system (VFC0086)] [Klebsiella pneumoniae JM45]
VFG049196(gb|WP_004890358)	5313	62.011	358	132	1	1	354	140	497	3.57e-147	437	(clpV) ATP-dependent chaperone ClpB [T6SS-II (VF0783) - Effector delivery system (VFC0086)] [Klebsiella pneumoniae subsp. pneumoniae NTUH-K2044]
VFG049197(gb|WP_032452026)	5313	62.011	358	132	1	1	354	140	497	3.1e-147	437	(clpV) ATP-dependent chaperone ClpB [T6SS-II (VF0783) - Effector delivery system (VFC0086)] [Klebsiella pneumoniae subsp. rhinoscleromatis SB3432]
VFG049191(gb|WP_014907101)	5314	71.875	96	27	0	15	110	557	652	8.51e-43	149	(clpV) ATP-dependent chaperone ClpB [T6SS-II (VF0783) - Effector delivery system (VFC0086)] [Klebsiella pneumoniae subsp. pneumoniae 1084]
VFG049192(gb|WP_008806080)	5314	71.875	96	27	0	15	110	557	652	8.85e-43	148	(clpV) ATP-dependent chaperone ClpB [T6SS-II (VF0783) - Effector delivery system (VFC0086)] [Klebsiella pneumoniae 342]
VFG049193(gb|YP_005228284)	5314	71.875	96	27	0	15	110	523	618	7.98e-43	149	(clpV) protein disaggregation chaperone [T6SS-II (VF0783) - Effector delivery system (VFC0086)] [Klebsiella pneumoniae subsp. pneumoniae HS11286]
VFG049194(gb|WP_004150973)	5314	71.875	96	27	0	15	110	557	652	8.68e-43	149	(clpV) ATP-dependent chaperone ClpB [T6SS-II (VF0783) - Effector delivery system (VFC0086)] [Klebsiella pneumoniae JM45]
VFG049196(gb|WP_004890358)	5314	71.875	96	27	0	15	110	557	652	8.51e-43	149	(clpV) ATP-dependent chaperone ClpB [T6SS-II (VF0783) - Effector delivery system (VFC0086)] [Klebsiella pneumoniae subsp. pneumoniae NTUH-K2044]
VFG049197(gb|WP_032452026)	5314	71.875	96	27	0	15	110	557	652	7.8e-43	149	(clpV) ATP-dependent chaperone ClpB [T6SS-II (VF0783) - Effector delivery system (VFC0086)] [Klebsiella pneumoniae subsp. rhinoscleromatis SB3432]
VFG049192(gb|WP_008806080)	5315	51.381	181	86	1	1	179	666	846	1.23e-56	191	(clpV) ATP-dependent chaperone ClpB [T6SS-II (VF0783) - Effector delivery system (VFC0086)] [Klebsiella pneumoniae 342]
VFG015990(gb|WP_029611829)	5321	31.288	163	103	3	91	244	114	276	1.81e-19	88.6	(pvdM) dipeptidase precursor [Pyoverdine (VF0094) - Nutritional/Metabolic factor (VFC0272)] [Pseudomonas putida F1]
VFG050187(gb|WP_050412755)	5332	39.086	197	116	2	690	884	10	204	2.6e-36	136	(bpsB) capsular exopolysaccharide family domain protein [B. cereus exo-polysaccharide (BPS) (VF0668) - Immune modulation (VFC0258)] [Bacillus cereus G9241]
VFG012131(gb|WP_011949152)	5335	50	54	27	0	791	844	779	832	3.57e-09	61.2	(colA) collagenase [Kappa-toxin (VF0388) - Exoenzyme (VFC0251)] [Clostridium botulinum A str. ATCC 3502]
VFG011510(gb|WP_002964609)	5338	31.579	152	102	2	123	274	166	315	1.9e-11	64.3	(lpsB/lpcC) Lipopolysaccharide core biosynthesis mannosyltransferase LpcC [LPS (VF0367) - Immune modulation (VFC0258)] [Brucella melitensis bv. 1 str. 16M]
VFG005958(gb|WP_011837186)	5341	40.517	116	67	2	21	135	265	379	7.48e-21	87.8	(SSA_RS07390) glycosyltransferase family 1 protein [Capsule (VF0144) - Immune modulation (VFC0258)] [Streptococcus sanguinis SK36]
VFG018668(gb|WP_012000438)	5342	28.261	138	87	4	34	160	12	148	6.65e-07	47.8	(SGO_RS05010) glycosyltransferase family 1 protein [Capsule (VF0144) - Immune modulation (VFC0258)] [Streptococcus gordonii str. Challis substr. CH1]
VFG005087(gb|WP_011302071)	5343	48.936	47	24	0	14	60	129	175	1.82e-11	55.8	(SSP_RS00360) sugar transferase [Capsule (VF0003) - Immune modulation (VFC0258)] [Staphylococcus saprophyticus subsp. saprophyticus ATCC 15305]
VFG016416(gb|WP_000060578)	5344	48.75	80	40	1	6	84	46	125	2.84e-23	89.4	(BT9727_RS25850) sugar transferase [Polysaccharide capsule (VF0659) - Immune modulation (VFC0258)] [Bacillus thuringiensis serovar konkukian str. 97-27]
VFG000974(gb|WP_010922711)	5353	28.369	423	229	18	422	806	193	579	5.53e-13	73.6	(scpA/scpB) streptococcal C5a peptidase [C5a peptidase (VF0245) - Adherence (VFC0001)] [Streptococcus pyogenes M1 GAS]
VFG005471(gb|WP_011285740)	5353	28.369	423	229	18	422	806	193	579	5.28e-13	73.9	(scpA/scpB) streptococcal C5a peptidase [C5a peptidase (VF0245) - Adherence (VFC0001)] [Streptococcus pyogenes MGAS5005]
VFG005475(gb|WP_011529057)	5353	28.369	423	229	18	422	806	194	580	2.5e-13	74.7	(scpA/scpB) streptococcal C5a peptidase [C5a peptidase (VF0245) - Adherence (VFC0001)] [Streptococcus pyogenes MGAS10750]
VFG005477(gb|WP_011185014)	5353	28.369	423	229	18	422	806	193	579	3.81e-13	74.3	(scpA/scpB) streptococcal C5a peptidase [C5a peptidase (VF0245) - Adherence (VFC0001)] [Streptococcus pyogenes MGAS10394]
VFG005480(gb|WP_011018276)	5353	28.369	423	229	18	422	806	193	579	6.89e-13	73.6	(scpA/scpB) streptococcal C5a peptidase [C5a peptidase (VF0245) - Adherence (VFC0001)] [Streptococcus pyogenes MGAS8232]
VFG017870(gb|WP_011988518)	5359	30.481	187	119	7	7	191	9	186	1.11e-07	50.4	(YPSIP31758_RS00990) ParA family protein [Icm/dot type IVB locus (VF1026) - Effector delivery system (VFC0086)] [Yersinia pseudotuberculosis IP 31758]
VFG002244(gb|WP_011181141)	5370	28.879	232	144	7	3	219	2	227	1.35e-14	73.9	(bepC) Bartonella effector protein BepC [VirB/VirD4 T4SS secreted effectors (VF0682) - Effector delivery system (VFC0086)] [Bartonella henselae str. Houston-1]
VFG006043(gb|WP_011837192)	5377	41.935	93	51	2	60	150	2	93	4.89e-12	65.9	(SSA_RS07430) glycosyltransferase family 2 protein [Capsule (VF0144) - Immune modulation (VFC0258)] [Streptococcus sanguinis SK36]
VFG046898(gb|WP_003016999)	5378	26.837	313	215	8	20	329	12	313	5.31e-21	91.7	(flmF2) glycosyl transferase family protein [LPS (VF0542) - Immune modulation (VFC0258)] [Francisella tularensis subsp. holarctica FTNF002-00]
VFG046901(gb|WP_012429782)	5378	26.837	313	215	8	20	329	12	313	3.73e-21	92.4	(flmF2) glycosyl transferase family protein [LPS (VF0542) - Immune modulation (VFC0258)] [Francisella tularensis subsp. mediasiatica FSC147]
VFG046903(gb|WP_003020229)	5378	26.837	313	215	8	20	329	12	313	8.36e-21	91.3	(flmF2) glycosyl transferase family protein [LPS (VF0542) - Immune modulation (VFC0258)] [Francisella tularensis subsp. tularensis SCHU S4]
VFG018002(gb|WP_002866149)	5379	33.036	112	70	3	114	223	130	238	2.72e-10	60.5	(rfbB) dTDP-glucose 4,6-dehydratase [LOS (VF0326) - Immune modulation (VFC0258)] [Campylobacter jejuni subsp. jejuni 81116]
VFG029496(gb|WP_011777879)	5380	67.368	285	93	0	1	285	1	285	2.29e-137	389	(rmlA) glucose-1-phosphate thymidylyltransferase RfbA [GPL locus (VF0841) - Immune modulation (VFC0258)] [Mycobacterium vanbaalenii PYR-1]
VFG007663(gb|WP_011149276)	5381	38.251	183	106	5	1	179	1	180	5.57e-36	124	(rmlC) dTDP-4-dehydrorhamnose 3,5-epimerase [Capsular polysaccharide (VF0624) - Immune modulation (VFC0258)] [Vibrio vulnificus YJ016]
VFG048837(gb|YP_005227858)	5383	47.965	344	148	7	1	319	1	338	4.14e-102	303	(KPHS_35580) dTDP-D-glucose 4,6-dehydratase [Capsule (VF0560) - Immune modulation (VFC0258)] [Klebsiella pneumoniae subsp. pneumoniae HS11286]
VFG006089(gb|WP_011681446)	5384	37.762	286	164	8	4	280	2	282	2.72e-49	164	(rfbD) dTDP-4-dehydrorhamnose reductase [Capsule (VF0144) - Immune modulation (VFC0258)] [Streptococcus thermophilus LMD-9]
VFG006084(gb|WP_002948020)	5385	27.919	197	127	3	49	237	1	190	2.33e-18	83.2	(STU_RS16245) ABC transporter permease [Capsule (VF0144) - Immune modulation (VFC0258)] [Streptococcus thermophilus LMG 18311]
VFG012509(gb|WP_001111200)	5386	55.814	43	19	0	50	92	358	400	3.94e-08	53.5	(iroC) ATP binding cassette transporter [Salmochelin siderophore (VF0230) - Nutritional/Metabolic factor (VFC0272)] [Escherichia coli CFT073]
VFG012510(gb|WP_001298170)	5386	55.814	43	19	0	50	92	358	400	3.94e-08	53.5	(iroC) ATP binding cassette transporter [Salmochelin siderophore (VF0230) - Nutritional/Metabolic factor (VFC0272)] [Escherichia coli 536]
VFG012971(gb|WP_011378643)	5386	55.814	43	19	0	50	92	358	400	4.01e-08	53.5	(iroB) salmochelin/enterobactin export ABC transporter IroC [Salmochelin synthesis and transport (VF0983) - Nutritional/Metabolic factor (VFC0272)] [Shigella dysenteriae Sd197]
VFG026269(gb|WP_085966437)	5387	34.959	123	70	5	218	333	207	326	1.01e-10	62.8	(wcbB) capsular polysaccharide glycosyltransferase biosynthesis protein [Capsule I (VF0436) - Immune modulation (VFC0258)] [Burkholderia cenocepacia MC0-3]
VFG042906(gb|WP_012908549)	5402	33.858	127	79	4	295	420	164	286	4.73e-11	63.9	(ROD_RS25695) M23 family metallopeptidase [Colonization factor Citrobacter (CFC) type IV fimbriae (VF1209) - Adherence (VFC0001)] [Citrobacter rodentium ICC168]
VFG043441(gb|WP_002287386)	5403	41.732	127	66	4	325	449	400	520	3.62e-20	92.8	(EFMU0317_RS16950) C40 family peptidase [Fibronectin-binding protein (VF0747) - Adherence (VFC0001)] [Enterococcus faecium U0317]
VFG006043(gb|WP_011837192)	5405	41.935	93	51	2	60	150	2	93	5.08e-12	65.9	(SSA_RS07430) glycosyltransferase family 2 protein [Capsule (VF0144) - Immune modulation (VFC0258)] [Streptococcus sanguinis SK36]
VFG046898(gb|WP_003016999)	5406	26.837	313	215	8	20	329	12	313	5.31e-21	91.7	(flmF2) glycosyl transferase family protein [LPS (VF0542) - Immune modulation (VFC0258)] [Francisella tularensis subsp. holarctica FTNF002-00]
VFG046901(gb|WP_012429782)	5406	26.837	313	215	8	20	329	12	313	3.73e-21	92.4	(flmF2) glycosyl transferase family protein [LPS (VF0542) - Immune modulation (VFC0258)] [Francisella tularensis subsp. mediasiatica FSC147]
VFG046903(gb|WP_003020229)	5406	26.837	313	215	8	20	329	12	313	8.36e-21	91.3	(flmF2) glycosyl transferase family protein [LPS (VF0542) - Immune modulation (VFC0258)] [Francisella tularensis subsp. tularensis SCHU S4]
VFG018002(gb|WP_002866149)	5407	33.036	112	70	3	114	223	130	238	2.42e-10	60.8	(rfbB) dTDP-glucose 4,6-dehydratase [LOS (VF0326) - Immune modulation (VFC0258)] [Campylobacter jejuni subsp. jejuni 81116]
VFG029496(gb|WP_011777879)	5408	67.368	285	93	0	1	285	1	285	5.71e-138	390	(rmlA) glucose-1-phosphate thymidylyltransferase RfbA [GPL locus (VF0841) - Immune modulation (VFC0258)] [Mycobacterium vanbaalenii PYR-1]
VFG007663(gb|WP_011149276)	5409	38.251	183	106	5	1	179	1	180	5.57e-36	124	(rmlC) dTDP-4-dehydrorhamnose 3,5-epimerase [Capsular polysaccharide (VF0624) - Immune modulation (VFC0258)] [Vibrio vulnificus YJ016]
VFG048837(gb|YP_005227858)	5411	47.965	344	148	7	1	319	1	338	3.52e-102	304	(KPHS_35580) dTDP-D-glucose 4,6-dehydratase [Capsule (VF0560) - Immune modulation (VFC0258)] [Klebsiella pneumoniae subsp. pneumoniae HS11286]
VFG018667(gb|WP_012000437)	5412	37.143	280	162	8	4	274	2	276	6.21e-46	155	(rfbD) dTDP-4-dehydrorhamnose reductase [Capsule (VF0144) - Immune modulation (VFC0258)] [Streptococcus gordonii str. Challis substr. CH1]
VFG049087(gb|WP_004138730)	5413	29.255	188	126	3	22	205	3	187	1.82e-19	85.5	(A225_RS19000) ABC transporter permease [LPS (VF0561) - Immune modulation (VFC0258)] [Klebsiella oxytoca E718]
VFG012509(gb|WP_001111200)	5414	53.488	43	20	0	50	92	358	400	1.18e-07	52	(iroC) ATP binding cassette transporter [Salmochelin siderophore (VF0230) - Nutritional/Metabolic factor (VFC0272)] [Escherichia coli CFT073]
VFG012510(gb|WP_001298170)	5414	53.488	43	20	0	50	92	358	400	1.17e-07	52.4	(iroC) ATP binding cassette transporter [Salmochelin siderophore (VF0230) - Nutritional/Metabolic factor (VFC0272)] [Escherichia coli 536]
VFG012971(gb|WP_011378643)	5414	53.488	43	20	0	50	92	358	400	1.26e-07	52	(iroB) salmochelin/enterobactin export ABC transporter IroC [Salmochelin synthesis and transport (VF0983) - Nutritional/Metabolic factor (VFC0272)] [Shigella dysenteriae Sd197]
VFG026269(gb|WP_085966437)	5415	34.959	123	70	5	218	333	207	326	1.07e-10	62.8	(wcbB) capsular polysaccharide glycosyltransferase biosynthesis protein [Capsule I (VF0436) - Immune modulation (VFC0258)] [Burkholderia cenocepacia MC0-3]
VFG016702(gb|WP_011179734)	5420	26.076	395	243	14	112	477	221	595	1.76e-07	53.9	(virD4) VirD4, type IV coupling protein [VirB/VirD4 type IV secretion system (VF0369) - Effector delivery system (VFC0086)] [Bartonella quintana str. Toulouse]
VFG050290(gb|WP_010934947)	5421	42.169	83	42	3	252	334	483	559	2.96e-11	64.3	(DIP_RS17590) C40 family peptidase [DIP1281 (VF0602) - Adherence (VFC0001)] [Corynebacterium diphtheriae NCTC 13129]
VFG028282(gb|WP_079462708)	5423	35.117	299	186	3	95	392	24	315	6.89e-54	181	(espI) MinD/ParA family protein [ESX-1 (VF0315) - Effector delivery system (VFC0086)] [Mycobacterium abscessus subsp. bolletii str. GO 06]
VFG050222(gb|NP_219545)	5433	25.352	284	160	14	244	482	61	337	2.34e-07	54.3	(glgX) glycogen hydrolase [TTSS secreted effectors (VF0711) - Effector delivery system (VFC0086)] [Chlamydia trachomatis D/UW-3/CX]
VFG045682(gb|WP_002296531)	5446	43.478	115	60	2	206	315	140	254	2.46e-19	85.9	(cpsB/cdsA) phosphatidate cytidylyltransferase [Capsule (VF0361) - Immune modulation (VFC0258)] [Enterococcus faecium Aus0004]
VFG045683(gb|WP_002294135)	5446	43.478	115	60	2	206	315	140	254	2.46e-19	85.9	(cpsB/cdsA) phosphatidate cytidylyltransferase [Capsule (VF0361) - Immune modulation (VFC0258)] [Enterococcus faecium Aus0085]
VFG044370(gb|AAQ21378)	5451	27.41	332	210	9	29	351	35	344	4.96e-17	82.8	(qbsN) QbsN [Thioquinolobactin (VF0937) - Nutritional/Metabolic factor (VFC0272)] [Pseudomonas fluorescens ATCC 17400]
VFG048222(gb|WP_014838689)	5462	30.769	169	96	7	127	281	16	177	1.78e-11	62	(fimB) tyrosine recombinase [Type I fimbriae (VF0566) - Adherence (VFC0001)] [Klebsiella oxytoca E718]
VFG048223(gb|WP_014229636)	5462	30.769	169	96	7	127	281	16	177	2e-11	61.6	(fimB) tyrosine recombinase [Type I fimbriae (VF0566) - Adherence (VFC0001)] [Klebsiella oxytoca KCTC 1686]
VFG032994(gb|WP_011702113)	5467	31.41	312	172	12	1	283	18	316	5.28e-20	90.9	(oatA) peptidoglycan O-acetyltransferase [OatA (VF0441) - Immune modulation (VFC0258)] [Listeria welshimeri serovar 6b str. SLCC5334]
VFG043609(gb|AAG18638)	5480	24.865	370	196	7	536	825	505	872	3.42e-25	112	(pblA) PblA [PblA AAG18638 (VF1089) - Adherence (VFC0001)] [Streptococcus mitis SF100]
VFG000077(gb|NP_465991)	5492	31.25	144	90	5	93	230	51	191	3.42e-08	53.5	(clpP) ATP-dependent Clp protease proteolytic subunit [ClpP (VF0074) - Stress survival (VFC0282)] [Listeria monocytogenes EGD-e]
VFG024105(gb|WP_008256883)	5525	31.148	122	77	3	37	154	52	170	3.52e-10	55.8	(ahpC) peroxiredoxin [AhpC (VF0306) - Stress survival (VFC0282)] [Mycobacterium indicus pranii MTCC 9506]
VFG007844(gb|WP_011560228)	5528	34.783	138	78	6	86	219	714	843	8.77e-06	47.4	(ppsB) type I polyketide synthase [PDIM (VF0309) - Immune modulation (VFC0258)] [Mycobacterium sp. KMS]
VFG011430(gb|WP_002963616)	5530	40.625	64	38	0	14	77	10	73	5.19e-09	48.1	(acpXL) acyl carrier protein [LPS (VF0367) - Immune modulation (VFC0258)] [Brucella melitensis bv. 1 str. 16M]
VFG022574(gb|WP_041317673)	5531	49.02	408	203	4	6	409	16	422	2.73e-119	353	(kasB) beta-ketoacyl-ACP synthase [FAS-II (VF0809) - Nutritional/Metabolic factor (VFC0272)] [Mycobacterium sp. JDM601]
VFG026304(gb|WP_012327954)	5548	34.426	183	107	5	215	391	255	430	1.12e-16	81.3	(BCENMC03_RS03775) glycosyltransferase family 4 protein [Capsule I (VF0436) - Immune modulation (VFC0258)] [Burkholderia cenocepacia MC0-3]
VFG012509(gb|WP_001111200)	5549	55.814	43	19	0	50	92	358	400	3.98e-08	53.5	(iroC) ATP binding cassette transporter [Salmochelin siderophore (VF0230) - Nutritional/Metabolic factor (VFC0272)] [Escherichia coli CFT073]
VFG012510(gb|WP_001298170)	5549	55.814	43	19	0	50	92	358	400	4.09e-08	53.5	(iroC) ATP binding cassette transporter [Salmochelin siderophore (VF0230) - Nutritional/Metabolic factor (VFC0272)] [Escherichia coli 536]
VFG012971(gb|WP_011378643)	5549	55.814	43	19	0	50	92	358	400	4.13e-08	53.5	(iroB) salmochelin/enterobactin export ABC transporter IroC [Salmochelin synthesis and transport (VF0983) - Nutritional/Metabolic factor (VFC0272)] [Shigella dysenteriae Sd197]
VFG049087(gb|WP_004138730)	5550	29.255	188	126	3	25	208	3	187	1.14e-19	85.9	(A225_RS19000) ABC transporter permease [LPS (VF0561) - Immune modulation (VFC0258)] [Klebsiella oxytoca E718]
VFG018667(gb|WP_012000437)	5551	37.5	280	161	8	4	274	2	276	3.21e-47	159	(rfbD) dTDP-4-dehydrorhamnose reductase [Capsule (VF0144) - Immune modulation (VFC0258)] [Streptococcus gordonii str. Challis substr. CH1]
VFG048837(gb|YP_005227858)	5552	48.547	344	146	7	1	319	1	338	6.35e-104	308	(KPHS_35580) dTDP-D-glucose 4,6-dehydratase [Capsule (VF0560) - Immune modulation (VFC0258)] [Klebsiella pneumoniae subsp. pneumoniae HS11286]
VFG007663(gb|WP_011149276)	5554	39.773	176	99	5	1	172	8	180	1.01e-35	123	(rmlC) dTDP-4-dehydrorhamnose 3,5-epimerase [Capsular polysaccharide (VF0624) - Immune modulation (VFC0258)] [Vibrio vulnificus YJ016]
VFG029496(gb|WP_011777879)	5555	68.182	286	91	0	1	286	1	286	1.84e-139	394	(rmlA) glucose-1-phosphate thymidylyltransferase RfbA [GPL locus (VF0841) - Immune modulation (VFC0258)] [Mycobacterium vanbaalenii PYR-1]
VFG018002(gb|WP_002866149)	5556	33.929	112	69	3	114	223	130	238	1.45e-11	64.3	(rfbB) dTDP-glucose 4,6-dehydratase [LOS (VF0326) - Immune modulation (VFC0258)] [Campylobacter jejuni subsp. jejuni 81116]
VFG046901(gb|WP_012429782)	5557	26.398	322	205	10	20	329	12	313	1.5e-19	87.8	(flmF2) glycosyl transferase family protein [LPS (VF0542) - Immune modulation (VFC0258)] [Francisella tularensis subsp. mediasiatica FSC147]
VFG006043(gb|WP_011837192)	5558	41.935	93	51	2	45	135	2	93	9.57e-13	67.8	(SSA_RS07430) glycosyltransferase family 2 protein [Capsule (VF0144) - Immune modulation (VFC0258)] [Streptococcus sanguinis SK36]
VFG030305(gb|WP_016343680)	5564	35.366	82	51	2	30	111	29	108	3.28e-08	53.9	(adhD) NDMA-dependent alcohol dehydrogenase [MymA operon (VF0840) - Immune modulation (VFC0258)] [Mycobacterium abscessus subsp. bolletii 50594]
VFG030305(gb|WP_016343680)	5574	35.632	87	52	3	27	111	24	108	2.11e-08	55.1	(adhD) NDMA-dependent alcohol dehydrogenase [MymA operon (VF0840) - Immune modulation (VFC0258)] [Mycobacterium abscessus subsp. bolletii 50594]
VFG041011(gb|NP_248785)	5584	23.485	132	99	1	20	149	513	644	9.06e-08	53.5	(vgrG1b) type VI secretion system substrate VgrG1b [HSI-1 (VF0334) - Effector delivery system (VFC0086)] [Pseudomonas aeruginosa PAO1]
VFG015888(gb|WP_003381691)	5590	27.888	251	176	4	6	255	2	248	1.07e-23	96.3	(PSPPH_RS21770) HAD-IIA family hydrolase [Phytotoxin phaseolotoxin (VF0917) - Exotoxin (VFC0235)] [Pseudomonas syringae pv. phaseolicola 1448A]
VFG026269(gb|WP_085966437)	5602	34.959	123	70	5	203	318	207	326	9.02e-11	62.8	(wcbB) capsular polysaccharide glycosyltransferase biosynthesis protein [Capsule I (VF0436) - Immune modulation (VFC0258)] [Burkholderia cenocepacia MC0-3]
VFG012509(gb|WP_001111200)	5603	55.814	43	19	0	50	92	358	400	3.94e-08	53.5	(iroC) ATP binding cassette transporter [Salmochelin siderophore (VF0230) - Nutritional/Metabolic factor (VFC0272)] [Escherichia coli CFT073]
VFG012510(gb|WP_001298170)	5603	55.814	43	19	0	50	92	358	400	3.94e-08	53.5	(iroC) ATP binding cassette transporter [Salmochelin siderophore (VF0230) - Nutritional/Metabolic factor (VFC0272)] [Escherichia coli 536]
VFG012971(gb|WP_011378643)	5603	55.814	43	19	0	50	92	358	400	4.01e-08	53.5	(iroB) salmochelin/enterobactin export ABC transporter IroC [Salmochelin synthesis and transport (VF0983) - Nutritional/Metabolic factor (VFC0272)] [Shigella dysenteriae Sd197]
VFG006084(gb|WP_002948020)	5604	27.919	197	127	3	49	237	1	190	2.33e-18	83.2	(STU_RS16245) ABC transporter permease [Capsule (VF0144) - Immune modulation (VFC0258)] [Streptococcus thermophilus LMG 18311]
VFG006089(gb|WP_011681446)	5605	37.762	286	164	8	4	280	2	282	2.72e-49	164	(rfbD) dTDP-4-dehydrorhamnose reductase [Capsule (VF0144) - Immune modulation (VFC0258)] [Streptococcus thermophilus LMD-9]
VFG048837(gb|YP_005227858)	5606	47.965	344	148	7	1	319	1	338	4.14e-102	303	(KPHS_35580) dTDP-D-glucose 4,6-dehydratase [Capsule (VF0560) - Immune modulation (VFC0258)] [Klebsiella pneumoniae subsp. pneumoniae HS11286]
VFG007663(gb|WP_011149276)	5608	38.251	183	106	5	1	179	1	180	5.57e-36	124	(rmlC) dTDP-4-dehydrorhamnose 3,5-epimerase [Capsular polysaccharide (VF0624) - Immune modulation (VFC0258)] [Vibrio vulnificus YJ016]
VFG029496(gb|WP_011777879)	5609	67.368	285	93	0	1	285	1	285	2.29e-137	389	(rmlA) glucose-1-phosphate thymidylyltransferase RfbA [GPL locus (VF0841) - Immune modulation (VFC0258)] [Mycobacterium vanbaalenii PYR-1]
VFG018002(gb|WP_002866149)	5610	33.036	112	70	3	114	223	130	238	2.72e-10	60.5	(rfbB) dTDP-glucose 4,6-dehydratase [LOS (VF0326) - Immune modulation (VFC0258)] [Campylobacter jejuni subsp. jejuni 81116]
VFG046898(gb|WP_003016999)	5611	26.837	313	215	8	20	329	12	313	5.31e-21	91.7	(flmF2) glycosyl transferase family protein [LPS (VF0542) - Immune modulation (VFC0258)] [Francisella tularensis subsp. holarctica FTNF002-00]
VFG046901(gb|WP_012429782)	5611	26.837	313	215	8	20	329	12	313	3.73e-21	92.4	(flmF2) glycosyl transferase family protein [LPS (VF0542) - Immune modulation (VFC0258)] [Francisella tularensis subsp. mediasiatica FSC147]
VFG046903(gb|WP_003020229)	5611	26.837	313	215	8	20	329	12	313	8.36e-21	91.3	(flmF2) glycosyl transferase family protein [LPS (VF0542) - Immune modulation (VFC0258)] [Francisella tularensis subsp. tularensis SCHU S4]
VFG006043(gb|WP_011837192)	5612	41.935	93	51	2	60	150	2	93	4.89e-12	65.9	(SSA_RS07430) glycosyltransferase family 2 protein [Capsule (VF0144) - Immune modulation (VFC0258)] [Streptococcus sanguinis SK36]
VFG042906(gb|WP_012908549)	5624	33.858	127	79	4	295	420	164	286	1.1e-10	62.8	(ROD_RS25695) M23 family metallopeptidase [Colonization factor Citrobacter (CFC) type IV fimbriae (VF1209) - Adherence (VFC0001)] [Citrobacter rodentium ICC168]
VFG043441(gb|WP_002287386)	5625	39.37	127	69	4	324	448	400	520	3.65e-18	86.7	(EFMU0317_RS16950) C40 family peptidase [Fibronectin-binding protein (VF0747) - Adherence (VFC0001)] [Enterococcus faecium U0317]
VFG031184(gb|YP_005360736)	5629	40.31	129	71	2	218	342	17	143	6.23e-22	96.7	(mpa) putative ATPase [Proteasome-associated proteins (VF0847) - Stress survival (VFC0282)] [Mycobacterium tuberculosis RGTB327]
VFG041115(gb|WP_004528803)	5630	34.973	183	113	3	4	184	27	205	7.45e-24	93.6	(BMA_RS19520) GTP cyclohydrolase I [T6SS-1 (VF0429) - Effector delivery system (VFC0086)] [Burkholderia mallei ATCC 23344]
VFG038535(gb|WP_013723952)	5658	39.922	258	148	2	12	262	113	370	4.77e-56	187	(flpF) traffic ATPase [Flp type IV pili (VF0476) - Adherence (VFC0001)] [Aeromonas veronii B565]
VFG017870(gb|WP_011988518)	5666	30.481	187	119	7	7	191	9	186	1.11e-07	50.4	(YPSIP31758_RS00990) ParA family protein [Icm/dot type IVB locus (VF1026) - Effector delivery system (VFC0086)] [Yersinia pseudotuberculosis IP 31758]
VFG000974(gb|WP_010922711)	5672	28.369	423	229	18	422	806	193	579	5.53e-13	73.6	(scpA/scpB) streptococcal C5a peptidase [C5a peptidase (VF0245) - Adherence (VFC0001)] [Streptococcus pyogenes M1 GAS]
VFG005471(gb|WP_011285740)	5672	28.369	423	229	18	422	806	193	579	5.28e-13	73.9	(scpA/scpB) streptococcal C5a peptidase [C5a peptidase (VF0245) - Adherence (VFC0001)] [Streptococcus pyogenes MGAS5005]
VFG005475(gb|WP_011529057)	5672	28.369	423	229	18	422	806	194	580	2.5e-13	74.7	(scpA/scpB) streptococcal C5a peptidase [C5a peptidase (VF0245) - Adherence (VFC0001)] [Streptococcus pyogenes MGAS10750]
VFG005477(gb|WP_011185014)	5672	28.369	423	229	18	422	806	193	579	3.81e-13	74.3	(scpA/scpB) streptococcal C5a peptidase [C5a peptidase (VF0245) - Adherence (VFC0001)] [Streptococcus pyogenes MGAS10394]
VFG005480(gb|WP_011018276)	5672	28.369	423	229	18	422	806	193	579	6.89e-13	73.6	(scpA/scpB) streptococcal C5a peptidase [C5a peptidase (VF0245) - Adherence (VFC0001)] [Streptococcus pyogenes MGAS8232]
VFG030400(gb|WP_081465621)	5678	36.944	517	301	10	56	562	1	502	2.88e-85	273	(fadD13) long-chain fatty acid--CoA ligase [MymA operon (VF0840) - Immune modulation (VFC0258)] [Mycobacterium sp. JDM601]
VFG026269(gb|WP_085966437)	5708	34.959	123	70	5	203	318	207	326	9.27e-11	62.8	(wcbB) capsular polysaccharide glycosyltransferase biosynthesis protein [Capsule I (VF0436) - Immune modulation (VFC0258)] [Burkholderia cenocepacia MC0-3]
VFG012509(gb|WP_001111200)	5709	53.488	43	20	0	50	92	358	400	1.18e-07	52	(iroC) ATP binding cassette transporter [Salmochelin siderophore (VF0230) - Nutritional/Metabolic factor (VFC0272)] [Escherichia coli CFT073]
VFG012510(gb|WP_001298170)	5709	53.488	43	20	0	50	92	358	400	1.17e-07	52.4	(iroC) ATP binding cassette transporter [Salmochelin siderophore (VF0230) - Nutritional/Metabolic factor (VFC0272)] [Escherichia coli 536]
VFG012971(gb|WP_011378643)	5709	53.488	43	20	0	50	92	358	400	1.26e-07	52	(iroB) salmochelin/enterobactin export ABC transporter IroC [Salmochelin synthesis and transport (VF0983) - Nutritional/Metabolic factor (VFC0272)] [Shigella dysenteriae Sd197]
VFG049087(gb|WP_004138730)	5710	29.255	188	126	3	22	205	3	187	1.62e-19	85.5	(A225_RS19000) ABC transporter permease [LPS (VF0561) - Immune modulation (VFC0258)] [Klebsiella oxytoca E718]
VFG018667(gb|WP_012000437)	5711	37.5	280	161	8	4	274	2	276	1.48e-46	157	(rfbD) dTDP-4-dehydrorhamnose reductase [Capsule (VF0144) - Immune modulation (VFC0258)] [Streptococcus gordonii str. Challis substr. CH1]
VFG048837(gb|YP_005227858)	5712	47.965	344	148	7	1	319	1	338	4.18e-102	303	(KPHS_35580) dTDP-D-glucose 4,6-dehydratase [Capsule (VF0560) - Immune modulation (VFC0258)] [Klebsiella pneumoniae subsp. pneumoniae HS11286]
VFG007663(gb|WP_011149276)	5714	39.205	176	100	5	1	172	8	180	7.78e-35	121	(rmlC) dTDP-4-dehydrorhamnose 3,5-epimerase [Capsular polysaccharide (VF0624) - Immune modulation (VFC0258)] [Vibrio vulnificus YJ016]
VFG029496(gb|WP_011777879)	5715	67.018	285	94	0	1	285	1	285	3.44e-137	389	(rmlA) glucose-1-phosphate thymidylyltransferase RfbA [GPL locus (VF0841) - Immune modulation (VFC0258)] [Mycobacterium vanbaalenii PYR-1]
VFG018002(gb|WP_002866149)	5716	33.036	112	70	3	64	173	130	238	1.47e-10	60.8	(rfbB) dTDP-glucose 4,6-dehydratase [LOS (VF0326) - Immune modulation (VFC0258)] [Campylobacter jejuni subsp. jejuni 81116]
VFG017870(gb|WP_011988518)	5717	30.412	194	120	7	2	191	4	186	1.39e-08	52.8	(YPSIP31758_RS00990) ParA family protein [Icm/dot type IVB locus (VF1026) - Effector delivery system (VFC0086)] [Yersinia pseudotuberculosis IP 31758]
VFG015379(gb|WP_011979124)	5736	40.113	177	88	7	1	164	36	207	3.58e-20	84.7	(tagT) type VI secretion associated protein TagT, ATP-binding component of ABC transporter [HSI-1 (VF0334) - Effector delivery system (VFC0086)] [Pseudomonas aeruginosa PA7]
VFG030680(gb|WP_011856409)	5736	40.113	177	100	3	1	176	35	206	1.42e-31	117	(sugC) sn-glycerol-3-phosphate ABC transporter ATP-binding protein UgpC [Trehalose-recycling ABC transporter (VF0842) - Nutritional/Metabolic factor (VFC0272)] [Mycobacterium sp. JLS]
VFG030681(gb|WP_011561359)	5736	40.113	177	100	3	1	176	35	206	1.73e-31	117	(sugC) sn-glycerol-3-phosphate ABC transporter ATP-binding protein UgpC [Trehalose-recycling ABC transporter (VF0842) - Nutritional/Metabolic factor (VFC0272)] [Mycobacterium sp. KMS]
VFG006043(gb|WP_011837192)	5740	41.935	93	51	2	60	150	2	93	5.17e-12	65.9	(SSA_RS07430) glycosyltransferase family 2 protein [Capsule (VF0144) - Immune modulation (VFC0258)] [Streptococcus sanguinis SK36]
VFG046898(gb|WP_003016999)	5741	27.157	313	214	8	20	329	12	313	5.9e-20	89	(flmF2) glycosyl transferase family protein [LPS (VF0542) - Immune modulation (VFC0258)] [Francisella tularensis subsp. holarctica FTNF002-00]
VFG046901(gb|WP_012429782)	5741	27.157	313	214	8	20	329	12	313	4.81e-20	89	(flmF2) glycosyl transferase family protein [LPS (VF0542) - Immune modulation (VFC0258)] [Francisella tularensis subsp. mediasiatica FSC147]
VFG046903(gb|WP_003020229)	5741	27.157	313	214	8	20	329	12	313	8.91e-20	88.2	(flmF2) glycosyl transferase family protein [LPS (VF0542) - Immune modulation (VFC0258)] [Francisella tularensis subsp. tularensis SCHU S4]
VFG018002(gb|WP_002866149)	5742	33.036	112	70	3	114	223	130	238	2.53e-10	60.8	(rfbB) dTDP-glucose 4,6-dehydratase [LOS (VF0326) - Immune modulation (VFC0258)] [Campylobacter jejuni subsp. jejuni 81116]
VFG029496(gb|WP_011777879)	5743	67.368	285	93	0	1	285	1	285	9.04e-138	390	(rmlA) glucose-1-phosphate thymidylyltransferase RfbA [GPL locus (VF0841) - Immune modulation (VFC0258)] [Mycobacterium vanbaalenii PYR-1]
VFG048804(gb|YP_005227855)	5744	38.333	180	110	1	1	179	1	180	2.68e-36	125	(KPHS_35550) dTDP-4-dehydrorhamnose 3,5-epimerase [Capsule (VF0560) - Immune modulation (VFC0258)] [Klebsiella pneumoniae subsp. pneumoniae HS11286]
VFG048807(gb|WP_015958697)	5744	38.333	180	110	1	1	179	1	180	1.65e-36	125	(rfbC) dTDP-4-dehydrorhamnose 3,5-epimerase [Capsule (VF0560) - Immune modulation (VFC0258)] [Klebsiella pneumoniae subsp. pneumoniae MGH 78578]
VFG049083(gb|WP_015958693)	5744	38.333	180	110	1	1	179	1	180	4.7e-36	124	(rfbC) dTDP-4-dehydrorhamnose 3,5-epimerase [LPS (VF0561) - Immune modulation (VFC0258)] [Klebsiella pneumoniae subsp. pneumoniae MGH 78578]
VFG048837(gb|YP_005227858)	5745	49.128	344	144	8	195	513	1	338	6.61e-101	308	(KPHS_35580) dTDP-D-glucose 4,6-dehydratase [Capsule (VF0560) - Immune modulation (VFC0258)] [Klebsiella pneumoniae subsp. pneumoniae HS11286]
VFG018667(gb|WP_012000437)	5746	37.143	280	162	8	4	274	2	276	7.45e-46	155	(rfbD) dTDP-4-dehydrorhamnose reductase [Capsule (VF0144) - Immune modulation (VFC0258)] [Streptococcus gordonii str. Challis substr. CH1]
VFG049048(gb|WP_020956642)	5747	28.311	219	140	5	21	231	5	214	8.92e-20	86.3	(N559_RS09090) O9 family O-antigen export ABC transporter permease subunit [LPS (VF0561) - Immune modulation (VFC0258)] [Klebsiella pneumoniae JM45]
VFG012509(gb|WP_001111200)	5748	53.488	43	20	0	50	92	358	400	1.18e-07	52	(iroC) ATP binding cassette transporter [Salmochelin siderophore (VF0230) - Nutritional/Metabolic factor (VFC0272)] [Escherichia coli CFT073]
VFG012510(gb|WP_001298170)	5748	53.488	43	20	0	50	92	358	400	1.17e-07	52.4	(iroC) ATP binding cassette transporter [Salmochelin siderophore (VF0230) - Nutritional/Metabolic factor (VFC0272)] [Escherichia coli 536]
VFG012971(gb|WP_011378643)	5748	53.488	43	20	0	50	92	358	400	1.26e-07	52	(iroB) salmochelin/enterobactin export ABC transporter IroC [Salmochelin synthesis and transport (VF0983) - Nutritional/Metabolic factor (VFC0272)] [Shigella dysenteriae Sd197]
VFG011510(gb|WP_002964609)	5749	35.057	174	96	8	201	366	157	321	8.11e-09	56.6	(lpsB/lpcC) Lipopolysaccharide core biosynthesis mannosyltransferase LpcC [LPS (VF0367) - Immune modulation (VFC0258)] [Brucella melitensis bv. 1 str. 16M]
VFG045340(gb|WP_002964382)	5771	48.951	143	73	0	26	168	21	163	2.29e-45	148	(ricA) type IV secretion system effector RicA, Rab2 interacting conserved protein A [T4SS secreted effectors (VF0695) - Effector delivery system (VFC0086)] [Brucella melitensis bv. 1 str. 16M]
VFG027034(gb|WP_005070157)	5846	43.636	55	31	0	148	202	133	187	5.48e-07	48.1	(sigH) sigma-70 family RNA polymerase sigma factor [SigH (VF0296) - Regulation (VFC0301)] [Mycobacterium abscessus subsp. bolletii 50594]
VFG021858(gb|WP_003891342)	5848	38.095	63	37	1	147	207	473	535	4.38e-06	47.4	(MSMEG_RS00080) ABC transporter ATP-binding protein/permease [Exochelin (smegmatis) (VF0819) - Nutritional/Metabolic factor (VFC0272)] [Mycobacterium smegmatis str. MC2 155]
VFG042931(gb|WP_012031410)	5853	44.214	674	359	10	29	696	23	685	0	545	(ppk1) polyphosphate kinase 1 [Type IV pili (VF1212) - Adherence (VFC0001)] [Dichelobacter nodosus VCS1703A]
VFG009833(gb|WP_168189073)	5855	39.844	128	73	2	89	212	107	234	8.64e-18	79.3	(prrA) two-component system response regulator PrrA [PrrA/B (VF0823) - Regulation (VFC0301)] [Mycobacterium smegmatis str. MC2 155]
VFG009836(gb|WP_011857018)	5855	39.844	128	73	2	89	212	101	228	5.46e-18	79.7	(prrA) two-component system response regulator PrrA [PrrA/B (VF0823) - Regulation (VFC0301)] [Mycobacterium sp. JLS]
VFG009837(gb|WP_172800613)	5855	39.844	128	73	2	89	212	104	231	9.3e-18	79	(prrA) two-component system response regulator PrrA [PrrA/B (VF0823) - Regulation (VFC0301)] [Mycobacterium sp. KMS]
VFG009838(gb|WP_011561825)	5855	39.844	128	73	2	89	212	101	228	9.71e-18	79	(prrA) two-component system response regulator PrrA [PrrA/B (VF0823) - Regulation (VFC0301)] [Mycobacterium sp. MCS]
VFG031677(gb|WP_014876913)	5865	52.083	240	115	0	132	371	140	379	3.54e-80	251	(senX3) two-component system sensor histidine kinase SenX3 [SenX3 (VF0857) - Regulation (VFC0301)] [Mycobacterium smegmatis str. MC2 155]
VFG031731(gb|WP_011558087)	5866	70.614	228	65	1	1	226	1	228	2.27e-117	333	(regX3) two-component sensory transduction protein RegX [RegX3 (VF0858) - Regulation (VFC0301)] [Mycobacterium sp. JLS]
VFG002244(gb|WP_011181141)	5871	32.37	173	112	3	14	186	5	172	8.2e-17	79.7	(bepC) Bartonella effector protein BepC [VirB/VirD4 T4SS secreted effectors (VF0682) - Effector delivery system (VFC0086)] [Bartonella henselae str. Houston-1]
VFG042906(gb|WP_012908549)	5896	35.897	117	69	3	327	441	175	287	5.54e-14	73.2	(ROD_RS25695) M23 family metallopeptidase [Colonization factor Citrobacter (CFC) type IV fimbriae (VF1209) - Adherence (VFC0001)] [Citrobacter rodentium ICC168]
VFG049248(gb|WP_123809090)	5897	32.743	113	53	2	198	287	389	501	1.51e-07	52.4	(KPK_RS28635) peptidoglycan DD-metalloendopeptidase family protein [T6SS-III (VF0784) - Effector delivery system (VFC0086)] [Klebsiella pneumoniae 342]
VFG031407(gb|WP_015289456)	5903	51.442	624	278	3	109	728	161	763	0	561	(ctpV) copper-translocating P-type ATPase [Copper exporter (VF0849) - Nutritional/Metabolic factor (VFC0272)] [Mycobacterium canettii CIPT 140070010]
VFG038725(gb|WP_005353663)	5918	30.508	177	106	6	22	188	6	175	3.39e-11	62	(B565_RS05765) CobQ/CobB/MinD/ParA family protein [Polar flagella (VF0473) - Motility (VFC0204)] [Aeromonas veronii B565]
VFG021882(gb|WP_011726641)	5926	27.542	236	164	6	87	319	233	464	2.24e-11	65.5	(espI) AAA family ATPase [ESX-1 (VF0315) - Effector delivery system (VFC0086)] [Mycobacterium smegmatis str. MC2 155]
VFG006043(gb|WP_011837192)	5939	43.011	93	50	2	60	150	2	93	3.1e-13	69.3	(SSA_RS07430) glycosyltransferase family 2 protein [Capsule (VF0144) - Immune modulation (VFC0258)] [Streptococcus sanguinis SK36]
VFG046901(gb|WP_012429782)	5940	25.776	322	207	10	20	329	12	313	3.2e-19	86.7	(flmF2) glycosyl transferase family protein [LPS (VF0542) - Immune modulation (VFC0258)] [Francisella tularensis subsp. mediasiatica FSC147]
VFG048837(gb|YP_005227858)	5941	33.708	89	56	1	133	221	147	232	1.02e-06	49.7	(KPHS_35580) dTDP-D-glucose 4,6-dehydratase [Capsule (VF0560) - Immune modulation (VFC0258)] [Klebsiella pneumoniae subsp. pneumoniae HS11286]
VFG049107(gb|WP_015958694)	5941	33.708	89	56	1	133	221	147	232	9.48e-07	49.7	(rfbB) dTDP-glucose 4,6-dehydratase [LPS (VF0561) - Immune modulation (VFC0258)] [Klebsiella pneumoniae subsp. pneumoniae MGH 78578]
VFG029496(gb|WP_011777879)	5942	67.368	285	93	0	1	285	1	285	5.71e-138	390	(rmlA) glucose-1-phosphate thymidylyltransferase RfbA [GPL locus (VF0841) - Immune modulation (VFC0258)] [Mycobacterium vanbaalenii PYR-1]
VFG007663(gb|WP_011149276)	5943	38.798	183	105	5	1	179	1	180	9.57e-37	126	(rmlC) dTDP-4-dehydrorhamnose 3,5-epimerase [Capsular polysaccharide (VF0624) - Immune modulation (VFC0258)] [Vibrio vulnificus YJ016]
VFG048837(gb|YP_005227858)	5945	48.837	344	145	7	1	319	1	338	1.78e-104	310	(KPHS_35580) dTDP-D-glucose 4,6-dehydratase [Capsule (VF0560) - Immune modulation (VFC0258)] [Klebsiella pneumoniae subsp. pneumoniae HS11286]
VFG018667(gb|WP_012000437)	5946	37.979	287	158	10	4	278	2	280	1.55e-47	160	(rfbD) dTDP-4-dehydrorhamnose reductase [Capsule (VF0144) - Immune modulation (VFC0258)] [Streptococcus gordonii str. Challis substr. CH1]
VFG049087(gb|WP_004138730)	5947	29.255	188	126	3	25	208	3	187	1.12e-19	85.9	(A225_RS19000) ABC transporter permease [LPS (VF0561) - Immune modulation (VFC0258)] [Klebsiella oxytoca E718]
VFG012509(gb|WP_001111200)	5948	55.814	43	19	0	50	92	358	400	3.94e-08	53.5	(iroC) ATP binding cassette transporter [Salmochelin siderophore (VF0230) - Nutritional/Metabolic factor (VFC0272)] [Escherichia coli CFT073]
VFG012510(gb|WP_001298170)	5948	55.814	43	19	0	50	92	358	400	4.13e-08	53.5	(iroC) ATP binding cassette transporter [Salmochelin siderophore (VF0230) - Nutritional/Metabolic factor (VFC0272)] [Escherichia coli 536]
VFG012971(gb|WP_011378643)	5948	55.814	43	19	0	50	92	358	400	4.13e-08	53.5	(iroB) salmochelin/enterobactin export ABC transporter IroC [Salmochelin synthesis and transport (VF0983) - Nutritional/Metabolic factor (VFC0272)] [Shigella dysenteriae Sd197]
VFG026304(gb|WP_012327954)	5949	34.426	183	107	5	215	391	255	430	1.15e-16	81.3	(BCENMC03_RS03775) glycosyltransferase family 4 protein [Capsule I (VF0436) - Immune modulation (VFC0258)] [Burkholderia cenocepacia MC0-3]
VFG002244(gb|WP_011181141)	5962	28.879	232	144	7	3	219	2	227	1.08e-15	76.6	(bepC) Bartonella effector protein BepC [VirB/VirD4 T4SS secreted effectors (VF0682) - Effector delivery system (VFC0086)] [Bartonella henselae str. Houston-1]
VFG051987(gb|WP_010954874.1)	5980	25.773	388	208	17	329	665	631	989	4.27e-14	77.4
VFG026269(gb|WP_085966437)	5983	34.959	123	70	5	203	318	207	326	8.94e-11	62.8	(wcbB) capsular polysaccharide glycosyltransferase biosynthesis protein [Capsule I (VF0436) - Immune modulation (VFC0258)] [Burkholderia cenocepacia MC0-3]
VFG012509(gb|WP_001111200)	5984	53.488	43	20	0	50	92	358	400	1.18e-07	52	(iroC) ATP binding cassette transporter [Salmochelin siderophore (VF0230) - Nutritional/Metabolic factor (VFC0272)] [Escherichia coli CFT073]
VFG012510(gb|WP_001298170)	5984	53.488	43	20	0	50	92	358	400	1.17e-07	52.4	(iroC) ATP binding cassette transporter [Salmochelin siderophore (VF0230) - Nutritional/Metabolic factor (VFC0272)] [Escherichia coli 536]
VFG012971(gb|WP_011378643)	5984	53.488	43	20	0	50	92	358	400	1.26e-07	52	(iroB) salmochelin/enterobactin export ABC transporter IroC [Salmochelin synthesis and transport (VF0983) - Nutritional/Metabolic factor (VFC0272)] [Shigella dysenteriae Sd197]
VFG049087(gb|WP_004138730)	5985	29.255	188	126	3	22	205	3	187	1.62e-19	85.5	(A225_RS19000) ABC transporter permease [LPS (VF0561) - Immune modulation (VFC0258)] [Klebsiella oxytoca E718]
VFG048815(gb|YP_005227856)	5986	37.282	287	163	7	3	273	2	287	4.32e-43	149	(KPHS_35560) dTDP-4-dehydrorhamnose reductase [Capsule (VF0560) - Immune modulation (VFC0258)] [Klebsiella pneumoniae subsp. pneumoniae HS11286]
VFG048840(gb|WP_015958698)	5987	47.965	344	148	7	1	319	1	338	2.13e-102	304	(rfbB) dTDP-glucose 4,6-dehydratase [Capsule (VF0560) - Immune modulation (VFC0258)] [Klebsiella pneumoniae subsp. pneumoniae MGH 78578]
VFG007663(gb|WP_011149276)	5989	39.205	176	100	5	1	172	8	180	7.78e-35	121	(rmlC) dTDP-4-dehydrorhamnose 3,5-epimerase [Capsular polysaccharide (VF0624) - Immune modulation (VFC0258)] [Vibrio vulnificus YJ016]
VFG029496(gb|WP_011777879)	5990	67.368	285	93	0	1	285	1	285	5.71e-138	390	(rmlA) glucose-1-phosphate thymidylyltransferase RfbA [GPL locus (VF0841) - Immune modulation (VFC0258)] [Mycobacterium vanbaalenii PYR-1]
VFG018002(gb|WP_002866149)	5991	32.143	112	71	3	18	127	130	238	2.69e-10	59.3	(rfbB) dTDP-glucose 4,6-dehydratase [LOS (VF0326) - Immune modulation (VFC0258)] [Campylobacter jejuni subsp. jejuni 81116]
VFG046898(gb|WP_003016999)	5992	26.837	313	215	8	20	329	12	313	5.31e-21	91.7	(flmF2) glycosyl transferase family protein [LPS (VF0542) - Immune modulation (VFC0258)] [Francisella tularensis subsp. holarctica FTNF002-00]
VFG046901(gb|WP_012429782)	5992	26.837	313	215	8	20	329	12	313	3.73e-21	92.4	(flmF2) glycosyl transferase family protein [LPS (VF0542) - Immune modulation (VFC0258)] [Francisella tularensis subsp. mediasiatica FSC147]
VFG046903(gb|WP_003020229)	5992	26.837	313	215	8	20	329	12	313	8.36e-21	91.3	(flmF2) glycosyl transferase family protein [LPS (VF0542) - Immune modulation (VFC0258)] [Francisella tularensis subsp. tularensis SCHU S4]
VFG006043(gb|WP_011837192)	5993	41.935	93	51	2	60	150	2	93	5.08e-12	65.9	(SSA_RS07430) glycosyltransferase family 2 protein [Capsule (VF0144) - Immune modulation (VFC0258)] [Streptococcus sanguinis SK36]
VFG048897(gb|WP_004144160)	5994	45.238	42	23	0	280	321	285	326	9.25e-06	47.4	(KPR_RS28090) glycosyltransferase family 4 protein [Capsule (VF0560) - Immune modulation (VFC0258)] [Klebsiella pneumoniae subsp. rhinoscleromatis SB3432]
VFG012509(gb|WP_001111200)	5995	53.488	43	20	0	50	92	358	400	1.18e-07	52	(iroC) ATP binding cassette transporter [Salmochelin siderophore (VF0230) - Nutritional/Metabolic factor (VFC0272)] [Escherichia coli CFT073]
VFG012510(gb|WP_001298170)	5995	53.488	43	20	0	50	92	358	400	1.17e-07	52.4	(iroC) ATP binding cassette transporter [Salmochelin siderophore (VF0230) - Nutritional/Metabolic factor (VFC0272)] [Escherichia coli 536]
VFG012971(gb|WP_011378643)	5995	53.488	43	20	0	50	92	358	400	1.26e-07	52	(iroB) salmochelin/enterobactin export ABC transporter IroC [Salmochelin synthesis and transport (VF0983) - Nutritional/Metabolic factor (VFC0272)] [Shigella dysenteriae Sd197]
VFG049087(gb|WP_004138730)	5996	29.255	188	126	3	22	205	3	187	1.62e-19	85.5	(A225_RS19000) ABC transporter permease [LPS (VF0561) - Immune modulation (VFC0258)] [Klebsiella oxytoca E718]
VFG048815(gb|YP_005227856)	5997	37.282	287	163	7	3	273	2	287	4.32e-43	149	(KPHS_35560) dTDP-4-dehydrorhamnose reductase [Capsule (VF0560) - Immune modulation (VFC0258)] [Klebsiella pneumoniae subsp. pneumoniae HS11286]
VFG048840(gb|WP_015958698)	5998	47.965	344	148	7	1	319	1	338	2.13e-102	304	(rfbB) dTDP-glucose 4,6-dehydratase [Capsule (VF0560) - Immune modulation (VFC0258)] [Klebsiella pneumoniae subsp. pneumoniae MGH 78578]
VFG007663(gb|WP_011149276)	6000	39.205	176	100	5	1	172	8	180	7.78e-35	121	(rmlC) dTDP-4-dehydrorhamnose 3,5-epimerase [Capsular polysaccharide (VF0624) - Immune modulation (VFC0258)] [Vibrio vulnificus YJ016]
VFG029496(gb|WP_011777879)	6001	67.368	285	93	0	1	285	1	285	5.71e-138	390	(rmlA) glucose-1-phosphate thymidylyltransferase RfbA [GPL locus (VF0841) - Immune modulation (VFC0258)] [Mycobacterium vanbaalenii PYR-1]
VFG018002(gb|WP_002866149)	6002	32.143	112	71	3	67	176	130	238	4.15e-10	59.3	(rfbB) dTDP-glucose 4,6-dehydratase [LOS (VF0326) - Immune modulation (VFC0258)] [Campylobacter jejuni subsp. jejuni 81116]
VFG046898(gb|WP_003016999)	6003	26.837	313	215	8	20	329	12	313	5.31e-21	91.7	(flmF2) glycosyl transferase family protein [LPS (VF0542) - Immune modulation (VFC0258)] [Francisella tularensis subsp. holarctica FTNF002-00]
VFG046901(gb|WP_012429782)	6003	26.837	313	215	8	20	329	12	313	3.73e-21	92.4	(flmF2) glycosyl transferase family protein [LPS (VF0542) - Immune modulation (VFC0258)] [Francisella tularensis subsp. mediasiatica FSC147]
VFG046903(gb|WP_003020229)	6003	26.837	313	215	8	20	329	12	313	8.36e-21	91.3	(flmF2) glycosyl transferase family protein [LPS (VF0542) - Immune modulation (VFC0258)] [Francisella tularensis subsp. tularensis SCHU S4]
VFG006043(gb|WP_011837192)	6004	41.935	93	51	2	60	150	2	93	5.08e-12	65.9	(SSA_RS07430) glycosyltransferase family 2 protein [Capsule (VF0144) - Immune modulation (VFC0258)] [Streptococcus sanguinis SK36]
VFG042906(gb|WP_012908549)	6011	33.858	127	79	4	295	420	164	286	4.99e-11	63.9	(ROD_RS25695) M23 family metallopeptidase [Colonization factor Citrobacter (CFC) type IV fimbriae (VF1209) - Adherence (VFC0001)] [Citrobacter rodentium ICC168]
VFG043441(gb|WP_002287386)	6012	41.732	127	66	4	325	449	400	520	3.93e-20	92.8	(EFMU0317_RS16950) C40 family peptidase [Fibronectin-binding protein (VF0747) - Adherence (VFC0001)] [Enterococcus faecium U0317]
VFG017870(gb|WP_011988518)	6026	30.481	187	119	7	7	191	9	186	1.27e-07	50.1	(YPSIP31758_RS00990) ParA family protein [Icm/dot type IVB locus (VF1026) - Effector delivery system (VFC0086)] [Yersinia pseudotuberculosis IP 31758]
VFG042333(gb|WP_012368325)	6033	35.484	62	40	0	554	615	339	400	8.61e-06	50.1	(pta) autotransporter Pta [Proteus toxic agglutinin (Pta) (VF1291) - Effector delivery system (VFC0086)] [Proteus mirabilis HI4320]
VFG030400(gb|WP_081465621)	6042	36.944	517	301	10	56	562	1	502	2.88e-85	273	(fadD13) long-chain fatty acid--CoA ligase [MymA operon (VF0840) - Immune modulation (VFC0258)] [Mycobacterium sp. JDM601]
VFG031673(gb|WP_010950191)	6051	35.193	233	144	6	281	510	148	376	4.7e-27	113	(senX3) two-component sensor histidine kinase [SenX3 (VF0857) - Regulation (VFC0301)] [Mycobacterium avium subsp. paratuberculosis K-10]
VFG031730(gb|WP_014876914)	6052	48.23	226	111	2	1	221	1	225	5.08e-64	198	(regX3) two-component sensory transduction protein RegX [RegX3 (VF0858) - Regulation (VFC0301)] [Mycobacterium smegmatis str. MC2 155]
VFG012576(gb|WP_000983716)	6071	52.381	42	20	0	290	331	25	66	2.47e-06	48.9	(sitB) iron/manganese ABC transporter ATP-binding protein SitB [Iron/manganese transport (VF1116) - Nutritional/Metabolic factor (VFC0272)] [Escherichia coli CFT073]
VFG012577(gb|WP_000983702)	6071	52.381	42	20	0	290	331	25	66	2.34e-06	49.3	(sitB) iron/manganese ABC transporter ATP-binding protein SitB [Iron/manganese transport (VF1116) - Nutritional/Metabolic factor (VFC0272)] [Escherichia coli 536]
VFG012578(gb|WP_000983714)	6071	52.381	42	20	0	290	331	25	66	2.49e-06	48.9	(sitB) iron/manganese ABC transporter ATP-binding protein SitB [Iron/manganese transport (VF1116) - Nutritional/Metabolic factor (VFC0272)] [Escherichia coli UTI89]
VFG012579(gb|WP_000983706)	6071	52.381	42	20	0	290	331	25	66	4.65e-06	48.1	(sitB) iron/manganese ABC transporter ATP-binding protein SitB [Iron/manganese transport (VF1116) - Nutritional/Metabolic factor (VFC0272)] [Escherichia coli APEC O1]
VFG012580(gb|WP_000983712)	6071	52.381	42	20	0	290	331	25	66	4.48e-06	48.1	(sitB) iron/manganese ABC transporter ATP-binding protein SitB [Iron/manganese transport (VF1116) - Nutritional/Metabolic factor (VFC0272)] [Escherichia coli APEC O1]
VFG013045(gb|WP_000983722)	6071	52.381	42	20	0	290	331	25	66	2.34e-06	49.3	(sitB) iron/manganese ABC transporter ATP-binding protein SitB [Ferrous iron transport (VF0985) - Nutritional/Metabolic factor (VFC0272)] [Shigella dysenteriae Sd197]
VFG013047(gb|WP_000983717)	6071	52.381	42	20	0	290	331	25	66	2.56e-06	48.9	(sitB) iron/manganese ABC transporter ATP-binding protein SitB [Ferrous iron transport (VF0985) - Nutritional/Metabolic factor (VFC0272)] [Shigella flexneri 2a str. 2457T]
VFG013049(gb|WP_000983723)	6071	52.381	42	20	0	290	331	25	66	2.36e-06	49.3	(sitB) iron/manganese ABC transporter ATP-binding protein SitB [Ferrous iron transport (VF0985) - Nutritional/Metabolic factor (VFC0272)] [Shigella boydii Sb227]
VFG013050(gb|WP_000983719)	6071	52.381	42	20	0	290	331	25	66	2.18e-06	49.3	(sitB) iron/manganese ABC transporter ATP-binding protein SitB [Ferrous iron transport (VF0985) - Nutritional/Metabolic factor (VFC0272)] [Shigella sonnei Ss046]
VFG034207(gb|WP_000983720)	6071	52.381	42	20	0	290	331	25	66	2.45e-06	49.3	(sitB) iron/manganese ABC transporter ATP-binding protein SitB [Iron/manganese transport (VF1116) - Nutritional/Metabolic factor (VFC0272)] [Escherichia coli O44:H18 042]
VFG034214(gb|WP_000983710)	6071	52.381	42	20	0	290	331	25	66	4.65e-06	48.1	(sitB) iron/manganese ABC transporter ATP-binding protein SitB [Iron/manganese transport (VF1116) - Nutritional/Metabolic factor (VFC0272)] [Escherichia coli O45:K1:H7 str. S88]
VFG034217(gb|WP_000983704)	6071	52.381	42	20	0	290	331	25	66	4.69e-06	48.1	(sitB) iron/manganese ABC transporter ATP-binding protein SitB [Iron/manganese transport (VF1116) - Nutritional/Metabolic factor (VFC0272)] [Escherichia coli UM146]
VFG011177(gb|WP_086935754)	6079	24.719	267	184	10	21	278	8	266	5.39e-07	50.8	(bplA) probable oxidoreductase [LPS (VF0033) - Immune modulation (VFC0258)] [Bordetella avium 197N]
VFG045688(gb|WP_002294134)	6080	46.091	243	127	2	30	268	26	268	4.16e-68	212	(cpsA/uppS) undecaprenyl diphosphate synthase [Capsule (VF0361) - Immune modulation (VFC0258)] [Enterococcus faecium Aus0004]
VFG042013(gb|WP_011004149)	6093	46.154	65	34	1	149	212	93	157	5.39e-07	48.1	(RS_RS21200) LuxR family transcriptional regulator [T3SS (VF1295) - Effector delivery system (VFC0086)] [Ralstonia solanacearum GMI1000]
VFG026304(gb|WP_012327954)	6096	34.426	183	107	5	215	391	255	430	1.12e-16	81.3	(BCENMC03_RS03775) glycosyltransferase family 4 protein [Capsule I (VF0436) - Immune modulation (VFC0258)] [Burkholderia cenocepacia MC0-3]
VFG012509(gb|WP_001111200)	6097	55.814	43	19	0	50	92	358	400	3.98e-08	53.5	(iroC) ATP binding cassette transporter [Salmochelin siderophore (VF0230) - Nutritional/Metabolic factor (VFC0272)] [Escherichia coli CFT073]
VFG012510(gb|WP_001298170)	6097	55.814	43	19	0	50	92	358	400	4.09e-08	53.5	(iroC) ATP binding cassette transporter [Salmochelin siderophore (VF0230) - Nutritional/Metabolic factor (VFC0272)] [Escherichia coli 536]
VFG012971(gb|WP_011378643)	6097	55.814	43	19	0	50	92	358	400	4.13e-08	53.5	(iroB) salmochelin/enterobactin export ABC transporter IroC [Salmochelin synthesis and transport (VF0983) - Nutritional/Metabolic factor (VFC0272)] [Shigella dysenteriae Sd197]
VFG049087(gb|WP_004138730)	6098	29.255	188	126	3	25	208	3	187	1.14e-19	85.9	(A225_RS19000) ABC transporter permease [LPS (VF0561) - Immune modulation (VFC0258)] [Klebsiella oxytoca E718]
VFG018667(gb|WP_012000437)	6099	37.5	280	161	8	4	274	2	276	3.21e-47	159	(rfbD) dTDP-4-dehydrorhamnose reductase [Capsule (VF0144) - Immune modulation (VFC0258)] [Streptococcus gordonii str. Challis substr. CH1]
VFG048837(gb|YP_005227858)	6100	48.547	344	146	7	1	319	1	338	6.35e-104	308	(KPHS_35580) dTDP-D-glucose 4,6-dehydratase [Capsule (VF0560) - Immune modulation (VFC0258)] [Klebsiella pneumoniae subsp. pneumoniae HS11286]
VFG007663(gb|WP_011149276)	6102	39.773	176	99	5	1	172	8	180	1.01e-35	123	(rmlC) dTDP-4-dehydrorhamnose 3,5-epimerase [Capsular polysaccharide (VF0624) - Immune modulation (VFC0258)] [Vibrio vulnificus YJ016]
VFG029496(gb|WP_011777879)	6103	68.182	286	91	0	1	286	1	286	1.84e-139	394	(rmlA) glucose-1-phosphate thymidylyltransferase RfbA [GPL locus (VF0841) - Immune modulation (VFC0258)] [Mycobacterium vanbaalenii PYR-1]
VFG018002(gb|WP_002866149)	6104	33.929	112	69	3	114	223	130	238	1.45e-11	64.3	(rfbB) dTDP-glucose 4,6-dehydratase [LOS (VF0326) - Immune modulation (VFC0258)] [Campylobacter jejuni subsp. jejuni 81116]
VFG046901(gb|WP_012429782)	6105	26.398	322	205	10	20	329	12	313	1.5e-19	87.8	(flmF2) glycosyl transferase family protein [LPS (VF0542) - Immune modulation (VFC0258)] [Francisella tularensis subsp. mediasiatica FSC147]
VFG006043(gb|WP_011837192)	6106	41.935	93	51	2	45	135	2	93	9.57e-13	67.8	(SSA_RS07430) glycosyltransferase family 2 protein [Capsule (VF0144) - Immune modulation (VFC0258)] [Streptococcus sanguinis SK36]
VFG015262(gb|WP_005763926)	6115	35.78	109	65	2	92	195	257	365	2.46e-15	75.5	(hrpW1) pectate lyase [Harpins, pilus-associated proteins and other candidate TTSS helpers (VF0910) - Effector delivery system (VFC0086)] [Pseudomonas syringae pv. tomato str. DC3000]
VFG026304(gb|WP_012327954)	6139	34.426	183	107	5	215	391	255	430	1.12e-16	81.3	(BCENMC03_RS03775) glycosyltransferase family 4 protein [Capsule I (VF0436) - Immune modulation (VFC0258)] [Burkholderia cenocepacia MC0-3]
VFG012509(gb|WP_001111200)	6140	55.814	43	19	0	50	92	358	400	3.98e-08	53.5	(iroC) ATP binding cassette transporter [Salmochelin siderophore (VF0230) - Nutritional/Metabolic factor (VFC0272)] [Escherichia coli CFT073]
VFG012510(gb|WP_001298170)	6140	55.814	43	19	0	50	92	358	400	4.09e-08	53.5	(iroC) ATP binding cassette transporter [Salmochelin siderophore (VF0230) - Nutritional/Metabolic factor (VFC0272)] [Escherichia coli 536]
VFG012971(gb|WP_011378643)	6140	55.814	43	19	0	50	92	358	400	4.13e-08	53.5	(iroB) salmochelin/enterobactin export ABC transporter IroC [Salmochelin synthesis and transport (VF0983) - Nutritional/Metabolic factor (VFC0272)] [Shigella dysenteriae Sd197]
VFG049087(gb|WP_004138730)	6141	29.255	188	126	3	25	208	3	187	1.14e-19	85.9	(A225_RS19000) ABC transporter permease [LPS (VF0561) - Immune modulation (VFC0258)] [Klebsiella oxytoca E718]
VFG018667(gb|WP_012000437)	6142	37.5	280	161	8	4	274	2	276	3.21e-47	159	(rfbD) dTDP-4-dehydrorhamnose reductase [Capsule (VF0144) - Immune modulation (VFC0258)] [Streptococcus gordonii str. Challis substr. CH1]
VFG048837(gb|YP_005227858)	6143	48.547	344	146	7	1	319	1	338	6.35e-104	308	(KPHS_35580) dTDP-D-glucose 4,6-dehydratase [Capsule (VF0560) - Immune modulation (VFC0258)] [Klebsiella pneumoniae subsp. pneumoniae HS11286]
VFG007663(gb|WP_011149276)	6145	39.773	176	99	5	1	172	8	180	1.01e-35	123	(rmlC) dTDP-4-dehydrorhamnose 3,5-epimerase [Capsular polysaccharide (VF0624) - Immune modulation (VFC0258)] [Vibrio vulnificus YJ016]
VFG029496(gb|WP_011777879)	6146	68.182	286	91	0	1	286	1	286	1.84e-139	394	(rmlA) glucose-1-phosphate thymidylyltransferase RfbA [GPL locus (VF0841) - Immune modulation (VFC0258)] [Mycobacterium vanbaalenii PYR-1]
VFG018002(gb|WP_002866149)	6147	33.929	112	69	3	114	223	130	238	1.45e-11	64.3	(rfbB) dTDP-glucose 4,6-dehydratase [LOS (VF0326) - Immune modulation (VFC0258)] [Campylobacter jejuni subsp. jejuni 81116]
VFG046901(gb|WP_012429782)	6148	26.398	322	205	10	20	329	12	313	1.5e-19	87.8	(flmF2) glycosyl transferase family protein [LPS (VF0542) - Immune modulation (VFC0258)] [Francisella tularensis subsp. mediasiatica FSC147]
VFG006043(gb|WP_011837192)	6149	41.935	93	51	2	45	135	2	93	9.57e-13	67.8	(SSA_RS07430) glycosyltransferase family 2 protein [Capsule (VF0144) - Immune modulation (VFC0258)] [Streptococcus sanguinis SK36]
VFG026717(gb|YP_007961261)	6171	41.86	129	72	2	572	698	1	128	2.12e-21	91.7	(irtA) Iron-regulated transporter IrtA [ABC transporter (VF0818) - Nutritional/Metabolic factor (VFC0272)] [Mycobacterium tuberculosis CAS/NITR204]
VFG038723(gb|WP_011705294)	6188	26.543	162	99	5	113	272	6	149	6.04e-07	50.4	(AHML_RS07540) CobQ/CobB/MinD/ParA family protein [Polar flagella (VF0473) - Motility (VFC0204)] [Aeromonas hydrophila ML09-119]
VFG038725(gb|WP_005353663)	6188	26.543	162	99	5	113	272	6	149	7.46e-08	53.1	(B565_RS05765) CobQ/CobB/MinD/ParA family protein [Polar flagella (VF0473) - Motility (VFC0204)] [Aeromonas veronii B565]
VFG012636(gb|NP_858256)	6189	45.425	306	147	4	26	323	14	307	1.54e-77	239	(virB) transcriptional activator VirB [TTSS (VF0118) - Effector delivery system (VFC0086)] [Shigella flexneri 2a str. 301]
VFG042438(gb|AAD44027)	6193	28.182	110	72	2	188	294	9	114	8.08e-07	48.5	(afaG-VII) AfaG-VII [Afa/Dr family (VF0212) - Adherence (VFC0001)] [Escherichia coli str. 239 KH 89]
VFG011510(gb|WP_002964609)	6195	33.908	174	98	8	201	366	157	321	3.07e-07	52	(lpsB/lpcC) Lipopolysaccharide core biosynthesis mannosyltransferase LpcC [LPS (VF0367) - Immune modulation (VFC0258)] [Brucella melitensis bv. 1 str. 16M]
VFG012509(gb|WP_001111200)	6196	53.488	43	20	0	50	92	358	400	1.21e-07	52	(iroC) ATP binding cassette transporter [Salmochelin siderophore (VF0230) - Nutritional/Metabolic factor (VFC0272)] [Escherichia coli CFT073]
VFG012510(gb|WP_001298170)	6196	53.488	43	20	0	50	92	358	400	1.18e-07	52	(iroC) ATP binding cassette transporter [Salmochelin siderophore (VF0230) - Nutritional/Metabolic factor (VFC0272)] [Escherichia coli 536]
VFG012971(gb|WP_011378643)	6196	53.488	43	20	0	50	92	358	400	1.27e-07	52	(iroB) salmochelin/enterobactin export ABC transporter IroC [Salmochelin synthesis and transport (VF0983) - Nutritional/Metabolic factor (VFC0272)] [Shigella dysenteriae Sd197]
VFG006084(gb|WP_002948020)	6197	28.571	196	125	3	18	205	1	189	5.18e-19	84.3	(STU_RS16245) ABC transporter permease [Capsule (VF0144) - Immune modulation (VFC0258)] [Streptococcus thermophilus LMG 18311]
VFG048815(gb|YP_005227856)	6198	38.328	287	160	7	3	273	2	287	1.73e-44	152	(KPHS_35560) dTDP-4-dehydrorhamnose reductase [Capsule (VF0560) - Immune modulation (VFC0258)] [Klebsiella pneumoniae subsp. pneumoniae HS11286]
VFG048837(gb|YP_005227858)	6199	48.256	344	147	7	1	319	1	338	5.84e-103	306	(KPHS_35580) dTDP-D-glucose 4,6-dehydratase [Capsule (VF0560) - Immune modulation (VFC0258)] [Klebsiella pneumoniae subsp. pneumoniae HS11286]
VFG048804(gb|YP_005227855)	6201	39.444	180	108	1	1	179	1	180	7.57e-36	124	(KPHS_35550) dTDP-4-dehydrorhamnose 3,5-epimerase [Capsule (VF0560) - Immune modulation (VFC0258)] [Klebsiella pneumoniae subsp. pneumoniae HS11286]
VFG048807(gb|WP_015958697)	6201	39.444	180	108	1	1	179	1	180	5.65e-36	124	(rfbC) dTDP-4-dehydrorhamnose 3,5-epimerase [Capsule (VF0560) - Immune modulation (VFC0258)] [Klebsiella pneumoniae subsp. pneumoniae MGH 78578]
VFG049083(gb|WP_015958693)	6201	39.444	180	108	1	1	179	1	180	1.12e-35	123	(rfbC) dTDP-4-dehydrorhamnose 3,5-epimerase [LPS (VF0561) - Immune modulation (VFC0258)] [Klebsiella pneumoniae subsp. pneumoniae MGH 78578]
VFG029496(gb|WP_011777879)	6202	67.133	286	94	0	1	286	1	286	4.8e-137	388	(rmlA) glucose-1-phosphate thymidylyltransferase RfbA [GPL locus (VF0841) - Immune modulation (VFC0258)] [Mycobacterium vanbaalenii PYR-1]
VFG039386(gb|NP_819821)	6204	28.244	131	88	3	6	135	4	129	1.37e-08	50.4	(coxH2/rimL) Coxiella Dot/Icm type IVB secretion system translocated effector [T4SS secreted effectors (VF0696) - Effector delivery system (VFC0086)] [Coxiella burnetii RSA 493]
VFG043550(gb|NP_214954)	6207	67.043	531	172	2	1	531	1	528	0	689	(groEL2) molecular chaperone GroEL [GroEL (VF0866) - Adherence (VFC0001)] [Mycobacterium tuberculosis H37Rv]
VFG001414(gb|NP_217933)	6210	55.952	84	37	0	9	92	1	84	6.72e-32	107	(whiB3) redox-responsive transcriptional regulator WhiB3 [WhiB3 (VF0288) - Regulation (VFC0301)] [Mycobacterium tuberculosis H37Rv]
VFG022903(gb|WP_041318590)	6210	55.952	84	37	0	9	92	1	84	7.85e-29	99.8	(whiB3) WhiB family transcriptional regulator [WhiB3 (VF0288) - Regulation (VFC0301)] [Mycobacterium sp. JDM601]
VFG027098(gb|YP_007959398)	6210	55.952	84	37	0	9	92	1	84	6.87e-32	107	(whiB3) transcriptional regulatory protein WHIB-like WHIB3 [WhiB3 (VF0288) - Regulation (VFC0301)] [Mycobacterium tuberculosis str. Haarlem/NITR202]
VFG013248(gb|WP_010868928)	6218	38.824	85	46	3	221	303	479	559	7.13e-06	47.8	(msbA) lipid transporter ATP-binding/permease [LOS (VF0044) - Immune modulation (VFC0258)] [Haemophilus influenzae Rd KW20]
VFG013249(gb|WP_011271803)	6218	38.824	85	46	3	221	303	479	559	9.78e-06	47.4	(msbA) lipid transporter ATP-binding/permease [LOS (VF0044) - Immune modulation (VFC0258)] [Haemophilus influenzae 86-028NP]
VFG013250(gb|WP_005687513)	6218	38.824	85	46	3	221	303	479	559	9.53e-06	47.4	(msbA) lipid transporter ATP-binding/permease [LOS (VF0044) - Immune modulation (VFC0258)] [Haemophilus influenzae PittEE]
VFG013251(gb|WP_012054790)	6218	38.824	85	46	3	221	303	479	559	9.96e-06	47.4	(msbA) lipid transporter ATP-binding/permease [LOS (VF0044) - Immune modulation (VFC0258)] [Haemophilus influenzae PittGG]
VFG009704(gb|WP_011742484)	6226	67.476	206	67	0	1	206	1	206	9.73e-102	292	(sodA) superoxide dismutase [SodA (VF0304) - Stress survival (VFC0282)] [Mycobacterium ulcerans Agy99]
VFG005341(gb|WP_002986042)	6227	58.306	307	115	7	1	300	32	332	4.11e-113	330	(plr/gapA) type I glyceraldehyde-3-phosphate dehydrogenase [Streptococcal plasmin receptor/GAPDH (VF1042) - Adherence (VFC0001)] [Streptococcus pyogenes M1 GAS]
VFG005344(gb|WP_011054177)	6227	58.306	307	115	7	1	300	32	332	2.71e-113	330	(plr/gapA) type I glyceraldehyde-3-phosphate dehydrogenase [Streptococcal plasmin receptor/GAPDH (VF1042) - Adherence (VFC0001)] [Streptococcus pyogenes MGAS315]
VFG005353(gb|WP_000260656)	6227	58.306	307	115	7	1	300	32	332	1.44e-112	328	(plr/gapA) type I glyceraldehyde-3-phosphate dehydrogenase [Streptococcal plasmin receptor/GAPDH (VF1042) - Adherence (VFC0001)] [Streptococcus agalactiae A909]
VFG004463(gb|WP_000037317)	6250	40.909	44	26	0	15	58	44	87	5.38e-06	43.9	(cap8B) type 8 capsular polysaccharide synthesis protein Cap8B [Capsule (VF0003) - Immune modulation (VFC0258)] [Staphylococcus aureus subsp. aureus MRSA252]
VFG042333(gb|WP_012368325)	6257	35.484	62	40	0	554	615	339	400	8.61e-06	50.1	(pta) autotransporter Pta [Proteus toxic agglutinin (Pta) (VF1291) - Effector delivery system (VFC0086)] [Proteus mirabilis HI4320]
VFG002244(gb|WP_011181141)	6288	27.778	198	127	4	3	186	2	197	4.55e-13	68.9	(bepC) Bartonella effector protein BepC [VirB/VirD4 T4SS secreted effectors (VF0682) - Effector delivery system (VFC0086)] [Bartonella henselae str. Houston-1]
VFG018701(gb|WP_012232128)	6288	27.778	198	127	5	3	186	2	197	4.3e-12	65.9	(bepC) Bartonella effector protein BepC [VirB/VirD4 type IV secretion system (VF0369) - Effector delivery system (VFC0086)] [Bartonella tribocorum CIP 105476]
VFG026305(gb|WP_009889305)	6295	51.163	43	21	0	54	96	21	63	1.16e-06	48.5	(BTH_RS19000) ABC transporter ATP-binding protein [Capsule I (VF0436) - Immune modulation (VFC0258)] [Burkholderia thailandensis E264]
VFG002059(gb|NP_248763)	6296	39.831	236	126	6	7	230	2	233	5.99e-32	116	(tagT) type VI secretion associated protein TagT, ATP-binding component of ABC transporter [HSI-1 (VF0334) - Effector delivery system (VFC0086)] [Pseudomonas aeruginosa PAO1]
VFG015380(gb|WP_003136959)	6296	39.831	236	126	6	7	230	2	233	4.95e-32	116	(tagT) type VI secretion associated protein TagT, ATP-binding component of ABC transporter [HSI-1 (VF0334) - Effector delivery system (VFC0086)] [Pseudomonas aeruginosa UCBPP-PA14]
VFG031730(gb|WP_014876914)	6297	48.23	226	111	2	1	221	1	225	5.08e-64	198	(regX3) two-component sensory transduction protein RegX [RegX3 (VF0858) - Regulation (VFC0301)] [Mycobacterium smegmatis str. MC2 155]
VFG031673(gb|WP_010950191)	6298	35.193	233	144	6	281	510	148	376	3.1e-27	113	(senX3) two-component sensor histidine kinase [SenX3 (VF0857) - Regulation (VFC0301)] [Mycobacterium avium subsp. paratuberculosis K-10]
VFG042906(gb|WP_012908549)	6304	33.621	116	73	3	310	425	175	286	9.29e-10	60.1	(ROD_RS25695) M23 family metallopeptidase [Colonization factor Citrobacter (CFC) type IV fimbriae (VF1209) - Adherence (VFC0001)] [Citrobacter rodentium ICC168]
VFG031730(gb|WP_014876914)	6306	48.23	226	111	2	1	221	1	225	5.54e-64	198	(regX3) two-component sensory transduction protein RegX [RegX3 (VF0858) - Regulation (VFC0301)] [Mycobacterium smegmatis str. MC2 155]
VFG031673(gb|WP_010950191)	6307	35.193	233	144	6	281	510	148	376	5.07e-27	113	(senX3) two-component sensor histidine kinase [SenX3 (VF0857) - Regulation (VFC0301)] [Mycobacterium avium subsp. paratuberculosis K-10]
VFG042906(gb|WP_012908549)	6312	34.211	114	73	1	12	125	175	286	1.21e-13	65.9	(ROD_RS25695) M23 family metallopeptidase [Colonization factor Citrobacter (CFC) type IV fimbriae (VF1209) - Adherence (VFC0001)] [Citrobacter rodentium ICC168]
VFG026717(gb|YP_007961261)	6314	48.344	151	77	1	443	593	3	152	8.63e-37	134	(irtA) Iron-regulated transporter IrtA [ABC transporter (VF0818) - Nutritional/Metabolic factor (VFC0272)] [Mycobacterium tuberculosis CAS/NITR204]
VFG009579(gb|NP_215865)	6315	43.421	76	42	1	4	79	487	561	1.8e-06	44.3	(irtB) Iron-regulated transporter IrtB [ABC transporter (VF0818) - Nutritional/Metabolic factor (VFC0272)] [Mycobacterium tuberculosis H37Rv]
VFG026747(gb|YP_005922614)	6315	43.421	76	42	1	4	79	488	562	1.57e-06	44.7	(irtB) Iron-regulated transporter IrtB [ABC transporter (VF0818) - Nutritional/Metabolic factor (VFC0272)] [Mycobacterium tuberculosis RGTB423]
VFG027151(gb|YP_005922066)	6316	49.778	225	103	4	266	487	1	218	5.03e-44	154	(phoR) Possible two component system response sensor kinase membrane associated PhoR [PhoP (VF0286) - Regulation (VFC0301)] [Mycobacterium tuberculosis RGTB423]
VFG009804(gb|WP_011730856)	6317	58.744	223	92	0	32	254	14	236	1.33e-91	270	(phoP) Possible two component system response transcriptional positive regulator PhoP [PhoP (VF0286) - Regulation (VFC0301)] [Mycobacterium smegmatis str. MC2 155]
VFG042906(gb|WP_012908549)	6324	30.909	110	69	5	6	115	171	273	4.79e-07	47.4	(ROD_RS25695) M23 family metallopeptidase [Colonization factor Citrobacter (CFC) type IV fimbriae (VF1209) - Adherence (VFC0001)] [Citrobacter rodentium ICC168]
[truncated: 58 more rows]
