# Supplementary material for: Exploring Viral Interactions in Clavibacter Species: In Silico Analysis of Prophage Prevalence and Antiviral Defenses
Source: Life (Basel). 2025 Jan 27;15(2):187. doi: 10.3390/life15020187 (PMC11856565; doi:10.3390/life15020187)
Supplement: Supplementary file 1 [file life-15-00187-s001.zip › Table S7. Results of IS identification.xlsx]

## Sheet: Hoja1
#	Cepa	name	synonyms	prediction	type	allele_len	depth	e_value	identity	coverage	gaps	substitution	contig	start	end	cigar	contig	Prophage	Contig_prophgae	Start	End
1	GCF_000698005.1	ISKpn38		predicted	insertion sequence	1598		0	0.999	1	0	1	NZ_AZQZ01000007.1 Clavibacter cf. michiganensis LMG 26808 LMG26808_15, whole genome shotgun sequence	6191	7788	M1598	NZ_AZQZ01000007.1	LMG26808_P1_3	NZ_AZQZ01000007.1	2	29310
2	GCF_000698005.1	ISKpn19		predicted	insertion sequence	2851		0	1	1	0	0	NZ_AZQZ01000027.1 Clavibacter cf. michiganensis LMG 26808 LMG26808_33, whole genome shotgun sequence	2534	5384	M2851	NZ_AZQZ01000027.1
3	GCF_000698005.1	IS26	IS46;IS26R;IS160;IS140;IS26L;IS6	predicted	insertion sequence	820		0	1	1	0	0	NZ_AZQZ01000027.1 Clavibacter cf. michiganensis LMG 26808 LMG26808_33, whole genome shotgun sequence	11391	12210	M820	NZ_AZQZ01000027.1
4	GCF_000698005.1	IS6100	IS6100L;IS6100R	predicted	insertion sequence	880		0	1	1	0	0	NZ_AZQZ01000028.1 Clavibacter cf. michiganensis LMG 26808 LMG26808_34, whole genome shotgun sequence	62	941	M880	NZ_AZQZ01000028.1
5	GCF_016907085.1	ISCmi2		predicted	insertion sequence	1040		0	0.82	0.983	6	182	NZ_JAFBBJ010000001.1 Clavibacter michiganensis strain PvP098 Ga0438175_01, whole genome shotgun sequence	2877989	2879028	M63 I1 M372 I1 M11 D1 M122 I1 M8 D1 M234 I1 M228	NZ_JAFBBJ010000001.1
6	GCF_021216655.1	ISPfr17		predicted	insertion sequence	1095		0	0.728	0.955	49	255	NZ_CP080437.1 Clavibacter michiganensis strain LMG7333 chromosome, complete genome	1186827	1187921	M93 I1 M2 D1 M67 D5 M1 D1 M62 I3 M105 I1 M23 D2 M3 I1 M2 I1 M80 D1 M3 D2 M3 I1 M1 I2 M11 I1 M14 D1 M101 I1 M4 D1 M2 D1 M2 I1 M192 D1 M4 D1 M4 I2 M29 I1 M4 D1 M97 I1 M4 I1 M1 I1 M10 D1 M5 D2 M8 D1 M9 I1 M46 I1 M6 I1 M12 D1 M9 I1 M17 D1 M10 D1 M1 D1 M22	NZ_CP080437.1
7	GCF_900168345.1	ISPfr17		predicted	insertion sequence	1095		0	0.728	0.955	49	255	NZ_FVZG01000001.1 Clavibacter michiganensis strain VKM Ac-1403, whole genome shotgun sequence	1963851	1964945	M93 I1 M2 D1 M67 D5 M1 D1 M62 I3 M105 I1 M23 D2 M3 I1 M2 I1 M80 D1 M3 D2 M3 I1 M1 I2 M11 I1 M14 D1 M101 I1 M4 D1 M2 D1 M2 I1 M192 D1 M4 D1 M4 I2 M29 I1 M4 D1 M97 I1 M4 I1 M1 I1 M10 D1 M5 D2 M8 D1 M9 I1 M46 I1 M6 I1 M12 D1 M9 I1 M17 D1 M10 D1 M1 D1 M22	NZ_FVZG01000001.1
8	GCF_000958465.1	IS1122		predicted	insertion sequence	1068		0	0.992	1	0	9	NZ_CP011043.1 Clavibacter michiganensis subsp. insidiosus strain R1-1 chromosome, complete genome	2700836	2701903	M1068	NZ_CP011043.1
9	GCF_000958465.1	IS1122		predicted	insertion sequence	1068		0	0.993	1	0	8	NZ_CP011043.1 Clavibacter michiganensis subsp. insidiosus strain R1-1 chromosome, complete genome	2668832	2669899	M1068	NZ_CP011043.1
10	GCF_000958465.1	IS1122		predicted	insertion sequence	1068		0	0.993	1	0	8	NZ_CP011043.1 Clavibacter michiganensis subsp. insidiosus strain R1-1 chromosome, complete genome	1222900	1223967	M1068	NZ_CP011043.1
11	GCF_000958465.1	IS1122		predicted	insertion sequence	1068		0	0.993	1	0	8	NZ_CP011043.1 Clavibacter michiganensis subsp. insidiosus strain R1-1 chromosome, complete genome	1397024	1398091	M1068	NZ_CP011043.1
12	GCF_000958465.1	IS1122		predicted	insertion sequence	1068		0	0.993	1	0	8	NZ_CP011043.1 Clavibacter michiganensis subsp. insidiosus strain R1-1 chromosome, complete genome	1409746	1410813	M1068	NZ_CP011043.1
13	GCF_000958465.1	IS1122		predicted	insertion sequence	1068		0	0.993	1	0	8	NZ_CP011043.1 Clavibacter michiganensis subsp. insidiosus strain R1-1 chromosome, complete genome	2413798	2414865	M1068	NZ_CP011043.1
14	GCF_000958465.1	IS1122		predicted	insertion sequence	1068		0	0.993	1	0	8	NZ_CP011043.1 Clavibacter michiganensis subsp. insidiosus strain R1-1 chromosome, complete genome	2430839	2431906	M1068	NZ_CP011043.1
15	GCF_000958465.1	IS1122		predicted	insertion sequence	1068		0	0.993	1	0	8	NZ_CP011043.1 Clavibacter michiganensis subsp. insidiosus strain R1-1 chromosome, complete genome	2952109	2953176	M1068	NZ_CP011043.1
16	GCF_000958465.1	IS1122		predicted	insertion sequence	1068		0	0.993	1	0	8	NZ_CP011043.1 Clavibacter michiganensis subsp. insidiosus strain R1-1 chromosome, complete genome	3086463	3087530	M1068	NZ_CP011043.1
17	GCF_000958465.1	IS1122		predicted	insertion sequence	1068		0	0.993	1	0	7	NZ_CP011043.1 Clavibacter michiganensis subsp. insidiosus strain R1-1 chromosome, complete genome	562051	563118	M1068	NZ_CP011043.1
18	GCF_000958465.1	IS1122		predicted	insertion sequence	1068		0	0.993	1	0	7	NZ_CP011043.1 Clavibacter michiganensis subsp. insidiosus strain R1-1 chromosome, complete genome	744705	745772	M1068	NZ_CP011043.1
19	GCF_000958465.1	IS1122		predicted	insertion sequence	1068		0	0.993	1	0	7	NZ_CP011043.1 Clavibacter michiganensis subsp. insidiosus strain R1-1 chromosome, complete genome	1844682	1845749	M1068	NZ_CP011043.1
20	GCF_000958465.1	IS1122		predicted	insertion sequence	1068		0	0.993	1	0	7	NZ_CP011043.1 Clavibacter michiganensis subsp. insidiosus strain R1-1 chromosome, complete genome	1771772	1772839	M1068	NZ_CP011043.1
21	GCF_000958465.1	IS1122		predicted	insertion sequence	1068		0	0.993	1	0	7	NZ_CP011043.1 Clavibacter michiganensis subsp. insidiosus strain R1-1 chromosome, complete genome	2370416	2371483	M1068	NZ_CP011043.1
22	GCF_000958465.1	IS1122		predicted	insertion sequence	1068		0	0.993	1	0	7	NZ_CP011043.1 Clavibacter michiganensis subsp. insidiosus strain R1-1 chromosome, complete genome	755927	756994	M1068	NZ_CP011043.1
23	GCF_000958465.1	IS1122		predicted	insertion sequence	1068		0	0.993	1	0	7	NZ_CP011043.1 Clavibacter michiganensis subsp. insidiosus strain R1-1 chromosome, complete genome	2574469	2575536	M1068	NZ_CP011043.1
24	GCF_000958465.1	IS1122		predicted	insertion sequence	1068		0	0.993	1	0	7	NZ_CP011043.1 Clavibacter michiganensis subsp. insidiosus strain R1-1 chromosome, complete genome	2770512	2771579	M1068	NZ_CP011043.1
25	GCF_000958465.1	IS1122		predicted	insertion sequence	1068		0	0.993	1	0	7	NZ_CP011043.1 Clavibacter michiganensis subsp. insidiosus strain R1-1 chromosome, complete genome	416875	417942	M1068	NZ_CP011043.1
26	GCF_000958465.1	IS1122		predicted	insertion sequence	1068		0	0.993	1	0	7	NZ_CP011043.1 Clavibacter michiganensis subsp. insidiosus strain R1-1 chromosome, complete genome	403176	404243	M1068	NZ_CP011043.1
27	GCF_000958465.1	IS1122		predicted	insertion sequence	1068		0	0.993	1	0	7	NZ_CP011043.1 Clavibacter michiganensis subsp. insidiosus strain R1-1 chromosome, complete genome	2833948	2835015	M1068	NZ_CP011043.1
28	GCF_000958465.1	IS1122		predicted	insertion sequence	1068		0	0.993	1	0	7	NZ_CP011043.1 Clavibacter michiganensis subsp. insidiosus strain R1-1 chromosome, complete genome	348200	349267	M1068	NZ_CP011043.1
29	GCF_000958465.1	IS1122		predicted	insertion sequence	1068		0	0.993	1	0	7	NZ_CP011043.1 Clavibacter michiganensis subsp. insidiosus strain R1-1 chromosome, complete genome	258363	259430	M1068	NZ_CP011043.1
30	GCF_000958465.1	IS1122		predicted	insertion sequence	1068		0	0.993	1	0	7	NZ_CP011043.1 Clavibacter michiganensis subsp. insidiosus strain R1-1 chromosome, complete genome	202412	203479	M1068	NZ_CP011043.1
31	GCF_000958465.1	IS1122		predicted	insertion sequence	1068		0	0.993	1	0	7	NZ_CP011044.1 Clavibacter michiganensis subsp. insidiosus strain R1-1 plasmid pCI1, complete sequence	24441	25508	M1068	NZ_CP011044.1	R1_1_P1_P4	NZ_CP011044.1	14993	32996
32	GCF_000958465.1	IS1122		predicted	insertion sequence	1068		0	0.994	1	0	6	NZ_CP011044.1 Clavibacter michiganensis subsp. insidiosus strain R1-1 plasmid pCI1, complete sequence	16344	17411	M1068	NZ_CP011044.1	R1_1_P1_P4	NZ_CP011044.1	14993	32996
33	GCF_000958465.1	IS1122		predicted	insertion sequence	1068		0	0.993	1	0	7	NZ_CP011045.1 Clavibacter michiganensis subsp. insidiosus strain R1-1 plasmid pCI2, complete sequence	31198	32265	M1068	NZ_CP011045.1	R1_1_P2	NZ_CP011045.1	26492	42239
34	GCF_000958465.1	IS1122		predicted	insertion sequence	1068		0	0.994	1	0	6	NZ_CP011046.1 Clavibacter michiganensis subsp. insidiosus strain R1-1 plasmid pCI3, complete sequence	54506	55573	M1068	NZ_CP011046.1
35	GCF_000958465.1	cn_14767_IS1122		putative	composite transposon	14767		0	0.993	1	0	7	NZ_CP011043.1 Clavibacter michiganensis subsp. insidiosus strain R1-1 chromosome, complete genome	403175	417942		NZ_CP011043.1
36	GCF_000958465.1	cn_12290_IS1122		putative	composite transposon	12290		0	0.993	1	0	7	NZ_CP011043.1 Clavibacter michiganensis subsp. insidiosus strain R1-1 chromosome, complete genome	744704	756994		NZ_CP011043.1
37	GCF_000958465.1	cn_19909_IS1122		putative	composite transposon	19909		0	0.993	1	0	8	NZ_CP011043.1 Clavibacter michiganensis subsp. insidiosus strain R1-1 chromosome, complete genome	1204058	1223967		NZ_CP011043.1
38	GCF_000958465.1	cn_13790_IS1122		putative	composite transposon	13790		0	0.993	1	0	8	NZ_CP011043.1 Clavibacter michiganensis subsp. insidiosus strain R1-1 chromosome, complete genome	1397023	1410813		NZ_CP011043.1
39	GCF_000958465.1	cn_44450_IS1122		putative	composite transposon	44450		0	0.993	1	0	7	NZ_CP011043.1 Clavibacter michiganensis subsp. insidiosus strain R1-1 chromosome, complete genome	2370415	2414865		NZ_CP011043.1
40	GCF_000958465.1	cn_18109_IS1122		putative	composite transposon	18109		0	0.993	1	0	8	NZ_CP011043.1 Clavibacter michiganensis subsp. insidiosus strain R1-1 chromosome, complete genome	2413797	2431906		NZ_CP011043.1
41	GCF_000958465.1	cn_33072_IS1122		putative	composite transposon	33072		0	0.993	1	0	8	NZ_CP011043.1 Clavibacter michiganensis subsp. insidiosus strain R1-1 chromosome, complete genome	2668831	2701903		NZ_CP011043.1
42	GCF_000958465.1	cn_9165_IS1122		putative	composite transposon	9165		0	0.994	1	0	6	NZ_CP011044.1 Clavibacter michiganensis subsp. insidiosus strain R1-1 plasmid pCI1, complete sequence	16343	25508		NZ_CP011044.1	R1_1_P1_P4	NZ_CP011044.1	14993	32996
43	GCF_002240565.1	IS1122		predicted	insertion sequence	1068		0	0.992	1	0	9	NZ_MZMO01000001.1 Clavibacter michiganensis subsp. insidiosus strain LMG 3663 scaffold1, whole genome shotgun sequence	2717519	2718586	M1068	NZ_MZMO01000001.1
44	GCF_002240565.1	IS1122		predicted	insertion sequence	1068		0	0.992	1	0	9	NZ_MZMO01000001.1 Clavibacter michiganensis subsp. insidiosus strain LMG 3663 scaffold1, whole genome shotgun sequence	754819	755886	M1068	NZ_MZMO01000001.1
45	GCF_002240565.1	IS1122		predicted	insertion sequence	1068		0	0.992	1	0	9	NZ_MZMO01000001.1 Clavibacter michiganensis subsp. insidiosus strain LMG 3663 scaffold1, whole genome shotgun sequence	2014941	2016008	M1068	NZ_MZMO01000001.1
46	GCF_002240565.1	IS1122		predicted	insertion sequence	1068		0	0.992	1	0	9	NZ_MZMO01000001.1 Clavibacter michiganensis subsp. insidiosus strain LMG 3663 scaffold1, whole genome shotgun sequence	798010	799077	M1068	NZ_MZMO01000001.1
47	GCF_002240565.1	IS1122		predicted	insertion sequence	1068		0	0.992	1	0	9	NZ_MZMO01000001.1 Clavibacter michiganensis subsp. insidiosus strain LMG 3663 scaffold1, whole genome shotgun sequence	174199	175266	M1068	NZ_MZMO01000001.1
48	GCF_002240565.1	IS1122		predicted	insertion sequence	1068		0	0.993	1	0	8	NZ_MZMO01000001.1 Clavibacter michiganensis subsp. insidiosus strain LMG 3663 scaffold1, whole genome shotgun sequence	2987485	2988552	M1068	NZ_MZMO01000001.1
49	GCF_002240565.1	IS1122		predicted	insertion sequence	1068		0	0.993	1	0	8	NZ_MZMO01000001.1 Clavibacter michiganensis subsp. insidiosus strain LMG 3663 scaffold1, whole genome shotgun sequence	786798	787865	M1068	NZ_MZMO01000001.1
50	GCF_002240565.1	IS1122		predicted	insertion sequence	1068		0	0.993	1	0	8	NZ_MZMO01000001.1 Clavibacter michiganensis subsp. insidiosus strain LMG 3663 scaffold1, whole genome shotgun sequence	1961382	1962449	M1068	NZ_MZMO01000001.1
51	GCF_002240565.1	IS1122		predicted	insertion sequence	1068		0	0.993	1	0	8	NZ_MZMO01000001.1 Clavibacter michiganensis subsp. insidiosus strain LMG 3663 scaffold1, whole genome shotgun sequence	1513694	1514761	M1068	NZ_MZMO01000001.1
52	GCF_002240565.1	IS1122		predicted	insertion sequence	1068		0	0.993	1	0	8	NZ_MZMO01000001.1 Clavibacter michiganensis subsp. insidiosus strain LMG 3663 scaffold1, whole genome shotgun sequence	847163	848230	M1068	NZ_MZMO01000001.1
53	GCF_002240565.1	IS1122		predicted	insertion sequence	1068		0	0.993	1	0	8	NZ_MZMO01000001.1 Clavibacter michiganensis subsp. insidiosus strain LMG 3663 scaffold1, whole genome shotgun sequence	2607343	2608410	M1068	NZ_MZMO01000001.1
54	GCF_002240565.1	IS1122		predicted	insertion sequence	1068		0	0.993	1	0	8	NZ_MZMO01000001.1 Clavibacter michiganensis subsp. insidiosus strain LMG 3663 scaffold1, whole genome shotgun sequence	504592	505659	M1068	NZ_MZMO01000001.1
55	GCF_002240565.1	IS1122		predicted	insertion sequence	1068		0	0.993	1	0	7	NZ_MZMO01000001.1 Clavibacter michiganensis subsp. insidiosus strain LMG 3663 scaffold1, whole genome shotgun sequence	2946347	2947414	M1068	NZ_MZMO01000001.1
56	GCF_002240565.1	IS1122		predicted	insertion sequence	1068		0	0.993	1	0	7	NZ_MZMO01000001.1 Clavibacter michiganensis subsp. insidiosus strain LMG 3663 scaffold1, whole genome shotgun sequence	388469	389536	M1068	NZ_MZMO01000001.1
57	GCF_002240565.1	IS1122		predicted	insertion sequence	1068		0	0.993	1	0	7	NZ_MZMO01000001.1 Clavibacter michiganensis subsp. insidiosus strain LMG 3663 scaffold1, whole genome shotgun sequence	601134	602201	M1068	NZ_MZMO01000001.1
58	GCF_002240565.1	IS1122		predicted	insertion sequence	1068		0	0.993	1	0	7	NZ_MZMO01000001.1 Clavibacter michiganensis subsp. insidiosus strain LMG 3663 scaffold1, whole genome shotgun sequence	1527938	1529005	M1068	NZ_MZMO01000001.1
59	GCF_002240565.1	IS1122		predicted	insertion sequence	1068		0	0.993	1	0	7	NZ_MZMO01000001.1 Clavibacter michiganensis subsp. insidiosus strain LMG 3663 scaffold1, whole genome shotgun sequence	1948659	1949726	M1068	NZ_MZMO01000001.1
60	GCF_002240565.1	IS1122		predicted	insertion sequence	1068		0	0.993	1	0	7	NZ_MZMO01000001.1 Clavibacter michiganensis subsp. insidiosus strain LMG 3663 scaffold1, whole genome shotgun sequence	2339372	2340439	M1068	NZ_MZMO01000001.1
61	GCF_002240565.1	IS1122		predicted	insertion sequence	1068		0	0.993	1	0	7	NZ_MZMO01000001.1 Clavibacter michiganensis subsp. insidiosus strain LMG 3663 scaffold1, whole genome shotgun sequence	841371	842438	M1068	NZ_MZMO01000001.1
62	GCF_002240565.1	IS1122		predicted	insertion sequence	1068		0	0.993	1	0	7	NZ_MZMO01000001.1 Clavibacter michiganensis subsp. insidiosus strain LMG 3663 scaffold1, whole genome shotgun sequence	2903469	2904536	M1068	NZ_MZMO01000001.1
63	GCF_002240565.1	IS1122		predicted	insertion sequence	1068		0	0.994	1	0	6	NZ_MZMO01000001.1 Clavibacter michiganensis subsp. insidiosus strain LMG 3663 scaffold1, whole genome shotgun sequence	3117133	3118200	M1068	NZ_MZMO01000001.1
64	GCF_002240565.1	IS1122		predicted	insertion sequence	1068		0	0.994	1	0	6	NZ_MZMO01000001.1 Clavibacter michiganensis subsp. insidiosus strain LMG 3663 scaffold1, whole genome shotgun sequence	127885	128952	M1068	NZ_MZMO01000001.1
65	GCF_002240565.1	IS1122		predicted	insertion sequence	1068		0	0.994	1	0	6	NZ_MZMO01000001.1 Clavibacter michiganensis subsp. insidiosus strain LMG 3663 scaffold1, whole genome shotgun sequence	177640	178707	M1068	NZ_MZMO01000001.1
66	GCF_002240565.1	IS1122		predicted	insertion sequence	1068		0	0.994	1	0	6	NZ_MZMO01000001.1 Clavibacter michiganensis subsp. insidiosus strain LMG 3663 scaffold1, whole genome shotgun sequence	916952	918019	M1068	NZ_MZMO01000001.1
67	GCF_002240565.1	IS1122		predicted	insertion sequence	1068		0	0.994	1	0	6	NZ_MZMO01000001.1 Clavibacter michiganensis subsp. insidiosus strain LMG 3663 scaffold1, whole genome shotgun sequence	2177609	2178676	M1068	NZ_MZMO01000001.1
68	GCF_002240565.1	IS1122		predicted	insertion sequence	1068		0	0.994	1	0	6	NZ_MZMO01000001.1 Clavibacter michiganensis subsp. insidiosus strain LMG 3663 scaffold1, whole genome shotgun sequence	2744414	2745481	M1068	NZ_MZMO01000001.1
69	GCF_002240565.1	IS1122		predicted	insertion sequence	1068		0	0.994	1	0	6	NZ_MZMO01000001.1 Clavibacter michiganensis subsp. insidiosus strain LMG 3663 scaffold1, whole genome shotgun sequence	2869496	2870563	M1068	NZ_MZMO01000001.1
70	GCF_002240565.1	IS1122		predicted	insertion sequence	1068		0	0.994	1	0	6	NZ_MZMO01000001.1 Clavibacter michiganensis subsp. insidiosus strain LMG 3663 scaffold1, whole genome shotgun sequence	211069	212136	M1068	NZ_MZMO01000001.1
71	GCF_002240565.1	IS1122		predicted	insertion sequence	1068		0	0.994	1	0	6	NZ_MZMO01000001.1 Clavibacter michiganensis subsp. insidiosus strain LMG 3663 scaffold1, whole genome shotgun sequence	39206	40273	M1068	NZ_MZMO01000001.1
72	GCF_002240565.1	IS1122		predicted	insertion sequence	1068		0	0.995	1	0	5	NZ_MZMO01000001.1 Clavibacter michiganensis subsp. insidiosus strain LMG 3663 scaffold1, whole genome shotgun sequence	377766	378833	M1068	NZ_MZMO01000001.1
73	GCF_002240565.1	IS1122		predicted	insertion sequence	1068		0	0.995	1	0	5	NZ_MZMO01000001.1 Clavibacter michiganensis subsp. insidiosus strain LMG 3663 scaffold1, whole genome shotgun sequence	390992	392059	M1068	NZ_MZMO01000001.1
74	GCF_002240565.1	IS1122		predicted	insertion sequence	1068		0	0.995	1	0	5	NZ_MZMO01000001.1 Clavibacter michiganensis subsp. insidiosus strain LMG 3663 scaffold1, whole genome shotgun sequence	2698412	2699479	M1068	NZ_MZMO01000001.1
75	GCF_002240565.1	IS1122		predicted	insertion sequence	1068		0	0.995	1	0	5	NZ_MZMO01000001.1 Clavibacter michiganensis subsp. insidiosus strain LMG 3663 scaffold1, whole genome shotgun sequence	2136694	2137761	M1068	NZ_MZMO01000001.1
76	GCF_002240565.1	IS1122		predicted	insertion sequence	1068		0	0.995	1	0	5	NZ_MZMO01000001.1 Clavibacter michiganensis subsp. insidiosus strain LMG 3663 scaffold1, whole genome shotgun sequence	988555	989622	M1068	NZ_MZMO01000001.1
77	GCF_002240565.1	IS1122		predicted	insertion sequence	1068		0	0.995	1	0	5	NZ_MZMO01000001.1 Clavibacter michiganensis subsp. insidiosus strain LMG 3663 scaffold1, whole genome shotgun sequence	500433	501500	M1068	NZ_MZMO01000001.1
78	GCF_002240565.1	IS1122		predicted	insertion sequence	1068		0	0.995	1	0	5	NZ_MZMO01000001.1 Clavibacter michiganensis subsp. insidiosus strain LMG 3663 scaffold1, whole genome shotgun sequence	2813749	2814816	M1068	NZ_MZMO01000001.1
79	GCF_002240565.1	IS1122		predicted	insertion sequence	1069		0	0.993	0.999	1	7	NZ_MZMO01000003.1 Clavibacter michiganensis subsp. insidiosus strain LMG 3663 scaffold3, whole genome shotgun sequence	63737	64805	M959 D1 M109	NZ_MZMO01000003.1
80	GCF_002240565.1	IS1122		predicted	insertion sequence	1068		0	0.993	1	0	7	NZ_MZMO01000003.1 Clavibacter michiganensis subsp. insidiosus strain LMG 3663 scaffold3, whole genome shotgun sequence	15068	16135	M1068	NZ_MZMO01000003.1	LMG_3663_P4	NZ_MZMO01000003.1	32	25450
81	GCF_002240565.1	IS1122		predicted	insertion sequence	1068		0	0.994	1	0	6	NZ_MZMO01000003.1 Clavibacter michiganensis subsp. insidiosus strain LMG 3663 scaffold3, whole genome shotgun sequence	54460	55527	M1068	NZ_MZMO01000003.1	LMG_3663_P5_P1	NZ_MZMO01000003.1	45011	63013
82	GCF_002240565.1	IS1122		predicted	insertion sequence	1068		0	0.994	1	0	6	NZ_MZMO01000003.1 Clavibacter michiganensis subsp. insidiosus strain LMG 3663 scaffold3, whole genome shotgun sequence	5791	6858	M1068	NZ_MZMO01000003.1	LMG_3663_P4	NZ_MZMO01000003.1	32	25450
83	GCF_002240565.1	IS1122		predicted	insertion sequence	1068		0	0.995	1	0	5	NZ_MZMO01000003.1 Clavibacter michiganensis subsp. insidiosus strain LMG 3663 scaffold3, whole genome shotgun sequence	46362	47429	M1068	NZ_MZMO01000003.1	LMG_3663_P5_P1	NZ_MZMO01000003.1	45011	63013
84	GCF_002240565.1	cn_47382_IS1122		putative	composite transposon	47382		0	0.994	1	0	6	NZ_MZMO01000001.1 Clavibacter michiganensis subsp. insidiosus strain LMG 3663 scaffold1, whole genome shotgun sequence	127884	175266		NZ_MZMO01000001.1
85	GCF_002240565.1	cn_4509_IS1122		putative	composite transposon	4509		0	0.992	1	0	9	NZ_MZMO01000001.1 Clavibacter michiganensis subsp. insidiosus strain LMG 3663 scaffold1, whole genome shotgun sequence	174198	178707		NZ_MZMO01000001.1
86	GCF_002240565.1	cn_34497_IS1122		putative	composite transposon	34497		0	0.994	1	0	6	NZ_MZMO01000001.1 Clavibacter michiganensis subsp. insidiosus strain LMG 3663 scaffold1, whole genome shotgun sequence	177639	212136		NZ_MZMO01000001.1
87	GCF_002240565.1	cn_11771_IS1122		putative	composite transposon	11771		0	0.995	1	0	5	NZ_MZMO01000001.1 Clavibacter michiganensis subsp. insidiosus strain LMG 3663 scaffold1, whole genome shotgun sequence	377765	389536		NZ_MZMO01000001.1
88	GCF_002240565.1	cn_3591_IS1122		putative	composite transposon	3591		0	0.993	1	0	7	NZ_MZMO01000001.1 Clavibacter michiganensis subsp. insidiosus strain LMG 3663 scaffold1, whole genome shotgun sequence	388468	392059		NZ_MZMO01000001.1
89	GCF_002240565.1	cn_5227_IS1122		putative	composite transposon	5227		0	0.995	1	0	5	NZ_MZMO01000001.1 Clavibacter michiganensis subsp. insidiosus strain LMG 3663 scaffold1, whole genome shotgun sequence	500432	505659		NZ_MZMO01000001.1
90	GCF_002240565.1	cn_33047_IS1122		putative	composite transposon	33047		0	0.992	1	0	9	NZ_MZMO01000001.1 Clavibacter michiganensis subsp. insidiosus strain LMG 3663 scaffold1, whole genome shotgun sequence	754818	787865		NZ_MZMO01000001.1
91	GCF_002240565.1	cn_12280_IS1122		putative	composite transposon	12280		0	0.993	1	0	8	NZ_MZMO01000001.1 Clavibacter michiganensis subsp. insidiosus strain LMG 3663 scaffold1, whole genome shotgun sequence	786797	799077		NZ_MZMO01000001.1
92	GCF_002240565.1	cn_44429_IS1122		putative	composite transposon	44429		0	0.992	1	0	9	NZ_MZMO01000001.1 Clavibacter michiganensis subsp. insidiosus strain LMG 3663 scaffold1, whole genome shotgun sequence	798009	842438		NZ_MZMO01000001.1
93	GCF_002240565.1	cn_6860_IS1122		putative	composite transposon	6860		0	0.993	1	0	7	NZ_MZMO01000001.1 Clavibacter michiganensis subsp. insidiosus strain LMG 3663 scaffold1, whole genome shotgun sequence	841370	848230		NZ_MZMO01000001.1
94	GCF_002240565.1	cn_15312_IS1122		putative	composite transposon	15312		0	0.993	1	0	8	NZ_MZMO01000001.1 Clavibacter michiganensis subsp. insidiosus strain LMG 3663 scaffold1, whole genome shotgun sequence	1513693	1529005		NZ_MZMO01000001.1
95	GCF_002240565.1	cn_13791_IS1122		putative	composite transposon	13791		0	0.993	1	0	7	NZ_MZMO01000001.1 Clavibacter michiganensis subsp. insidiosus strain LMG 3663 scaffold1, whole genome shotgun sequence	1948658	1962449		NZ_MZMO01000001.1
96	GCF_002240565.1	cn_19909_IS1122		putative	composite transposon	19909		0	0.995	1	0	5	NZ_MZMO01000001.1 Clavibacter michiganensis subsp. insidiosus strain LMG 3663 scaffold1, whole genome shotgun sequence	2136693	2156602		NZ_MZMO01000001.1
97	GCF_002240565.1	cn_22212_IS1122		putative	composite transposon	22212		0	0.994	1	0	6	NZ_MZMO01000001.1 Clavibacter michiganensis subsp. insidiosus strain LMG 3663 scaffold1, whole genome shotgun sequence	2156464	2178676		NZ_MZMO01000001.1
98	GCF_002240565.1	cn_20175_IS1122		putative	composite transposon	20175		0	0.995	1	0	5	NZ_MZMO01000001.1 Clavibacter michiganensis subsp. insidiosus strain LMG 3663 scaffold1, whole genome shotgun sequence	2698411	2718586		NZ_MZMO01000001.1
99	GCF_002240565.1	cn_27963_IS1122		putative	composite transposon	27963		0	0.992	1	0	9	NZ_MZMO01000001.1 Clavibacter michiganensis subsp. insidiosus strain LMG 3663 scaffold1, whole genome shotgun sequence	2717518	2745481		NZ_MZMO01000001.1
100	GCF_002240565.1	cn_35041_IS1122		putative	composite transposon	35041		0	0.994	1	0	6	NZ_MZMO01000001.1 Clavibacter michiganensis subsp. insidiosus strain LMG 3663 scaffold1, whole genome shotgun sequence	2869495	2904536		NZ_MZMO01000001.1
101	GCF_002240565.1	cn_43946_IS1122		putative	composite transposon	43946		0	0.993	1	0	7	NZ_MZMO01000001.1 Clavibacter michiganensis subsp. insidiosus strain LMG 3663 scaffold1, whole genome shotgun sequence	2903468	2947414		NZ_MZMO01000001.1
102	GCF_002240565.1	cn_42206_IS1122		putative	composite transposon	42206		0	0.993	1	0	7	NZ_MZMO01000001.1 Clavibacter michiganensis subsp. insidiosus strain LMG 3663 scaffold1, whole genome shotgun sequence	2946346	2988552		NZ_MZMO01000001.1
103	GCF_002240565.1	cn_10345_IS1122		putative	composite transposon	10345		0	0.994	1	0	6	NZ_MZMO01000003.1 Clavibacter michiganensis subsp. insidiosus strain LMG 3663 scaffold3, whole genome shotgun sequence	5790	16135		NZ_MZMO01000003.1	LMG_3663_P4	NZ_MZMO01000003.1	32	25450
104	GCF_002240565.1	cn_32362_IS1122		putative	composite transposon	32362		0	0.993	1	0	7	NZ_MZMO01000003.1 Clavibacter michiganensis subsp. insidiosus strain LMG 3663 scaffold3, whole genome shotgun sequence	15067	47429		NZ_MZMO01000003.1	LMG_3663_P4	NZ_MZMO01000003.1	32	25450	LMG_3663_P5_P1		NZ_MZMO01000003.1	45011	63013
105	GCF_002240565.1	cn_9166_IS1122		putative	composite transposon	9166		0	0.995	1	0	5	NZ_MZMO01000003.1 Clavibacter michiganensis subsp. insidiosus strain LMG 3663 scaffold3, whole genome shotgun sequence	46361	55527		NZ_MZMO01000003.1	LMG_3663_P5_P1	NZ_MZMO01000003.1	45011	63013
106	GCF_002240565.1	cn_10346_IS1122		putative	composite transposon	10346		0	0.994	1	0	6	NZ_MZMO01000003.1 Clavibacter michiganensis subsp. insidiosus strain LMG 3663 scaffold3, whole genome shotgun sequence	54459	64805		NZ_MZMO01000003.1	LMG_3663_P5_P1	NZ_MZMO01000003.1	45011	63013
107	GCF_003076335.1	IS1122		predicted	insertion sequence	1068		0	0.992	1	0	9	NZ_CP021034.1 Clavibacter michiganensis subsp. insidiosus strain R1-3 chromosome, complete genome	642890	643957	M1068	NZ_CP021034.1
108	GCF_003076335.1	IS1122		predicted	insertion sequence	1068		0	0.992	1	0	9	NZ_CP021034.1 Clavibacter michiganensis subsp. insidiosus strain R1-3 chromosome, complete genome	674888	675955	M1068	NZ_CP021034.1
109	GCF_003076335.1	IS1122		predicted	insertion sequence	1068		0	0.993	1	0	8	NZ_CP021034.1 Clavibacter michiganensis subsp. insidiosus strain R1-3 chromosome, complete genome	1883373	1884440	M1068	NZ_CP021034.1
110	GCF_003076335.1	IS1122		predicted	insertion sequence	1068		0	0.993	1	0	8	NZ_CP021034.1 Clavibacter michiganensis subsp. insidiosus strain R1-3 chromosome, complete genome	1719795	1720862	M1068	NZ_CP021034.1
111	GCF_003076335.1	IS1122		predicted	insertion sequence	1068		0	0.993	1	0	8	NZ_CP021034.1 Clavibacter michiganensis subsp. insidiosus strain R1-3 chromosome, complete genome	1707073	1708140	M1068	NZ_CP021034.1
112	GCF_003076335.1	IS1122		predicted	insertion sequence	1068		0	0.993	1	0	8	NZ_CP021034.1 Clavibacter michiganensis subsp. insidiosus strain R1-3 chromosome, complete genome	1345030	1346097	M1068	NZ_CP021034.1
113	GCF_003076335.1	IS1122		predicted	insertion sequence	1068		0	0.993	1	0	8	NZ_CP021034.1 Clavibacter michiganensis subsp. insidiosus strain R1-3 chromosome, complete genome	2350269	2351336	M1068	NZ_CP021034.1
114	GCF_003076335.1	IS1122		predicted	insertion sequence	1068		0	0.993	1	0	8	NZ_CP021034.1 Clavibacter michiganensis subsp. insidiosus strain R1-3 chromosome, complete genome	746530	747597	M1068	NZ_CP021034.1
115	GCF_003076335.1	IS1122		predicted	insertion sequence	1068		0	0.993	1	0	8	NZ_CP021034.1 Clavibacter michiganensis subsp. insidiosus strain R1-3 chromosome, complete genome	703150	704217	M1068	NZ_CP021034.1
116	GCF_003076335.1	IS1122		predicted	insertion sequence	1068		0	0.993	1	0	8	NZ_CP021034.1 Clavibacter michiganensis subsp. insidiosus strain R1-3 chromosome, complete genome	2493898	2494965	M1068	NZ_CP021034.1
117	GCF_003076335.1	IS1122		predicted	insertion sequence	1068		0	0.993	1	0	8	NZ_CP021034.1 Clavibacter michiganensis subsp. insidiosus strain R1-3 chromosome, complete genome	686109	687176	M1068	NZ_CP021034.1
118	GCF_003076335.1	IS1122		predicted	insertion sequence	1068		0	0.993	1	0	8	NZ_CP021034.1 Clavibacter michiganensis subsp. insidiosus strain R1-3 chromosome, complete genome	391618	392685	M1068	NZ_CP021034.1
119	GCF_003076335.1	IS1122		predicted	insertion sequence	1068		0	0.993	1	0	8	NZ_CP021034.1 Clavibacter michiganensis subsp. insidiosus strain R1-3 chromosome, complete genome	2915988	2917055	M1068	NZ_CP021034.1
120	GCF_003076335.1	IS1122		predicted	insertion sequence	1068		0	0.993	1	0	7	NZ_CP021034.1 Clavibacter michiganensis subsp. insidiosus strain R1-3 chromosome, complete genome	1272119	1273186	M1068	NZ_CP021034.1
121	GCF_003076335.1	IS1122		predicted	insertion sequence	1068		0	0.993	1	0	7	NZ_CP021034.1 Clavibacter michiganensis subsp. insidiosus strain R1-3 chromosome, complete genome	573215	574282	M1068	NZ_CP021034.1
122	GCF_003076335.1	IS1122		predicted	insertion sequence	1068		0	0.993	1	0	7	NZ_CP021034.1 Clavibacter michiganensis subsp. insidiosus strain R1-3 chromosome, complete genome	257257	258324	M1068	NZ_CP021034.1
123	GCF_003076335.1	IS1122		predicted	insertion sequence	1068		0	0.994	1	0	6	NZ_CP021034.1 Clavibacter michiganensis subsp. insidiosus strain R1-3 chromosome, complete genome	2770844	2771911	M1068	NZ_CP021034.1
124	GCF_003076335.1	IS1122		predicted	insertion sequence	1068		0	0.994	1	0	6	NZ_CP021034.1 Clavibacter michiganensis subsp. insidiosus strain R1-3 chromosome, complete genome	2588266	2589333	M1068	NZ_CP021034.1
125	GCF_003076335.1	IS1122		predicted	insertion sequence	1068		0	0.994	1	0	6	NZ_CP021034.1 Clavibacter michiganensis subsp. insidiosus strain R1-3 chromosome, complete genome	509779	510846	M1068	NZ_CP021034.1
126	GCF_003076335.1	IS1122		predicted	insertion sequence	1068		0	0.994	1	0	6	NZ_CP021034.1 Clavibacter michiganensis subsp. insidiosus strain R1-3 chromosome, complete genome	3072283	3073350	M1068	NZ_CP021034.1
127	GCF_003076335.1	IS1122		predicted	insertion sequence	1068		0	0.993	1	0	7	NZ_CP021035.1 Clavibacter michiganensis subsp. insidiosus strain R1-3 plasmid pCI1, complete sequence	24441	25508	M1068	NZ_CP021035.1	R1_3_P1_P3	NZ_CP021035.1	14993	32996
128	GCF_003076335.1	IS1122		predicted	insertion sequence	1068		0	0.994	1	0	6	NZ_CP021035.1 Clavibacter michiganensis subsp. insidiosus strain R1-3 plasmid pCI1, complete sequence	16344	17411	M1068	NZ_CP021035.1	R1_3_P1_P3	NZ_CP021035.1	14993	32996
129	GCF_003076335.1	cn_33066_IS1122		putative	composite transposon	33066		0	0.992	1	0	9	NZ_CP021034.1 Clavibacter michiganensis subsp. insidiosus strain R1-3 chromosome, complete genome	642889	675955		NZ_CP021034.1
130	GCF_003076335.1	cn_12289_IS1122		putative	composite transposon	12289		0	0.992	1	0	9	NZ_CP021034.1 Clavibacter michiganensis subsp. insidiosus strain R1-3 chromosome, complete genome	674887	687176		NZ_CP021034.1
131	GCF_003076335.1	cn_18109_IS1122		putative	composite transposon	18109		0	0.993	1	0	8	NZ_CP021034.1 Clavibacter michiganensis subsp. insidiosus strain R1-3 chromosome, complete genome	686108	704217		NZ_CP021034.1
132	GCF_003076335.1	cn_44448_IS1122		putative	composite transposon	44448		0	0.993	1	0	8	NZ_CP021034.1 Clavibacter michiganensis subsp. insidiosus strain R1-3 chromosome, complete genome	703149	747597		NZ_CP021034.1
133	GCF_003076335.1	cn_13790_IS1122		putative	composite transposon	13790		0	0.993	1	0	8	NZ_CP021034.1 Clavibacter michiganensis subsp. insidiosus strain R1-3 chromosome, complete genome	1707072	1720862		NZ_CP021034.1
134	GCF_003076335.1	cn_19911_IS1122		putative	composite transposon	19911		0	0.993	1	0	8	NZ_CP021034.1 Clavibacter michiganensis subsp. insidiosus strain R1-3 chromosome, complete genome	1883372	1903283		NZ_CP021034.1
135	GCF_003076335.1	cn_9165_IS1122		putative	composite transposon	9165		0	0.994	1	0	6	NZ_CP021035.1 Clavibacter michiganensis subsp. insidiosus strain R1-3 plasmid pCI1, complete sequence	16343	25508		NZ_CP021035.1
136	GCF_003076355.1	IS1122		predicted	insertion sequence	1068		0	0.992	1	0	9	NZ_CP021038.1 Clavibacter michiganensis subsp. insidiosus strain ATCC 10253 chromosome, complete genome	2647090	2648157	M1068	NZ_CP021038.1
137	GCF_003076355.1	IS1122		predicted	insertion sequence	1068		0	0.992	1	0	9	NZ_CP021038.1 Clavibacter michiganensis subsp. insidiosus strain ATCC 10253 chromosome, complete genome	714109	715176	M1068	NZ_CP021038.1
138	GCF_003076355.1	IS1122		predicted	insertion sequence	1068		0	0.992	1	0	9	NZ_CP021038.1 Clavibacter michiganensis subsp. insidiosus strain ATCC 10253 chromosome, complete genome	1416722	1417789	M1068	NZ_CP021038.1
139	GCF_003076355.1	IS1122		predicted	insertion sequence	1068		0	0.992	1	0	9	NZ_CP021038.1 Clavibacter michiganensis subsp. insidiosus strain ATCC 10253 chromosome, complete genome	824300	825367	M1068	NZ_CP021038.1
140	GCF_003076355.1	IS1122		predicted	insertion sequence	1068		0	0.993	1	0	8	NZ_CP021038.1 Clavibacter michiganensis subsp. insidiosus strain ATCC 10253 chromosome, complete genome	2679051	2680118	M1068	NZ_CP021038.1
141	GCF_003076355.1	IS1122		predicted	insertion sequence	1068		0	0.993	1	0	8	NZ_CP021038.1 Clavibacter michiganensis subsp. insidiosus strain ATCC 10253 chromosome, complete genome	1919048	1920115	M1068	NZ_CP021038.1
142	GCF_003076355.1	IS1122		predicted	insertion sequence	1068		0	0.993	1	0	8	NZ_CP021038.1 Clavibacter michiganensis subsp. insidiosus strain ATCC 10253 chromosome, complete genome	2586728	2587795	M1068	NZ_CP021038.1
143	GCF_003076355.1	IS1122		predicted	insertion sequence	1068		0	0.993	1	0	8	NZ_CP021038.1 Clavibacter michiganensis subsp. insidiosus strain ATCC 10253 chromosome, complete genome	2635878	2636945	M1068	NZ_CP021038.1
144	GCF_003076355.1	IS1122		predicted	insertion sequence	1068		0	0.993	1	0	8	NZ_CP021038.1 Clavibacter michiganensis subsp. insidiosus strain ATCC 10253 chromosome, complete genome	2929259	2930326	M1068	NZ_CP021038.1
145	GCF_003076355.1	IS1122		predicted	insertion sequence	1068		0	0.993	1	0	7	NZ_CP021038.1 Clavibacter michiganensis subsp. insidiosus strain ATCC 10253 chromosome, complete genome	169775	170842	M1068	NZ_CP021038.1
146	GCF_003076355.1	IS1122		predicted	insertion sequence	1068		0	0.993	1	0	7	NZ_CP021038.1 Clavibacter michiganensis subsp. insidiosus strain ATCC 10253 chromosome, complete genome	485295	486362	M1068	NZ_CP021038.1
147	GCF_003076355.1	IS1122		predicted	insertion sequence	1068		0	0.993	1	0	7	NZ_CP021038.1 Clavibacter michiganensis subsp. insidiosus strain ATCC 10253 chromosome, complete genome	1904804	1905871	M1068	NZ_CP021038.1
148	GCF_003076355.1	IS1122		predicted	insertion sequence	1068		0	0.993	1	0	7	NZ_CP021038.1 Clavibacter michiganensis subsp. insidiosus strain ATCC 10253 chromosome, complete genome	1470275	1471342	M1068	NZ_CP021038.1
149	GCF_003076355.1	IS1122		predicted	insertion sequence	1068		0	0.993	1	0	7	NZ_CP021038.1 Clavibacter michiganensis subsp. insidiosus strain ATCC 10253 chromosome, complete genome	1482997	1484064	M1068	NZ_CP021038.1
150	GCF_003076355.1	IS1122		predicted	insertion sequence	1068		0	0.993	1	0	7	NZ_CP021038.1 Clavibacter michiganensis subsp. insidiosus strain ATCC 10253 chromosome, complete genome	1092256	1093323	M1068	NZ_CP021038.1
151	GCF_003076355.1	IS1122		predicted	insertion sequence	1068		0	0.993	1	0	7	NZ_CP021038.1 Clavibacter michiganensis subsp. insidiosus strain ATCC 10253 chromosome, complete genome	2592520	2593587	M1068	NZ_CP021038.1
152	GCF_003076355.1	IS1122		predicted	insertion sequence	1068		0	0.993	1	0	7	NZ_CP021038.1 Clavibacter michiganensis subsp. insidiosus strain ATCC 10253 chromosome, complete genome	528173	529240	M1068	NZ_CP021038.1
153	GCF_003076355.1	IS1122		predicted	insertion sequence	1068		0	0.993	1	0	7	NZ_CP021038.1 Clavibacter michiganensis subsp. insidiosus strain ATCC 10253 chromosome, complete genome	81096	82163	M1068	NZ_CP021038.1
154	GCF_003076355.1	IS1122		predicted	insertion sequence	1068		0	0.994	1	0	6	NZ_CP021038.1 Clavibacter michiganensis subsp. insidiosus strain ATCC 10253 chromosome, complete genome	34782	35849	M1068	NZ_CP021038.1
155	GCF_003076355.1	IS1122		predicted	insertion sequence	1068		0	0.994	1	0	6	NZ_CP021038.1 Clavibacter michiganensis subsp. insidiosus strain ATCC 10253 chromosome, complete genome	3042858	3043925	M1068	NZ_CP021038.1
156	GCF_003076355.1	IS1122		predicted	insertion sequence	1068		0	0.994	1	0	6	NZ_CP021038.1 Clavibacter michiganensis subsp. insidiosus strain ATCC 10253 chromosome, complete genome	314563	315630	M1068	NZ_CP021038.1
157	GCF_003076355.1	IS1122		predicted	insertion sequence	1068		0	0.994	1	0	6	NZ_CP021038.1 Clavibacter michiganensis subsp. insidiosus strain ATCC 10253 chromosome, complete genome	2832725	2833792	M1068	NZ_CP021038.1
158	GCF_003076355.1	IS1122		predicted	insertion sequence	1068		0	0.994	1	0	6	NZ_CP021038.1 Clavibacter michiganensis subsp. insidiosus strain ATCC 10253 chromosome, complete genome	444157	445224	M1068	NZ_CP021038.1
159	GCF_003076355.1	IS1122		predicted	insertion sequence	1068		0	0.994	1	0	6	NZ_CP021038.1 Clavibacter michiganensis subsp. insidiosus strain ATCC 10253 chromosome, complete genome	2516940	2518007	M1068	NZ_CP021038.1
160	GCF_003076355.1	IS1122		predicted	insertion sequence	1068		0	0.994	1	0	6	NZ_CP021038.1 Clavibacter michiganensis subsp. insidiosus strain ATCC 10253 chromosome, complete genome	1254019	1255086	M1068	NZ_CP021038.1
161	GCF_003076355.1	IS1122		predicted	insertion sequence	1068		0	0.994	1	0	6	NZ_CP021038.1 Clavibacter michiganensis subsp. insidiosus strain ATCC 10253 chromosome, complete genome	1294934	1296001	M1068	NZ_CP021038.1
162	GCF_003076355.1	IS1122		predicted	insertion sequence	1068		0	0.994	1	0	6	NZ_CP021038.1 Clavibacter michiganensis subsp. insidiosus strain ATCC 10253 chromosome, complete genome	1845066	1846133	M1068	NZ_CP021038.1
163	GCF_003076355.1	IS1122		predicted	insertion sequence	1068		0	0.994	1	0	6	NZ_CP021038.1 Clavibacter michiganensis subsp. insidiosus strain ATCC 10253 chromosome, complete genome	2402598	2403665	M1068	NZ_CP021038.1
164	GCF_003076355.1	IS1122		predicted	insertion sequence	1068		0	0.994	1	0	6	NZ_CP021038.1 Clavibacter michiganensis subsp. insidiosus strain ATCC 10253 chromosome, complete genome	617893	618960	M1068	NZ_CP021038.1
165	GCF_003076355.1	IS1122		predicted	insertion sequence	1068		0	0.994	1	0	6	NZ_CP021038.1 Clavibacter michiganensis subsp. insidiosus strain ATCC 10253 chromosome, complete genome	562146	563213	M1068	NZ_CP021038.1
166	GCF_003076355.1	IS1122		predicted	insertion sequence	1068		0	0.995	1	0	5	NZ_CP021038.1 Clavibacter michiganensis subsp. insidiosus strain ATCC 10253 chromosome, complete genome	3055010	3056077	M1068	NZ_CP021038.1
167	GCF_003076355.1	IS1122		predicted	insertion sequence	1068		0	0.995	1	0	5	NZ_CP021038.1 Clavibacter michiganensis subsp. insidiosus strain ATCC 10253 chromosome, complete genome	733218	734285	M1068	NZ_CP021038.1
168	GCF_003076355.1	IS1122		predicted	insertion sequence	1068		0	0.995	1	0	5	NZ_CP021038.1 Clavibacter michiganensis subsp. insidiosus strain ATCC 10253 chromosome, complete genome	2445338	2446405	M1068	NZ_CP021038.1
169	GCF_003076355.1	IS1122		predicted	insertion sequence	1068		0	0.995	1	0	5	NZ_CP021038.1 Clavibacter michiganensis subsp. insidiosus strain ATCC 10253 chromosome, complete genome	2933418	2934485	M1068	NZ_CP021038.1
170	GCF_003076355.1	IS1122		predicted	insertion sequence	1068		0	0.996	1	0	4	NZ_CP021038.1 Clavibacter michiganensis subsp. insidiosus strain ATCC 10253 chromosome, complete genome	687214	688281	M1068	NZ_CP021038.1
171	GCF_003076355.1	IS1122		predicted	insertion sequence	1068		0	0.994	1	0	6	NZ_CP021039.1 Clavibacter michiganensis subsp. insidiosus strain ATCC 10253 plasmid pCI1, complete sequence	33723	34790	M1068	NZ_CP021039.1	ATCC_10253_P1_3_4	NZ_CP021039.1	15385	46959
172	GCF_003076355.1	IS1122		predicted	insertion sequence	1068		0	0.994	1	0	6	NZ_CP021039.1 Clavibacter michiganensis subsp. insidiosus strain ATCC 10253 plasmid pCI1, complete sequence	24446	25513	M1068	NZ_CP021039.1	ATCC_10253_P1_3_4	NZ_CP021039.1	15385	46959
173	GCF_003076355.1	IS1122		predicted	insertion sequence	1068		0	0.995	1	0	5	NZ_CP021039.1 Clavibacter michiganensis subsp. insidiosus strain ATCC 10253 plasmid pCI1, complete sequence	16348	17415	M1068	NZ_CP021039.1	ATCC_10253_P1_3_4	NZ_CP021039.1	15385	46959
174	GCF_003076355.1	cn_47382_IS1122		putative	composite transposon	47382		0	0.994	1	0	6	NZ_CP021038.1 Clavibacter michiganensis subsp. insidiosus strain ATCC 10253 chromosome, complete genome	34781	82163		NZ_CP021038.1
175	GCF_003076355.1	cn_42206_IS1122		putative	composite transposon	42206		0	0.994	1	0	6	NZ_CP021038.1 Clavibacter michiganensis subsp. insidiosus strain ATCC 10253 chromosome, complete genome	444156	486362		NZ_CP021038.1
176	GCF_003076355.1	cn_43946_IS1122		putative	composite transposon	43946		0	0.993	1	0	7	NZ_CP021038.1 Clavibacter michiganensis subsp. insidiosus strain ATCC 10253 chromosome, complete genome	485294	529240		NZ_CP021038.1
177	GCF_003076355.1	cn_35041_IS1122		putative	composite transposon	35041		0	0.993	1	0	7	NZ_CP021038.1 Clavibacter michiganensis subsp. insidiosus strain ATCC 10253 chromosome, complete genome	528172	563213		NZ_CP021038.1
178	GCF_003076355.1	cn_27963_IS1122		putative	composite transposon	27963		0	0.996	1	0	4	NZ_CP021038.1 Clavibacter michiganensis subsp. insidiosus strain ATCC 10253 chromosome, complete genome	687213	715176		NZ_CP021038.1
179	GCF_003076355.1	cn_20177_IS1122		putative	composite transposon	20177		0	0.992	1	0	9	NZ_CP021038.1 Clavibacter michiganensis subsp. insidiosus strain ATCC 10253 chromosome, complete genome	714108	734285		NZ_CP021038.1
180	GCF_003076355.1	cn_22210_IS1122		putative	composite transposon	22210		0	0.994	1	0	6	NZ_CP021038.1 Clavibacter michiganensis subsp. insidiosus strain ATCC 10253 chromosome, complete genome	1254018	1276228		NZ_CP021038.1
181	GCF_003076355.1	cn_19911_IS1122		putative	composite transposon	19911		0	0.994	1	0	6	NZ_CP021038.1 Clavibacter michiganensis subsp. insidiosus strain ATCC 10253 chromosome, complete genome	1276090	1296001		NZ_CP021038.1
182	GCF_003076355.1	cn_13790_IS1122		putative	composite transposon	13790		0	0.993	1	0	7	NZ_CP021038.1 Clavibacter michiganensis subsp. insidiosus strain ATCC 10253 chromosome, complete genome	1470274	1484064		NZ_CP021038.1
183	GCF_003076355.1	cn_15312_IS1122		putative	composite transposon	15312		0	0.993	1	0	7	NZ_CP021038.1 Clavibacter michiganensis subsp. insidiosus strain ATCC 10253 chromosome, complete genome	1904803	1920115		NZ_CP021038.1
184	GCF_003076355.1	cn_43808_IS1122		putative	composite transposon	43808		0	0.994	1	0	6	NZ_CP021038.1 Clavibacter michiganensis subsp. insidiosus strain ATCC 10253 chromosome, complete genome	2402597	2446405		NZ_CP021038.1
185	GCF_003076355.1	cn_6860_IS1122		putative	composite transposon	6860		0	0.993	1	0	8	NZ_CP021038.1 Clavibacter michiganensis subsp. insidiosus strain ATCC 10253 chromosome, complete genome	2586727	2593587		NZ_CP021038.1
186	GCF_003076355.1	cn_44426_IS1122		putative	composite transposon	44426		0	0.993	1	0	7	NZ_CP021038.1 Clavibacter michiganensis subsp. insidiosus strain ATCC 10253 chromosome, complete genome	2592519	2636945		NZ_CP021038.1
187	GCF_003076355.1	cn_12280_IS1122		putative	composite transposon	12280		0	0.993	1	0	8	NZ_CP021038.1 Clavibacter michiganensis subsp. insidiosus strain ATCC 10253 chromosome, complete genome	2635877	2648157		NZ_CP021038.1
188	GCF_003076355.1	cn_33029_IS1122		putative	composite transposon	33029		0	0.992	1	0	9	NZ_CP021038.1 Clavibacter michiganensis subsp. insidiosus strain ATCC 10253 chromosome, complete genome	2647089	2680118		NZ_CP021038.1
189	GCF_003076355.1	cn_5227_IS1122		putative	composite transposon	5227		0	0.993	1	0	8	NZ_CP021038.1 Clavibacter michiganensis subsp. insidiosus strain ATCC 10253 chromosome, complete genome	2929258	2934485		NZ_CP021038.1
190	GCF_003076355.1	cn_13220_IS1122		putative	composite transposon	13220		0	0.994	1	0	6	NZ_CP021038.1 Clavibacter michiganensis subsp. insidiosus strain ATCC 10253 chromosome, complete genome	3042857	3056077		NZ_CP021038.1
191	GCF_003076355.1	cn_9166_IS1122		putative	composite transposon	9166		0	0.995	1	0	5	NZ_CP021039.1 Clavibacter michiganensis subsp. insidiosus strain ATCC 10253 plasmid pCI1, complete sequence	16347	25513		NZ_CP021039.1	ATCC_10253_P1_3_4	NZ_CP021039.1	15385	46959
192	GCF_003076355.1	cn_10345_IS1122		putative	composite transposon	10345		0	0.994	1	0	6	NZ_CP021039.1 Clavibacter michiganensis subsp. insidiosus strain ATCC 10253 plasmid pCI1, complete sequence	24445	34790		NZ_CP021039.1	ATCC_10253_P1_3_4	NZ_CP021039.1	15385	46959
193	GCF_009739655.1	ISPfr17		predicted	insertion sequence	1095		0	0.728	0.955	49	255	NZ_CP033724.1 Clavibacter michiganensis subsp. michiganensis strain UF1 chromosome, complete genome	2163272	2164366	M93 I1 M2 D1 M67 D5 M1 D1 M62 I3 M105 I1 M23 D2 M3 I1 M2 I1 M80 D1 M3 D2 M3 I1 M1 I2 M11 I1 M14 D1 M101 I1 M4 D1 M2 D1 M2 I1 M192 D1 M4 D1 M4 I2 M29 I1 M4 D1 M97 I1 M4 I1 M1 I1 M10 D1 M5 D2 M8 D1 M9 I1 M46 I1 M6 I1 M12 D1 M9 I1 M17 D1 M10 D1 M1 D1 M22	NZ_CP033724.1
194	GCF_002150935.1	ISPfr17		predicted	insertion sequence	1095		0	0.728	0.955	49	255	NZ_MDHC01000001.1 Clavibacter michiganensis subsp. michiganensis strain CASJ002 CMMCAS02_contig000001, whole genome shotgun sequence	2176308	2177402	M93 I1 M2 D1 M67 D5 M1 D1 M62 I3 M105 I1 M23 D2 M3 I1 M2 I1 M80 D1 M3 D2 M3 I1 M1 I2 M11 I1 M14 D1 M101 I1 M4 D1 M2 D1 M2 I1 M192 D1 M4 D1 M4 I2 M29 I1 M4 D1 M97 I1 M4 I1 M1 I1 M10 D1 M5 D2 M8 D1 M9 I1 M46 I1 M6 I1 M12 D1 M9 I1 M17 D1 M10 D1 M1 D1 M22	NZ_MDHC01000001.1
195	GCF_002150945.1	ISPfr17		predicted	insertion sequence	1095		0	0.728	0.955	49	255	NZ_MDHG01000002.1 Clavibacter michiganensis subsp. michiganensis strain CASJ006 CMMCAS06_contig000002, whole genome shotgun sequence	549129	550223	M93 I1 M2 D1 M67 D5 M1 D1 M62 I3 M105 I1 M23 D2 M3 I1 M2 I1 M80 D1 M3 D2 M3 I1 M1 I2 M11 I1 M14 D1 M101 I1 M4 D1 M2 D1 M2 I1 M192 D1 M4 D1 M4 I2 M29 I1 M4 D1 M97 I1 M4 I1 M1 I1 M10 D1 M5 D2 M8 D1 M9 I1 M46 I1 M6 I1 M12 D1 M9 I1 M17 D1 M10 D1 M1 D1 M22	NZ_MDHG01000002.1
196	GCF_002150985.1	ISPfr17		predicted	insertion sequence	1095		0	0.728	0.955	49	255	NZ_MDHM01000001.1 Clavibacter michiganensis subsp. michiganensis strain CA00002 CMMCA002_contig000001, whole genome shotgun sequence	2173118	2174212	M93 I1 M2 D1 M67 D5 M1 D1 M62 I3 M105 I1 M23 D2 M3 I1 M2 I1 M80 D1 M3 D2 M3 I1 M1 I2 M11 I1 M14 D1 M101 I1 M4 D1 M2 D1 M2 I1 M192 D1 M4 D1 M4 I2 M29 I1 M4 D1 M97 I1 M4 I1 M1 I1 M10 D1 M5 D2 M8 D1 M9 I1 M46 I1 M6 I1 M12 D1 M9 I1 M17 D1 M10 D1 M1 D1 M22	NZ_MDHM01000001.1
197	GCF_002151005.1	ISPfr17		predicted	insertion sequence	1101		0	0.724	0.95	55	255	NZ_MDHL01000001.1 Clavibacter michiganensis subsp. michiganensis strain CAYO001 CMMCAY01_contig000001, whole genome shotgun sequence	2225073	2226173	M93 I1 M2 D1 M67 D5 M1 D1 M1 D1 M3 D5 M58 I3 M105 I1 M23 D2 M3 I1 M2 I1 M80 D1 M3 D2 M3 I1 M1 I2 M11 I1 M14 D1 M101 I1 M4 D1 M2 D1 M2 I1 M192 D1 M4 D1 M4 I2 M29 I1 M4 D1 M97 I1 M4 I1 M1 I1 M10 D1 M5 D2 M8 D1 M9 I1 M46 I1 M6 I1 M12 D1 M9 I1 M17 D1 M10 D1 M1 D1 M22	NZ_MDHL01000001.1
198	GCF_002151055.1	ISPfr17		predicted	insertion sequence	1101		0	0.724	0.95	55	255	NZ_MDHF01000035.1 Clavibacter michiganensis subsp. michiganensis strain CASJ005 CMMCAS05_contig000035, whole genome shotgun sequence	2856	3956	M93 I1 M2 D1 M67 D5 M1 D1 M1 D1 M3 D5 M58 I3 M105 I1 M23 D2 M3 I1 M2 I1 M80 D1 M3 D2 M3 I1 M1 I2 M11 I1 M14 D1 M101 I1 M4 D1 M2 D1 M2 I1 M192 D1 M4 D1 M4 I2 M29 I1 M4 D1 M97 I1 M4 I1 M1 I1 M10 D1 M5 D2 M8 D1 M9 I1 M46 I1 M6 I1 M12 D1 M9 I1 M17 D1 M10 D1 M1 D1 M22	NZ_MDHF01000035.1
199	GCF_002151065.1	ISPfr17		predicted	insertion sequence	1095		0	0.728	0.955	49	255	NZ_MDHD01000381.1 Clavibacter michiganensis subsp. michiganensis strain CASJ003 CMMCAS03_contig000381, whole genome shotgun sequence	11327	12421	M22 D1 M1 D1 M10 D1 M17 I1 M9 D1 M12 I1 M6 I1 M46 I1 M9 D1 M8 D2 M5 D1 M10 I1 M1 I1 M4 I1 M97 D1 M4 I1 M29 I2 M4 D1 M4 D1 M192 I1 M2 D1 M2 D1 M4 I1 M101 D1 M14 I1 M11 I2 M1 I1 M3 D2 M3 D1 M80 I1 M2 I1 M3 D2 M23 I1 M105 I3 M62 D1 M1 D5 M67 D1 M2 I1 M93	NZ_MDHD01000381.1
200	GCF_002151105.1	ISPfr17		predicted	insertion sequence	1095		0	0.728	0.955	49	255	NZ_MDHK01000004.1 Clavibacter michiganensis subsp. michiganensis strain CA00001 CMMCA001_contig000004, whole genome shotgun sequence	58187	59281	M22 D1 M1 D1 M10 D1 M17 I1 M9 D1 M12 I1 M6 I1 M46 I1 M9 D1 M8 D2 M5 D1 M10 I1 M1 I1 M4 I1 M97 D1 M4 I1 M29 I2 M4 D1 M4 D1 M192 I1 M2 D1 M2 D1 M4 I1 M101 D1 M14 I1 M11 I2 M1 I1 M3 D2 M3 D1 M80 I1 M2 I1 M3 D2 M23 I1 M105 I3 M62 D1 M1 D5 M67 D1 M2 I1 M93	NZ_MDHK01000004.1
201	GCF_002151305.1	ISPfr17		predicted	insertion sequence	1095		0	0.728	0.955	49	255	NZ_MDHI01000004.1 Clavibacter michiganensis subsp. michiganensis strain CASJ008 CMMCAS08_contig000004, whole genome shotgun sequence	1738901	1739995	M93 I1 M2 D1 M67 D5 M1 D1 M62 I3 M105 I1 M23 D2 M3 I1 M2 I1 M80 D1 M3 D2 M3 I1 M1 I2 M11 I1 M14 D1 M101 I1 M4 D1 M2 D1 M2 I1 M192 D1 M4 D1 M4 I2 M29 I1 M4 D1 M97 I1 M4 I1 M1 I1 M10 D1 M5 D2 M8 D1 M9 I1 M46 I1 M6 I1 M12 D1 M9 I1 M17 D1 M10 D1 M1 D1 M22	NZ_MDHI01000004.1
202	GCF_002159015.1	ISPfr17		predicted	insertion sequence	1094		0	0.728	0.956	48	256	NZ_MDHE01000061.1 Clavibacter michiganensis subsp. michiganensis strain CASJ004 CMMCAS04_contig000061, whole genome shotgun sequence	19512	20605	M93 I1 M2 D1 M67 D4 M1 D1 M62 I3 M105 I1 M23 D2 M3 I1 M2 I1 M80 D1 M3 D2 M3 I1 M1 I2 M11 I1 M14 D1 M101 I1 M4 D1 M2 D1 M2 I1 M192 D1 M4 D1 M4 I2 M29 I1 M4 D1 M97 I1 M4 I1 M1 I1 M10 D1 M5 D2 M8 D1 M9 I1 M46 I1 M6 I1 M12 D1 M9 I1 M17 D1 M10 D1 M1 D1 M22	NZ_MDHE01000061.1
203	GCF_002240575.1	ISPfr17		predicted	insertion sequence	1095		0	0.728	0.955	49	255	NZ_MZMP01000001.1 Clavibacter michiganensis subsp. michiganensis strain LMG 7333 LMG7333-contig1, whole genome shotgun sequence	2174141	2175235	M22 D1 M1 D1 M10 D1 M17 I1 M9 D1 M12 I1 M6 I1 M46 I1 M9 D1 M8 D2 M5 D1 M10 I1 M1 I1 M4 I1 M97 D1 M4 I1 M29 I2 M4 D1 M4 D1 M192 I1 M2 D1 M2 D1 M4 I1 M101 D1 M14 I1 M11 I2 M1 I1 M3 D2 M3 D1 M80 I1 M2 I1 M3 D2 M23 I1 M105 I3 M62 D1 M1 D5 M67 D1 M2 I1 M93	NZ_MZMP01000001.1
204	GCF_003697295.1	ISPfr17		predicted	insertion sequence	1095		0	0.728	0.955	49	255	NZ_RDQW01000004.1 Clavibacter michiganensis subsp. michiganensis strain CFBP 4999 Cmm-CFBP4999-G104, whole genome shotgun sequence	337740	338834	M93 I1 M2 D1 M67 D5 M1 D1 M62 I3 M105 I1 M23 D2 M3 I1 M2 I1 M80 D1 M3 D2 M3 I1 M1 I2 M11 I1 M14 D1 M101 I1 M4 D1 M2 D1 M2 I1 M192 D1 M4 D1 M4 I2 M29 I1 M4 D1 M97 I1 M4 I1 M1 I1 M10 D1 M5 D2 M8 D1 M9 I1 M46 I1 M6 I1 M12 D1 M9 I1 M17 D1 M10 D1 M1 D1 M22	NZ_RDQW01000004.1
205	GCF_009792925.1	ISPfr17		predicted	insertion sequence	1095		0	0.728	0.959	45	258	NZ_QODA01000011.1 Clavibacter michiganensis subsp. michiganensis strain NZ2541 NZ2541_contig000011, whole genome shotgun sequence	33899	34993	M22 D1 M1 D1 M10 D1 M17 I1 M9 D1 M12 I1 M6 I1 M46 I1 M9 D1 M8 D2 M5 D1 M10 I1 M1 I1 M4 I1 M97 D1 M4 I1 M29 I2 M4 D1 M4 D1 M192 I1 M2 D1 M2 D1 M4 I1 M101 D1 M14 I1 M14 I1 M6 D1 M80 I1 M2 I1 M3 D2 M23 I1 M105 I3 M62 D1 M1 D5 M67 D1 M2 I1 M93	NZ_QODA01000011.1
206	GCF_009793185.1	ISPfr17		predicted	insertion sequence	1095		0	0.728	0.955	49	255	NZ_QLMU01000009.1 Clavibacter michiganensis subsp. michiganensis strain ATCC 14456 ATCC14456_contig000009, whole genome shotgun sequence	90193	91287	M93 I1 M2 D1 M67 D5 M1 D1 M62 I3 M105 I1 M23 D2 M3 I1 M2 I1 M80 D1 M3 D2 M3 I1 M1 I2 M11 I1 M14 D1 M101 I1 M4 D1 M2 D1 M2 I1 M192 D1 M4 D1 M4 I2 M29 I1 M4 D1 M97 I1 M4 I1 M1 I1 M10 D1 M5 D2 M8 D1 M9 I1 M46 I1 M6 I1 M12 D1 M9 I1 M17 D1 M10 D1 M1 D1 M22	NZ_QLMU01000009.1
207	GCF_009793195.1	ISPfr17		predicted	insertion sequence	1094		0	0.728	0.956	48	256	NZ_QLMN01000008.1 Clavibacter michiganensis subsp. michiganensis strain CFBP7315 CFBP7315_contig000008, whole genome shotgun sequence	52138	53231	M22 D1 M1 D1 M10 D1 M17 I1 M9 D1 M12 I1 M6 I1 M46 I1 M9 D1 M8 D2 M5 D1 M10 I1 M1 I1 M4 I1 M97 D1 M4 I1 M29 I2 M4 D1 M4 D1 M192 I1 M2 D1 M2 D1 M4 I1 M101 D1 M14 I1 M11 I2 M1 I1 M3 D2 M3 D1 M80 I1 M2 I1 M3 D2 M23 I1 M105 I3 M62 D1 M1 D4 M67 D1 M2 I1 M93	NZ_QLMN01000008.1
208	GCF_009793205.1	ISPfr17		predicted	insertion sequence	1095		0	0.728	0.955	49	255	NZ_QLMM01000008.1 Clavibacter michiganensis subsp. michiganensis strain CFBP7314 CFBP7314_contig000008, whole genome shotgun sequence	90182	91276	M93 I1 M2 D1 M67 D5 M1 D1 M62 I3 M105 I1 M23 D2 M3 I1 M2 I1 M80 D1 M3 D2 M3 I1 M1 I2 M11 I1 M14 D1 M101 I1 M4 D1 M2 D1 M2 I1 M192 D1 M4 D1 M4 I2 M29 I1 M4 D1 M97 I1 M4 I1 M1 I1 M10 D1 M5 D2 M8 D1 M9 I1 M46 I1 M6 I1 M12 D1 M9 I1 M17 D1 M10 D1 M1 D1 M22	NZ_QLMM01000008.1
209	GCF_009793285.1	ISPfr17		predicted	insertion sequence	1094		0	0.728	0.956	48	256	NZ_QLMY01000011.1 Clavibacter michiganensis subsp. michiganensis strain CFBP2494 CFBP2494_contig000011, whole genome shotgun sequence	90406	91499	M93 I1 M2 D1 M67 D4 M1 D1 M62 I3 M105 I1 M23 D2 M3 I1 M2 I1 M80 D1 M3 D2 M3 I1 M1 I2 M11 I1 M14 D1 M101 I1 M4 D1 M2 D1 M2 I1 M192 D1 M4 D1 M4 I2 M29 I1 M4 D1 M97 I1 M4 I1 M1 I1 M10 D1 M5 D2 M8 D1 M9 I1 M46 I1 M6 I1 M12 D1 M9 I1 M17 D1 M10 D1 M1 D1 M22	NZ_QLMY01000011.1
210	GCF_009793305.1	ISPfr17		predicted	insertion sequence	1095		0	0.728	0.955	49	255	NZ_QLNE01000029.1 Clavibacter michiganensis subsp. michiganensis strain ARZ28 ARZ28_contig000029, whole genome shotgun sequence	10038	11132	M93 I1 M2 D1 M67 D5 M1 D1 M62 I3 M105 I1 M23 D2 M3 I1 M2 I1 M80 D1 M3 D2 M3 I1 M1 I2 M11 I1 M14 D1 M101 I1 M4 D1 M2 D1 M2 I1 M192 D1 M4 D1 M4 I2 M29 I1 M4 D1 M97 I1 M4 I1 M1 I1 M10 D1 M5 D2 M8 D1 M9 I1 M46 I1 M6 I1 M12 D1 M9 I1 M17 D1 M10 D1 M1 D1 M22	NZ_QLNE01000029.1
211	GCF_009796005.1	ISPfr17		predicted	insertion sequence	1094		0	0.728	0.956	48	256	NZ_QLML01000002.1 Clavibacter michiganensis subsp. michiganensis strain CFBP6885 CFBP6885_contig000002, whole genome shotgun sequence	52138	53231	M22 D1 M1 D1 M10 D1 M17 I1 M9 D1 M12 I1 M6 I1 M46 I1 M9 D1 M8 D2 M5 D1 M10 I1 M1 I1 M4 I1 M97 D1 M4 I1 M29 I2 M4 D1 M4 D1 M192 I1 M2 D1 M2 D1 M4 I1 M101 D1 M14 I1 M11 I2 M1 I1 M3 D2 M3 D1 M80 I1 M2 I1 M3 D2 M23 I1 M105 I3 M62 D1 M1 D4 M67 D1 M2 I1 M93	NZ_QLML01000002.1
212	GCF_009796015.1	ISPfr17		predicted	insertion sequence	1095		0	0.728	0.955	49	255	NZ_QLMO01000008.1 Clavibacter michiganensis subsp. michiganensis strain CFBP7316 CFBP7316_contig000008, whole genome shotgun sequence	53536	54630	M22 D1 M1 D1 M10 D1 M17 I1 M9 D1 M12 I1 M6 I1 M46 I1 M9 D1 M8 D2 M5 D1 M10 I1 M1 I1 M4 I1 M97 D1 M4 I1 M29 I2 M4 D1 M4 D1 M192 I1 M2 D1 M2 D1 M4 I1 M101 D1 M14 I1 M11 I2 M1 I1 M3 D2 M3 D1 M80 I1 M2 I1 M3 D2 M23 I1 M105 I3 M62 D1 M1 D5 M67 D1 M2 I1 M93	NZ_QLMO01000008.1
213	GCF_009796045.1	ISPfr17		predicted	insertion sequence	1095		0	0.727	0.955	49	256	NZ_QLMP01000006.1 Clavibacter michiganensis subsp. michiganensis strain CFBP7488 CFBP7488_contig000006, whole genome shotgun sequence	60014	61108	M22 D1 M1 D1 M10 D1 M17 I1 M9 D1 M12 I1 M6 I1 M46 I1 M9 D1 M8 D2 M5 D1 M10 I1 M1 I1 M4 I1 M97 D1 M4 I1 M29 I2 M4 D1 M4 D1 M192 I1 M2 D1 M2 D1 M4 I1 M101 D1 M14 I1 M11 I2 M1 I1 M3 D2 M3 D1 M80 I1 M2 I1 M3 D2 M23 I1 M105 I3 M62 D1 M1 D5 M67 D1 M2 I1 M93	NZ_QLMP01000006.1
214	GCF_009796055.1	ISPfr17		predicted	insertion sequence	1095		0	0.728	0.955	49	255	NZ_QLMS01000041.1 Clavibacter michiganensis subsp. michiganensis strain NZ1811 NZ1811_contig000041, whole genome shotgun sequence	8437	9531	M22 D1 M1 D1 M10 D1 M17 I1 M9 D1 M12 I1 M6 I1 M46 I1 M9 D1 M8 D2 M5 D1 M10 I1 M1 I1 M4 I1 M97 D1 M4 I1 M29 I2 M4 D1 M4 D1 M192 I1 M2 D1 M2 D1 M4 I1 M101 D1 M14 I1 M11 I2 M1 I1 M3 D2 M3 D1 M80 I1 M2 I1 M3 D2 M23 I1 M105 I3 M62 D1 M1 D5 M67 D1 M2 I1 M93	NZ_QLMS01000041.1
215	GCF_009796075.1	ISPfr17		predicted	insertion sequence	1094		0	0.728	0.956	48	256	NZ_QLMR01000009.1 Clavibacter michiganensis subsp. michiganensis strain CFBP7589 CFBP7589_contig000009, whole genome shotgun sequence	90543	91636	M93 I1 M2 D1 M67 D4 M1 D1 M62 I3 M105 I1 M23 D2 M3 I1 M2 I1 M80 D1 M3 D2 M3 I1 M1 I2 M11 I1 M14 D1 M101 I1 M4 D1 M2 D1 M2 I1 M192 D1 M4 D1 M4 I2 M29 I1 M4 D1 M97 I1 M4 I1 M1 I1 M10 D1 M5 D2 M8 D1 M9 I1 M46 I1 M6 I1 M12 D1 M9 I1 M17 D1 M10 D1 M1 D1 M22	NZ_QLMR01000009.1
216	GCF_009796095.1	ISPfr17		predicted	insertion sequence	1095		0	0.728	0.955	49	255	NZ_QLMT01000091.1 Clavibacter michiganensis subsp. michiganensis strain NZ5026 NZ5026_contig000091, whole genome shotgun sequence	2848	3942	M93 I1 M2 D1 M67 D5 M1 D1 M62 I3 M105 I1 M23 D2 M3 I1 M2 I1 M80 D1 M3 D2 M3 I1 M1 I2 M11 I1 M14 D1 M101 I1 M4 D1 M2 D1 M2 I1 M192 D1 M4 D1 M4 I2 M29 I1 M4 D1 M97 I1 M4 I1 M1 I1 M10 D1 M5 D2 M8 D1 M9 I1 M46 I1 M6 I1 M12 D1 M9 I1 M17 D1 M10 D1 M1 D1 M22	NZ_QLMT01000091.1
217	GCF_009796125.1	ISPfr17		predicted	insertion sequence	1095		0	0.728	0.955	49	255	NZ_QLMV01000005.1 Clavibacter michiganensis subsp. michiganensis strain CFBP1465 CFBP1465_contig000005, whole genome shotgun sequence	90177	91271	M93 I1 M2 D1 M67 D5 M1 D1 M62 I3 M105 I1 M23 D2 M3 I1 M2 I1 M80 D1 M3 D2 M3 I1 M1 I2 M11 I1 M14 D1 M101 I1 M4 D1 M2 D1 M2 I1 M192 D1 M4 D1 M4 I2 M29 I1 M4 D1 M97 I1 M4 I1 M1 I1 M10 D1 M5 D2 M8 D1 M9 I1 M46 I1 M6 I1 M12 D1 M9 I1 M17 D1 M10 D1 M1 D1 M22	NZ_QLMV01000005.1
218	GCF_009796145.1	ISPfr17		predicted	insertion sequence	1095		0	0.728	0.955	49	255	NZ_QLMW01000007.1 Clavibacter michiganensis subsp. michiganensis strain CFBP1940 CFBP1940_contig000007, whole genome shotgun sequence	56213	57307	M22 D1 M1 D1 M10 D1 M17 I1 M9 D1 M12 I1 M6 I1 M46 I1 M9 D1 M8 D2 M5 D1 M10 I1 M1 I1 M4 I1 M97 D1 M4 I1 M29 I2 M4 D1 M4 D1 M192 I1 M2 D1 M2 D1 M4 I1 M101 D1 M14 I1 M11 I2 M1 I1 M3 D2 M3 D1 M80 I1 M2 I1 M3 D2 M23 I1 M105 I3 M62 D1 M1 D5 M67 D1 M2 I1 M93	NZ_QLMW01000007.1
219	GCF_009796155.1	ISPfr17		predicted	insertion sequence	1095		0	0.729	0.955	49	254	NZ_QLMX01000087.1 Clavibacter michiganensis subsp. michiganensis strain ATCC 10202 ATCC10202_contig000087, whole genome shotgun sequence	8378	9472	M22 D1 M1 D1 M10 D1 M17 I1 M9 D1 M12 I1 M6 I1 M46 I1 M9 D1 M8 D2 M5 D1 M10 I1 M1 I1 M4 I1 M97 D1 M4 I1 M29 I2 M4 D1 M4 D1 M192 I1 M2 D1 M2 D1 M4 I1 M101 D1 M14 I1 M11 I2 M1 I1 M3 D2 M3 D1 M80 I1 M2 I1 M3 D2 M23 I1 M105 I3 M62 D1 M1 D5 M67 D1 M2 I1 M93	NZ_QLMX01000087.1
220	GCF_009796175.1	ISPfr17		predicted	insertion sequence	1095		0	0.728	0.959	45	258	NZ_QLMZ01000086.1 Clavibacter michiganensis subsp. michiganensis strain CFBP2500 CFBP2500_contig000086, whole genome shotgun sequence	8480	9574	M22 D1 M1 D1 M10 D1 M17 I1 M9 D1 M12 I1 M6 I1 M46 I1 M9 D1 M8 D2 M5 D1 M10 I1 M1 I1 M4 I1 M97 D1 M4 I1 M29 I2 M4 D1 M4 D1 M192 I1 M2 D1 M2 D1 M4 I1 M101 D1 M14 I1 M14 I1 M6 D1 M80 I1 M2 I1 M3 D2 M23 I1 M105 I3 M62 D1 M1 D5 M67 D1 M2 I1 M93	NZ_QLMZ01000086.1
221	GCF_009796185.1	ISPfr17		predicted	insertion sequence	1095		0	0.728	0.955	49	255	NZ_QLNA01000035.1 Clavibacter michiganensis subsp. michiganensis strain CFBP5842 CFBP5842_contig000035, whole genome shotgun sequence	24830	25924	M93 I1 M2 D1 M67 D5 M1 D1 M62 I3 M105 I1 M23 D2 M3 I1 M2 I1 M80 D1 M3 D2 M3 I1 M1 I2 M11 I1 M14 D1 M101 I1 M4 D1 M2 D1 M2 I1 M192 D1 M4 D1 M4 I2 M29 I1 M4 D1 M97 I1 M4 I1 M1 I1 M10 D1 M5 D2 M8 D1 M9 I1 M46 I1 M6 I1 M12 D1 M9 I1 M17 D1 M10 D1 M1 D1 M22	NZ_QLNA01000035.1
222	GCF_009796225.1	ISPfr17		predicted	insertion sequence	1095		0	0.728	0.955	49	255	NZ_QLNB01000001.1 Clavibacter michiganensis subsp. michiganensis strain CFBP7158 CFBP7158_contig000001, whole genome shotgun sequence	57724	58818	M22 D1 M1 D1 M10 D1 M17 I1 M9 D1 M12 I1 M6 I1 M46 I1 M9 D1 M8 D2 M5 D1 M10 I1 M1 I1 M4 I1 M97 D1 M4 I1 M29 I2 M4 D1 M4 D1 M192 I1 M2 D1 M2 D1 M4 I1 M101 D1 M14 I1 M11 I2 M1 I1 M3 D2 M3 D1 M80 I1 M2 I1 M3 D2 M23 I1 M105 I3 M62 D1 M1 D5 M67 D1 M2 I1 M93	NZ_QLNB01000001.1
223	GCF_009796245.1	ISPfr17		predicted	insertion sequence	1095		0	0.728	0.955	49	255	NZ_QLNC01000014.1 Clavibacter michiganensis subsp. michiganensis strain CFBP7311 CFBP7311_contig000014, whole genome shotgun sequence	29215	30309	M93 I1 M2 D1 M67 D5 M1 D1 M62 I3 M105 I1 M23 D2 M3 I1 M2 I1 M80 D1 M3 D2 M3 I1 M1 I2 M11 I1 M14 D1 M101 I1 M4 D1 M2 D1 M2 I1 M192 D1 M4 D1 M4 I2 M29 I1 M4 D1 M97 I1 M4 I1 M1 I1 M10 D1 M5 D2 M8 D1 M9 I1 M46 I1 M6 I1 M12 D1 M9 I1 M17 D1 M10 D1 M1 D1 M22	NZ_QLNC01000014.1
224	GCF_009796265.1	ISPfr17		predicted	insertion sequence	1093		0	0.723	0.953	51	259	NZ_QLND01000008.1 Clavibacter michiganensis subsp. michiganensis strain CFBP7312 CFBP7312_contig000008, whole genome shotgun sequence	91948	93040	M93 I1 M2 D1 M67 D5 M1 D1 M62 I3 M105 I1 M23 D2 M3 I1 M2 I1 M80 D1 M3 D2 M3 I1 M1 I2 M11 I1 M14 D1 M101 I1 M4 D1 M2 D1 M2 I1 M192 D1 M4 D1 M4 I2 M29 I1 M4 D1 M97 I1 M4 I1 M1 I1 M10 D1 M5 D2 M8 D1 M9 I1 M38 I1 M1 I1 M5 I1 M6 I1 M12 D1 M9 I1 M17 D1 M10 D1 M1 D1 M22	NZ_QLND01000008.1
225	GCF_011799785.1	ISPfr17		predicted	insertion sequence	1095		0	0.728	0.955	49	255	NZ_WTCS01000001.1 Clavibacter michiganensis subsp. michiganensis strain OP3 contig1, whole genome shotgun sequence	2075954	2077048	M93 I1 M2 D1 M67 D5 M1 D1 M62 I3 M105 I1 M23 D2 M3 I1 M2 I1 M80 D1 M3 D2 M3 I1 M1 I2 M11 I1 M14 D1 M101 I1 M4 D1 M2 D1 M2 I1 M192 D1 M4 D1 M4 I2 M29 I1 M4 D1 M97 I1 M4 I1 M1 I1 M10 D1 M5 D2 M8 D1 M9 I1 M46 I1 M6 I1 M12 D1 M9 I1 M17 D1 M10 D1 M1 D1 M22	NZ_WTCS01000001.1
226	GCF_011995665.1	ISPfr17		predicted	insertion sequence	1095		0	0.728	0.955	49	255	NZ_CP047051.1 Clavibacter michiganensis subsp. michiganensis strain MSF322 chromosome, complete genome	2181858	2182952	M93 I1 M2 D1 M67 D5 M1 D1 M62 I3 M105 I1 M23 D2 M3 I1 M2 I1 M80 D1 M3 D2 M3 I1 M1 I2 M11 I1 M14 D1 M101 I1 M4 D1 M2 D1 M2 I1 M192 D1 M4 D1 M4 I2 M29 I1 M4 D1 M97 I1 M4 I1 M1 I1 M10 D1 M5 D2 M8 D1 M9 I1 M46 I1 M6 I1 M12 D1 M9 I1 M17 D1 M10 D1 M1 D1 M22	NZ_CP047051.1
227	GCF_011995885.1	ISPfr17		predicted	insertion sequence	1094		0	0.728	0.956	48	256	NZ_CP047054.1 Clavibacter michiganensis subsp. michiganensis strain VL527 chromosome, complete genome	2210371	2211464	M93 I1 M2 D1 M67 D4 M1 D1 M62 I3 M105 I1 M23 D2 M3 I1 M2 I1 M80 D1 M3 D2 M3 I1 M1 I2 M11 I1 M14 D1 M101 I1 M4 D1 M2 D1 M2 I1 M192 D1 M4 D1 M4 I2 M29 I1 M4 D1 M97 I1 M4 I1 M1 I1 M10 D1 M5 D2 M8 D1 M9 I1 M46 I1 M6 I1 M12 D1 M9 I1 M17 D1 M10 D1 M1 D1 M22	NZ_CP047054.1
228	105unplaced	ISPfr17		predicted	insertion sequence	1095		0	0.727	0.955	49	256	NZ_JAATPM010000025.1 Clavibacter michiganensis subsp. michiganensis strain 1217 contig00025, whole genome shotgun sequence	8359	9453	M22 D1 M1 D1 M10 D1 M17 I1 M9 D1 M12 I1 M6 I1 M46 I1 M9 D1 M8 D2 M5 D1 M10 I1 M1 I1 M4 I1 M97 D1 M4 I1 M29 I2 M4 D1 M4 D1 M192 I1 M2 D1 M2 D1 M4 I1 M101 D1 M14 I1 M11 I2 M1 I1 M3 D2 M3 D1 M80 I1 M2 I1 M3 D2 M23 I1 M105 I3 M62 D1 M1 D5 M67 D1 M2 I1 M93	NZ_JAATPM010000025.1
229	GCF_015351195.1	ISPfr17		predicted	insertion sequence	1095		0	0.728	0.955	49	255	NZ_JADKRO010000001.1 Clavibacter michiganensis subsp. michiganensis strain VKM Ac-1790 n1, whole genome shotgun sequence	972760	973854	M93 I1 M2 D1 M67 D5 M1 D1 M62 I3 M105 I1 M23 D2 M3 I1 M2 I1 M80 D1 M3 D2 M3 I1 M1 I2 M11 I1 M14 D1 M101 I1 M4 D1 M2 D1 M2 I1 M192 D1 M4 D1 M4 I2 M29 I1 M4 D1 M97 I1 M4 I1 M1 I1 M10 D1 M5 D2 M8 D1 M9 I1 M46 I1 M6 I1 M12 D1 M9 I1 M17 D1 M10 D1 M1 D1 M22	NZ_JADKRO010000001.1
230	GCF_019263765.1	ISPfr17		predicted	insertion sequence	1095		0	0.728	0.955	49	255	NZ_CP076349.1 Clavibacter michiganensis subsp. michiganensis strain VQ28 chromosome, complete genome	2091471	2092565	M93 I1 M2 D1 M67 D5 M1 D1 M62 I3 M105 I1 M23 D2 M3 I1 M2 I1 M80 D1 M3 D2 M3 I1 M1 I2 M11 I1 M14 D1 M101 I1 M4 D1 M2 D1 M2 I1 M192 D1 M4 D1 M4 I2 M29 I1 M4 D1 M97 I1 M4 I1 M1 I1 M10 D1 M5 D2 M8 D1 M9 I1 M46 I1 M6 I1 M12 D1 M9 I1 M17 D1 M10 D1 M1 D1 M22	NZ_CP076349.1
231	GCF_019263785.1	ISPfr17		predicted	insertion sequence	1095		0	0.728	0.955	49	255	NZ_CP076352.1 Clavibacter michiganensis subsp. michiganensis strain VQ143 chromosome, complete genome	2076005	2077099	M93 I1 M2 D1 M67 D5 M1 D1 M62 I3 M105 I1 M23 D2 M3 I1 M2 I1 M80 D1 M3 D2 M3 I1 M1 I2 M11 I1 M14 D1 M101 I1 M4 D1 M2 D1 M2 I1 M192 D1 M4 D1 M4 I2 M29 I1 M4 D1 M97 I1 M4 I1 M1 I1 M10 D1 M5 D2 M8 D1 M9 I1 M46 I1 M6 I1 M12 D1 M9 I1 M17 D1 M10 D1 M1 D1 M22	NZ_CP076352.1
232	109unplaced	ISPfr17		predicted	insertion sequence	1095	87.69	0	0.728	0.955	49	255	NZ_SISU01000002.1 Clavibacter michiganensis subsp. michiganensis strain 0317 NODE_2_length_803811_cov_87.6897, whole genome shotgun sequence	745602	746696	M93 I1 M2 D1 M67 D5 M1 D1 M62 I3 M105 I1 M23 D2 M3 I1 M2 I1 M80 D1 M3 D2 M3 I1 M1 I2 M11 I1 M14 D1 M101 I1 M4 D1 M2 D1 M2 I1 M192 D1 M4 D1 M4 I2 M29 I1 M4 D1 M97 I1 M4 I1 M1 I1 M10 D1 M5 D2 M8 D1 M9 I1 M46 I1 M6 I1 M12 D1 M9 I1 M17 D1 M10 D1 M1 D1 M22	NZ_SISU01000002.1
233	GCF_020616175.1	ISPfr17		predicted	insertion sequence	1095		0	0.728	0.955	49	255	NZ_CP085106.1 Clavibacter michiganensis subsp. michiganensis strain CMM84 chromosome, complete genome	2163264	2164358	M93 I1 M2 D1 M67 D5 M1 D1 M62 I3 M105 I1 M23 D2 M3 I1 M2 I1 M80 D1 M3 D2 M3 I1 M1 I2 M11 I1 M14 D1 M101 I1 M4 D1 M2 D1 M2 I1 M192 D1 M4 D1 M4 I2 M29 I1 M4 D1 M97 I1 M4 I1 M1 I1 M10 D1 M5 D2 M8 D1 M9 I1 M46 I1 M6 I1 M12 D1 M9 I1 M17 D1 M10 D1 M1 D1 M22	NZ_CP085106.1
234	GCF_020616195.1	ISPfr17		predicted	insertion sequence	1095		0	0.728	0.955	49	255	NZ_CP085137.1 Clavibacter michiganensis subsp. michiganensis strain CMM09 chromosome, complete genome	2163254	2164348	M93 I1 M2 D1 M67 D5 M1 D1 M62 I3 M105 I1 M23 D2 M3 I1 M2 I1 M80 D1 M3 D2 M3 I1 M1 I2 M11 I1 M14 D1 M101 I1 M4 D1 M2 D1 M2 I1 M192 D1 M4 D1 M4 I2 M29 I1 M4 D1 M97 I1 M4 I1 M1 I1 M10 D1 M5 D2 M8 D1 M9 I1 M46 I1 M6 I1 M12 D1 M9 I1 M17 D1 M10 D1 M1 D1 M22	NZ_CP085137.1
235	GCF_020616235.1	ISPfr17		predicted	insertion sequence	1095		0	0.729	0.955	49	254	NZ_CP085140.1 Clavibacter michiganensis subsp. michiganensis strain CMM04 chromosome, complete genome	2163259	2164353	M93 I1 M2 D1 M67 D5 M1 D1 M62 I3 M105 I1 M23 D2 M3 I1 M2 I1 M80 D1 M3 D2 M3 I1 M1 I2 M11 I1 M14 D1 M101 I1 M4 D1 M2 D1 M2 I1 M192 D1 M4 D1 M4 I2 M29 I1 M4 D1 M97 I1 M4 I1 M1 I1 M10 D1 M5 D2 M8 D1 M9 I1 M46 I1 M6 I1 M12 D1 M9 I1 M17 D1 M10 D1 M1 D1 M22	NZ_CP085140.1
236	GCF_022983255.1	ISPfr17		predicted	insertion sequence	1101		0	0.725	0.95	55	254	NZ_CP095274.1 Clavibacter michiganensis subsp. michiganensis strain N.P. chromosome, complete genome	2204106	2205206	M93 I1 M2 D1 M67 D5 M1 D1 M1 D1 M3 D5 M58 I3 M105 I1 M23 D2 M3 I1 M2 I1 M80 D1 M3 D2 M3 I1 M1 I2 M11 I1 M14 D1 M101 I1 M4 D1 M2 D1 M2 I1 M192 D1 M4 D1 M4 I2 M29 I1 M4 D1 M97 I1 M4 I1 M1 I1 M10 D1 M5 D2 M8 D1 M9 I1 M46 I1 M6 I1 M12 D1 M9 I1 M17 D1 M10 D1 M1 D1 M22	NZ_CP095274.1
237	GCF_023520815.1	ISPfr17		predicted	insertion sequence	1094		0	0.728	0.956	48	256	NZ_CP053437.1 Clavibacter michiganensis subsp. michiganensis strain A5747* chromosome, complete genome	1528853	1529946	M22 D1 M1 D1 M10 D1 M17 I1 M9 D1 M12 I1 M6 I1 M46 I1 M9 D1 M8 D2 M5 D1 M10 I1 M1 I1 M4 I1 M97 D1 M4 I1 M29 I2 M4 D1 M4 D1 M192 I1 M2 D1 M2 D1 M4 I1 M101 D1 M14 I1 M11 I2 M1 I1 M3 D2 M3 D1 M80 I1 M2 I1 M3 D2 M23 I1 M105 I3 M62 D1 M1 D4 M67 D1 M2 I1 M93	NZ_CP053437.1
238	GCF_023520835.1	ISPfr17		predicted	insertion sequence	1095		0	0.728	0.955	49	255	NZ_CP053860.1 Clavibacter michiganensis subsp. michiganensis strain A4758 chromosome, complete genome	2319644	2320738	M22 D1 M1 D1 M10 D1 M17 I1 M9 D1 M12 I1 M6 I1 M46 I1 M9 D1 M8 D2 M5 D1 M10 I1 M1 I1 M4 I1 M97 D1 M4 I1 M29 I2 M4 D1 M4 D1 M192 I1 M2 D1 M2 D1 M4 I1 M101 D1 M14 I1 M11 I2 M1 I1 M3 D2 M3 D1 M80 I1 M2 I1 M3 D2 M23 I1 M105 I3 M62 D1 M1 D5 M67 D1 M2 I1 M93	NZ_CP053860.1
239	GCA_002150925.1	ISPfr17		predicted	insertion sequence	1093		0	0.729	0.955	49	254	MDHB01000002.1 Clavibacter michiganensis subsp. michiganensis strain CASJ001 CMMCAS01_contig000002, whole genome shotgun sequence	163460	164552	M26 D1 M7 D1 M17 I1 M9 D1 M12 I1 M6 I1 M46 I1 M9 D1 M8 D2 M5 D1 M10 I1 M1 I1 M4 I1 M97 D1 M4 I1 M29 I2 M4 D1 M4 D1 M192 I1 M2 D1 M2 D1 M4 I1 M101 D1 M14 I1 M5 I1 M5 I2 M1 I1 M3 D2 M3 D1 M80 I1 M2 I1 M3 D2 M23 I1 M105 I3 M62 D1 M1 D5 M67 D1 M2 I1 M93	MDHB01000002.1
240	GCA_002151045.1	ISPfr17		predicted	insertion sequence	1093		0	0.729	0.955	49	254	MDHH01000002.1 Clavibacter michiganensis subsp. michiganensis strain CASJ007 CMMCAS07_contig000002, whole genome shotgun sequence	163460	164552	M26 D1 M7 D1 M17 I1 M9 D1 M12 I1 M6 I1 M46 I1 M9 D1 M8 D2 M5 D1 M10 I1 M1 I1 M4 I1 M97 D1 M4 I1 M29 I2 M4 D1 M4 D1 M192 I1 M2 D1 M2 D1 M4 I1 M101 D1 M14 I1 M5 I1 M5 I2 M1 I1 M3 D2 M3 D1 M80 I1 M2 I1 M3 D2 M23 I1 M105 I3 M62 D1 M1 D5 M67 D1 M2 I1 M93	MDHH01000002.1
241	GCF_000063485.1	ISPfr17		predicted	insertion sequence	1095		0	0.728	0.955	49	255	NC_009480.1 Clavibacter michiganensis subsp. michiganensis NCPPB 382, complete sequence	2188919	2190013	M93 I1 M2 D1 M67 D5 M1 D1 M62 I3 M105 I1 M23 D2 M3 I1 M2 I1 M80 D1 M3 D2 M3 I1 M1 I2 M11 I1 M14 D1 M101 I1 M4 D1 M2 D1 M2 I1 M192 D1 M4 D1 M4 I2 M29 I1 M4 D1 M97 I1 M4 I1 M1 I1 M10 D1 M5 D2 M8 D1 M9 I1 M46 I1 M6 I1 M12 D1 M9 I1 M17 D1 M10 D1 M1 D1 M22	NC_009480.1
242	GCF_000069225.1	ISCmi3		predicted	insertion sequence	1459		0	0.999	1	0	2	NC_010407.1 Clavibacter michiganensis subsp. sepedonicus, complete sequence	2763614	2765072	M1459	NC_010407.1
243	GCF_000069225.1	ISCmi3		predicted	insertion sequence	1459		0	0.999	1	0	2	NC_010407.1 Clavibacter michiganensis subsp. sepedonicus, complete sequence	1423870	1425328	M1459	NC_010407.1
244	GCF_000069225.1	ISCmi3		predicted	insertion sequence	1459		0	0.999	1	0	2	NC_010407.1 Clavibacter michiganensis subsp. sepedonicus, complete sequence	2522637	2524095	M1459	NC_010407.1
245	GCF_000069225.1	ISCmi3		predicted	insertion sequence	1459		0	1	1	0	0	NC_010407.1 Clavibacter michiganensis subsp. sepedonicus, complete sequence	3081256	3082714	M1459	NC_010407.1
246	GCF_000069225.1	ISCmi3		predicted	insertion sequence	1459		0	1	1	0	0	NC_010407.1 Clavibacter michiganensis subsp. sepedonicus, complete sequence	1022440	1023898	M1459	NC_010407.1
247	GCF_000069225.1	ISCmi3		predicted	insertion sequence	1459		0	1	1	0	0	NC_010407.1 Clavibacter michiganensis subsp. sepedonicus, complete sequence	1969595	1971053	M1459	NC_010407.1
248	GCF_000069225.1	ISCmi3		predicted	insertion sequence	1459		0	1	1	0	0	NC_010407.1 Clavibacter michiganensis subsp. sepedonicus, complete sequence	1149762	1151220	M1459	NC_010407.1
249	GCF_000069225.1	ISCmi3		predicted	insertion sequence	1459		0	1	1	0	0	NC_010407.1 Clavibacter michiganensis subsp. sepedonicus, complete sequence	58693	60151	M1459	NC_010407.1
250	GCF_000069225.1	IS1121		predicted	insertion sequence	1068		0	0.922	0.993	8	76	NC_010407.1 Clavibacter michiganensis subsp. sepedonicus, complete sequence	2315317	2316384	M708 I1 M5 D1 M96 I1 M6 D1 M214 I2 M3 D1 M2 D1 M30	NC_010407.1
251	GCF_000069225.1	IS1121		predicted	insertion sequence	1068		0	0.923	0.996	4	78	NC_010407.1 Clavibacter michiganensis subsp. sepedonicus, complete sequence	3059612	3060679	M708 I1 M5 D1 M96 I1 M6 D1 M251	NC_010407.1
252	GCF_000069225.1	IS1121		predicted	insertion sequence	1069		0	0.925	0.992	9	71	NC_010407.1 Clavibacter michiganensis subsp. sepedonicus, complete sequence	708875	709943	M708 I1 M5 D1 M96 I1 M6 D1 M147 D1 M67 I2 M3 D1 M2 D1 M30	NC_010407.1
253	GCF_000069225.1	IS1121		predicted	insertion sequence	1068		0	0.927	0.996	4	74	NC_010407.1 Clavibacter michiganensis subsp. sepedonicus, complete sequence	3042333	3043400	M251 D1 M6 I1 M96 D1 M5 I1 M708	NC_010407.1
254	GCF_000069225.1	IS1121		predicted	insertion sequence	1069		0	0.928	0.995	5	72	NC_010407.1 Clavibacter michiganensis subsp. sepedonicus, complete sequence	1051301	1052369	M708 I1 M5 D1 M96 I1 M6 D1 M147 D1 M104	NC_010407.1
255	GCF_000069225.1	IS1121		predicted	insertion sequence	1068		0	0.929	0.996	4	72	NC_010407.1 Clavibacter michiganensis subsp. sepedonicus, complete sequence	3153832	3154899	M251 D1 M6 I1 M96 D1 M5 I1 M708	NC_010407.1
256	GCF_000069225.1	IS1121		predicted	insertion sequence	1069		0	0.93	0.995	5	70	NC_010407.1 Clavibacter michiganensis subsp. sepedonicus, complete sequence	592984	594052	M104 D1 M147 D1 M6 I1 M96 D1 M5 I1 M708	NC_010407.1
257	GCF_000069225.1	IS1121		predicted	insertion sequence	1069		0	0.931	0.995	5	69	NC_010407.1 Clavibacter michiganensis subsp. sepedonicus, complete sequence	1862903	1863971	M708 I1 M5 D1 M96 I1 M6 D1 M147 D1 M104	NC_010407.1
258	GCF_000069225.1	IS1121		predicted	insertion sequence	1068		0	0.94	0.996	4	60	NC_010407.1 Clavibacter michiganensis subsp. sepedonicus, complete sequence	784632	785699	M251 D1 M6 I1 M96 D1 M5 I1 M708	NC_010407.1
259	GCF_000069225.1	IS1121		predicted	insertion sequence	1068		0	0.99	0.996	4	7	NC_010407.1 Clavibacter michiganensis subsp. sepedonicus, complete sequence	3179331	3180398	M1031 I2 M3 D1 M2 D1 M30	NC_010407.1
260	GCF_000069225.1	IS1121		predicted	insertion sequence	1068		0	0.991	1	0	10	NC_010407.1 Clavibacter michiganensis subsp. sepedonicus, complete sequence	3131	4198	M1068	NC_010407.1
261	GCF_000069225.1	IS1121		predicted	insertion sequence	1068		0	0.993	1	0	8	NC_010407.1 Clavibacter michiganensis subsp. sepedonicus, complete sequence	514483	515550	M1068	NC_010407.1
262	GCF_000069225.1	IS1121		predicted	insertion sequence	1068		0	0.993	1	0	7	NC_010407.1 Clavibacter michiganensis subsp. sepedonicus, complete sequence	840192	841259	M1068	NC_010407.1
263	GCF_000069225.1	IS1121		predicted	insertion sequence	1068		0	0.994	1	0	6	NC_010407.1 Clavibacter michiganensis subsp. sepedonicus, complete sequence	3188794	3189861	M1068	NC_010407.1
264	GCF_000069225.1	IS1121		predicted	insertion sequence	1068		0	0.994	1	0	6	NC_010407.1 Clavibacter michiganensis subsp. sepedonicus, complete sequence	2406567	2407634	M1068	NC_010407.1
265	GCF_000069225.1	IS1121		predicted	insertion sequence	1068		0	0.994	1	0	6	NC_010407.1 Clavibacter michiganensis subsp. sepedonicus, complete sequence	425762	426829	M1068	NC_010407.1
266	GCF_000069225.1	IS1121		predicted	insertion sequence	1068		0	0.995	1	0	5	NC_010407.1 Clavibacter michiganensis subsp. sepedonicus, complete sequence	248747	249814	M1068	NC_010407.1
267	GCF_000069225.1	IS1121		predicted	insertion sequence	1068		0	0.995	1	0	5	NC_010407.1 Clavibacter michiganensis subsp. sepedonicus, complete sequence	2732190	2733257	M1068	NC_010407.1
268	GCF_000069225.1	IS1121		predicted	insertion sequence	1068		0	0.995	1	0	5	NC_010407.1 Clavibacter michiganensis subsp. sepedonicus, complete sequence	574477	575544	M1068	NC_010407.1
269	GCF_000069225.1	IS1121		predicted	insertion sequence	1068		0	0.995	1	0	5	NC_010407.1 Clavibacter michiganensis subsp. sepedonicus, complete sequence	590925	591992	M1068	NC_010407.1
270	GCF_000069225.1	IS1121		predicted	insertion sequence	1068		0	0.995	1	0	5	NC_010407.1 Clavibacter michiganensis subsp. sepedonicus, complete sequence	635991	637058	M1068	NC_010407.1
271	GCF_000069225.1	IS1121		predicted	insertion sequence	1068		0	0.995	1	0	5	NC_010407.1 Clavibacter michiganensis subsp. sepedonicus, complete sequence	1395686	1396753	M1068	NC_010407.1
272	GCF_000069225.1	IS1121		predicted	insertion sequence	1068		0	0.995	1	0	5	NC_010407.1 Clavibacter michiganensis subsp. sepedonicus, complete sequence	1656715	1657782	M1068	NC_010407.1
273	GCF_000069225.1	IS1121		predicted	insertion sequence	1068		0	0.995	1	0	5	NC_010407.1 Clavibacter michiganensis subsp. sepedonicus, complete sequence	1388435	1389502	M1068	NC_010407.1
274	GCF_000069225.1	IS1121		predicted	insertion sequence	1068		0	0.995	1	0	5	NC_010407.1 Clavibacter michiganensis subsp. sepedonicus, complete sequence	2292323	2293390	M1068	NC_010407.1
275	GCF_000069225.1	IS1121		predicted	insertion sequence	1068		0	0.995	1	0	5	NC_010407.1 Clavibacter michiganensis subsp. sepedonicus, complete sequence	2477904	2478971	M1068	NC_010407.1
276	GCF_000069225.1	IS1121		predicted	insertion sequence	1068		0	0.995	1	0	5	NC_010407.1 Clavibacter michiganensis subsp. sepedonicus, complete sequence	2482633	2483700	M1068	NC_010407.1
277	GCF_000069225.1	IS1121		predicted	insertion sequence	1068		0	0.995	1	0	5	NC_010407.1 Clavibacter michiganensis subsp. sepedonicus, complete sequence	2545566	2546633	M1068	NC_010407.1
278	GCF_000069225.1	IS1121		predicted	insertion sequence	1068		0	0.996	1	0	4	NC_010407.1 Clavibacter michiganensis subsp. sepedonicus, complete sequence	29055	30122	M1068	NC_010407.1
279	GCF_000069225.1	IS1121		predicted	insertion sequence	1068		0	0.996	1	0	4	NC_010407.1 Clavibacter michiganensis subsp. sepedonicus, complete sequence	42736	43803	M1068	NC_010407.1
280	GCF_000069225.1	IS1121		predicted	insertion sequence	1068		0	0.996	1	0	4	NC_010407.1 Clavibacter michiganensis subsp. sepedonicus, complete sequence	164233	165300	M1068	NC_010407.1
281	GCF_000069225.1	IS1121		predicted	insertion sequence	1068		0	0.996	1	0	4	NC_010407.1 Clavibacter michiganensis subsp. sepedonicus, complete sequence	2961934	2963001	M1068	NC_010407.1
282	GCF_000069225.1	IS1121		predicted	insertion sequence	1068		0	0.996	1	0	4	NC_010407.1 Clavibacter michiganensis subsp. sepedonicus, complete sequence	488460	489527	M1068	NC_010407.1
283	GCF_000069225.1	IS1121		predicted	insertion sequence	1068		0	0.996	1	0	4	NC_010407.1 Clavibacter michiganensis subsp. sepedonicus, complete sequence	2755320	2756387	M1068	NC_010407.1
284	GCF_000069225.1	IS1121		predicted	insertion sequence	1068		0	0.996	1	0	4	NC_010407.1 Clavibacter michiganensis subsp. sepedonicus, complete sequence	687717	688784	M1068	NC_010407.1
285	GCF_000069225.1	IS1121		predicted	insertion sequence	1068		0	0.996	1	0	4	NC_010407.1 Clavibacter michiganensis subsp. sepedonicus, complete sequence	1213186	1214253	M1068	NC_010407.1
286	GCF_000069225.1	IS1121		predicted	insertion sequence	1068		0	0.996	1	0	4	NC_010407.1 Clavibacter michiganensis subsp. sepedonicus, complete sequence	1552626	1553693	M1068	NC_010407.1
287	GCF_000069225.1	IS1121		predicted	insertion sequence	1068		0	0.996	1	0	4	NC_010407.1 Clavibacter michiganensis subsp. sepedonicus, complete sequence	1629332	1630399	M1068	NC_010407.1
288	GCF_000069225.1	IS1121		predicted	insertion sequence	1068		0	0.996	1	0	4	NC_010407.1 Clavibacter michiganensis subsp. sepedonicus, complete sequence	2045293	2046360	M1068	NC_010407.1
289	GCF_000069225.1	IS1121		predicted	insertion sequence	1068		0	0.996	1	0	4	NC_010407.1 Clavibacter michiganensis subsp. sepedonicus, complete sequence	2120895	2121962	M1068	NC_010407.1
290	GCF_000069225.1	IS1121		predicted	insertion sequence	1068		0	0.996	1	0	4	NC_010407.1 Clavibacter michiganensis subsp. sepedonicus, complete sequence	2166230	2167297	M1068	NC_010407.1
291	GCF_000069225.1	IS1121		predicted	insertion sequence	1068		0	0.996	1	0	4	NC_010407.1 Clavibacter michiganensis subsp. sepedonicus, complete sequence	1061980	1063047	M1068	NC_010407.1
292	GCF_000069225.1	IS1121		predicted	insertion sequence	1068		0	0.996	1	0	4	NC_010407.1 Clavibacter michiganensis subsp. sepedonicus, complete sequence	2283201	2284268	M1068	NC_010407.1
293	GCF_000069225.1	IS1121		predicted	insertion sequence	1068		0	0.996	1	0	4	NC_010407.1 Clavibacter michiganensis subsp. sepedonicus, complete sequence	2531295	2532362	M1068	NC_010407.1
294	GCF_000069225.1	IS1121		predicted	insertion sequence	1068		0	0.996	1	0	4	NC_010407.1 Clavibacter michiganensis subsp. sepedonicus, complete sequence	2944143	2945210	M1068	NC_010407.1
295	GCF_000069225.1	IS1121		predicted	insertion sequence	1068		0	0.997	1	0	3	NC_010407.1 Clavibacter michiganensis subsp. sepedonicus, complete sequence	254518	255585	M1068	NC_010407.1
296	GCF_000069225.1	IS1121		predicted	insertion sequence	1068		0	0.997	1	0	3	NC_010407.1 Clavibacter michiganensis subsp. sepedonicus, complete sequence	480176	481243	M1068	NC_010407.1
297	GCF_000069225.1	IS1121		predicted	insertion sequence	1068		0	0.997	1	0	3	NC_010407.1 Clavibacter michiganensis subsp. sepedonicus, complete sequence	1727134	1728201	M1068	NC_010407.1
298	GCF_000069225.1	IS1121		predicted	insertion sequence	1068		0	0.997	1	0	3	NC_010407.1 Clavibacter michiganensis subsp. sepedonicus, complete sequence	2058943	2060010	M1068	NC_010407.1
299	GCF_000069225.1	IS1121		predicted	insertion sequence	1068		0	0.997	1	0	3	NC_010407.1 Clavibacter michiganensis subsp. sepedonicus, complete sequence	974277	975344	M1068	NC_010407.1
300	GCF_000069225.1	IS1121		predicted	insertion sequence	1068		0	0.997	1	0	3	NC_010407.1 Clavibacter michiganensis subsp. sepedonicus, complete sequence	2779873	2780940	M1068	NC_010407.1
301	GCF_000069225.1	IS1121		predicted	insertion sequence	1068		0	0.997	1	0	3	NC_010407.1 Clavibacter michiganensis subsp. sepedonicus, complete sequence	355074	356141	M1068	NC_010407.1
302	GCF_000069225.1	IS1121		predicted	insertion sequence	1068		0	0.997	1	0	3	NC_010407.1 Clavibacter michiganensis subsp. sepedonicus, complete sequence	3006923	3007990	M1068	NC_010407.1
303	GCF_000069225.1	IS1121		predicted	insertion sequence	1068		0	0.998	1	0	2	NC_010407.1 Clavibacter michiganensis subsp. sepedonicus, complete sequence	3046270	3047337	M1068	NC_010407.1
304	GCF_000069225.1	IS1121		predicted	insertion sequence	1068		0	0.998	1	0	2	NC_010407.1 Clavibacter michiganensis subsp. sepedonicus, complete sequence	2017290	2018357	M1068	NC_010407.1
305	GCF_000069225.1	IS1121		predicted	insertion sequence	1068		0	0.998	1	0	2	NC_010407.1 Clavibacter michiganensis subsp. sepedonicus, complete sequence	1319597	1320664	M1068	NC_010407.1
306	GCF_000069225.1	IS1121		predicted	insertion sequence	1068		0	0.998	1	0	2	NC_010407.1 Clavibacter michiganensis subsp. sepedonicus, complete sequence	1749119	1750186	M1068	NC_010407.1
307	GCF_000069225.1	IS1121		predicted	insertion sequence	1068		0	0.998	1	0	2	NC_010407.1 Clavibacter michiganensis subsp. sepedonicus, complete sequence	1812113	1813180	M1068	NC_010407.1
308	GCF_000069225.1	IS1121		predicted	insertion sequence	1068		0	0.998	1	0	2	NC_010407.1 Clavibacter michiganensis subsp. sepedonicus, complete sequence	1088650	1089717	M1068	NC_010407.1
309	GCF_000069225.1	IS1121		predicted	insertion sequence	1068		0	0.998	1	0	2	NC_010407.1 Clavibacter michiganensis subsp. sepedonicus, complete sequence	2256754	2257821	M1068	NC_010407.1
310	GCF_000069225.1	IS1121		predicted	insertion sequence	1068		0	0.998	1	0	2	NC_010407.1 Clavibacter michiganensis subsp. sepedonicus, complete sequence	2365799	2366866	M1068	NC_010407.1
311	GCF_000069225.1	IS1121		predicted	insertion sequence	1068		0	0.998	1	0	2	NC_010407.1 Clavibacter michiganensis subsp. sepedonicus, complete sequence	2427437	2428504	M1068	NC_010407.1
312	GCF_000069225.1	IS1121		predicted	insertion sequence	1068		0	0.998	1	0	2	NC_010407.1 Clavibacter michiganensis subsp. sepedonicus, complete sequence	2868320	2869387	M1068	NC_010407.1
313	GCF_000069225.1	IS1121		predicted	insertion sequence	1068		0	0.998	1	0	2	NC_010407.1 Clavibacter michiganensis subsp. sepedonicus, complete sequence	104632	105699	M1068	NC_010407.1
314	GCF_000069225.1	IS1121		predicted	insertion sequence	1068		0	0.999	1	0	1	NC_010407.1 Clavibacter michiganensis subsp. sepedonicus, complete sequence	1562040	1563107	M1068	NC_010407.1
315	GCF_000069225.1	IS1121		predicted	insertion sequence	1068		0	1	1	0	0	NC_010407.1 Clavibacter michiganensis subsp. sepedonicus, complete sequence	648944	650011	M1068	NC_010407.1
316	GCF_000069225.1	IS1121		predicted	insertion sequence	1065		0	0.995	0.997	0	5	NC_010407.1 Clavibacter michiganensis subsp. sepedonicus, complete sequence	605632	606696	M1065	NC_010407.1
317	GCF_000069225.1	IS1121		predicted	insertion sequence	1063		0	0.997	0.995	0	3	NC_010407.1 Clavibacter michiganensis subsp. sepedonicus, complete sequence	2186165	2187227	M1063	NC_010407.1
318	GCF_000069225.1	ISCmi2		predicted	insertion sequence	1053		0	0.93	0.988	13	61	NC_010407.1 Clavibacter michiganensis subsp. sepedonicus, complete sequence	1110686	1111738	M601 I1 M6 D1 M62 D1 M1 D1 M4 I2 M292 D1 M2 D2 M5 I1 M1 I1 M3 I1 M1 I1 M69	NC_010407.1
319	GCF_000069225.1	ISCmi2		predicted	insertion sequence	1053		0	0.933	0.988	13	58	NC_010407.1 Clavibacter michiganensis subsp. sepedonicus, complete sequence	977182	978234	M595 D1 M11 I1 M60 D1 M4 D1 M4 I2 M292 D1 M2 D2 M5 I1 M1 I1 M3 I1 M1 I1 M69	NC_010407.1
320	GCF_000069225.1	ISCmi2		predicted	insertion sequence	1053		0	0.934	0.988	13	57	NC_010407.1 Clavibacter michiganensis subsp. sepedonicus, complete sequence	1135738	1136790	M69 I1 M1 I1 M3 I1 M1 I1 M5 D2 M2 D1 M292 I2 M4 D1 M4 D1 M60 I1 M11 D1 M595	NC_010407.1
321	GCF_000069225.1	ISCmi2		predicted	insertion sequence	1053		0	0.936	0.988	13	55	NC_010407.1 Clavibacter michiganensis subsp. sepedonicus, complete sequence	2028547	2029599	M601 I1 M6 D1 M62 D1 M1 D1 M4 I2 M292 D1 M2 D2 M5 I1 M1 I1 M3 I1 M1 I1 M69	NC_010407.1
322	GCF_000069225.1	ISCmi2		predicted	insertion sequence	1053		0	0.937	0.988	13	54	NC_010407.1 Clavibacter michiganensis subsp. sepedonicus, complete sequence	2438262	2439314	M69 I1 M1 I1 M3 I1 M1 I1 M5 D2 M2 D1 M292 I2 M4 D1 M4 D1 M60 I1 M11 D1 M595	NC_010407.1
323	GCF_000069225.1	ISCmi2		predicted	insertion sequence	1053		0	0.938	0.988	13	53	NC_010407.1 Clavibacter michiganensis subsp. sepedonicus, complete sequence	2464851	2465903	M69 I1 M1 I1 M3 I1 M1 I1 M5 D2 M2 D1 M292 I2 M4 D1 M1 D1 M62 D1 M6 I1 M601	NC_010407.1
324	GCF_000069225.1	ISCmi2		predicted	insertion sequence	1053		0	0.939	0.988	13	52	NC_010407.1 Clavibacter michiganensis subsp. sepedonicus, complete sequence	2491911	2492963	M69 I1 M1 I1 M3 I1 M1 I1 M5 D2 M2 D1 M292 I2 M4 D1 M1 D1 M62 D1 M6 I1 M601	NC_010407.1
325	GCF_000069225.1	ISCmi2		predicted	insertion sequence	1053		0	0.94	0.988	13	51	NC_010407.1 Clavibacter michiganensis subsp. sepedonicus, complete sequence	948532	949584	M69 I1 M1 I1 M3 I1 M1 I1 M5 D2 M2 D1 M292 I2 M4 D1 M4 D1 M60 I1 M11 D1 M595	NC_010407.1
326	GCF_000069225.1	ISCmi2		predicted	insertion sequence	1053		0	0.941	0.988	13	50	NC_010407.1 Clavibacter michiganensis subsp. sepedonicus, complete sequence	1893036	1894088	M595 D1 M11 I1 M60 D1 M4 D1 M4 I2 M292 D1 M2 D2 M5 I1 M1 I1 M3 I1 M1 I1 M69	NC_010407.1
327	GCF_000069225.1	ISCmi2		predicted	insertion sequence	1054		0	0.946	0.994	6	51	NC_010407.1 Clavibacter michiganensis subsp. sepedonicus, complete sequence	469021	470074	M377 I2 M4 D1 M4 D1 M60 I1 M11 D1 M595	NC_010407.1
328	GCF_000069225.1	ISCmi2		predicted	insertion sequence	1053		0	0.95	0.988	13	40	NC_010407.1 Clavibacter michiganensis subsp. sepedonicus, complete sequence	2316404	2317456	M69 I1 M1 I1 M3 I1 M1 I1 M5 D2 M2 D1 M292 I2 M4 D1 M1 D1 M62 D1 M6 I1 M601	NC_010407.1
329	GCF_000069225.1	ISCmi2		predicted	insertion sequence	1053		0	0.951	0.988	13	39	NC_010407.1 Clavibacter michiganensis subsp. sepedonicus, complete sequence	2691304	2692356	M69 I1 M1 I1 M3 I1 M1 I1 M5 D2 M2 D1 M292 I2 M4 D1 M4 D1 M60 I1 M11 D1 M595	NC_010407.1
330	GCF_000069225.1	ISCmi2		predicted	insertion sequence	1054		0	0.951	0.994	6	46	NC_010407.1 Clavibacter michiganensis subsp. sepedonicus, complete sequence	3090546	3091599	M377 I2 M4 D1 M1 D1 M62 D1 M6 I1 M601	NC_010407.1
331	GCF_000069225.1	ISCmi2		predicted	insertion sequence	1054		0	0.951	0.994	6	46	NC_010407.1 Clavibacter michiganensis subsp. sepedonicus, complete sequence	3154906	3155959	M601 I1 M6 D1 M62 D1 M1 D1 M4 I2 M377	NC_010407.1
332	GCF_000069225.1	ISCmi2		predicted	insertion sequence	1053		0	0.958	0.993	7	37	NC_010407.1 Clavibacter michiganensis subsp. sepedonicus, complete sequence	1599131	1600183	M69 I1 M1 I1 M3 I1 M1 I1 M5 D2 M2 D1 M969	NC_010407.1
333	GCF_000069225.1	ISCmi2		predicted	insertion sequence	1053		0	0.974	0.993	7	21	NC_010407.1 Clavibacter michiganensis subsp. sepedonicus, complete sequence	1464116	1465168	M69 I1 M1 I1 M3 I1 M1 I1 M5 D2 M2 D1 M969	NC_010407.1
334	GCF_000069225.1	ISCmi2		predicted	insertion sequence	1053		0	0.977	0.993	7	17	NC_010407.1 Clavibacter michiganensis subsp. sepedonicus, complete sequence	1964249	1965301	M69 I1 M1 I1 M3 I1 M1 I1 M5 D2 M2 D1 M969	NC_010407.1
335	GCF_000069225.1	ISCmi2		predicted	insertion sequence	1053		0	0.98	0.993	7	14	NC_010407.1 Clavibacter michiganensis subsp. sepedonicus, complete sequence	737062	738114	M69 I1 M1 I1 M3 I1 M1 I1 M5 D2 M2 D1 M969	NC_010407.1
336	GCF_000069225.1	ISCmi2		predicted	insertion sequence	1054		0	0.98	1	0	21	NC_010407.1 Clavibacter michiganensis subsp. sepedonicus, complete sequence	354014	355067	M1054	NC_010407.1
337	GCF_000069225.1	ISCmi2		predicted	insertion sequence	1054		0	0.983	1	0	18	NC_010407.1 Clavibacter michiganensis subsp. sepedonicus, complete sequence	455872	456925	M1054	NC_010407.1
338	GCF_000069225.1	ISCmi2		predicted	insertion sequence	1054		0	0.985	1	0	16	NC_010407.1 Clavibacter michiganensis subsp. sepedonicus, complete sequence	305040	306093	M1054	NC_010407.1
339	GCF_000069225.1	ISCmi2		predicted	insertion sequence	1054		0	1	1	0	0	NC_010407.1 Clavibacter michiganensis subsp. sepedonicus, complete sequence	544365	545418	M1054	NC_010407.1
340	GCF_000069225.1	ISCmi2		predicted	insertion sequence	1054		0	1	1	0	0	NC_010407.1 Clavibacter michiganensis subsp. sepedonicus, complete sequence	1023956	1025009	M1054	NC_010407.1
341	GCF_000069225.1	ISCmi2		predicted	insertion sequence	1054		0	1	1	0	0	NC_010407.1 Clavibacter michiganensis subsp. sepedonicus, complete sequence	2119835	2120888	M1054	NC_010407.1
342	GCF_000069225.1	IS1121		predicted	insertion sequence	1068		0	0.997	1	0	3	NC_010399.1 Clavibacter michiganensis subsp. sepedonicus plasmid pCS1, complete sequence	22785	23852	M1068	NC_010399.1	ATCC33113_P2_P3	NC_010399.1	17087	50350
343	GCF_000069225.1	IS1121		predicted	insertion sequence	1068		0	1	1	0	0	NC_010399.1 Clavibacter michiganensis subsp. sepedonicus plasmid pCS1, complete sequence	18238	19305	M1068	NC_010399.1	ATCC33113_P2_P4	NC_010399.2	17087	50350
344	GCF_000069225.1	IS1121		predicted	insertion sequence	1068		0	0.996	1	0	4	NC_010408.1 Clavibacter michiganensis subsp. sepedonicus plasmid pCSL1, complete sequence	42861	43928	M1068	NC_010408.1
345	GCF_000069225.1	ISCmi2		predicted	insertion sequence	1053		0	0.948	0.988	13	42	NC_010408.1 Clavibacter michiganensis subsp. sepedonicus plasmid pCSL1, complete sequence	21823	22875	M69 I1 M1 I1 M3 I1 M1 I1 M5 D2 M2 D1 M292 I2 M4 D1 M4 D1 M60 I1 M11 D1 M595	NC_010408.1	ATCC33113_P5	NC_010408.1	20353	41506
346	GCF_000069225.1	cn_26992_IS1121		putative	composite transposon	26992		0	0.991	1	0	10	NC_010407.1 Clavibacter michiganensis subsp. sepedonicus, complete sequence	3130	30122		NC_010407.1
347	GCF_000069225.1	cn_14749_IS1121		putative	composite transposon	14749		0	0.996	1	0	4	NC_010407.1 Clavibacter michiganensis subsp. sepedonicus, complete sequence	29054	43803		NC_010407.1
348	GCF_000069225.1	cn_6839_IS1121		putative	composite transposon	6839		0	0.995	1	0	5	NC_010407.1 Clavibacter michiganensis subsp. sepedonicus, complete sequence	248746	255585		NC_010407.1
349	GCF_000069225.1	cn_9352_IS1121		putative	composite transposon	9352		0	0.997	1	0	3	NC_010407.1 Clavibacter michiganensis subsp. sepedonicus, complete sequence	480175	489527		NC_010407.1
350	GCF_000069225.1	cn_27091_IS1121		putative	composite transposon	27091		0	0.996	1	0	4	NC_010407.1 Clavibacter michiganensis subsp. sepedonicus, complete sequence	488459	515550		NC_010407.1
351	GCF_000069225.1	cn_17516_IS1121		putative	composite transposon	17516		0	0.995	1	0	5	NC_010407.1 Clavibacter michiganensis subsp. sepedonicus, complete sequence	574476	591992		NC_010407.1
352	GCF_000069225.1	cn_3128_IS1121		putative	composite transposon	3128		0	0.995	1	0	5	NC_010407.1 Clavibacter michiganensis subsp. sepedonicus, complete sequence	590924	594052		NC_010407.1
353	GCF_000069225.1	cn_13713_IS1121		putative	composite transposon	13713		0	0.93	0.995	5	70	NC_010407.1 Clavibacter michiganensis subsp. sepedonicus, complete sequence	592983	606696		NC_010407.1
354	GCF_000069225.1	cn_31427_IS1121		putative	composite transposon	31427		0	0.995	0.997	0	5	NC_010407.1 Clavibacter michiganensis subsp. sepedonicus, complete sequence	605631	637058		NC_010407.1
355	GCF_000069225.1	cn_14021_IS1121		putative	composite transposon	14021		0	0.995	1	0	5	NC_010407.1 Clavibacter michiganensis subsp. sepedonicus, complete sequence	635990	650011		NC_010407.1
356	GCF_000069225.1	cn_39841_IS1121		putative	composite transposon	39841		0	1	1	0	0	NC_010407.1 Clavibacter michiganensis subsp. sepedonicus, complete sequence	648943	688784		NC_010407.1	ATCC33113_P1	NC_010407.1	660037	667813
357	GCF_000069225.1	cn_22227_IS1121		putative	composite transposon	22227		0	0.996	1	0	4	NC_010407.1 Clavibacter michiganensis subsp. sepedonicus, complete sequence	687716	709943		NC_010407.1
358	GCF_000069225.1	cn_11747_IS1121		putative	composite transposon	11747		0	0.928	0.995	5	72	NC_010407.1 Clavibacter michiganensis subsp. sepedonicus, complete sequence	1051300	1063047		NC_010407.1
359	GCF_000069225.1	cn_27738_IS1121		putative	composite transposon	27738		0	0.996	1	0	4	NC_010407.1 Clavibacter michiganensis subsp. sepedonicus, complete sequence	1061979	1089717		NC_010407.1
360	GCF_000069225.1	cn_8319_IS1121		putative	composite transposon	8319		0	0.995	1	0	5	NC_010407.1 Clavibacter michiganensis subsp. sepedonicus, complete sequence	1388434	1396753		NC_010407.1
361	GCF_000069225.1	cn_10482_IS1121		putative	composite transposon	10482		0	0.996	1	0	4	NC_010407.1 Clavibacter michiganensis subsp. sepedonicus, complete sequence	1552625	1563107		NC_010407.1
362	GCF_000069225.1	cn_28451_IS1121		putative	composite transposon	28451		0	0.996	1	0	4	NC_010407.1 Clavibacter michiganensis subsp. sepedonicus, complete sequence	1629331	1657782		NC_010407.1
363	GCF_000069225.1	cn_23053_IS1121		putative	composite transposon	23053		0	0.997	1	0	3	NC_010407.1 Clavibacter michiganensis subsp. sepedonicus, complete sequence	1727133	1750186		NC_010407.1
364	GCF_000069225.1	cn_51859_IS1121		putative	composite transposon	51859		0	0.998	1	0	2	NC_010407.1 Clavibacter michiganensis subsp. sepedonicus, complete sequence	1812112	1863971		NC_010407.1
365	GCF_000069225.1	cn_29071_IS1121		putative	composite transposon	29071		0	0.998	1	0	2	NC_010407.1 Clavibacter michiganensis subsp. sepedonicus, complete sequence	2017289	2046360		NC_010407.1
366	GCF_000069225.1	cn_14718_IS1121		putative	composite transposon	14718		0	0.996	1	0	4	NC_010407.1 Clavibacter michiganensis subsp. sepedonicus, complete sequence	2045292	2060010		NC_010407.1
367	GCF_000069225.1	cn_46403_IS1121		putative	composite transposon	46403		0	0.996	1	0	4	NC_010407.1 Clavibacter michiganensis subsp. sepedonicus, complete sequence	2120894	2167297		NC_010407.1
368	GCF_000069225.1	cn_20998_IS1121		putative	composite transposon	20998		0	0.996	1	0	4	NC_010407.1 Clavibacter michiganensis subsp. sepedonicus, complete sequence	2166229	2187227		NC_010407.1
369	GCF_000069225.1	cn_27515_IS1121		putative	composite transposon	27515		0	0.998	1	0	2	NC_010407.1 Clavibacter michiganensis subsp. sepedonicus, complete sequence	2256753	2284268		NC_010407.1
370	GCF_000069225.1	cn_10190_IS1121		putative	composite transposon	10190		0	0.996	1	0	4	NC_010407.1 Clavibacter michiganensis subsp. sepedonicus, complete sequence	2283200	2293390		NC_010407.1
371	GCF_000069225.1	cn_24062_IS1121		putative	composite transposon	24062		0	0.995	1	0	5	NC_010407.1 Clavibacter michiganensis subsp. sepedonicus, complete sequence	2292322	2316384		NC_010407.1
372	GCF_000069225.1	cn_51550_IS1121		putative	composite transposon	51550		0	0.922	0.993	8	76	NC_010407.1 Clavibacter michiganensis subsp. sepedonicus, complete sequence	2315316	2366866		NC_010407.1
373	GCF_000069225.1	cn_41836_IS1121		putative	composite transposon	41836		0	0.998	1	0	2	NC_010407.1 Clavibacter michiganensis subsp. sepedonicus, complete sequence	2365798	2407634		NC_010407.1
374	GCF_000069225.1	cn_21938_IS1121		putative	composite transposon	21938		0	0.994	1	0	6	NC_010407.1 Clavibacter michiganensis subsp. sepedonicus, complete sequence	2406566	2428504		NC_010407.1
375	GCF_000069225.1	cn_51535_IS1121		putative	composite transposon	51535		0	0.998	1	0	2	NC_010407.1 Clavibacter michiganensis subsp. sepedonicus, complete sequence	2427436	2478971		NC_010407.1
376	GCF_000069225.1	cn_5797_IS1121		putative	composite transposon	5797		0	0.995	1	0	5	NC_010407.1 Clavibacter michiganensis subsp. sepedonicus, complete sequence	2477903	2483700		NC_010407.1
377	GCF_000069225.1	cn_49730_IS1121		putative	composite transposon	49730		0	0.995	1	0	5	NC_010407.1 Clavibacter michiganensis subsp. sepedonicus, complete sequence	2482632	2532362		NC_010407.1
378	GCF_000069225.1	cn_15339_IS1121		putative	composite transposon	15339		0	0.996	1	0	4	NC_010407.1 Clavibacter michiganensis subsp. sepedonicus, complete sequence	2531294	2546633		NC_010407.1
379	GCF_000069225.1	cn_24198_IS1121		putative	composite transposon	24198		0	0.995	1	0	5	NC_010407.1 Clavibacter michiganensis subsp. sepedonicus, complete sequence	2732189	2756387		NC_010407.1
380	GCF_000069225.1	cn_25621_IS1121		putative	composite transposon	25621		0	0.996	1	0	4	NC_010407.1 Clavibacter michiganensis subsp. sepedonicus, complete sequence	2755319	2780940		NC_010407.1
381	GCF_000069225.1	cn_18859_IS1121		putative	composite transposon	18859		0	0.996	1	0	4	NC_010407.1 Clavibacter michiganensis subsp. sepedonicus, complete sequence	2944142	2963001		NC_010407.1
382	GCF_000069225.1	cn_46057_IS1121		putative	composite transposon	46057		0	0.996	1	0	4	NC_010407.1 Clavibacter michiganensis subsp. sepedonicus, complete sequence	2961933	3007990		NC_010407.1
383	GCF_000069225.1	cn_36478_IS1121		putative	composite transposon	36478		0	0.997	1	0	3	NC_010407.1 Clavibacter michiganensis subsp. sepedonicus, complete sequence	3006922	3043400		NC_010407.1
384	GCF_000069225.1	cn_5005_IS1121		putative	composite transposon	5005		0	0.927	0.996	4	74	NC_010407.1 Clavibacter michiganensis subsp. sepedonicus, complete sequence	3042332	3047337		NC_010407.1
385	GCF_000069225.1	cn_14410_IS1121		putative	composite transposon	14410		0	0.998	1	0	2	NC_010407.1 Clavibacter michiganensis subsp. sepedonicus, complete sequence	3046269	3060679		NC_010407.1
386	GCF_000069225.1	cn_26567_IS1121		putative	composite transposon	26567		0	0.929	0.996	4	72	NC_010407.1 Clavibacter michiganensis subsp. sepedonicus, complete sequence	3153831	3180398		NC_010407.1
387	GCF_000069225.1	cn_10531_IS1121		putative	composite transposon	10531		0	0.99	0.996	4	7	NC_010407.1 Clavibacter michiganensis subsp. sepedonicus, complete sequence	3179330	3189861		NC_010407.1
388	GCF_000069225.1	cn_50028_ISCmi2		putative	composite transposon	50028		0	0.985	1	0	16	NC_010407.1 Clavibacter michiganensis subsp. sepedonicus, complete sequence	305039	355067		NC_010407.1
389	GCF_000069225.1	cn_14203_ISCmi2		putative	composite transposon	14203		0	0.983	1	0	18	NC_010407.1 Clavibacter michiganensis subsp. sepedonicus, complete sequence	455871	470074		NC_010407.1
390	GCF_000069225.1	cn_29703_ISCmi2		putative	composite transposon	29703		0	0.94	0.988	13	51	NC_010407.1 Clavibacter michiganensis subsp. sepedonicus, complete sequence	948531	978234		NC_010407.1
391	GCF_000069225.1	cn_47828_ISCmi2		putative	composite transposon	47828		0	0.933	0.988	13	58	NC_010407.1 Clavibacter michiganensis subsp. sepedonicus, complete sequence	977181	1025009		NC_010407.1
392	GCF_000069225.1	cn_26105_ISCmi2		putative	composite transposon	26105		0	0.93	0.988	13	61	NC_010407.1 Clavibacter michiganensis subsp. sepedonicus, complete sequence	1110685	1136790		NC_010407.1
393	GCF_000069225.1	cn_37605_ISCmi2		putative	composite transposon	37605		0	0.941	0.988	13	50	NC_010407.1 Clavibacter michiganensis subsp. sepedonicus, complete sequence	1893035	1930640		NC_010407.1
394	GCF_000069225.1	cn_35575_ISCmi2		putative	composite transposon	35575		0	0.977	0.993	7	17	NC_010407.1 Clavibacter michiganensis subsp. sepedonicus, complete sequence	1929726	1965301		NC_010407.1
395	GCF_000069225.1	cn_27642_ISCmi2		putative	composite transposon	27642		0	0.937	0.988	13	54	NC_010407.1 Clavibacter michiganensis subsp. sepedonicus, complete sequence	2438261	2465903		NC_010407.1
396	GCF_000069225.1	cn_28113_ISCmi2		putative	composite transposon	28113		0	0.938	0.988	13	53	NC_010407.1 Clavibacter michiganensis subsp. sepedonicus, complete sequence	2464850	2492963		NC_010407.1
397	GCF_000069225.1	cn_8151_ISCmi2		putative	composite transposon	8151		0	0.951	0.994	6	46	NC_010407.1 Clavibacter michiganensis subsp. sepedonicus, complete sequence	3147808	3155959		NC_010407.1
398	GCF_000069225.1	cn_5615_IS1121		putative	composite transposon	5615		0	1	1	0	0	NC_010399.1 Clavibacter michiganensis subsp. sepedonicus plasmid pCS1, complete sequence	18237	23852		NC_010399.1	ATCC33113_P2_P5	NC_010399.3	17087	50350
399	GCF_002240555.1	ISCmi3		predicted	insertion sequence	1459		0	0.999	1	0	2	NZ_MZMM01000001.1 Clavibacter michiganensis subsp. sepedonicus strain CFIA-Cs3N scaffold1, whole genome shotgun sequence	1764193	1765651	M1459	NZ_MZMM01000001.1
400	GCF_002240555.1	ISCmi3		predicted	insertion sequence	1459		0	0.999	1	0	2	NZ_MZMM01000001.1 Clavibacter michiganensis subsp. sepedonicus strain CFIA-Cs3N scaffold1, whole genome shotgun sequence	1522030	1523488	M1459	NZ_MZMM01000001.1
401	GCF_002240555.1	ISCmi3		predicted	insertion sequence	1459		0	0.999	1	0	2	NZ_MZMM01000001.1 Clavibacter michiganensis subsp. sepedonicus strain CFIA-Cs3N scaffold1, whole genome shotgun sequence	423329	424787	M1459	NZ_MZMM01000001.1
402	GCF_002240555.1	ISCmi3		predicted	insertion sequence	1459		0	1	1	0	0	NZ_MZMM01000001.1 Clavibacter michiganensis subsp. sepedonicus strain CFIA-Cs3N scaffold1, whole genome shotgun sequence	21937	23395	M1459	NZ_MZMM01000001.1
403	GCF_002240555.1	ISCmi3		predicted	insertion sequence	1459		0	1	1	0	0	NZ_MZMM01000001.1 Clavibacter michiganensis subsp. sepedonicus strain CFIA-Cs3N scaffold1, whole genome shotgun sequence	2256733	2258191	M1459	NZ_MZMM01000001.1
404	GCF_002240555.1	ISCmi3		predicted	insertion sequence	1459		0	1	1	0	0	NZ_MZMM01000001.1 Clavibacter michiganensis subsp. sepedonicus strain CFIA-Cs3N scaffold1, whole genome shotgun sequence	2081885	2083343	M1459	NZ_MZMM01000001.1
405	GCF_002240555.1	ISCmi3		predicted	insertion sequence	1459		0	1	1	0	0	NZ_MZMM01000001.1 Clavibacter michiganensis subsp. sepedonicus strain CFIA-Cs3N scaffold1, whole genome shotgun sequence	970056	971514	M1459	NZ_MZMM01000001.1
406	GCF_002240555.1	ISCmi3		predicted	insertion sequence	1459		0	1	1	0	0	NZ_MZMM01000001.1 Clavibacter michiganensis subsp. sepedonicus strain CFIA-Cs3N scaffold1, whole genome shotgun sequence	149231	150689	M1459	NZ_MZMM01000001.1
407	GCF_002240555.1	IS1121		predicted	insertion sequence	1068		0	0.922	0.993	8	76	NZ_MZMM01000001.1 Clavibacter michiganensis subsp. sepedonicus strain CFIA-Cs3N scaffold1, whole genome shotgun sequence	1315796	1316863	M708 I1 M5 D1 M96 I1 M6 D1 M214 I2 M3 D1 M2 D1 M30	NZ_MZMM01000001.1
408	GCF_002240555.1	IS1121		predicted	insertion sequence	1068		0	0.923	0.996	4	78	NZ_MZMM01000001.1 Clavibacter michiganensis subsp. sepedonicus strain CFIA-Cs3N scaffold1, whole genome shotgun sequence	2060241	2061308	M708 I1 M5 D1 M96 I1 M6 D1 M251	NZ_MZMM01000001.1
409	GCF_002240555.1	IS1121		predicted	insertion sequence	1069		0	0.926	0.992	9	70	NZ_MZMM01000001.1 Clavibacter michiganensis subsp. sepedonicus strain CFIA-Cs3N scaffold1, whole genome shotgun sequence	2905853	2906921	M708 I1 M5 D1 M96 I1 M6 D1 M147 D1 M67 I2 M3 D1 M2 D1 M30	NZ_MZMM01000001.1
410	GCF_002240555.1	IS1121		predicted	insertion sequence	1069		0	0.928	0.995	5	72	NZ_MZMM01000001.1 Clavibacter michiganensis subsp. sepedonicus strain CFIA-Cs3N scaffold1, whole genome shotgun sequence	50770	51838	M708 I1 M5 D1 M96 I1 M6 D1 M147 D1 M104	NZ_MZMM01000001.1
411	GCF_002240555.1	IS1121		predicted	insertion sequence	1069		0	0.93	0.995	5	70	NZ_MZMM01000001.1 Clavibacter michiganensis subsp. sepedonicus strain CFIA-Cs3N scaffold1, whole genome shotgun sequence	2791032	2792100	M104 D1 M147 D1 M6 I1 M96 D1 M5 I1 M708	NZ_MZMM01000001.1
412	GCF_002240555.1	IS1121		predicted	insertion sequence	1069		0	0.932	0.995	5	68	NZ_MZMM01000001.1 Clavibacter michiganensis subsp. sepedonicus strain CFIA-Cs3N scaffold1, whole genome shotgun sequence	863415	864483	M708 I1 M5 D1 M96 I1 M6 D1 M147 D1 M104	NZ_MZMM01000001.1
413	GCF_002240555.1	IS1121		predicted	insertion sequence	1068		0	0.935	0.996	4	66	NZ_MZMM01000001.1 Clavibacter michiganensis subsp. sepedonicus strain CFIA-Cs3N scaffold1, whole genome shotgun sequence	2042962	2044029	M251 D1 M6 I1 M96 D1 M5 I1 M708	NZ_MZMM01000001.1
414	GCF_002240555.1	IS1121		predicted	insertion sequence	1068		0	0.94	0.996	4	60	NZ_MZMM01000001.1 Clavibacter michiganensis subsp. sepedonicus strain CFIA-Cs3N scaffold1, whole genome shotgun sequence	2981607	2982674	M251 D1 M6 I1 M96 D1 M5 I1 M708	NZ_MZMM01000001.1
415	GCF_002240555.1	IS1121		predicted	insertion sequence	1068		0	0.986	1	0	15	NZ_MZMM01000001.1 Clavibacter michiganensis subsp. sepedonicus strain CFIA-Cs3N scaffold1, whole genome shotgun sequence	1366276	1367343	M1068	NZ_MZMM01000001.1
416	GCF_002240555.1	IS1121		predicted	insertion sequence	1068		0	0.991	0.996	4	6	NZ_MZMM01000001.1 Clavibacter michiganensis subsp. sepedonicus strain CFIA-Cs3N scaffold1, whole genome shotgun sequence	2118714	2119781	M1031 I2 M3 D1 M2 D1 M30	NZ_MZMM01000001.1
417	GCF_002240555.1	IS1121		predicted	insertion sequence	1068		0	0.991	1	0	10	NZ_MZMM01000001.1 Clavibacter michiganensis subsp. sepedonicus strain CFIA-Cs3N scaffold1, whole genome shotgun sequence	2201171	2202238	M1068	NZ_MZMM01000001.1
418	GCF_002240555.1	IS1121		predicted	insertion sequence	1068		0	0.993	1	0	8	NZ_MZMM01000001.1 Clavibacter michiganensis subsp. sepedonicus strain CFIA-Cs3N scaffold1, whole genome shotgun sequence	2227095	2228162	M1068	NZ_MZMM01000001.1
419	GCF_002240555.1	IS1121		predicted	insertion sequence	1068		0	0.993	1	0	7	NZ_MZMM01000001.1 Clavibacter michiganensis subsp. sepedonicus strain CFIA-Cs3N scaffold1, whole genome shotgun sequence	3037172	3038239	M1068	NZ_MZMM01000001.1
420	GCF_002240555.1	IS1121		predicted	insertion sequence	1068		0	0.993	1	0	7	NZ_MZMM01000001.1 Clavibacter michiganensis subsp. sepedonicus strain CFIA-Cs3N scaffold1, whole genome shotgun sequence	2128177	2129244	M1068	NZ_MZMM01000001.1
421	GCF_002240555.1	IS1121		predicted	insertion sequence	1068		0	0.993	1	0	7	NZ_MZMM01000001.1 Clavibacter michiganensis subsp. sepedonicus strain CFIA-Cs3N scaffold1, whole genome shotgun sequence	1962563	1963630	M1068	NZ_MZMM01000001.1
422	GCF_002240555.1	IS1121		predicted	insertion sequence	1068		0	0.994	1	0	6	NZ_MZMM01000001.1 Clavibacter michiganensis subsp. sepedonicus strain CFIA-Cs3N scaffold1, whole genome shotgun sequence	3171272	3172339	M1068	NZ_MZMM01000001.1
423	GCF_002240555.1	IS1121		predicted	insertion sequence	1068		0	0.994	1	0	6	NZ_MZMM01000001.1 Clavibacter michiganensis subsp. sepedonicus strain CFIA-Cs3N scaffold1, whole genome shotgun sequence	2623791	2624858	M1068	NZ_MZMM01000001.1
424	GCF_002240555.1	IS1121		predicted	insertion sequence	1068		0	0.994	1	0	6	NZ_MZMM01000001.1 Clavibacter michiganensis subsp. sepedonicus strain CFIA-Cs3N scaffold1, whole genome shotgun sequence	2007552	2008619	M1068	NZ_MZMM01000001.1
425	GCF_002240555.1	IS1121		predicted	insertion sequence	1068		0	0.994	1	0	6	NZ_MZMM01000001.1 Clavibacter michiganensis subsp. sepedonicus strain CFIA-Cs3N scaffold1, whole genome shotgun sequence	387894	388961	M1068	NZ_MZMM01000001.1
426	GCF_002240555.1	IS1121		predicted	insertion sequence	1068		0	0.995	1	0	5	NZ_MZMM01000001.1 Clavibacter michiganensis subsp. sepedonicus strain CFIA-Cs3N scaffold1, whole genome shotgun sequence	212650	213717	M1068	NZ_MZMM01000001.1
427	GCF_002240555.1	IS1121		predicted	insertion sequence	1068		0	0.995	1	0	5	NZ_MZMM01000001.1 Clavibacter michiganensis subsp. sepedonicus strain CFIA-Cs3N scaffold1, whole genome shotgun sequence	395145	396212	M1068	NZ_MZMM01000001.1
428	GCF_002240555.1	IS1121		predicted	insertion sequence	1068		0	0.995	1	0	5	NZ_MZMM01000001.1 Clavibacter michiganensis subsp. sepedonicus strain CFIA-Cs3N scaffold1, whole genome shotgun sequence	1059442	1060509	M1068	NZ_MZMM01000001.1
429	GCF_002240555.1	IS1121		predicted	insertion sequence	1068		0	0.995	1	0	5	NZ_MZMM01000001.1 Clavibacter michiganensis subsp. sepedonicus strain CFIA-Cs3N scaffold1, whole genome shotgun sequence	1292803	1293870	M1068	NZ_MZMM01000001.1
430	GCF_002240555.1	IS1121		predicted	insertion sequence	1068		0	0.995	1	0	5	NZ_MZMM01000001.1 Clavibacter michiganensis subsp. sepedonicus strain CFIA-Cs3N scaffold1, whole genome shotgun sequence	1731577	1732644	M1068	NZ_MZMM01000001.1
431	GCF_002240555.1	IS1121		predicted	insertion sequence	1068		0	0.995	1	0	5	NZ_MZMM01000001.1 Clavibacter michiganensis subsp. sepedonicus strain CFIA-Cs3N scaffold1, whole genome shotgun sequence	1482035	1483102	M1068	NZ_MZMM01000001.1
432	GCF_002240555.1	IS1121		predicted	insertion sequence	1068		0	0.995	1	0	5	NZ_MZMM01000001.1 Clavibacter michiganensis subsp. sepedonicus strain CFIA-Cs3N scaffold1, whole genome shotgun sequence	1530688	1531755	M1068	NZ_MZMM01000001.1
433	GCF_002240555.1	IS1121		predicted	insertion sequence	1068		0	0.995	1	0	5	NZ_MZMM01000001.1 Clavibacter michiganensis subsp. sepedonicus strain CFIA-Cs3N scaffold1, whole genome shotgun sequence	1868894	1869961	M1068	NZ_MZMM01000001.1
434	GCF_002240555.1	IS1121		predicted	insertion sequence	1068		0	0.995	1	0	5	NZ_MZMM01000001.1 Clavibacter michiganensis subsp. sepedonicus strain CFIA-Cs3N scaffold1, whole genome shotgun sequence	2362269	2363336	M1068	NZ_MZMM01000001.1
435	GCF_002240555.1	IS1121		predicted	insertion sequence	1068		0	0.995	1	0	5	NZ_MZMM01000001.1 Clavibacter michiganensis subsp. sepedonicus strain CFIA-Cs3N scaffold1, whole genome shotgun sequence	2446781	2447848	M1068	NZ_MZMM01000001.1
436	GCF_002240555.1	IS1121		predicted	insertion sequence	1068		0	0.995	1	0	5	NZ_MZMM01000001.1 Clavibacter michiganensis subsp. sepedonicus strain CFIA-Cs3N scaffold1, whole genome shotgun sequence	657233	658300	M1068	NZ_MZMM01000001.1
437	GCF_002240555.1	IS1121		predicted	insertion sequence	1068		0	0.995	1	0	5	NZ_MZMM01000001.1 Clavibacter michiganensis subsp. sepedonicus strain CFIA-Cs3N scaffold1, whole genome shotgun sequence	2712531	2713598	M1068	NZ_MZMM01000001.1
438	GCF_002240555.1	IS1121		predicted	insertion sequence	1068		0	0.995	1	0	5	NZ_MZMM01000001.1 Clavibacter michiganensis subsp. sepedonicus strain CFIA-Cs3N scaffold1, whole genome shotgun sequence	2788973	2790040	M1068	NZ_MZMM01000001.1
439	GCF_002240555.1	IS1121		predicted	insertion sequence	1068		0	0.995	1	0	5	NZ_MZMM01000001.1 Clavibacter michiganensis subsp. sepedonicus strain CFIA-Cs3N scaffold1, whole genome shotgun sequence	2834041	2835108	M1068	NZ_MZMM01000001.1
440	GCF_002240555.1	IS1121		predicted	insertion sequence	1068		0	0.996	1	0	4	NZ_MZMM01000001.1 Clavibacter michiganensis subsp. sepedonicus strain CFIA-Cs3N scaffold1, whole genome shotgun sequence	319060	320127	M1068	NZ_MZMM01000001.1
441	GCF_002240555.1	IS1121		predicted	insertion sequence	1068		0	0.996	1	0	4	NZ_MZMM01000001.1 Clavibacter michiganensis subsp. sepedonicus strain CFIA-Cs3N scaffold1, whole genome shotgun sequence	553179	554246	M1068	NZ_MZMM01000001.1
442	GCF_002240555.1	IS1121		predicted	insertion sequence	1068		0	0.996	1	0	4	NZ_MZMM01000001.1 Clavibacter michiganensis subsp. sepedonicus strain CFIA-Cs3N scaffold1, whole genome shotgun sequence	1045792	1046859	M1068	NZ_MZMM01000001.1
443	GCF_002240555.1	IS1121		predicted	insertion sequence	1068		0	0.996	1	0	4	NZ_MZMM01000001.1 Clavibacter michiganensis subsp. sepedonicus strain CFIA-Cs3N scaffold1, whole genome shotgun sequence	1121391	1122458	M1068	NZ_MZMM01000001.1
444	GCF_002240555.1	IS1121		predicted	insertion sequence	1068		0	0.996	1	0	4	NZ_MZMM01000001.1 Clavibacter michiganensis subsp. sepedonicus strain CFIA-Cs3N scaffold1, whole genome shotgun sequence	1166712	1167779	M1068	NZ_MZMM01000001.1
445	GCF_002240555.1	IS1121		predicted	insertion sequence	1068		0	0.996	1	0	4	NZ_MZMM01000001.1 Clavibacter michiganensis subsp. sepedonicus strain CFIA-Cs3N scaffold1, whole genome shotgun sequence	1257235	1258302	M1068	NZ_MZMM01000001.1
446	GCF_002240555.1	IS1121		predicted	insertion sequence	1068		0	0.996	1	0	4	NZ_MZMM01000001.1 Clavibacter michiganensis subsp. sepedonicus strain CFIA-Cs3N scaffold1, whole genome shotgun sequence	1283681	1284748	M1068	NZ_MZMM01000001.1
447	GCF_002240555.1	IS1121		predicted	insertion sequence	1068		0	0.996	1	0	4	NZ_MZMM01000001.1 Clavibacter michiganensis subsp. sepedonicus strain CFIA-Cs3N scaffold1, whole genome shotgun sequence	1755899	1756966	M1068	NZ_MZMM01000001.1
448	GCF_002240555.1	IS1121		predicted	insertion sequence	1068		0	0.996	1	0	4	NZ_MZMM01000001.1 Clavibacter michiganensis subsp. sepedonicus strain CFIA-Cs3N scaffold1, whole genome shotgun sequence	1477306	1478373	M1068	NZ_MZMM01000001.1
449	GCF_002240555.1	IS1121		predicted	insertion sequence	1068		0	0.996	1	0	4	NZ_MZMM01000001.1 Clavibacter michiganensis subsp. sepedonicus strain CFIA-Cs3N scaffold1, whole genome shotgun sequence	1944759	1945826	M1068	NZ_MZMM01000001.1
450	GCF_002240555.1	IS1121		predicted	insertion sequence	1068		0	0.996	1	0	4	NZ_MZMM01000001.1 Clavibacter michiganensis subsp. sepedonicus strain CFIA-Cs3N scaffold1, whole genome shotgun sequence	2240777	2241844	M1068	NZ_MZMM01000001.1
451	GCF_002240555.1	IS1121		predicted	insertion sequence	1068		0	0.996	1	0	4	NZ_MZMM01000001.1 Clavibacter michiganensis subsp. sepedonicus strain CFIA-Cs3N scaffold1, whole genome shotgun sequence	629852	630919	M1068	NZ_MZMM01000001.1
452	GCF_002240555.1	IS1121		predicted	insertion sequence	1068		0	0.996	1	0	4	NZ_MZMM01000001.1 Clavibacter michiganensis subsp. sepedonicus strain CFIA-Cs3N scaffold1, whole genome shotgun sequence	562563	563630	M1068	NZ_MZMM01000001.1
453	GCF_002240555.1	IS1121		predicted	insertion sequence	1068		0	0.996	1	0	4	NZ_MZMM01000001.1 Clavibacter michiganensis subsp. sepedonicus strain CFIA-Cs3N scaffold1, whole genome shotgun sequence	2686488	2687555	M1068	NZ_MZMM01000001.1
454	GCF_002240555.1	IS1121		predicted	insertion sequence	1068		0	0.996	1	0	4	NZ_MZMM01000001.1 Clavibacter michiganensis subsp. sepedonicus strain CFIA-Cs3N scaffold1, whole genome shotgun sequence	2884695	2885762	M1068	NZ_MZMM01000001.1
455	GCF_002240555.1	IS1121		predicted	insertion sequence	1068		0	0.996	1	0	4	NZ_MZMM01000001.1 Clavibacter michiganensis subsp. sepedonicus strain CFIA-Cs3N scaffold1, whole genome shotgun sequence	88119	89186	M1068	NZ_MZMM01000001.1
456	GCF_002240555.1	IS1121		predicted	insertion sequence	1068		0	0.997	1	0	3	NZ_MZMM01000001.1 Clavibacter michiganensis subsp. sepedonicus strain CFIA-Cs3N scaffold1, whole genome shotgun sequence	2553107	2554174	M1068	NZ_MZMM01000001.1
457	GCF_002240555.1	IS1121		predicted	insertion sequence	1068		0	0.997	1	0	3	NZ_MZMM01000001.1 Clavibacter michiganensis subsp. sepedonicus strain CFIA-Cs3N scaffold1, whole genome shotgun sequence	727652	728719	M1068	NZ_MZMM01000001.1
458	GCF_002240555.1	IS1121		predicted	insertion sequence	1068		0	0.997	1	0	3	NZ_MZMM01000001.1 Clavibacter michiganensis subsp. sepedonicus strain CFIA-Cs3N scaffold1, whole genome shotgun sequence	1544957	1546024	M1068	NZ_MZMM01000001.1
459	GCF_002240555.1	IS1121		predicted	insertion sequence	1068		0	0.997	1	0	3	NZ_MZMM01000001.1 Clavibacter michiganensis subsp. sepedonicus strain CFIA-Cs3N scaffold1, whole genome shotgun sequence	1780452	1781519	M1068	NZ_MZMM01000001.1
460	GCF_002240555.1	IS1121		predicted	insertion sequence	1068		0	0.997	1	0	3	NZ_MZMM01000001.1 Clavibacter michiganensis subsp. sepedonicus strain CFIA-Cs3N scaffold1, whole genome shotgun sequence	2452552	2453619	M1068	NZ_MZMM01000001.1
461	GCF_002240555.1	IS1121		predicted	insertion sequence	1068		0	0.997	1	0	3	NZ_MZMM01000001.1 Clavibacter michiganensis subsp. sepedonicus strain CFIA-Cs3N scaffold1, whole genome shotgun sequence	2678205	2679272	M1068	NZ_MZMM01000001.1
462	GCF_002240555.1	IS1121		predicted	insertion sequence	1068		0	0.997	1	0	3	NZ_MZMM01000001.1 Clavibacter michiganensis subsp. sepedonicus strain CFIA-Cs3N scaffold1, whole genome shotgun sequence	61449	62516	M1068	NZ_MZMM01000001.1
463	GCF_002240555.1	IS1121		predicted	insertion sequence	1068		0	0.998	1	0	2	NZ_MZMM01000001.1 Clavibacter michiganensis subsp. sepedonicus strain CFIA-Cs3N scaffold1, whole genome shotgun sequence	812629	813696	M1068	NZ_MZMM01000001.1
464	GCF_002240555.1	IS1121		predicted	insertion sequence	1068		0	0.998	1	0	2	NZ_MZMM01000001.1 Clavibacter michiganensis subsp. sepedonicus strain CFIA-Cs3N scaffold1, whole genome shotgun sequence	2302670	2303737	M1068	NZ_MZMM01000001.1
465	GCF_002240555.1	IS1121		predicted	insertion sequence	1068		0	0.998	1	0	2	NZ_MZMM01000001.1 Clavibacter michiganensis subsp. sepedonicus strain CFIA-Cs3N scaffold1, whole genome shotgun sequence	2046899	2047966	M1068	NZ_MZMM01000001.1
466	GCF_002240555.1	IS1121		predicted	insertion sequence	1068		0	0.998	1	0	2	NZ_MZMM01000001.1 Clavibacter michiganensis subsp. sepedonicus strain CFIA-Cs3N scaffold1, whole genome shotgun sequence	1426840	1427907	M1068	NZ_MZMM01000001.1
467	GCF_002240555.1	IS1121		predicted	insertion sequence	1068		0	0.998	1	0	2	NZ_MZMM01000001.1 Clavibacter michiganensis subsp. sepedonicus strain CFIA-Cs3N scaffold1, whole genome shotgun sequence	1017789	1018856	M1068	NZ_MZMM01000001.1
468	GCF_002240555.1	IS1121		predicted	insertion sequence	1068		0	0.998	1	0	2	NZ_MZMM01000001.1 Clavibacter michiganensis subsp. sepedonicus strain CFIA-Cs3N scaffold1, whole genome shotgun sequence	749637	750704	M1068	NZ_MZMM01000001.1
469	GCF_002240555.1	IS1121		predicted	insertion sequence	1068		0	0.998	1	0	2	NZ_MZMM01000001.1 Clavibacter michiganensis subsp. sepedonicus strain CFIA-Cs3N scaffold1, whole genome shotgun sequence	2772525	2773592	M1068	NZ_MZMM01000001.1
470	GCF_002240555.1	IS1121		predicted	insertion sequence	1068		0	0.998	1	0	2	NZ_MZMM01000001.1 Clavibacter michiganensis subsp. sepedonicus strain CFIA-Cs3N scaffold1, whole genome shotgun sequence	429901	430968	M1068	NZ_MZMM01000001.1
471	GCF_002240555.1	IS1121		predicted	insertion sequence	1065		0	0.995	0.997	0	5	NZ_MZMM01000001.1 Clavibacter michiganensis subsp. sepedonicus strain CFIA-Cs3N scaffold1, whole genome shotgun sequence	2803682	2804746	M1065	NZ_MZMM01000001.1
472	GCF_002240555.1	IS1121		predicted	insertion sequence	1063		0	0.997	0.995	0	3	NZ_MZMM01000001.1 Clavibacter michiganensis subsp. sepedonicus strain CFIA-Cs3N scaffold1, whole genome shotgun sequence	1186647	1187709	M1063	NZ_MZMM01000001.1
473	GCF_002240555.1	ISCmi2		predicted	insertion sequence	1053		0	0.93	0.988	13	61	NZ_MZMM01000001.1 Clavibacter michiganensis subsp. sepedonicus strain CFIA-Cs3N scaffold1, whole genome shotgun sequence	110155	111207	M601 I1 M6 D1 M62 D1 M1 D1 M4 I2 M292 D1 M2 D2 M5 I1 M1 I1 M3 I1 M1 I1 M69	NZ_MZMM01000001.1
474	GCF_002240555.1	ISCmi2		predicted	insertion sequence	1053		0	0.933	0.988	13	58	NZ_MZMM01000001.1 Clavibacter michiganensis subsp. sepedonicus strain CFIA-Cs3N scaffold1, whole genome shotgun sequence	135207	136259	M69 I1 M1 I1 M3 I1 M1 I1 M5 D2 M2 D1 M292 I2 M4 D1 M4 D1 M60 I1 M11 D1 M595	NZ_MZMM01000001.1
475	GCF_002240555.1	ISCmi2		predicted	insertion sequence	1053		0	0.936	0.988	13	55	NZ_MZMM01000001.1 Clavibacter michiganensis subsp. sepedonicus strain CFIA-Cs3N scaffold1, whole genome shotgun sequence	1029046	1030098	M601 I1 M6 D1 M62 D1 M1 D1 M4 I2 M292 D1 M2 D2 M5 I1 M1 I1 M3 I1 M1 I1 M69	NZ_MZMM01000001.1
476	GCF_002240555.1	ISCmi2		predicted	insertion sequence	1053		0	0.936	0.988	13	55	NZ_MZMM01000001.1 Clavibacter michiganensis subsp. sepedonicus strain CFIA-Cs3N scaffold1, whole genome shotgun sequence	3174177	3175229	M601 I1 M6 D1 M62 D1 M1 D1 M4 I2 M292 D1 M2 D2 M5 I1 M1 I1 M3 I1 M1 I1 M69	NZ_MZMM01000001.1
477	GCF_002240555.1	ISCmi2		predicted	insertion sequence	1053		0	0.937	0.988	13	54	NZ_MZMM01000001.1 Clavibacter michiganensis subsp. sepedonicus strain CFIA-Cs3N scaffold1, whole genome shotgun sequence	1437665	1438717	M69 I1 M1 I1 M3 I1 M1 I1 M5 D2 M2 D1 M292 I2 M4 D1 M4 D1 M60 I1 M11 D1 M595	NZ_MZMM01000001.1
478	GCF_002240555.1	ISCmi2		predicted	insertion sequence	1053		0	0.938	0.988	13	53	NZ_MZMM01000001.1 Clavibacter michiganensis subsp. sepedonicus strain CFIA-Cs3N scaffold1, whole genome shotgun sequence	1464254	1465306	M69 I1 M1 I1 M3 I1 M1 I1 M5 D2 M2 D1 M292 I2 M4 D1 M1 D1 M62 D1 M6 I1 M601	NZ_MZMM01000001.1
479	GCF_002240555.1	ISCmi2		predicted	insertion sequence	1053		0	0.94	0.988	13	51	NZ_MZMM01000001.1 Clavibacter michiganensis subsp. sepedonicus strain CFIA-Cs3N scaffold1, whole genome shotgun sequence	3145527	3146579	M69 I1 M1 I1 M3 I1 M1 I1 M5 D2 M2 D1 M292 I2 M4 D1 M4 D1 M60 I1 M11 D1 M595	NZ_MZMM01000001.1
480	GCF_002240555.1	ISCmi2		predicted	insertion sequence	1053		0	0.941	0.988	13	50	NZ_MZMM01000001.1 Clavibacter michiganensis subsp. sepedonicus strain CFIA-Cs3N scaffold1, whole genome shotgun sequence	893548	894600	M595 D1 M11 I1 M60 D1 M4 D1 M4 I2 M292 D1 M2 D2 M5 I1 M1 I1 M3 I1 M1 I1 M69	NZ_MZMM01000001.1
481	GCF_002240555.1	ISCmi2		predicted	insertion sequence	1053		0	0.942	0.988	13	49	NZ_MZMM01000001.1 Clavibacter michiganensis subsp. sepedonicus strain CFIA-Cs3N scaffold1, whole genome shotgun sequence	1491313	1492365	M69 I1 M1 I1 M3 I1 M1 I1 M5 D2 M2 D1 M292 I2 M4 D1 M1 D1 M62 D1 M6 I1 M601	NZ_MZMM01000001.1
482	GCF_002240555.1	ISCmi2		predicted	insertion sequence	1054		0	0.946	0.994	6	51	NZ_MZMM01000001.1 Clavibacter michiganensis subsp. sepedonicus strain CFIA-Cs3N scaffold1, whole genome shotgun sequence	2667050	2668103	M377 I2 M4 D1 M4 D1 M60 I1 M11 D1 M595	NZ_MZMM01000001.1
483	GCF_002240555.1	ISCmi2		predicted	insertion sequence	1053		0	0.949	0.988	13	41	NZ_MZMM01000001.1 Clavibacter michiganensis subsp. sepedonicus strain CFIA-Cs3N scaffold1, whole genome shotgun sequence	1316883	1317935	M69 I1 M1 I1 M3 I1 M1 I1 M5 D2 M2 D1 M292 I2 M4 D1 M1 D1 M62 D1 M6 I1 M601	NZ_MZMM01000001.1
484	GCF_002240555.1	ISCmi2		predicted	insertion sequence	1054		0	0.951	0.994	6	46	NZ_MZMM01000001.1 Clavibacter michiganensis subsp. sepedonicus strain CFIA-Cs3N scaffold1, whole genome shotgun sequence	2091174	2092227	M377 I2 M4 D1 M1 D1 M62 D1 M6 I1 M601	NZ_MZMM01000001.1
485	GCF_002240555.1	ISCmi2		predicted	insertion sequence	1054		0	0.951	0.994	6	46	NZ_MZMM01000001.1 Clavibacter michiganensis subsp. sepedonicus strain CFIA-Cs3N scaffold1, whole genome shotgun sequence	2094289	2095342	M601 I1 M6 D1 M62 D1 M1 D1 M4 I2 M377	NZ_MZMM01000001.1
486	GCF_002240555.1	ISCmi2		predicted	insertion sequence	1053		0	0.961	0.993	7	34	NZ_MZMM01000001.1 Clavibacter michiganensis subsp. sepedonicus strain CFIA-Cs3N scaffold1, whole genome shotgun sequence	599654	600706	M69 I1 M1 I1 M3 I1 M1 I1 M5 D2 M2 D1 M969	NZ_MZMM01000001.1
487	GCF_002240555.1	ISCmi2		predicted	insertion sequence	1053		0	0.974	0.993	7	21	NZ_MZMM01000001.1 Clavibacter michiganensis subsp. sepedonicus strain CFIA-Cs3N scaffold1, whole genome shotgun sequence	464646	465698	M69 I1 M1 I1 M3 I1 M1 I1 M5 D2 M2 D1 M969	NZ_MZMM01000001.1
488	GCF_002240555.1	ISCmi2		predicted	insertion sequence	1053		0	0.977	0.993	7	17	NZ_MZMM01000001.1 Clavibacter michiganensis subsp. sepedonicus strain CFIA-Cs3N scaffold1, whole genome shotgun sequence	964710	965762	M69 I1 M1 I1 M3 I1 M1 I1 M5 D2 M2 D1 M969	NZ_MZMM01000001.1
489	GCF_002240555.1	ISCmi2		predicted	insertion sequence	1054		0	0.98	1	0	21	NZ_MZMM01000001.1 Clavibacter michiganensis subsp. sepedonicus strain CFIA-Cs3N scaffold1, whole genome shotgun sequence	2552047	2553100	M1054	NZ_MZMM01000001.1
490	GCF_002240555.1	ISCmi2		predicted	insertion sequence	1053		0	0.981	0.993	7	13	NZ_MZMM01000001.1 Clavibacter michiganensis subsp. sepedonicus strain CFIA-Cs3N scaffold1, whole genome shotgun sequence	2934039	2935091	M69 I1 M1 I1 M3 I1 M1 I1 M5 D2 M2 D1 M969	NZ_MZMM01000001.1
491	GCF_002240555.1	ISCmi2		predicted	insertion sequence	1053		0	0.982	0.993	7	12	NZ_MZMM01000001.1 Clavibacter michiganensis subsp. sepedonicus strain CFIA-Cs3N scaffold1, whole genome shotgun sequence	1690692	1691744	M69 I1 M1 I1 M3 I1 M1 I1 M5 D2 M2 D1 M969	NZ_MZMM01000001.1
492	GCF_002240555.1	ISCmi2		predicted	insertion sequence	1054		0	0.983	1	0	18	NZ_MZMM01000001.1 Clavibacter michiganensis subsp. sepedonicus strain CFIA-Cs3N scaffold1, whole genome shotgun sequence	2653901	2654954	M1054	NZ_MZMM01000001.1
493	GCF_002240555.1	ISCmi2		predicted	insertion sequence	1054		0	0.985	1	0	16	NZ_MZMM01000001.1 Clavibacter michiganensis subsp. sepedonicus strain CFIA-Cs3N scaffold1, whole genome shotgun sequence	2503073	2504126	M1054	NZ_MZMM01000001.1
494	GCF_002240555.1	ISCmi2		predicted	insertion sequence	1054		0	1	1	0	0	NZ_MZMM01000001.1 Clavibacter michiganensis subsp. sepedonicus strain CFIA-Cs3N scaffold1, whole genome shotgun sequence	23453	24506	M1054	NZ_MZMM01000001.1
495	GCF_002240555.1	ISCmi2		predicted	insertion sequence	1054		0	1	1	0	0	NZ_MZMM01000001.1 Clavibacter michiganensis subsp. sepedonicus strain CFIA-Cs3N scaffold1, whole genome shotgun sequence	1120331	1121384	M1054	NZ_MZMM01000001.1
496	GCF_002240555.1	ISCmi2		predicted	insertion sequence	1054		0	1	1	0	0	NZ_MZMM01000001.1 Clavibacter michiganensis subsp. sepedonicus strain CFIA-Cs3N scaffold1, whole genome shotgun sequence	2742413	2743466	M1054	NZ_MZMM01000001.1
497	GCF_002240555.1	IS1121		predicted	insertion sequence	1068		0	0.993	1	0	7	NZ_MZMM01000003.1 Clavibacter michiganensis subsp. sepedonicus strain CFIA-Cs3N scaffold3, whole genome shotgun sequence	41566	42633	M1068	NZ_MZMM01000003.1
498	GCF_002240555.1	ISCmi2		predicted	insertion sequence	1053		0	0.946	0.988	13	44	NZ_MZMM01000003.1 Clavibacter michiganensis subsp. sepedonicus strain CFIA-Cs3N scaffold3, whole genome shotgun sequence	20529	21581	M69 I1 M1 I1 M3 I1 M1 I1 M5 D2 M2 D1 M292 I2 M4 D1 M4 D1 M60 I1 M11 D1 M595	NZ_MZMM01000003.1	CFIA_Cs3N_P3	NZ_MZMM01000003.1	19058	40211
499	GCF_002240555.1	IS1121		predicted	insertion sequence	1068		0	0.997	1	0	3	NZ_MZMM01000004.1 Clavibacter michiganensis subsp. sepedonicus strain CFIA-Cs3N scaffold4, whole genome shotgun sequence	48000	49067	M1068	NZ_MZMM01000004.1
500	GCF_002240555.1	IS1121		predicted	insertion sequence	1068		0	1	1	0	0	NZ_MZMM01000004.1 Clavibacter michiganensis subsp. sepedonicus strain CFIA-Cs3N scaffold4, whole genome shotgun sequence	52547	53614	M1068	NZ_MZMM01000004.1
501	GCF_002240555.1	IS1121		predicted	insertion sequence	1068		0	1	1	0	0	NZ_MZMM01000004.1 Clavibacter michiganensis subsp. sepedonicus strain CFIA-Cs3N scaffold4, whole genome shotgun sequence	2218	3285	M1068	NZ_MZMM01000004.1
502	GCF_002240555.1	cn_11747_IS1121		putative	composite transposon	11747		0	0.928	0.995	5	72	NZ_MZMM01000001.1 Clavibacter michiganensis subsp. sepedonicus strain CFIA-Cs3N scaffold1, whole genome shotgun sequence	50769	62516		NZ_MZMM01000001.1
503	GCF_002240555.1	cn_27738_IS1121		putative	composite transposon	27738		0	0.997	1	0	3	NZ_MZMM01000001.1 Clavibacter michiganensis subsp. sepedonicus strain CFIA-Cs3N scaffold1, whole genome shotgun sequence	61448	89186		NZ_MZMM01000001.1
504	GCF_002240555.1	cn_8319_IS1121		putative	composite transposon	8319		0	0.994	1	0	6	NZ_MZMM01000001.1 Clavibacter michiganensis subsp. sepedonicus strain CFIA-Cs3N scaffold1, whole genome shotgun sequence	387893	396212		NZ_MZMM01000001.1
505	GCF_002240555.1	cn_35824_IS1121		putative	composite transposon	35824		0	0.995	1	0	5	NZ_MZMM01000001.1 Clavibacter michiganensis subsp. sepedonicus strain CFIA-Cs3N scaffold1, whole genome shotgun sequence	395144	430968		NZ_MZMM01000001.1
506	GCF_002240555.1	cn_10452_IS1121		putative	composite transposon	10452		0	0.996	1	0	4	NZ_MZMM01000001.1 Clavibacter michiganensis subsp. sepedonicus strain CFIA-Cs3N scaffold1, whole genome shotgun sequence	553178	563630		NZ_MZMM01000001.1
507	GCF_002240555.1	cn_28449_IS1121		putative	composite transposon	28449		0	0.996	1	0	4	NZ_MZMM01000001.1 Clavibacter michiganensis subsp. sepedonicus strain CFIA-Cs3N scaffold1, whole genome shotgun sequence	629851	658300		NZ_MZMM01000001.1
508	GCF_002240555.1	cn_23053_IS1121		putative	composite transposon	23053		0	0.997	1	0	3	NZ_MZMM01000001.1 Clavibacter michiganensis subsp. sepedonicus strain CFIA-Cs3N scaffold1, whole genome shotgun sequence	727651	750704		NZ_MZMM01000001.1
509	GCF_002240555.1	cn_51855_IS1121		putative	composite transposon	51855		0	0.998	1	0	2	NZ_MZMM01000001.1 Clavibacter michiganensis subsp. sepedonicus strain CFIA-Cs3N scaffold1, whole genome shotgun sequence	812628	864483		NZ_MZMM01000001.1
510	GCF_002240555.1	cn_29071_IS1121		putative	composite transposon	29071		0	0.998	1	0	2	NZ_MZMM01000001.1 Clavibacter michiganensis subsp. sepedonicus strain CFIA-Cs3N scaffold1, whole genome shotgun sequence	1017788	1046859		NZ_MZMM01000001.1
511	GCF_002240555.1	cn_14718_IS1121		putative	composite transposon	14718		0	0.996	1	0	4	NZ_MZMM01000001.1 Clavibacter michiganensis subsp. sepedonicus strain CFIA-Cs3N scaffold1, whole genome shotgun sequence	1045791	1060509		NZ_MZMM01000001.1
512	GCF_002240555.1	cn_46389_IS1121		putative	composite transposon	46389		0	0.996	1	0	4	NZ_MZMM01000001.1 Clavibacter michiganensis subsp. sepedonicus strain CFIA-Cs3N scaffold1, whole genome shotgun sequence	1121390	1167779		NZ_MZMM01000001.1
513	GCF_002240555.1	cn_20998_IS1121		putative	composite transposon	20998		0	0.996	1	0	4	NZ_MZMM01000001.1 Clavibacter michiganensis subsp. sepedonicus strain CFIA-Cs3N scaffold1, whole genome shotgun sequence	1166711	1187709		NZ_MZMM01000001.1
514	GCF_002240555.1	cn_27514_IS1121		putative	composite transposon	27514		0	0.996	1	0	4	NZ_MZMM01000001.1 Clavibacter michiganensis subsp. sepedonicus strain CFIA-Cs3N scaffold1, whole genome shotgun sequence	1257234	1284748		NZ_MZMM01000001.1
515	GCF_002240555.1	cn_10190_IS1121		putative	composite transposon	10190		0	0.996	1	0	4	NZ_MZMM01000001.1 Clavibacter michiganensis subsp. sepedonicus strain CFIA-Cs3N scaffold1, whole genome shotgun sequence	1283680	1293870		NZ_MZMM01000001.1
516	GCF_002240555.1	cn_24061_IS1121		putative	composite transposon	24061		0	0.995	1	0	5	NZ_MZMM01000001.1 Clavibacter michiganensis subsp. sepedonicus strain CFIA-Cs3N scaffold1, whole genome shotgun sequence	1292802	1316863		NZ_MZMM01000001.1
517	GCF_002240555.1	cn_51548_IS1121		putative	composite transposon	51548		0	0.922	0.993	8	76	NZ_MZMM01000001.1 Clavibacter michiganensis subsp. sepedonicus strain CFIA-Cs3N scaffold1, whole genome shotgun sequence	1315795	1367343		NZ_MZMM01000001.1
518	GCF_002240555.1	cn_51534_IS1121		putative	composite transposon	51534		0	0.998	1	0	2	NZ_MZMM01000001.1 Clavibacter michiganensis subsp. sepedonicus strain CFIA-Cs3N scaffold1, whole genome shotgun sequence	1426839	1478373		NZ_MZMM01000001.1
519	GCF_002240555.1	cn_5797_IS1121		putative	composite transposon	5797		0	0.996	1	0	4	NZ_MZMM01000001.1 Clavibacter michiganensis subsp. sepedonicus strain CFIA-Cs3N scaffold1, whole genome shotgun sequence	1477305	1483102		NZ_MZMM01000001.1
520	GCF_002240555.1	cn_49721_IS1121		putative	composite transposon	49721		0	0.995	1	0	5	NZ_MZMM01000001.1 Clavibacter michiganensis subsp. sepedonicus strain CFIA-Cs3N scaffold1, whole genome shotgun sequence	1482034	1531755		NZ_MZMM01000001.1
521	GCF_002240555.1	cn_15337_IS1121		putative	composite transposon	15337		0	0.995	1	0	5	NZ_MZMM01000001.1 Clavibacter michiganensis subsp. sepedonicus strain CFIA-Cs3N scaffold1, whole genome shotgun sequence	1530687	1546024		NZ_MZMM01000001.1
522	GCF_002240555.1	cn_25390_IS1121		putative	composite transposon	25390		0	0.995	1	0	5	NZ_MZMM01000001.1 Clavibacter michiganensis subsp. sepedonicus strain CFIA-Cs3N scaffold1, whole genome shotgun sequence	1731576	1756966		NZ_MZMM01000001.1
523	GCF_002240555.1	cn_25621_IS1121		putative	composite transposon	25621		0	0.996	1	0	4	NZ_MZMM01000001.1 Clavibacter michiganensis subsp. sepedonicus strain CFIA-Cs3N scaffold1, whole genome shotgun sequence	1755898	1781519		NZ_MZMM01000001.1
524	GCF_002240555.1	cn_18872_IS1121		putative	composite transposon	18872		0	0.996	1	0	4	NZ_MZMM01000001.1 Clavibacter michiganensis subsp. sepedonicus strain CFIA-Cs3N scaffold1, whole genome shotgun sequence	1944758	1963630		NZ_MZMM01000001.1
525	GCF_002240555.1	cn_46057_IS1121		putative	composite transposon	46057		0	0.993	1	0	7	NZ_MZMM01000001.1 Clavibacter michiganensis subsp. sepedonicus strain CFIA-Cs3N scaffold1, whole genome shotgun sequence	1962562	2008619		NZ_MZMM01000001.1
526	GCF_002240555.1	cn_36478_IS1121		putative	composite transposon	36478		0	0.994	1	0	6	NZ_MZMM01000001.1 Clavibacter michiganensis subsp. sepedonicus strain CFIA-Cs3N scaffold1, whole genome shotgun sequence	2007551	2044029		NZ_MZMM01000001.1
527	GCF_002240555.1	cn_5005_IS1121		putative	composite transposon	5005		0	0.935	0.996	4	66	NZ_MZMM01000001.1 Clavibacter michiganensis subsp. sepedonicus strain CFIA-Cs3N scaffold1, whole genome shotgun sequence	2042961	2047966		NZ_MZMM01000001.1
528	GCF_002240555.1	cn_14410_IS1121		putative	composite transposon	14410		0	0.998	1	0	2	NZ_MZMM01000001.1 Clavibacter michiganensis subsp. sepedonicus strain CFIA-Cs3N scaffold1, whole genome shotgun sequence	2046898	2061308		NZ_MZMM01000001.1
529	GCF_002240555.1	cn_34042_IS1121		putative	composite transposon	34042		0	0.923	0.996	4	78	NZ_MZMM01000001.1 Clavibacter michiganensis subsp. sepedonicus strain CFIA-Cs3N scaffold1, whole genome shotgun sequence	2060240	2094282		NZ_MZMM01000001.1
530	GCF_002240555.1	cn_26153_IS1121		putative	composite transposon	26153		0	0.991	0.996	4	6	NZ_MZMM01000001.1 Clavibacter michiganensis subsp. sepedonicus strain CFIA-Cs3N scaffold1, whole genome shotgun sequence	2093628	2119781		NZ_MZMM01000001.1
531	GCF_002240555.1	cn_10531_IS1121		putative	composite transposon	10531		0	0.991	0.996	4	6	NZ_MZMM01000001.1 Clavibacter michiganensis subsp. sepedonicus strain CFIA-Cs3N scaffold1, whole genome shotgun sequence	2118713	2129244		NZ_MZMM01000001.1
532	GCF_002240555.1	cn_26992_IS1121		putative	composite transposon	26992		0	0.991	1	0	10	NZ_MZMM01000001.1 Clavibacter michiganensis subsp. sepedonicus strain CFIA-Cs3N scaffold1, whole genome shotgun sequence	2201170	2228162		NZ_MZMM01000001.1
533	GCF_002240555.1	cn_14750_IS1121		putative	composite transposon	14750		0	0.993	1	0	8	NZ_MZMM01000001.1 Clavibacter michiganensis subsp. sepedonicus strain CFIA-Cs3N scaffold1, whole genome shotgun sequence	2227094	2241844		NZ_MZMM01000001.1
534	GCF_002240555.1	cn_6839_IS1121		putative	composite transposon	6839		0	0.995	1	0	5	NZ_MZMM01000001.1 Clavibacter michiganensis subsp. sepedonicus strain CFIA-Cs3N scaffold1, whole genome shotgun sequence	2446780	2453619		NZ_MZMM01000001.1
535	GCF_002240555.1	cn_9351_IS1121		putative	composite transposon	9351		0	0.997	1	0	3	NZ_MZMM01000001.1 Clavibacter michiganensis subsp. sepedonicus strain CFIA-Cs3N scaffold1, whole genome shotgun sequence	2678204	2687555		NZ_MZMM01000001.1
536	GCF_002240555.1	cn_27111_IS1121		putative	composite transposon	27111		0	0.996	1	0	4	NZ_MZMM01000001.1 Clavibacter michiganensis subsp. sepedonicus strain CFIA-Cs3N scaffold1, whole genome shotgun sequence	2686487	2713598		NZ_MZMM01000001.1
537	GCF_002240555.1	cn_17516_IS1121		putative	composite transposon	17516		0	0.998	1	0	2	NZ_MZMM01000001.1 Clavibacter michiganensis subsp. sepedonicus strain CFIA-Cs3N scaffold1, whole genome shotgun sequence	2772524	2790040		NZ_MZMM01000001.1
538	GCF_002240555.1	cn_3128_IS1121		putative	composite transposon	3128		0	0.995	1	0	5	NZ_MZMM01000001.1 Clavibacter michiganensis subsp. sepedonicus strain CFIA-Cs3N scaffold1, whole genome shotgun sequence	2788972	2792100		NZ_MZMM01000001.1
539	GCF_002240555.1	cn_13715_IS1121		putative	composite transposon	13715		0	0.93	0.995	5	70	NZ_MZMM01000001.1 Clavibacter michiganensis subsp. sepedonicus strain CFIA-Cs3N scaffold1, whole genome shotgun sequence	2791031	2804746		NZ_MZMM01000001.1
540	GCF_002240555.1	cn_31427_IS1121		putative	composite transposon	31427		0	0.995	0.997	0	5	NZ_MZMM01000001.1 Clavibacter michiganensis subsp. sepedonicus strain CFIA-Cs3N scaffold1, whole genome shotgun sequence	2803681	2835108		NZ_MZMM01000001.1
541	GCF_002240555.1	cn_51722_IS1121		putative	composite transposon	51722		0	0.995	1	0	5	NZ_MZMM01000001.1 Clavibacter michiganensis subsp. sepedonicus strain CFIA-Cs3N scaffold1, whole genome shotgun sequence	2834040	2885762		NZ_MZMM01000001.1	CFIA_Cs3N_P1	NZ_MZMM01000001.1	2857013	2864789
542	GCF_002240555.1	cn_22227_IS1121		putative	composite transposon	22227		0	0.996	1	0	4	NZ_MZMM01000001.1 Clavibacter michiganensis subsp. sepedonicus strain CFIA-Cs3N scaffold1, whole genome shotgun sequence	2884694	2906921		NZ_MZMM01000001.1
543	GCF_002240555.1	cn_26105_ISCmi2		putative	composite transposon	26105		0	0.93	0.988	13	61	NZ_MZMM01000001.1 Clavibacter michiganensis subsp. sepedonicus strain CFIA-Cs3N scaffold1, whole genome shotgun sequence	110154	136259		NZ_MZMM01000001.1
544	GCF_002240555.1	cn_37605_ISCmi2		putative	composite transposon	37605		0	0.941	0.988	13	50	NZ_MZMM01000001.1 Clavibacter michiganensis subsp. sepedonicus strain CFIA-Cs3N scaffold1, whole genome shotgun sequence	893547	931152		NZ_MZMM01000001.1
545	GCF_002240555.1	cn_35524_ISCmi2		putative	composite transposon	35524		0	0.977	0.993	7	17	NZ_MZMM01000001.1 Clavibacter michiganensis subsp. sepedonicus strain CFIA-Cs3N scaffold1, whole genome shotgun sequence	930238	965762		NZ_MZMM01000001.1
546	GCF_002240555.1	cn_27642_ISCmi2		putative	composite transposon	27642		0	0.937	0.988	13	54	NZ_MZMM01000001.1 Clavibacter michiganensis subsp. sepedonicus strain CFIA-Cs3N scaffold1, whole genome shotgun sequence	1437664	1465306		NZ_MZMM01000001.1
547	GCF_002240555.1	cn_28112_ISCmi2		putative	composite transposon	28112		0	0.938	0.988	13	53	NZ_MZMM01000001.1 Clavibacter michiganensis subsp. sepedonicus strain CFIA-Cs3N scaffold1, whole genome shotgun sequence	1464253	1492365		NZ_MZMM01000001.1
548	GCF_002240555.1	cn_4169_ISCmi2		putative	composite transposon	4169		0	0.951	0.994	6	46	NZ_MZMM01000001.1 Clavibacter michiganensis subsp. sepedonicus strain CFIA-Cs3N scaffold1, whole genome shotgun sequence	2091173	2095342		NZ_MZMM01000001.1
549	GCF_002240555.1	cn_50028_ISCmi2		putative	composite transposon	50028		0	0.985	1	0	16	NZ_MZMM01000001.1 Clavibacter michiganensis subsp. sepedonicus strain CFIA-Cs3N scaffold1, whole genome shotgun sequence	2503072	2553100		NZ_MZMM01000001.1
550	GCF_002240555.1	cn_14203_ISCmi2		putative	composite transposon	14203		0	0.983	1	0	18	NZ_MZMM01000001.1 Clavibacter michiganensis subsp. sepedonicus strain CFIA-Cs3N scaffold1, whole genome shotgun sequence	2653900	2668103		NZ_MZMM01000001.1
551	GCF_002240555.1	cn_29703_ISCmi2		putative	composite transposon	29703		0	0.94	0.988	13	51	NZ_MZMM01000001.1 Clavibacter michiganensis subsp. sepedonicus strain CFIA-Cs3N scaffold1, whole genome shotgun sequence	3145526	3175229		NZ_MZMM01000001.1
552	GCF_002240555.1	cn_46850_IS1121		putative	composite transposon	46850		0	1	1	0	0	NZ_MZMM01000004.1 Clavibacter michiganensis subsp. sepedonicus strain CFIA-Cs3N scaffold4, whole genome shotgun sequence	2217	49067		NZ_MZMM01000004.1	CFIA_Cs3N_P5	NZ_MZMM01000004.1	29878	54764
553	GCF_002240555.1	cn_5615_IS1121		putative	composite transposon	5615		0	0.997	1	0	3	NZ_MZMM01000004.1 Clavibacter michiganensis subsp. sepedonicus strain CFIA-Cs3N scaffold4, whole genome shotgun sequence	47999	53614		NZ_MZMM01000004.1
554	GCF_002240585.1	ISCmi3		predicted	insertion sequence	1459		0	0.999	1	0	2	NZ_MZMN01000003.1 Clavibacter michiganensis subsp. sepedonicus strain CFIA-CsR14 scaffold3, whole genome shotgun sequence	3023670	3025128	M1459	NZ_MZMN01000003.1
555	GCF_002240585.1	ISCmi3		predicted	insertion sequence	1459		0	0.999	1	0	2	NZ_MZMN01000003.1 Clavibacter michiganensis subsp. sepedonicus strain CFIA-CsR14 scaffold3, whole genome shotgun sequence	1137810	1139268	M1459	NZ_MZMN01000003.1
556	GCF_002240585.1	ISCmi3		predicted	insertion sequence	1459		0	0.999	1	0	2	NZ_MZMN01000003.1 Clavibacter michiganensis subsp. sepedonicus strain CFIA-CsR14 scaffold3, whole genome shotgun sequence	2249281	2250739	M1459	NZ_MZMN01000003.1
557	GCF_002240585.1	ISCmi3		predicted	insertion sequence	1459		0	0.999	1	0	2	NZ_MZMN01000003.1 Clavibacter michiganensis subsp. sepedonicus strain CFIA-CsR14 scaffold3, whole genome shotgun sequence	40223	41681	M1459	NZ_MZMN01000003.1
558	GCF_002240585.1	ISCmi3		predicted	insertion sequence	1459		0	1	1	0	0	NZ_MZMN01000003.1 Clavibacter michiganensis subsp. sepedonicus strain CFIA-CsR14 scaffold3, whole genome shotgun sequence	1848594	1850052	M1459	NZ_MZMN01000003.1
559	GCF_002240585.1	ISCmi3		predicted	insertion sequence	1459		0	1	1	0	0	NZ_MZMN01000003.1 Clavibacter michiganensis subsp. sepedonicus strain CFIA-CsR14 scaffold3, whole genome shotgun sequence	1611108	1612566	M1459	NZ_MZMN01000003.1
560	GCF_002240585.1	ISCmi3		predicted	insertion sequence	1459		0	1	1	0	0	NZ_MZMN01000003.1 Clavibacter michiganensis subsp. sepedonicus strain CFIA-CsR14 scaffold3, whole genome shotgun sequence	585842	587300	M1459	NZ_MZMN01000003.1
561	GCF_002240585.1	ISCmi3		predicted	insertion sequence	1459		0	1	1	0	0	NZ_MZMN01000003.1 Clavibacter michiganensis subsp. sepedonicus strain CFIA-CsR14 scaffold3, whole genome shotgun sequence	2896320	2897778	M1459	NZ_MZMN01000003.1
562	GCF_002240585.1	IS1121		predicted	insertion sequence	1068		0	0.922	0.993	8	76	NZ_MZMN01000003.1 Clavibacter michiganensis subsp. sepedonicus strain CFIA-CsR14 scaffold3, whole genome shotgun sequence	931570	932637	M708 I1 M5 D1 M96 I1 M6 D1 M214 I2 M3 D1 M2 D1 M30	NZ_MZMN01000003.1
563	GCF_002240585.1	IS1121		predicted	insertion sequence	1068		0	0.923	0.996	4	78	NZ_MZMN01000003.1 Clavibacter michiganensis subsp. sepedonicus strain CFIA-CsR14 scaffold3, whole genome shotgun sequence	1589465	1590532	M708 I1 M5 D1 M96 I1 M6 D1 M251	NZ_MZMN01000003.1
564	GCF_002240585.1	IS1121		predicted	insertion sequence	1068		0	0.926	0.996	4	75	NZ_MZMN01000003.1 Clavibacter michiganensis subsp. sepedonicus strain CFIA-CsR14 scaffold3, whole genome shotgun sequence	1572187	1573254	M251 D1 M6 I1 M96 D1 M5 I1 M708	NZ_MZMN01000003.1
565	GCF_002240585.1	IS1121		predicted	insertion sequence	1069		0	0.928	0.995	5	72	NZ_MZMN01000003.1 Clavibacter michiganensis subsp. sepedonicus strain CFIA-CsR14 scaffold3, whole genome shotgun sequence	2925209	2926277	M708 I1 M5 D1 M96 I1 M6 D1 M147 D1 M104	NZ_MZMN01000003.1
566	GCF_002240585.1	IS1121		predicted	insertion sequence	1068		0	0.929	0.996	4	72	NZ_MZMN01000003.1 Clavibacter michiganensis subsp. sepedonicus strain CFIA-CsR14 scaffold3, whole genome shotgun sequence	1685099	1686166	M251 D1 M6 I1 M96 D1 M5 I1 M708	NZ_MZMN01000003.1
567	GCF_002240585.1	IS1121		predicted	insertion sequence	1069		0	0.93	0.995	5	70	NZ_MZMN01000003.1 Clavibacter michiganensis subsp. sepedonicus strain CFIA-CsR14 scaffold3, whole genome shotgun sequence	168975	170043	M708 I1 M5 D1 M96 I1 M6 D1 M147 D1 M104	NZ_MZMN01000003.1
568	GCF_002240585.1	IS1121		predicted	insertion sequence	1069		0	0.931	0.995	5	69	NZ_MZMN01000003.1 Clavibacter michiganensis subsp. sepedonicus strain CFIA-CsR14 scaffold3, whole genome shotgun sequence	2583716	2584784	M708 I1 M5 D1 M96 I1 M6 D1 M147 D1 M104	NZ_MZMN01000003.1
569	GCF_002240585.1	IS1121		predicted	insertion sequence	1069		0	0.933	0.995	5	67	NZ_MZMN01000003.1 Clavibacter michiganensis subsp. sepedonicus strain CFIA-CsR14 scaffold3, whole genome shotgun sequence	479203	480271	M708 I1 M5 D1 M96 I1 M6 D1 M147 D1 M104	NZ_MZMN01000003.1
570	GCF_002240585.1	IS1121		predicted	insertion sequence	1068		0	0.939	0.996	4	61	NZ_MZMN01000003.1 Clavibacter michiganensis subsp. sepedonicus strain CFIA-CsR14 scaffold3, whole genome shotgun sequence	2659471	2660538	M251 D1 M6 I1 M96 D1 M5 I1 M708	NZ_MZMN01000003.1
571	GCF_002240585.1	IS1121		predicted	insertion sequence	1068		0	0.99	0.996	4	7	NZ_MZMN01000003.1 Clavibacter michiganensis subsp. sepedonicus strain CFIA-CsR14 scaffold3, whole genome shotgun sequence	1710598	1711665	M1031 I2 M3 D1 M2 D1 M30	NZ_MZMN01000003.1
572	GCF_002240585.1	IS1121		predicted	insertion sequence	1068		0	0.992	1	0	9	NZ_MZMN01000003.1 Clavibacter michiganensis subsp. sepedonicus strain CFIA-CsR14 scaffold3, whole genome shotgun sequence	1793041	1794108	M1068	NZ_MZMN01000003.1
573	GCF_002240585.1	IS1121		predicted	insertion sequence	1068		0	0.993	1	0	7	NZ_MZMN01000003.1 Clavibacter michiganensis subsp. sepedonicus strain CFIA-CsR14 scaffold3, whole genome shotgun sequence	2715037	2716104	M1068	NZ_MZMN01000003.1
574	GCF_002240585.1	IS1121		predicted	insertion sequence	1068		0	0.993	1	0	7	NZ_MZMN01000003.1 Clavibacter michiganensis subsp. sepedonicus strain CFIA-CsR14 scaffold3, whole genome shotgun sequence	1832643	1833710	M1068	NZ_MZMN01000003.1
575	GCF_002240585.1	IS1121		predicted	insertion sequence	1068		0	0.994	1	0	6	NZ_MZMN01000003.1 Clavibacter michiganensis subsp. sepedonicus strain CFIA-CsR14 scaffold3, whole genome shotgun sequence	1327977	1329044	M1068	NZ_MZMN01000003.1
576	GCF_002240585.1	IS1121		predicted	insertion sequence	1068		0	0.994	1	0	6	NZ_MZMN01000003.1 Clavibacter michiganensis subsp. sepedonicus strain CFIA-CsR14 scaffold3, whole genome shotgun sequence	1536779	1537846	M1068	NZ_MZMN01000003.1
577	GCF_002240585.1	IS1121		predicted	insertion sequence	1068		0	0.994	1	0	6	NZ_MZMN01000003.1 Clavibacter michiganensis subsp. sepedonicus strain CFIA-CsR14 scaffold3, whole genome shotgun sequence	1720060	1721127	M1068	NZ_MZMN01000003.1
578	GCF_002240585.1	IS1121		predicted	insertion sequence	1068		0	0.994	1	0	6	NZ_MZMN01000003.1 Clavibacter michiganensis subsp. sepedonicus strain CFIA-CsR14 scaffold3, whole genome shotgun sequence	1162796	1163863	M1068	NZ_MZMN01000003.1
579	GCF_002240585.1	IS1121		predicted	insertion sequence	1068		0	0.995	1	0	5	NZ_MZMN01000003.1 Clavibacter michiganensis subsp. sepedonicus strain CFIA-CsR14 scaffold3, whole genome shotgun sequence	2468907	2469974	M1068	NZ_MZMN01000003.1
580	GCF_002240585.1	IS1121		predicted	insertion sequence	1068		0	0.995	1	0	5	NZ_MZMN01000003.1 Clavibacter michiganensis subsp. sepedonicus strain CFIA-CsR14 scaffold3, whole genome shotgun sequence	908576	909643	M1068	NZ_MZMN01000003.1
581	GCF_002240585.1	IS1121		predicted	insertion sequence	1068		0	0.995	1	0	5	NZ_MZMN01000003.1 Clavibacter michiganensis subsp. sepedonicus strain CFIA-CsR14 scaffold3, whole genome shotgun sequence	1097815	1098882	M1068	NZ_MZMN01000003.1
582	GCF_002240585.1	IS1121		predicted	insertion sequence	1068		0	0.995	1	0	5	NZ_MZMN01000003.1 Clavibacter michiganensis subsp. sepedonicus strain CFIA-CsR14 scaffold3, whole genome shotgun sequence	2144966	2146033	M1068	NZ_MZMN01000003.1
583	GCF_002240585.1	IS1121		predicted	insertion sequence	1068		0	0.995	1	0	5	NZ_MZMN01000003.1 Clavibacter michiganensis subsp. sepedonicus strain CFIA-CsR14 scaffold3, whole genome shotgun sequence	1491790	1492857	M1068	NZ_MZMN01000003.1
584	GCF_002240585.1	IS1121		predicted	insertion sequence	1068		0	0.995	1	0	5	NZ_MZMN01000003.1 Clavibacter michiganensis subsp. sepedonicus strain CFIA-CsR14 scaffold3, whole genome shotgun sequence	1954132	1955199	M1068	NZ_MZMN01000003.1
585	GCF_002240585.1	IS1121		predicted	insertion sequence	1068		0	0.995	1	0	5	NZ_MZMN01000003.1 Clavibacter michiganensis subsp. sepedonicus strain CFIA-CsR14 scaffold3, whole genome shotgun sequence	1239236	1240303	M1068	NZ_MZMN01000003.1
586	GCF_002240585.1	IS1121		predicted	insertion sequence	1068		0	0.995	1	0	5	NZ_MZMN01000003.1 Clavibacter michiganensis subsp. sepedonicus strain CFIA-CsR14 scaffold3, whole genome shotgun sequence	2038644	2039711	M1068	NZ_MZMN01000003.1
587	GCF_002240585.1	IS1121		predicted	insertion sequence	1068		0	0.995	1	0	5	NZ_MZMN01000003.1 Clavibacter michiganensis subsp. sepedonicus strain CFIA-CsR14 scaffold3, whole genome shotgun sequence	2282288	2283355	M1068	NZ_MZMN01000003.1
588	GCF_002240585.1	IS1121		predicted	insertion sequence	1069		0	0.995	0.999	1	4	NZ_MZMN01000003.1 Clavibacter michiganensis subsp. sepedonicus strain CFIA-CsR14 scaffold3, whole genome shotgun sequence	757111	758179	M104 D1 M964	NZ_MZMN01000003.1
589	GCF_002240585.1	IS1121		predicted	insertion sequence	1068		0	0.995	1	0	5	NZ_MZMN01000003.1 Clavibacter michiganensis subsp. sepedonicus strain CFIA-CsR14 scaffold3, whole genome shotgun sequence	2511911	2512978	M1068	NZ_MZMN01000003.1
590	GCF_002240585.1	IS1121		predicted	insertion sequence	1068		0	0.996	1	0	4	NZ_MZMN01000003.1 Clavibacter michiganensis subsp. sepedonicus strain CFIA-CsR14 scaffold3, whole genome shotgun sequence	12039	13106	M1068	NZ_MZMN01000003.1
591	GCF_002240585.1	IS1121		predicted	insertion sequence	1068		0	0.996	1	0	4	NZ_MZMN01000003.1 Clavibacter michiganensis subsp. sepedonicus strain CFIA-CsR14 scaffold3, whole genome shotgun sequence	2849121	2850188	M1068	NZ_MZMN01000003.1
592	GCF_002240585.1	IS1121		predicted	insertion sequence	1068		0	0.996	1	0	4	NZ_MZMN01000003.1 Clavibacter michiganensis subsp. sepedonicus strain CFIA-CsR14 scaffold3, whole genome shotgun sequence	661577	662644	M1068	NZ_MZMN01000003.1
593	GCF_002240585.1	IS1121		predicted	insertion sequence	1068		0	0.996	1	0	4	NZ_MZMN01000003.1 Clavibacter michiganensis subsp. sepedonicus strain CFIA-CsR14 scaffold3, whole genome shotgun sequence	899456	900523	M1068	NZ_MZMN01000003.1
594	GCF_002240585.1	IS1121		predicted	insertion sequence	1068		0	0.996	1	0	4	NZ_MZMN01000003.1 Clavibacter michiganensis subsp. sepedonicus strain CFIA-CsR14 scaffold3, whole genome shotgun sequence	982052	983119	M1068	NZ_MZMN01000003.1
595	GCF_002240585.1	IS1121		predicted	insertion sequence	1068		0	0.996	1	0	4	NZ_MZMN01000003.1 Clavibacter michiganensis subsp. sepedonicus strain CFIA-CsR14 scaffold3, whole genome shotgun sequence	1093080	1094147	M1068	NZ_MZMN01000003.1
596	GCF_002240585.1	IS1121		predicted	insertion sequence	1068		0	0.996	1	0	4	NZ_MZMN01000003.1 Clavibacter michiganensis subsp. sepedonicus strain CFIA-CsR14 scaffold3, whole genome shotgun sequence	1146466	1147533	M1068	NZ_MZMN01000003.1
597	GCF_002240585.1	IS1121		predicted	insertion sequence	1068		0	0.996	1	0	4	NZ_MZMN01000003.1 Clavibacter michiganensis subsp. sepedonicus strain CFIA-CsR14 scaffold3, whole genome shotgun sequence	1160737	1161804	M1068	NZ_MZMN01000003.1
598	GCF_002240585.1	IS1121		predicted	insertion sequence	1068		0	0.996	1	0	4	NZ_MZMN01000003.1 Clavibacter michiganensis subsp. sepedonicus strain CFIA-CsR14 scaffold3, whole genome shotgun sequence	1894532	1895599	M1068	NZ_MZMN01000003.1
599	GCF_002240585.1	IS1121		predicted	insertion sequence	1068		0	0.996	1	0	4	NZ_MZMN01000003.1 Clavibacter michiganensis subsp. sepedonicus strain CFIA-CsR14 scaffold3, whole genome shotgun sequence	1474036	1475103	M1068	NZ_MZMN01000003.1
600	GCF_002240585.1	IS1121		predicted	insertion sequence	1068		0	0.996	1	0	4	NZ_MZMN01000003.1 Clavibacter michiganensis subsp. sepedonicus strain CFIA-CsR14 scaffold3, whole genome shotgun sequence	2257966	2259033	M1068	NZ_MZMN01000003.1
601	GCF_002240585.1	IS1121		predicted	insertion sequence	1068		0	0.996	1	0	4	NZ_MZMN01000003.1 Clavibacter michiganensis subsp. sepedonicus strain CFIA-CsR14 scaffold3, whole genome shotgun sequence	2562558	2563625	M1068	NZ_MZMN01000003.1
602	GCF_002240585.1	IS1121		predicted	insertion sequence	1068		0	0.996	1	0	4	NZ_MZMN01000003.1 Clavibacter michiganensis subsp. sepedonicus strain CFIA-CsR14 scaffold3, whole genome shotgun sequence	245650	246717	M1068	NZ_MZMN01000003.1
603	GCF_002240585.1	IS1121		predicted	insertion sequence	1068		0	0.997	1	0	3	NZ_MZMN01000003.1 Clavibacter michiganensis subsp. sepedonicus strain CFIA-CsR14 scaffold3, whole genome shotgun sequence	3262339	3263406	M1068	NZ_MZMN01000003.1
604	GCF_002240585.1	IS1121		predicted	insertion sequence	1068		0	0.997	1	0	3	NZ_MZMN01000003.1 Clavibacter michiganensis subsp. sepedonicus strain CFIA-CsR14 scaffold3, whole genome shotgun sequence	2935888	2936955	M1068	NZ_MZMN01000003.1
605	GCF_002240585.1	IS1121		predicted	insertion sequence	1068		0	0.997	1	0	3	NZ_MZMN01000003.1 Clavibacter michiganensis subsp. sepedonicus strain CFIA-CsR14 scaffold3, whole genome shotgun sequence	343435	344502	M1068	NZ_MZMN01000003.1
606	GCF_002240585.1	IS1121		predicted	insertion sequence	1068		0	0.997	1	0	3	NZ_MZMN01000003.1 Clavibacter michiganensis subsp. sepedonicus strain CFIA-CsR14 scaffold3, whole genome shotgun sequence	675227	676294	M1068	NZ_MZMN01000003.1
607	GCF_002240585.1	IS1121		predicted	insertion sequence	1068		0	0.997	1	0	3	NZ_MZMN01000003.1 Clavibacter michiganensis subsp. sepedonicus strain CFIA-CsR14 scaffold3, whole genome shotgun sequence	737176	738243	M1068	NZ_MZMN01000003.1
608	GCF_002240585.1	IS1121		predicted	insertion sequence	1068		0	0.997	1	0	3	NZ_MZMN01000003.1 Clavibacter michiganensis subsp. sepedonicus strain CFIA-CsR14 scaffold3, whole genome shotgun sequence	2233413	2234480	M1068	NZ_MZMN01000003.1
609	GCF_002240585.1	IS1121		predicted	insertion sequence	1068		0	0.997	1	0	3	NZ_MZMN01000003.1 Clavibacter michiganensis subsp. sepedonicus strain CFIA-CsR14 scaffold3, whole genome shotgun sequence	1398663	1399730	M1068	NZ_MZMN01000003.1
610	GCF_002240585.1	IS1121		predicted	insertion sequence	1068		0	0.997	1	0	3	NZ_MZMN01000003.1 Clavibacter michiganensis subsp. sepedonicus strain CFIA-CsR14 scaffold3, whole genome shotgun sequence	1265279	1266346	M1068	NZ_MZMN01000003.1
611	GCF_002240585.1	IS1121		predicted	insertion sequence	1068		0	0.997	1	0	3	NZ_MZMN01000003.1 Clavibacter michiganensis subsp. sepedonicus strain CFIA-CsR14 scaffold3, whole genome shotgun sequence	2044415	2045482	M1068	NZ_MZMN01000003.1
612	GCF_002240585.1	IS1121		predicted	insertion sequence	1068		0	0.997	1	0	3	NZ_MZMN01000003.1 Clavibacter michiganensis subsp. sepedonicus strain CFIA-CsR14 scaffold3, whole genome shotgun sequence	273029	274096	M1068	NZ_MZMN01000003.1
613	GCF_002240585.1	IS1121		predicted	insertion sequence	1068		0	0.997	1	0	3	NZ_MZMN01000003.1 Clavibacter michiganensis subsp. sepedonicus strain CFIA-CsR14 scaffold3, whole genome shotgun sequence	4789	5856	M1068	NZ_MZMN01000003.1
614	GCF_002240585.1	IS1121		predicted	insertion sequence	1068		0	0.998	1	0	2	NZ_MZMN01000003.1 Clavibacter michiganensis subsp. sepedonicus strain CFIA-CsR14 scaffold3, whole genome shotgun sequence	2962557	2963624	M1068	NZ_MZMN01000003.1
615	GCF_002240585.1	IS1121		predicted	insertion sequence	1068		0	0.998	1	0	2	NZ_MZMN01000003.1 Clavibacter michiganensis subsp. sepedonicus strain CFIA-CsR14 scaffold3, whole genome shotgun sequence	428412	429479	M1068	NZ_MZMN01000003.1
616	GCF_002240585.1	IS1121		predicted	insertion sequence	1068		0	0.998	1	0	2	NZ_MZMN01000003.1 Clavibacter michiganensis subsp. sepedonicus strain CFIA-CsR14 scaffold3, whole genome shotgun sequence	872998	874065	M1068	NZ_MZMN01000003.1
617	GCF_002240585.1	IS1121		predicted	insertion sequence	1068		0	0.998	1	0	2	NZ_MZMN01000003.1 Clavibacter michiganensis subsp. sepedonicus strain CFIA-CsR14 scaffold3, whole genome shotgun sequence	1042614	1043681	M1068	NZ_MZMN01000003.1
618	GCF_002240585.1	IS1121		predicted	insertion sequence	1068		0	0.998	1	0	2	NZ_MZMN01000003.1 Clavibacter michiganensis subsp. sepedonicus strain CFIA-CsR14 scaffold3, whole genome shotgun sequence	1576124	1577191	M1068	NZ_MZMN01000003.1
619	GCF_002240585.1	IS1121		predicted	insertion sequence	1068		0	0.998	1	0	2	NZ_MZMN01000003.1 Clavibacter michiganensis subsp. sepedonicus strain CFIA-CsR14 scaffold3, whole genome shotgun sequence	1818962	1820029	M1068	NZ_MZMN01000003.1
620	GCF_002240585.1	IS1121		predicted	insertion sequence	1068		0	0.998	1	0	2	NZ_MZMN01000003.1 Clavibacter michiganensis subsp. sepedonicus strain CFIA-CsR14 scaffold3, whole genome shotgun sequence	1273563	1274630	M1068	NZ_MZMN01000003.1
621	GCF_002240585.1	IS1121		predicted	insertion sequence	1068		0	0.998	1	0	2	NZ_MZMN01000003.1 Clavibacter michiganensis subsp. sepedonicus strain CFIA-CsR14 scaffold3, whole genome shotgun sequence	1179244	1180311	M1068	NZ_MZMN01000003.1
622	GCF_002240585.1	IS1121		predicted	insertion sequence	1068		0	0.998	1	0	2	NZ_MZMN01000003.1 Clavibacter michiganensis subsp. sepedonicus strain CFIA-CsR14 scaffold3, whole genome shotgun sequence	633573	634640	M1068	NZ_MZMN01000003.1
623	GCF_002240585.1	IS1121		predicted	insertion sequence	1068		0	0.998	1	0	2	NZ_MZMN01000003.1 Clavibacter michiganensis subsp. sepedonicus strain CFIA-CsR14 scaffold3, whole genome shotgun sequence	365420	366487	M1068	NZ_MZMN01000003.1
624	GCF_002240585.1	IS1121		predicted	insertion sequence	1068		0	0.998	1	0	2	NZ_MZMN01000003.1 Clavibacter michiganensis subsp. sepedonicus strain CFIA-CsR14 scaffold3, whole genome shotgun sequence	3087096	3088163	M1068	NZ_MZMN01000003.1
625	GCF_002240585.1	IS1121		predicted	insertion sequence	1068		0	0.998	1	0	2	NZ_MZMN01000003.1 Clavibacter michiganensis subsp. sepedonicus strain CFIA-CsR14 scaffold3, whole genome shotgun sequence	3193503	3194570	M1068	NZ_MZMN01000003.1
626	GCF_002240585.1	IS1121		predicted	insertion sequence	1068		0	0.999	1	0	1	NZ_MZMN01000003.1 Clavibacter michiganensis subsp. sepedonicus strain CFIA-CsR14 scaffold3, whole genome shotgun sequence	178360	179427	M1068	NZ_MZMN01000003.1
627	GCF_002240585.1	IS1121		predicted	insertion sequence	1065		0	0.995	0.997	0	5	NZ_MZMN01000003.1 Clavibacter michiganensis subsp. sepedonicus strain CFIA-CsR14 scaffold3, whole genome shotgun sequence	2481553	2482617	M1065	NZ_MZMN01000003.1
628	GCF_002240585.1	IS1121		predicted	insertion sequence	1063		0	0.996	0.995	0	4	NZ_MZMN01000003.1 Clavibacter michiganensis subsp. sepedonicus strain CFIA-CsR14 scaffold3, whole genome shotgun sequence	802444	803506	M1063	NZ_MZMN01000003.1
629	GCF_002240585.1	ISCmi2		predicted	insertion sequence	1053		0	0.928	0.988	13	63	NZ_MZMN01000003.1 Clavibacter michiganensis subsp. sepedonicus strain CFIA-CsR14 scaffold3, whole genome shotgun sequence	644830	645882	M601 I1 M6 D1 M62 D1 M1 D1 M4 I2 M292 D1 M2 D2 M5 I1 M1 I1 M3 I1 M1 I1 M69	NZ_MZMN01000003.1
630	GCF_002240585.1	ISCmi2		predicted	insertion sequence	1053		0	0.93	0.988	13	61	NZ_MZMN01000003.1 Clavibacter michiganensis subsp. sepedonicus strain CFIA-CsR14 scaffold3, whole genome shotgun sequence	2984596	2985648	M601 I1 M6 D1 M62 D1 M1 D1 M4 I2 M292 D1 M2 D2 M5 I1 M1 I1 M3 I1 M1 I1 M69	NZ_MZMN01000003.1
631	GCF_002240585.1	ISCmi2		predicted	insertion sequence	1053		0	0.934	0.988	13	57	NZ_MZMN01000003.1 Clavibacter michiganensis subsp. sepedonicus strain CFIA-CsR14 scaffold3, whole genome shotgun sequence	3009646	3010698	M69 I1 M1 I1 M3 I1 M1 I1 M5 D2 M2 D1 M292 I2 M4 D1 M4 D1 M60 I1 M11 D1 M595	NZ_MZMN01000003.1
632	GCF_002240585.1	ISCmi2		predicted	insertion sequence	1053		0	0.938	0.988	13	53	NZ_MZMN01000003.1 Clavibacter michiganensis subsp. sepedonicus strain CFIA-CsR14 scaffold3, whole genome shotgun sequence	1080027	1081079	M69 I1 M1 I1 M3 I1 M1 I1 M5 D2 M2 D1 M292 I2 M4 D1 M1 D1 M62 D1 M6 I1 M601	NZ_MZMN01000003.1
633	GCF_002240585.1	ISCmi2		predicted	insertion sequence	1053		0	0.939	0.988	13	52	NZ_MZMN01000003.1 Clavibacter michiganensis subsp. sepedonicus strain CFIA-CsR14 scaffold3, whole genome shotgun sequence	1107093	1108145	M69 I1 M1 I1 M3 I1 M1 I1 M5 D2 M2 D1 M292 I2 M4 D1 M1 D1 M62 D1 M6 I1 M601	NZ_MZMN01000003.1
634	GCF_002240585.1	ISCmi2		predicted	insertion sequence	1053		0	0.94	0.988	13	51	NZ_MZMN01000003.1 Clavibacter michiganensis subsp. sepedonicus strain CFIA-CsR14 scaffold3, whole genome shotgun sequence	2323188	2324240	M601 I1 M6 D1 M62 D1 M1 D1 M4 I2 M292 D1 M2 D2 M5 I1 M1 I1 M3 I1 M1 I1 M69	NZ_MZMN01000003.1
635	GCF_002240585.1	ISCmi2		predicted	insertion sequence	1053		0	0.941	0.988	13	50	NZ_MZMN01000003.1 Clavibacter michiganensis subsp. sepedonicus strain CFIA-CsR14 scaffold3, whole genome shotgun sequence	2823376	2824428	M69 I1 M1 I1 M3 I1 M1 I1 M5 D2 M2 D1 M292 I2 M4 D1 M4 D1 M60 I1 M11 D1 M595	NZ_MZMN01000003.1
636	GCF_002240585.1	ISCmi2		predicted	insertion sequence	1053		0	0.941	0.988	13	50	NZ_MZMN01000003.1 Clavibacter michiganensis subsp. sepedonicus strain CFIA-CsR14 scaffold3, whole genome shotgun sequence	1053439	1054491	M69 I1 M1 I1 M3 I1 M1 I1 M5 D2 M2 D1 M292 I2 M4 D1 M1 D1 M62 D1 M6 I1 M601	NZ_MZMN01000003.1
637	GCF_002240585.1	ISCmi2		predicted	insertion sequence	1053		0	0.943	0.988	13	47	NZ_MZMN01000003.1 Clavibacter michiganensis subsp. sepedonicus strain CFIA-CsR14 scaffold3, whole genome shotgun sequence	509335	510387	M595 D1 M11 I1 M60 D1 M4 D1 M4 I2 M292 D1 M2 D2 M5 I1 M1 I1 M3 I1 M1 I1 M69	NZ_MZMN01000003.1
638	GCF_002240585.1	ISCmi2		predicted	insertion sequence	1054		0	0.946	0.994	6	51	NZ_MZMN01000003.1 Clavibacter michiganensis subsp. sepedonicus strain CFIA-CsR14 scaffold3, whole genome shotgun sequence	1284732	1285785	M595 D1 M11 I1 M60 D1 M4 D1 M4 I2 M377	NZ_MZMN01000003.1
639	GCF_002240585.1	ISCmi2		predicted	insertion sequence	1053		0	0.949	0.988	13	41	NZ_MZMN01000003.1 Clavibacter michiganensis subsp. sepedonicus strain CFIA-CsR14 scaffold3, whole genome shotgun sequence	932657	933709	M69 I1 M1 I1 M3 I1 M1 I1 M5 D2 M2 D1 M292 I2 M4 D1 M1 D1 M62 D1 M6 I1 M601	NZ_MZMN01000003.1
640	GCF_002240585.1	ISCmi2		predicted	insertion sequence	1054		0	0.951	0.994	6	46	NZ_MZMN01000003.1 Clavibacter michiganensis subsp. sepedonicus strain CFIA-CsR14 scaffold3, whole genome shotgun sequence	1621815	1622868	M377 I2 M4 D1 M1 D1 M62 D1 M6 I1 M601	NZ_MZMN01000003.1
641	GCF_002240585.1	ISCmi2		predicted	insertion sequence	1054		0	0.951	0.994	6	46	NZ_MZMN01000003.1 Clavibacter michiganensis subsp. sepedonicus strain CFIA-CsR14 scaffold3, whole genome shotgun sequence	1686173	1687226	M601 I1 M6 D1 M62 D1 M1 D1 M4 I2 M377	NZ_MZMN01000003.1
642	GCF_002240585.1	ISCmi2		predicted	insertion sequence	1054		0	0.952	0.994	6	45	NZ_MZMN01000003.1 Clavibacter michiganensis subsp. sepedonicus strain CFIA-CsR14 scaffold3, whole genome shotgun sequence	2094935	2095988	M601 I1 M6 D1 M62 D1 M1 D1 M4 I2 M377	NZ_MZMN01000003.1
643	GCF_002240585.1	ISCmi2		predicted	insertion sequence	1053		0	0.957	0.991	9	36	NZ_MZMN01000003.1 Clavibacter michiganensis subsp. sepedonicus strain CFIA-CsR14 scaffold3, whole genome shotgun sequence	80467	81519	M69 I1 M1 I1 M3 I1 M1 I1 M5 D2 M2 D1 M361 D1 M6 I1 M601	NZ_MZMN01000003.1
644	GCF_002240585.1	ISCmi2		predicted	insertion sequence	1053		0	0.963	0.993	7	32	NZ_MZMN01000003.1 Clavibacter michiganensis subsp. sepedonicus strain CFIA-CsR14 scaffold3, whole genome shotgun sequence	215450	216502	M69 I1 M1 I1 M3 I1 M1 I1 M5 D2 M2 D1 M969	NZ_MZMN01000003.1
645	GCF_002240585.1	ISCmi2		predicted	insertion sequence	1053		0	0.977	0.993	7	17	NZ_MZMN01000003.1 Clavibacter michiganensis subsp. sepedonicus strain CFIA-CsR14 scaffold3, whole genome shotgun sequence	580496	581548	M69 I1 M1 I1 M3 I1 M1 I1 M5 D2 M2 D1 M969	NZ_MZMN01000003.1
646	GCF_002240585.1	ISCmi2		predicted	insertion sequence	1054		0	0.98	1	0	21	NZ_MZMN01000003.1 Clavibacter michiganensis subsp. sepedonicus strain CFIA-CsR14 scaffold3, whole genome shotgun sequence	2143906	2144959	M1054	NZ_MZMN01000003.1
647	GCF_002240585.1	ISCmi2		predicted	insertion sequence	1053		0	0.981	0.993	7	13	NZ_MZMN01000003.1 Clavibacter michiganensis subsp. sepedonicus strain CFIA-CsR14 scaffold3, whole genome shotgun sequence	2611902	2612954	M69 I1 M1 I1 M3 I1 M1 I1 M5 D2 M2 D1 M969	NZ_MZMN01000003.1
648	GCF_002240585.1	ISCmi2		predicted	insertion sequence	1054		0	0.983	1	0	18	NZ_MZMN01000003.1 Clavibacter michiganensis subsp. sepedonicus strain CFIA-CsR14 scaffold3, whole genome shotgun sequence	1297881	1298934	M1054	NZ_MZMN01000003.1
649	GCF_002240585.1	ISCmi2		predicted	insertion sequence	1054		0	1	1	0	0	NZ_MZMN01000003.1 Clavibacter michiganensis subsp. sepedonicus strain CFIA-CsR14 scaffold3, whole genome shotgun sequence	1209369	1210422	M1054	NZ_MZMN01000003.1
650	GCF_002240585.1	ISCmi2		predicted	insertion sequence	1054		0	1	1	0	0	NZ_MZMN01000003.1 Clavibacter michiganensis subsp. sepedonicus strain CFIA-CsR14 scaffold3, whole genome shotgun sequence	736116	737169	M1054	NZ_MZMN01000003.1
651	GCF_002240585.1	ISCmi2		predicted	insertion sequence	1054		0	1	1	0	0	NZ_MZMN01000003.1 Clavibacter michiganensis subsp. sepedonicus strain CFIA-CsR14 scaffold3, whole genome shotgun sequence	2897836	2898889	M1054	NZ_MZMN01000003.1
652	GCF_002240585.1	IS1121		predicted	insertion sequence	1069		0	0.995	0.999	1	4	NZ_MZMN01000004.1 Clavibacter michiganensis subsp. sepedonicus strain CFIA-CsR14 scaffold4, whole genome shotgun sequence	42848	43916	M104 D1 M964	NZ_MZMN01000004.1
653	GCF_002240585.1	IS1121		predicted	insertion sequence	1068		0	0.998	1	0	2	NZ_MZMN01000004.1 Clavibacter michiganensis subsp. sepedonicus strain CFIA-CsR14 scaffold4, whole genome shotgun sequence	93172	94239	M1068	NZ_MZMN01000004.1
654	GCF_002240585.1	IS1121		predicted	insertion sequence	1068		0	0.998	1	0	2	NZ_MZMN01000004.1 Clavibacter michiganensis subsp. sepedonicus strain CFIA-CsR14 scaffold4, whole genome shotgun sequence	88625	89692	M1068	NZ_MZMN01000004.1
655	GCF_002240585.1	ISCmi2		predicted	insertion sequence	1053		0	0.942	0.988	13	49	NZ_MZMN01000004.1 Clavibacter michiganensis subsp. sepedonicus strain CFIA-CsR14 scaffold4, whole genome shotgun sequence	21811	22863	M69 I1 M1 I1 M3 I1 M1 I1 M5 D2 M2 D1 M292 I2 M4 D1 M4 D1 M60 I1 M11 D1 M595	NZ_MZMN01000004.1
656	GCF_002240585.1	cn_8318_IS1121		putative	composite transposon	8318		0	0.997	1	0	3	NZ_MZMN01000003.1 Clavibacter michiganensis subsp. sepedonicus strain CFIA-CsR14 scaffold3, whole genome shotgun sequence	4788	13106		NZ_MZMN01000003.1
657	GCF_002240585.1	cn_10453_IS1121		putative	composite transposon	10453		0	0.93	0.995	5	70	NZ_MZMN01000003.1 Clavibacter michiganensis subsp. sepedonicus strain CFIA-CsR14 scaffold3, whole genome shotgun sequence	168974	179427		NZ_MZMN01000003.1
658	GCF_002240585.1	cn_28447_IS1121		putative	composite transposon	28447		0	0.996	1	0	4	NZ_MZMN01000003.1 Clavibacter michiganensis subsp. sepedonicus strain CFIA-CsR14 scaffold3, whole genome shotgun sequence	245649	274096		NZ_MZMN01000003.1
659	GCF_002240585.1	cn_23053_IS1121		putative	composite transposon	23053		0	0.997	1	0	3	NZ_MZMN01000003.1 Clavibacter michiganensis subsp. sepedonicus strain CFIA-CsR14 scaffold3, whole genome shotgun sequence	343434	366487		NZ_MZMN01000003.1
660	GCF_002240585.1	cn_51860_IS1121		putative	composite transposon	51860		0	0.998	1	0	2	NZ_MZMN01000003.1 Clavibacter michiganensis subsp. sepedonicus strain CFIA-CsR14 scaffold3, whole genome shotgun sequence	428411	480271		NZ_MZMN01000003.1
661	GCF_002240585.1	cn_29072_IS1121		putative	composite transposon	29072		0	0.998	1	0	2	NZ_MZMN01000003.1 Clavibacter michiganensis subsp. sepedonicus strain CFIA-CsR14 scaffold3, whole genome shotgun sequence	633572	662644		NZ_MZMN01000003.1
662	GCF_002240585.1	cn_14718_IS1121		putative	composite transposon	14718		0	0.996	1	0	4	NZ_MZMN01000003.1 Clavibacter michiganensis subsp. sepedonicus strain CFIA-CsR14 scaffold3, whole genome shotgun sequence	661576	676294		NZ_MZMN01000003.1
663	GCF_002240585.1	cn_21004_IS1121		putative	composite transposon	21004		0	0.997	1	0	3	NZ_MZMN01000003.1 Clavibacter michiganensis subsp. sepedonicus strain CFIA-CsR14 scaffold3, whole genome shotgun sequence	737175	758179		NZ_MZMN01000003.1
664	GCF_002240585.1	cn_46396_IS1121		putative	composite transposon	46396		0	0.995	0.999	1	4	NZ_MZMN01000003.1 Clavibacter michiganensis subsp. sepedonicus strain CFIA-CsR14 scaffold3, whole genome shotgun sequence	757110	803506		NZ_MZMN01000003.1
665	GCF_002240585.1	cn_27526_IS1121		putative	composite transposon	27526		0	0.998	1	0	2	NZ_MZMN01000003.1 Clavibacter michiganensis subsp. sepedonicus strain CFIA-CsR14 scaffold3, whole genome shotgun sequence	872997	900523		NZ_MZMN01000003.1
666	GCF_002240585.1	cn_10188_IS1121		putative	composite transposon	10188		0	0.996	1	0	4	NZ_MZMN01000003.1 Clavibacter michiganensis subsp. sepedonicus strain CFIA-CsR14 scaffold3, whole genome shotgun sequence	899455	909643		NZ_MZMN01000003.1
667	GCF_002240585.1	cn_24062_IS1121		putative	composite transposon	24062		0	0.995	1	0	5	NZ_MZMN01000003.1 Clavibacter michiganensis subsp. sepedonicus strain CFIA-CsR14 scaffold3, whole genome shotgun sequence	908575	932637		NZ_MZMN01000003.1
668	GCF_002240585.1	cn_51550_IS1121		putative	composite transposon	51550		0	0.922	0.993	8	76	NZ_MZMN01000003.1 Clavibacter michiganensis subsp. sepedonicus strain CFIA-CsR14 scaffold3, whole genome shotgun sequence	931569	983119		NZ_MZMN01000003.1
669	GCF_002240585.1	cn_51534_IS1121		putative	composite transposon	51534		0	0.998	1	0	2	NZ_MZMN01000003.1 Clavibacter michiganensis subsp. sepedonicus strain CFIA-CsR14 scaffold3, whole genome shotgun sequence	1042613	1094147		NZ_MZMN01000003.1
670	GCF_002240585.1	cn_5803_IS1121		putative	composite transposon	5803		0	0.996	1	0	4	NZ_MZMN01000003.1 Clavibacter michiganensis subsp. sepedonicus strain CFIA-CsR14 scaffold3, whole genome shotgun sequence	1093079	1098882		NZ_MZMN01000003.1
671	GCF_002240585.1	cn_49719_IS1121		putative	composite transposon	49719		0	0.995	1	0	5	NZ_MZMN01000003.1 Clavibacter michiganensis subsp. sepedonicus strain CFIA-CsR14 scaffold3, whole genome shotgun sequence	1097814	1147533		NZ_MZMN01000003.1
672	GCF_002240585.1	cn_15339_IS1121		putative	composite transposon	15339		0	0.996	1	0	4	NZ_MZMN01000003.1 Clavibacter michiganensis subsp. sepedonicus strain CFIA-CsR14 scaffold3, whole genome shotgun sequence	1146465	1161804		NZ_MZMN01000003.1
673	GCF_002240585.1	cn_3127_IS1121		putative	composite transposon	3127		0	0.996	1	0	4	NZ_MZMN01000003.1 Clavibacter michiganensis subsp. sepedonicus strain CFIA-CsR14 scaffold3, whole genome shotgun sequence	1160736	1163863		NZ_MZMN01000003.1
674	GCF_002240585.1	cn_17516_IS1121		putative	composite transposon	17516		0	0.994	1	0	6	NZ_MZMN01000003.1 Clavibacter michiganensis subsp. sepedonicus strain CFIA-CsR14 scaffold3, whole genome shotgun sequence	1162795	1180311		NZ_MZMN01000003.1
675	GCF_002240585.1	cn_27111_IS1121		putative	composite transposon	27111		0	0.995	1	0	5	NZ_MZMN01000003.1 Clavibacter michiganensis subsp. sepedonicus strain CFIA-CsR14 scaffold3, whole genome shotgun sequence	1239235	1266346		NZ_MZMN01000003.1
676	GCF_002240585.1	cn_9352_IS1121		putative	composite transposon	9352		0	0.997	1	0	3	NZ_MZMN01000003.1 Clavibacter michiganensis subsp. sepedonicus strain CFIA-CsR14 scaffold3, whole genome shotgun sequence	1265278	1274630		NZ_MZMN01000003.1
677	GCF_002240585.1	cn_18822_IS1121		putative	composite transposon	18822		0	0.996	1	0	4	NZ_MZMN01000003.1 Clavibacter michiganensis subsp. sepedonicus strain CFIA-CsR14 scaffold3, whole genome shotgun sequence	1474035	1492857		NZ_MZMN01000003.1
678	GCF_002240585.1	cn_46057_IS1121		putative	composite transposon	46057		0	0.995	1	0	5	NZ_MZMN01000003.1 Clavibacter michiganensis subsp. sepedonicus strain CFIA-CsR14 scaffold3, whole genome shotgun sequence	1491789	1537846		NZ_MZMN01000003.1
679	GCF_002240585.1	cn_36476_IS1121		putative	composite transposon	36476		0	0.994	1	0	6	NZ_MZMN01000003.1 Clavibacter michiganensis subsp. sepedonicus strain CFIA-CsR14 scaffold3, whole genome shotgun sequence	1536778	1573254		NZ_MZMN01000003.1
680	GCF_002240585.1	cn_5005_IS1121		putative	composite transposon	5005		0	0.926	0.996	4	75	NZ_MZMN01000003.1 Clavibacter michiganensis subsp. sepedonicus strain CFIA-CsR14 scaffold3, whole genome shotgun sequence	1572186	1577191		NZ_MZMN01000003.1
681	GCF_002240585.1	cn_14409_IS1121		putative	composite transposon	14409		0	0.998	1	0	2	NZ_MZMN01000003.1 Clavibacter michiganensis subsp. sepedonicus strain CFIA-CsR14 scaffold3, whole genome shotgun sequence	1576123	1590532		NZ_MZMN01000003.1
682	GCF_002240585.1	cn_26567_IS1121		putative	composite transposon	26567		0	0.929	0.996	4	72	NZ_MZMN01000003.1 Clavibacter michiganensis subsp. sepedonicus strain CFIA-CsR14 scaffold3, whole genome shotgun sequence	1685098	1711665		NZ_MZMN01000003.1
683	GCF_002240585.1	cn_10530_IS1121		putative	composite transposon	10530		0	0.99	0.996	4	7	NZ_MZMN01000003.1 Clavibacter michiganensis subsp. sepedonicus strain CFIA-CsR14 scaffold3, whole genome shotgun sequence	1710597	1721127		NZ_MZMN01000003.1
684	GCF_002240585.1	cn_26989_IS1121		putative	composite transposon	26989		0	0.992	1	0	9	NZ_MZMN01000003.1 Clavibacter michiganensis subsp. sepedonicus strain CFIA-CsR14 scaffold3, whole genome shotgun sequence	1793040	1820029		NZ_MZMN01000003.1
685	GCF_002240585.1	cn_14749_IS1121		putative	composite transposon	14749		0	0.998	1	0	2	NZ_MZMN01000003.1 Clavibacter michiganensis subsp. sepedonicus strain CFIA-CsR14 scaffold3, whole genome shotgun sequence	1818961	1833710		NZ_MZMN01000003.1
686	GCF_002240585.1	cn_6839_IS1121		putative	composite transposon	6839		0	0.995	1	0	5	NZ_MZMN01000003.1 Clavibacter michiganensis subsp. sepedonicus strain CFIA-CsR14 scaffold3, whole genome shotgun sequence	2038643	2045482		NZ_MZMN01000003.1
687	GCF_002240585.1	cn_25621_IS1121		putative	composite transposon	25621		0	0.997	1	0	3	NZ_MZMN01000003.1 Clavibacter michiganensis subsp. sepedonicus strain CFIA-CsR14 scaffold3, whole genome shotgun sequence	2233412	2259033		NZ_MZMN01000003.1
688	GCF_002240585.1	cn_25390_IS1121		putative	composite transposon	25390		0	0.996	1	0	4	NZ_MZMN01000003.1 Clavibacter michiganensis subsp. sepedonicus strain CFIA-CsR14 scaffold3, whole genome shotgun sequence	2257965	2283355		NZ_MZMN01000003.1
689	GCF_002240585.1	cn_13711_IS1121		putative	composite transposon	13711		0	0.995	1	0	5	NZ_MZMN01000003.1 Clavibacter michiganensis subsp. sepedonicus strain CFIA-CsR14 scaffold3, whole genome shotgun sequence	2468906	2482617		NZ_MZMN01000003.1
690	GCF_002240585.1	cn_31426_IS1121		putative	composite transposon	31426		0	0.995	0.997	0	5	NZ_MZMN01000003.1 Clavibacter michiganensis subsp. sepedonicus strain CFIA-CsR14 scaffold3, whole genome shotgun sequence	2481552	2512978		NZ_MZMN01000003.1
691	GCF_002240585.1	cn_51715_IS1121		putative	composite transposon	51715		0	0.995	1	0	5	NZ_MZMN01000003.1 Clavibacter michiganensis subsp. sepedonicus strain CFIA-CsR14 scaffold3, whole genome shotgun sequence	2511910	2563625		NZ_MZMN01000003.1	CFIA_CsR14_P1	NZ_MZMN01000003.1	2534881	2542655	7775
692	GCF_002240585.1	cn_22227_IS1121		putative	composite transposon	22227		0	0.996	1	0	4	NZ_MZMN01000003.1 Clavibacter michiganensis subsp. sepedonicus strain CFIA-CsR14 scaffold3, whole genome shotgun sequence	2562557	2584784		NZ_MZMN01000003.1
693	GCF_002240585.1	cn_11747_IS1121		putative	composite transposon	11747		0	0.928	0.995	5	72	NZ_MZMN01000003.1 Clavibacter michiganensis subsp. sepedonicus strain CFIA-CsR14 scaffold3, whole genome shotgun sequence	2925208	2936955		NZ_MZMN01000003.1
694	GCF_002240585.1	cn_27737_IS1121		putative	composite transposon	27737		0	0.997	1	0	3	NZ_MZMN01000003.1 Clavibacter michiganensis subsp. sepedonicus strain CFIA-CsR14 scaffold3, whole genome shotgun sequence	2935887	2963624		NZ_MZMN01000003.1
695	GCF_002240585.1	cn_37604_ISCmi2		putative	composite transposon	37604		0	0.943	0.988	13	47	NZ_MZMN01000003.1 Clavibacter michiganensis subsp. sepedonicus strain CFIA-CsR14 scaffold3, whole genome shotgun sequence	509334	546938		NZ_MZMN01000003.1
696	GCF_002240585.1	cn_35524_ISCmi2		putative	composite transposon	35524		0	0.977	0.993	7	17	NZ_MZMN01000003.1 Clavibacter michiganensis subsp. sepedonicus strain CFIA-CsR14 scaffold3, whole genome shotgun sequence	546024	581548		NZ_MZMN01000003.1
697	GCF_002240585.1	cn_27641_ISCmi2		putative	composite transposon	27641		0	0.941	0.988	13	50	NZ_MZMN01000003.1 Clavibacter michiganensis subsp. sepedonicus strain CFIA-CsR14 scaffold3, whole genome shotgun sequence	1053438	1081079		NZ_MZMN01000003.1
698	GCF_002240585.1	cn_28119_ISCmi2		putative	composite transposon	28119		0	0.938	0.988	13	53	NZ_MZMN01000003.1 Clavibacter michiganensis subsp. sepedonicus strain CFIA-CsR14 scaffold3, whole genome shotgun sequence	1080026	1108145		NZ_MZMN01000003.1
699	GCF_002240585.1	cn_14203_ISCmi2		putative	composite transposon	14203		0	0.946	0.994	6	51	NZ_MZMN01000003.1 Clavibacter michiganensis subsp. sepedonicus strain CFIA-CsR14 scaffold3, whole genome shotgun sequence	1284731	1298934		NZ_MZMN01000003.1
700	GCF_002240585.1	cn_8151_ISCmi2		putative	composite transposon	8151		0	0.951	0.994	6	46	NZ_MZMN01000003.1 Clavibacter michiganensis subsp. sepedonicus strain CFIA-CsR14 scaffold3, whole genome shotgun sequence	1679075	1687226		NZ_MZMN01000003.1
701	GCF_002240585.1	cn_50025_ISCmi2		putative	composite transposon	50025		0	0.952	0.994	6	45	NZ_MZMN01000003.1 Clavibacter michiganensis subsp. sepedonicus strain CFIA-CsR14 scaffold3, whole genome shotgun sequence	2094934	2144959		NZ_MZMN01000003.1
702	GCF_002240585.1	cn_26103_ISCmi2		putative	composite transposon	26103		0	0.93	0.988	13	61	NZ_MZMN01000003.1 Clavibacter michiganensis subsp. sepedonicus strain CFIA-CsR14 scaffold3, whole genome shotgun sequence	2984595	3010698		NZ_MZMN01000003.1
703	GCF_002240585.1	cn_46845_IS1121		putative	composite transposon	46845		0	0.995	0.999	1	4	NZ_MZMN01000004.1 Clavibacter michiganensis subsp. sepedonicus strain CFIA-CsR14 scaffold4, whole genome shotgun sequence	42847	89692		NZ_MZMN01000004.1
704	GCF_002240585.1	cn_5615_IS1121		putative	composite transposon	5615		0	0.998	1	0	2	NZ_MZMN01000004.1 Clavibacter michiganensis subsp. sepedonicus strain CFIA-CsR14 scaffold4, whole genome shotgun sequence	88624	94239		NZ_MZMN01000004.1
705	GCF_001618005.1	ISCmi2		predicted	insertion sequence	1052		0	0.806	0.983	17	189	NZ_LQXA01000061.1 Clavibacter michiganensis subsp. tessellarius strain DOAB 609 scaffold98, whole genome shotgun sequence	123766	124817	M50 D1 M2 I1 M71 I1 M2 D1 M161 D1 M4 I1 M148 I1 M10 D1 M7 I1 M10 D1 M73 I1 M5 I1 M6 D1 M3 D1 M7 D1 M7 I1 M404 I1 M74	NZ_LQXA01000061.1
706	GCF_001618005.1	cn_3619_ISCmi2		putative	composite transposon	3619		0	0.806	0.983	17	189	NZ_LQXA01000061.1 Clavibacter michiganensis subsp. tessellarius strain DOAB 609 scaffold98, whole genome shotgun sequence	123765	127384		NZ_LQXA01000061.1

## Sheet: Hoja2
start	end	cigar	contig	#	Prophage
6191	7788	M1598	NZ_AZQZ01000007.1	1	LMG26808_P1_3		2	29310
2534	5384	M2851	NZ_AZQZ01000027.1	2
11391	12210	M820	NZ_AZQZ01000027.1	3
62	941	M880	NZ_AZQZ01000028.1	4
2877989	2879028	M63 I1 M372 I1 M11 D1 M122 I1 M8 D1 M234 I1 M228	NZ_JAFBBJ010000001.1	5
1186827	1187921	M93 I1 M2 D1 M67 D5 M1 D1 M62 I3 M105 I1 M23 D2 M3 I1 M2 I1 M80 D1 M3 D2 M3 I1 M1 I2 M11 I1 M14 D1 M101 I1 M4 D1 M2 D1 M2 I1 M192 D1 M4 D1 M4 I2 M29 I1 M4 D1 M97 I1 M4 I1 M1 I1 M10 D1 M5 D2 M8 D1 M9 I1 M46 I1 M6 I1 M12 D1 M9 I1 M17 D1 M10 D1 M1 D1 M22	NZ_CP080437.1	6
1963851	1964945	M93 I1 M2 D1 M67 D5 M1 D1 M62 I3 M105 I1 M23 D2 M3 I1 M2 I1 M80 D1 M3 D2 M3 I1 M1 I2 M11 I1 M14 D1 M101 I1 M4 D1 M2 D1 M2 I1 M192 D1 M4 D1 M4 I2 M29 I1 M4 D1 M97 I1 M4 I1 M1 I1 M10 D1 M5 D2 M8 D1 M9 I1 M46 I1 M6 I1 M12 D1 M9 I1 M17 D1 M10 D1 M1 D1 M22	NZ_FVZG01000001.1	7
2700836	2701903	M1068	NZ_CP011043.1	8
2668832	2669899	M1068	NZ_CP011043.1	9
1222900	1223967	M1068	NZ_CP011043.1	10
1397024	1398091	M1068	NZ_CP011043.1	11
1409746	1410813	M1068	NZ_CP011043.1	12
2413798	2414865	M1068	NZ_CP011043.1	13
2430839	2431906	M1068	NZ_CP011043.1	14
2952109	2953176	M1068	NZ_CP011043.1	15
3086463	3087530	M1068	NZ_CP011043.1	16
562051	563118	M1068	NZ_CP011043.1	17
744705	745772	M1068	NZ_CP011043.1	18
1844682	1845749	M1068	NZ_CP011043.1	19
1771772	1772839	M1068	NZ_CP011043.1	20
2370416	2371483	M1068	NZ_CP011043.1	21
755927	756994	M1068	NZ_CP011043.1	22
2574469	2575536	M1068	NZ_CP011043.1	23
2770512	2771579	M1068	NZ_CP011043.1	24
416875	417942	M1068	NZ_CP011043.1	25
403176	404243	M1068	NZ_CP011043.1	26
2833948	2835015	M1068	NZ_CP011043.1	27
348200	349267	M1068	NZ_CP011043.1	28
258363	259430	M1068	NZ_CP011043.1	29
202412	203479	M1068	NZ_CP011043.1	30
24441	25508	M1068	NZ_CP011044.1	31	R1_1_P1_P4		NZ_CP011044.1	14993	32996
16344	17411	M1068	NZ_CP011044.1	32	R1_1_P1_P4		NZ_CP011044.1	14993	32996
31198	32265	M1068	NZ_CP011045.1	33	R1_1_P2		NZ_CP011045.1	26492	42239
54506	55573	M1068	NZ_CP011046.1	34
403175	417942		NZ_CP011043.1	35
744704	756994		NZ_CP011043.1	36
1204058	1223967		NZ_CP011043.1	37
1397023	1410813		NZ_CP011043.1	38
2370415	2414865		NZ_CP011043.1	39
2413797	2431906		NZ_CP011043.1	40
2668831	2701903		NZ_CP011043.1	41
16343	25508		NZ_CP011044.1	42	R1_1_P1_P4		NZ_CP011044.1	14993	32996
2717519	2718586	M1068	NZ_MZMO01000001.1	43
754819	755886	M1068	NZ_MZMO01000001.1	44
2014941	2016008	M1068	NZ_MZMO01000001.1	45
798010	799077	M1068	NZ_MZMO01000001.1	46
174199	175266	M1068	NZ_MZMO01000001.1	47
2987485	2988552	M1068	NZ_MZMO01000001.1	48
786798	787865	M1068	NZ_MZMO01000001.1	49
1961382	1962449	M1068	NZ_MZMO01000001.1	50
1513694	1514761	M1068	NZ_MZMO01000001.1	51
847163	848230	M1068	NZ_MZMO01000001.1	52
2607343	2608410	M1068	NZ_MZMO01000001.1	53
504592	505659	M1068	NZ_MZMO01000001.1	54
2946347	2947414	M1068	NZ_MZMO01000001.1	55
388469	389536	M1068	NZ_MZMO01000001.1	56
601134	602201	M1068	NZ_MZMO01000001.1	57
1527938	1529005	M1068	NZ_MZMO01000001.1	58
1948659	1949726	M1068	NZ_MZMO01000001.1	59
2339372	2340439	M1068	NZ_MZMO01000001.1	60
841371	842438	M1068	NZ_MZMO01000001.1	61
2903469	2904536	M1068	NZ_MZMO01000001.1	62
3117133	3118200	M1068	NZ_MZMO01000001.1	63
127885	128952	M1068	NZ_MZMO01000001.1	64
177640	178707	M1068	NZ_MZMO01000001.1	65
916952	918019	M1068	NZ_MZMO01000001.1	66
2177609	2178676	M1068	NZ_MZMO01000001.1	67
2744414	2745481	M1068	NZ_MZMO01000001.1	68
2869496	2870563	M1068	NZ_MZMO01000001.1	69
211069	212136	M1068	NZ_MZMO01000001.1	70
39206	40273	M1068	NZ_MZMO01000001.1	71
377766	378833	M1068	NZ_MZMO01000001.1	72
390992	392059	M1068	NZ_MZMO01000001.1	73
2698412	2699479	M1068	NZ_MZMO01000001.1	74
2136694	2137761	M1068	NZ_MZMO01000001.1	75
988555	989622	M1068	NZ_MZMO01000001.1	76
500433	501500	M1068	NZ_MZMO01000001.1	77
2813749	2814816	M1068	NZ_MZMO01000001.1	78
63737	64805	M959 D1 M109	NZ_MZMO01000003.1	79
15068	16135	M1068	NZ_MZMO01000003.1	80	LMG_3663_P4		NZ_MZMO01000003.1	32	25450
54460	55527	M1068	NZ_MZMO01000003.1	81	LMG_3663_P5_P1		NZ_MZMO01000003.1	45011	63013
5791	6858	M1068	NZ_MZMO01000003.1	82	LMG_3663_P4		NZ_MZMO01000003.1	32	25450
46362	47429	M1068	NZ_MZMO01000003.1	83	LMG_3663_P5_P1		NZ_MZMO01000003.1	45011	63013
127884	175266		NZ_MZMO01000001.1	84
174198	178707		NZ_MZMO01000001.1	85
177639	212136		NZ_MZMO01000001.1	86
377765	389536		NZ_MZMO01000001.1	87
388468	392059		NZ_MZMO01000001.1	88
500432	505659		NZ_MZMO01000001.1	89
754818	787865		NZ_MZMO01000001.1	90
786797	799077		NZ_MZMO01000001.1	91
798009	842438		NZ_MZMO01000001.1	92
841370	848230		NZ_MZMO01000001.1	93
1513693	1529005		NZ_MZMO01000001.1	94
1948658	1962449		NZ_MZMO01000001.1	95
2136693	2156602		NZ_MZMO01000001.1	96
2156464	2178676		NZ_MZMO01000001.1	97
2698411	2718586		NZ_MZMO01000001.1	98
2717518	2745481		NZ_MZMO01000001.1	99
2869495	2904536		NZ_MZMO01000001.1	100
2903468	2947414		NZ_MZMO01000001.1	101
2946346	2988552		NZ_MZMO01000001.1	102
5790	16135		NZ_MZMO01000003.1	103	LMG_3663_P4		NZ_MZMO01000003.1	32	25450
15067	47429		NZ_MZMO01000003.1	104	LMG_3663_P4		NZ_MZMO01000003.1	32	25450	LMG_3663_P5_P1		NZ_MZMO01000003.1	45011	63013
46361	55527		NZ_MZMO01000003.1	105	LMG_3663_P5_P1		NZ_MZMO01000003.1	45011	63013
54459	64805		NZ_MZMO01000003.1	106	LMG_3663_P5_P1		NZ_MZMO01000003.1	45011	63013
642890	643957	M1068	NZ_CP021034.1	107
674888	675955	M1068	NZ_CP021034.1	108
1883373	1884440	M1068	NZ_CP021034.1	109
1719795	1720862	M1068	NZ_CP021034.1	110
1707073	1708140	M1068	NZ_CP021034.1	111
1345030	1346097	M1068	NZ_CP021034.1	112
2350269	2351336	M1068	NZ_CP021034.1	113
746530	747597	M1068	NZ_CP021034.1	114
703150	704217	M1068	NZ_CP021034.1	115
2493898	2494965	M1068	NZ_CP021034.1	116
686109	687176	M1068	NZ_CP021034.1	117
391618	392685	M1068	NZ_CP021034.1	118
2915988	2917055	M1068	NZ_CP021034.1	119
1272119	1273186	M1068	NZ_CP021034.1	120
573215	574282	M1068	NZ_CP021034.1	121
257257	258324	M1068	NZ_CP021034.1	122
2770844	2771911	M1068	NZ_CP021034.1	123
2588266	2589333	M1068	NZ_CP021034.1	124
509779	510846	M1068	NZ_CP021034.1	125
3072283	3073350	M1068	NZ_CP021034.1	126
24441	25508	M1068	NZ_CP021035.1	127	R1_3_P1_P3		NZ_CP021035.1	14993	32996
16344	17411	M1068	NZ_CP021035.1	128	R1_3_P1_P3		NZ_CP021035.1	14993	32996
642889	675955		NZ_CP021034.1	129
674887	687176		NZ_CP021034.1	130
686108	704217		NZ_CP021034.1	131
703149	747597		NZ_CP021034.1	132
1707072	1720862		NZ_CP021034.1	133
1883372	1903283		NZ_CP021034.1	134
16343	25508		NZ_CP021035.1	135
2647090	2648157	M1068	NZ_CP021038.1	136
714109	715176	M1068	NZ_CP021038.1	137
1416722	1417789	M1068	NZ_CP021038.1	138
824300	825367	M1068	NZ_CP021038.1	139
2679051	2680118	M1068	NZ_CP021038.1	140
1919048	1920115	M1068	NZ_CP021038.1	141
2586728	2587795	M1068	NZ_CP021038.1	142
2635878	2636945	M1068	NZ_CP021038.1	143
2929259	2930326	M1068	NZ_CP021038.1	144
169775	170842	M1068	NZ_CP021038.1	145
485295	486362	M1068	NZ_CP021038.1	146
1904804	1905871	M1068	NZ_CP021038.1	147
1470275	1471342	M1068	NZ_CP021038.1	148
1482997	1484064	M1068	NZ_CP021038.1	149
1092256	1093323	M1068	NZ_CP021038.1	150
2592520	2593587	M1068	NZ_CP021038.1	151
528173	529240	M1068	NZ_CP021038.1	152
81096	82163	M1068	NZ_CP021038.1	153
34782	35849	M1068	NZ_CP021038.1	154
3042858	3043925	M1068	NZ_CP021038.1	155
314563	315630	M1068	NZ_CP021038.1	156
2832725	2833792	M1068	NZ_CP021038.1	157
444157	445224	M1068	NZ_CP021038.1	158
2516940	2518007	M1068	NZ_CP021038.1	159
1254019	1255086	M1068	NZ_CP021038.1	160
1294934	1296001	M1068	NZ_CP021038.1	161
1845066	1846133	M1068	NZ_CP021038.1	162
2402598	2403665	M1068	NZ_CP021038.1	163
617893	618960	M1068	NZ_CP021038.1	164
562146	563213	M1068	NZ_CP021038.1	165
3055010	3056077	M1068	NZ_CP021038.1	166
733218	734285	M1068	NZ_CP021038.1	167
2445338	2446405	M1068	NZ_CP021038.1	168
2933418	2934485	M1068	NZ_CP021038.1	169
687214	688281	M1068	NZ_CP021038.1	170
33723	34790	M1068	NZ_CP021039.1	171	ATCC_10253_P1_3_4		NZ_CP021039.1	15385	46959
24446	25513	M1068	NZ_CP021039.1	172	ATCC_10253_P1_3_4		NZ_CP021039.1	15385	46959
16348	17415	M1068	NZ_CP021039.1	173	ATCC_10253_P1_3_4		NZ_CP021039.1	15385	46959
34781	82163		NZ_CP021038.1	174
444156	486362		NZ_CP021038.1	175
485294	529240		NZ_CP021038.1	176
528172	563213		NZ_CP021038.1	177
687213	715176		NZ_CP021038.1	178
714108	734285		NZ_CP021038.1	179
1254018	1276228		NZ_CP021038.1	180
1276090	1296001		NZ_CP021038.1	181
1470274	1484064		NZ_CP021038.1	182
1904803	1920115		NZ_CP021038.1	183
2402597	2446405		NZ_CP021038.1	184
2586727	2593587		NZ_CP021038.1	185
2592519	2636945		NZ_CP021038.1	186
2635877	2648157		NZ_CP021038.1	187
2647089	2680118		NZ_CP021038.1	188
2929258	2934485		NZ_CP021038.1	189
3042857	3056077		NZ_CP021038.1	190
16347	25513		NZ_CP021039.1	191	ATCC_10253_P1_3_4		NZ_CP021039.1	15385	46959
24445	34790		NZ_CP021039.1	192	ATCC_10253_P1_3_4		NZ_CP021039.1	15385	46959
2163272	2164366	M93 I1 M2 D1 M67 D5 M1 D1 M62 I3 M105 I1 M23 D2 M3 I1 M2 I1 M80 D1 M3 D2 M3 I1 M1 I2 M11 I1 M14 D1 M101 I1 M4 D1 M2 D1 M2 I1 M192 D1 M4 D1 M4 I2 M29 I1 M4 D1 M97 I1 M4 I1 M1 I1 M10 D1 M5 D2 M8 D1 M9 I1 M46 I1 M6 I1 M12 D1 M9 I1 M17 D1 M10 D1 M1 D1 M22	NZ_CP033724.1	193
2176308	2177402	M93 I1 M2 D1 M67 D5 M1 D1 M62 I3 M105 I1 M23 D2 M3 I1 M2 I1 M80 D1 M3 D2 M3 I1 M1 I2 M11 I1 M14 D1 M101 I1 M4 D1 M2 D1 M2 I1 M192 D1 M4 D1 M4 I2 M29 I1 M4 D1 M97 I1 M4 I1 M1 I1 M10 D1 M5 D2 M8 D1 M9 I1 M46 I1 M6 I1 M12 D1 M9 I1 M17 D1 M10 D1 M1 D1 M22	NZ_MDHC01000001.1	194
549129	550223	M93 I1 M2 D1 M67 D5 M1 D1 M62 I3 M105 I1 M23 D2 M3 I1 M2 I1 M80 D1 M3 D2 M3 I1 M1 I2 M11 I1 M14 D1 M101 I1 M4 D1 M2 D1 M2 I1 M192 D1 M4 D1 M4 I2 M29 I1 M4 D1 M97 I1 M4 I1 M1 I1 M10 D1 M5 D2 M8 D1 M9 I1 M46 I1 M6 I1 M12 D1 M9 I1 M17 D1 M10 D1 M1 D1 M22	NZ_MDHG01000002.1	195
2173118	2174212	M93 I1 M2 D1 M67 D5 M1 D1 M62 I3 M105 I1 M23 D2 M3 I1 M2 I1 M80 D1 M3 D2 M3 I1 M1 I2 M11 I1 M14 D1 M101 I1 M4 D1 M2 D1 M2 I1 M192 D1 M4 D1 M4 I2 M29 I1 M4 D1 M97 I1 M4 I1 M1 I1 M10 D1 M5 D2 M8 D1 M9 I1 M46 I1 M6 I1 M12 D1 M9 I1 M17 D1 M10 D1 M1 D1 M22	NZ_MDHM01000001.1	196
2225073	2226173	M93 I1 M2 D1 M67 D5 M1 D1 M1 D1 M3 D5 M58 I3 M105 I1 M23 D2 M3 I1 M2 I1 M80 D1 M3 D2 M3 I1 M1 I2 M11 I1 M14 D1 M101 I1 M4 D1 M2 D1 M2 I1 M192 D1 M4 D1 M4 I2 M29 I1 M4 D1 M97 I1 M4 I1 M1 I1 M10 D1 M5 D2 M8 D1 M9 I1 M46 I1 M6 I1 M12 D1 M9 I1 M17 D1 M10 D1 M1 D1 M22	NZ_MDHL01000001.1	197
2856	3956	M93 I1 M2 D1 M67 D5 M1 D1 M1 D1 M3 D5 M58 I3 M105 I1 M23 D2 M3 I1 M2 I1 M80 D1 M3 D2 M3 I1 M1 I2 M11 I1 M14 D1 M101 I1 M4 D1 M2 D1 M2 I1 M192 D1 M4 D1 M4 I2 M29 I1 M4 D1 M97 I1 M4 I1 M1 I1 M10 D1 M5 D2 M8 D1 M9 I1 M46 I1 M6 I1 M12 D1 M9 I1 M17 D1 M10 D1 M1 D1 M22	NZ_MDHF01000035.1	198
11327	12421	M22 D1 M1 D1 M10 D1 M17 I1 M9 D1 M12 I1 M6 I1 M46 I1 M9 D1 M8 D2 M5 D1 M10 I1 M1 I1 M4 I1 M97 D1 M4 I1 M29 I2 M4 D1 M4 D1 M192 I1 M2 D1 M2 D1 M4 I1 M101 D1 M14 I1 M11 I2 M1 I1 M3 D2 M3 D1 M80 I1 M2 I1 M3 D2 M23 I1 M105 I3 M62 D1 M1 D5 M67 D1 M2 I1 M93	NZ_MDHD01000381.1	199
58187	59281	M22 D1 M1 D1 M10 D1 M17 I1 M9 D1 M12 I1 M6 I1 M46 I1 M9 D1 M8 D2 M5 D1 M10 I1 M1 I1 M4 I1 M97 D1 M4 I1 M29 I2 M4 D1 M4 D1 M192 I1 M2 D1 M2 D1 M4 I1 M101 D1 M14 I1 M11 I2 M1 I1 M3 D2 M3 D1 M80 I1 M2 I1 M3 D2 M23 I1 M105 I3 M62 D1 M1 D5 M67 D1 M2 I1 M93	NZ_MDHK01000004.1	200
1738901	1739995	M93 I1 M2 D1 M67 D5 M1 D1 M62 I3 M105 I1 M23 D2 M3 I1 M2 I1 M80 D1 M3 D2 M3 I1 M1 I2 M11 I1 M14 D1 M101 I1 M4 D1 M2 D1 M2 I1 M192 D1 M4 D1 M4 I2 M29 I1 M4 D1 M97 I1 M4 I1 M1 I1 M10 D1 M5 D2 M8 D1 M9 I1 M46 I1 M6 I1 M12 D1 M9 I1 M17 D1 M10 D1 M1 D1 M22	NZ_MDHI01000004.1	201
19512	20605	M93 I1 M2 D1 M67 D4 M1 D1 M62 I3 M105 I1 M23 D2 M3 I1 M2 I1 M80 D1 M3 D2 M3 I1 M1 I2 M11 I1 M14 D1 M101 I1 M4 D1 M2 D1 M2 I1 M192 D1 M4 D1 M4 I2 M29 I1 M4 D1 M97 I1 M4 I1 M1 I1 M10 D1 M5 D2 M8 D1 M9 I1 M46 I1 M6 I1 M12 D1 M9 I1 M17 D1 M10 D1 M1 D1 M22	NZ_MDHE01000061.1	202
2174141	2175235	M22 D1 M1 D1 M10 D1 M17 I1 M9 D1 M12 I1 M6 I1 M46 I1 M9 D1 M8 D2 M5 D1 M10 I1 M1 I1 M4 I1 M97 D1 M4 I1 M29 I2 M4 D1 M4 D1 M192 I1 M2 D1 M2 D1 M4 I1 M101 D1 M14 I1 M11 I2 M1 I1 M3 D2 M3 D1 M80 I1 M2 I1 M3 D2 M23 I1 M105 I3 M62 D1 M1 D5 M67 D1 M2 I1 M93	NZ_MZMP01000001.1	203
337740	338834	M93 I1 M2 D1 M67 D5 M1 D1 M62 I3 M105 I1 M23 D2 M3 I1 M2 I1 M80 D1 M3 D2 M3 I1 M1 I2 M11 I1 M14 D1 M101 I1 M4 D1 M2 D1 M2 I1 M192 D1 M4 D1 M4 I2 M29 I1 M4 D1 M97 I1 M4 I1 M1 I1 M10 D1 M5 D2 M8 D1 M9 I1 M46 I1 M6 I1 M12 D1 M9 I1 M17 D1 M10 D1 M1 D1 M22	NZ_RDQW01000004.1	204
33899	34993	M22 D1 M1 D1 M10 D1 M17 I1 M9 D1 M12 I1 M6 I1 M46 I1 M9 D1 M8 D2 M5 D1 M10 I1 M1 I1 M4 I1 M97 D1 M4 I1 M29 I2 M4 D1 M4 D1 M192 I1 M2 D1 M2 D1 M4 I1 M101 D1 M14 I1 M14 I1 M6 D1 M80 I1 M2 I1 M3 D2 M23 I1 M105 I3 M62 D1 M1 D5 M67 D1 M2 I1 M93	NZ_QODA01000011.1	205
90193	91287	M93 I1 M2 D1 M67 D5 M1 D1 M62 I3 M105 I1 M23 D2 M3 I1 M2 I1 M80 D1 M3 D2 M3 I1 M1 I2 M11 I1 M14 D1 M101 I1 M4 D1 M2 D1 M2 I1 M192 D1 M4 D1 M4 I2 M29 I1 M4 D1 M97 I1 M4 I1 M1 I1 M10 D1 M5 D2 M8 D1 M9 I1 M46 I1 M6 I1 M12 D1 M9 I1 M17 D1 M10 D1 M1 D1 M22	NZ_QLMU01000009.1	206
52138	53231	M22 D1 M1 D1 M10 D1 M17 I1 M9 D1 M12 I1 M6 I1 M46 I1 M9 D1 M8 D2 M5 D1 M10 I1 M1 I1 M4 I1 M97 D1 M4 I1 M29 I2 M4 D1 M4 D1 M192 I1 M2 D1 M2 D1 M4 I1 M101 D1 M14 I1 M11 I2 M1 I1 M3 D2 M3 D1 M80 I1 M2 I1 M3 D2 M23 I1 M105 I3 M62 D1 M1 D4 M67 D1 M2 I1 M93	NZ_QLMN01000008.1	207
90182	91276	M93 I1 M2 D1 M67 D5 M1 D1 M62 I3 M105 I1 M23 D2 M3 I1 M2 I1 M80 D1 M3 D2 M3 I1 M1 I2 M11 I1 M14 D1 M101 I1 M4 D1 M2 D1 M2 I1 M192 D1 M4 D1 M4 I2 M29 I1 M4 D1 M97 I1 M4 I1 M1 I1 M10 D1 M5 D2 M8 D1 M9 I1 M46 I1 M6 I1 M12 D1 M9 I1 M17 D1 M10 D1 M1 D1 M22	NZ_QLMM01000008.1	208
90406	91499	M93 I1 M2 D1 M67 D4 M1 D1 M62 I3 M105 I1 M23 D2 M3 I1 M2 I1 M80 D1 M3 D2 M3 I1 M1 I2 M11 I1 M14 D1 M101 I1 M4 D1 M2 D1 M2 I1 M192 D1 M4 D1 M4 I2 M29 I1 M4 D1 M97 I1 M4 I1 M1 I1 M10 D1 M5 D2 M8 D1 M9 I1 M46 I1 M6 I1 M12 D1 M9 I1 M17 D1 M10 D1 M1 D1 M22	NZ_QLMY01000011.1	209
10038	11132	M93 I1 M2 D1 M67 D5 M1 D1 M62 I3 M105 I1 M23 D2 M3 I1 M2 I1 M80 D1 M3 D2 M3 I1 M1 I2 M11 I1 M14 D1 M101 I1 M4 D1 M2 D1 M2 I1 M192 D1 M4 D1 M4 I2 M29 I1 M4 D1 M97 I1 M4 I1 M1 I1 M10 D1 M5 D2 M8 D1 M9 I1 M46 I1 M6 I1 M12 D1 M9 I1 M17 D1 M10 D1 M1 D1 M22	NZ_QLNE01000029.1	210
52138	53231	M22 D1 M1 D1 M10 D1 M17 I1 M9 D1 M12 I1 M6 I1 M46 I1 M9 D1 M8 D2 M5 D1 M10 I1 M1 I1 M4 I1 M97 D1 M4 I1 M29 I2 M4 D1 M4 D1 M192 I1 M2 D1 M2 D1 M4 I1 M101 D1 M14 I1 M11 I2 M1 I1 M3 D2 M3 D1 M80 I1 M2 I1 M3 D2 M23 I1 M105 I3 M62 D1 M1 D4 M67 D1 M2 I1 M93	NZ_QLML01000002.1	211
53536	54630	M22 D1 M1 D1 M10 D1 M17 I1 M9 D1 M12 I1 M6 I1 M46 I1 M9 D1 M8 D2 M5 D1 M10 I1 M1 I1 M4 I1 M97 D1 M4 I1 M29 I2 M4 D1 M4 D1 M192 I1 M2 D1 M2 D1 M4 I1 M101 D1 M14 I1 M11 I2 M1 I1 M3 D2 M3 D1 M80 I1 M2 I1 M3 D2 M23 I1 M105 I3 M62 D1 M1 D5 M67 D1 M2 I1 M93	NZ_QLMO01000008.1	212
60014	61108	M22 D1 M1 D1 M10 D1 M17 I1 M9 D1 M12 I1 M6 I1 M46 I1 M9 D1 M8 D2 M5 D1 M10 I1 M1 I1 M4 I1 M97 D1 M4 I1 M29 I2 M4 D1 M4 D1 M192 I1 M2 D1 M2 D1 M4 I1 M101 D1 M14 I1 M11 I2 M1 I1 M3 D2 M3 D1 M80 I1 M2 I1 M3 D2 M23 I1 M105 I3 M62 D1 M1 D5 M67 D1 M2 I1 M93	NZ_QLMP01000006.1	213
8437	9531	M22 D1 M1 D1 M10 D1 M17 I1 M9 D1 M12 I1 M6 I1 M46 I1 M9 D1 M8 D2 M5 D1 M10 I1 M1 I1 M4 I1 M97 D1 M4 I1 M29 I2 M4 D1 M4 D1 M192 I1 M2 D1 M2 D1 M4 I1 M101 D1 M14 I1 M11 I2 M1 I1 M3 D2 M3 D1 M80 I1 M2 I1 M3 D2 M23 I1 M105 I3 M62 D1 M1 D5 M67 D1 M2 I1 M93	NZ_QLMS01000041.1	214
90543	91636	M93 I1 M2 D1 M67 D4 M1 D1 M62 I3 M105 I1 M23 D2 M3 I1 M2 I1 M80 D1 M3 D2 M3 I1 M1 I2 M11 I1 M14 D1 M101 I1 M4 D1 M2 D1 M2 I1 M192 D1 M4 D1 M4 I2 M29 I1 M4 D1 M97 I1 M4 I1 M1 I1 M10 D1 M5 D2 M8 D1 M9 I1 M46 I1 M6 I1 M12 D1 M9 I1 M17 D1 M10 D1 M1 D1 M22	NZ_QLMR01000009.1	215
2848	3942	M93 I1 M2 D1 M67 D5 M1 D1 M62 I3 M105 I1 M23 D2 M3 I1 M2 I1 M80 D1 M3 D2 M3 I1 M1 I2 M11 I1 M14 D1 M101 I1 M4 D1 M2 D1 M2 I1 M192 D1 M4 D1 M4 I2 M29 I1 M4 D1 M97 I1 M4 I1 M1 I1 M10 D1 M5 D2 M8 D1 M9 I1 M46 I1 M6 I1 M12 D1 M9 I1 M17 D1 M10 D1 M1 D1 M22	NZ_QLMT01000091.1	216
90177	91271	M93 I1 M2 D1 M67 D5 M1 D1 M62 I3 M105 I1 M23 D2 M3 I1 M2 I1 M80 D1 M3 D2 M3 I1 M1 I2 M11 I1 M14 D1 M101 I1 M4 D1 M2 D1 M2 I1 M192 D1 M4 D1 M4 I2 M29 I1 M4 D1 M97 I1 M4 I1 M1 I1 M10 D1 M5 D2 M8 D1 M9 I1 M46 I1 M6 I1 M12 D1 M9 I1 M17 D1 M10 D1 M1 D1 M22	NZ_QLMV01000005.1	217
56213	57307	M22 D1 M1 D1 M10 D1 M17 I1 M9 D1 M12 I1 M6 I1 M46 I1 M9 D1 M8 D2 M5 D1 M10 I1 M1 I1 M4 I1 M97 D1 M4 I1 M29 I2 M4 D1 M4 D1 M192 I1 M2 D1 M2 D1 M4 I1 M101 D1 M14 I1 M11 I2 M1 I1 M3 D2 M3 D1 M80 I1 M2 I1 M3 D2 M23 I1 M105 I3 M62 D1 M1 D5 M67 D1 M2 I1 M93	NZ_QLMW01000007.1	218
8378	9472	M22 D1 M1 D1 M10 D1 M17 I1 M9 D1 M12 I1 M6 I1 M46 I1 M9 D1 M8 D2 M5 D1 M10 I1 M1 I1 M4 I1 M97 D1 M4 I1 M29 I2 M4 D1 M4 D1 M192 I1 M2 D1 M2 D1 M4 I1 M101 D1 M14 I1 M11 I2 M1 I1 M3 D2 M3 D1 M80 I1 M2 I1 M3 D2 M23 I1 M105 I3 M62 D1 M1 D5 M67 D1 M2 I1 M93	NZ_QLMX01000087.1	219
8480	9574	M22 D1 M1 D1 M10 D1 M17 I1 M9 D1 M12 I1 M6 I1 M46 I1 M9 D1 M8 D2 M5 D1 M10 I1 M1 I1 M4 I1 M97 D1 M4 I1 M29 I2 M4 D1 M4 D1 M192 I1 M2 D1 M2 D1 M4 I1 M101 D1 M14 I1 M14 I1 M6 D1 M80 I1 M2 I1 M3 D2 M23 I1 M105 I3 M62 D1 M1 D5 M67 D1 M2 I1 M93	NZ_QLMZ01000086.1	220
24830	25924	M93 I1 M2 D1 M67 D5 M1 D1 M62 I3 M105 I1 M23 D2 M3 I1 M2 I1 M80 D1 M3 D2 M3 I1 M1 I2 M11 I1 M14 D1 M101 I1 M4 D1 M2 D1 M2 I1 M192 D1 M4 D1 M4 I2 M29 I1 M4 D1 M97 I1 M4 I1 M1 I1 M10 D1 M5 D2 M8 D1 M9 I1 M46 I1 M6 I1 M12 D1 M9 I1 M17 D1 M10 D1 M1 D1 M22	NZ_QLNA01000035.1	221
57724	58818	M22 D1 M1 D1 M10 D1 M17 I1 M9 D1 M12 I1 M6 I1 M46 I1 M9 D1 M8 D2 M5 D1 M10 I1 M1 I1 M4 I1 M97 D1 M4 I1 M29 I2 M4 D1 M4 D1 M192 I1 M2 D1 M2 D1 M4 I1 M101 D1 M14 I1 M11 I2 M1 I1 M3 D2 M3 D1 M80 I1 M2 I1 M3 D2 M23 I1 M105 I3 M62 D1 M1 D5 M67 D1 M2 I1 M93	NZ_QLNB01000001.1	222
29215	30309	M93 I1 M2 D1 M67 D5 M1 D1 M62 I3 M105 I1 M23 D2 M3 I1 M2 I1 M80 D1 M3 D2 M3 I1 M1 I2 M11 I1 M14 D1 M101 I1 M4 D1 M2 D1 M2 I1 M192 D1 M4 D1 M4 I2 M29 I1 M4 D1 M97 I1 M4 I1 M1 I1 M10 D1 M5 D2 M8 D1 M9 I1 M46 I1 M6 I1 M12 D1 M9 I1 M17 D1 M10 D1 M1 D1 M22	NZ_QLNC01000014.1	223
91948	93040	M93 I1 M2 D1 M67 D5 M1 D1 M62 I3 M105 I1 M23 D2 M3 I1 M2 I1 M80 D1 M3 D2 M3 I1 M1 I2 M11 I1 M14 D1 M101 I1 M4 D1 M2 D1 M2 I1 M192 D1 M4 D1 M4 I2 M29 I1 M4 D1 M97 I1 M4 I1 M1 I1 M10 D1 M5 D2 M8 D1 M9 I1 M38 I1 M1 I1 M5 I1 M6 I1 M12 D1 M9 I1 M17 D1 M10 D1 M1 D1 M22	NZ_QLND01000008.1	224
2075954	2077048	M93 I1 M2 D1 M67 D5 M1 D1 M62 I3 M105 I1 M23 D2 M3 I1 M2 I1 M80 D1 M3 D2 M3 I1 M1 I2 M11 I1 M14 D1 M101 I1 M4 D1 M2 D1 M2 I1 M192 D1 M4 D1 M4 I2 M29 I1 M4 D1 M97 I1 M4 I1 M1 I1 M10 D1 M5 D2 M8 D1 M9 I1 M46 I1 M6 I1 M12 D1 M9 I1 M17 D1 M10 D1 M1 D1 M22	NZ_WTCS01000001.1	225
2181858	2182952	M93 I1 M2 D1 M67 D5 M1 D1 M62 I3 M105 I1 M23 D2 M3 I1 M2 I1 M80 D1 M3 D2 M3 I1 M1 I2 M11 I1 M14 D1 M101 I1 M4 D1 M2 D1 M2 I1 M192 D1 M4 D1 M4 I2 M29 I1 M4 D1 M97 I1 M4 I1 M1 I1 M10 D1 M5 D2 M8 D1 M9 I1 M46 I1 M6 I1 M12 D1 M9 I1 M17 D1 M10 D1 M1 D1 M22	NZ_CP047051.1	226
2210371	2211464	M93 I1 M2 D1 M67 D4 M1 D1 M62 I3 M105 I1 M23 D2 M3 I1 M2 I1 M80 D1 M3 D2 M3 I1 M1 I2 M11 I1 M14 D1 M101 I1 M4 D1 M2 D1 M2 I1 M192 D1 M4 D1 M4 I2 M29 I1 M4 D1 M97 I1 M4 I1 M1 I1 M10 D1 M5 D2 M8 D1 M9 I1 M46 I1 M6 I1 M12 D1 M9 I1 M17 D1 M10 D1 M1 D1 M22	NZ_CP047054.1	227
8359	9453	M22 D1 M1 D1 M10 D1 M17 I1 M9 D1 M12 I1 M6 I1 M46 I1 M9 D1 M8 D2 M5 D1 M10 I1 M1 I1 M4 I1 M97 D1 M4 I1 M29 I2 M4 D1 M4 D1 M192 I1 M2 D1 M2 D1 M4 I1 M101 D1 M14 I1 M11 I2 M1 I1 M3 D2 M3 D1 M80 I1 M2 I1 M3 D2 M23 I1 M105 I3 M62 D1 M1 D5 M67 D1 M2 I1 M93	NZ_JAATPM010000025.1	228
972760	973854	M93 I1 M2 D1 M67 D5 M1 D1 M62 I3 M105 I1 M23 D2 M3 I1 M2 I1 M80 D1 M3 D2 M3 I1 M1 I2 M11 I1 M14 D1 M101 I1 M4 D1 M2 D1 M2 I1 M192 D1 M4 D1 M4 I2 M29 I1 M4 D1 M97 I1 M4 I1 M1 I1 M10 D1 M5 D2 M8 D1 M9 I1 M46 I1 M6 I1 M12 D1 M9 I1 M17 D1 M10 D1 M1 D1 M22	NZ_JADKRO010000001.1	229
2091471	2092565	M93 I1 M2 D1 M67 D5 M1 D1 M62 I3 M105 I1 M23 D2 M3 I1 M2 I1 M80 D1 M3 D2 M3 I1 M1 I2 M11 I1 M14 D1 M101 I1 M4 D1 M2 D1 M2 I1 M192 D1 M4 D1 M4 I2 M29 I1 M4 D1 M97 I1 M4 I1 M1 I1 M10 D1 M5 D2 M8 D1 M9 I1 M46 I1 M6 I1 M12 D1 M9 I1 M17 D1 M10 D1 M1 D1 M22	NZ_CP076349.1	230
2076005	2077099	M93 I1 M2 D1 M67 D5 M1 D1 M62 I3 M105 I1 M23 D2 M3 I1 M2 I1 M80 D1 M3 D2 M3 I1 M1 I2 M11 I1 M14 D1 M101 I1 M4 D1 M2 D1 M2 I1 M192 D1 M4 D1 M4 I2 M29 I1 M4 D1 M97 I1 M4 I1 M1 I1 M10 D1 M5 D2 M8 D1 M9 I1 M46 I1 M6 I1 M12 D1 M9 I1 M17 D1 M10 D1 M1 D1 M22	NZ_CP076352.1	231
745602	746696	M93 I1 M2 D1 M67 D5 M1 D1 M62 I3 M105 I1 M23 D2 M3 I1 M2 I1 M80 D1 M3 D2 M3 I1 M1 I2 M11 I1 M14 D1 M101 I1 M4 D1 M2 D1 M2 I1 M192 D1 M4 D1 M4 I2 M29 I1 M4 D1 M97 I1 M4 I1 M1 I1 M10 D1 M5 D2 M8 D1 M9 I1 M46 I1 M6 I1 M12 D1 M9 I1 M17 D1 M10 D1 M1 D1 M22	NZ_SISU01000002.1	232
2163264	2164358	M93 I1 M2 D1 M67 D5 M1 D1 M62 I3 M105 I1 M23 D2 M3 I1 M2 I1 M80 D1 M3 D2 M3 I1 M1 I2 M11 I1 M14 D1 M101 I1 M4 D1 M2 D1 M2 I1 M192 D1 M4 D1 M4 I2 M29 I1 M4 D1 M97 I1 M4 I1 M1 I1 M10 D1 M5 D2 M8 D1 M9 I1 M46 I1 M6 I1 M12 D1 M9 I1 M17 D1 M10 D1 M1 D1 M22	NZ_CP085106.1	233
2163254	2164348	M93 I1 M2 D1 M67 D5 M1 D1 M62 I3 M105 I1 M23 D2 M3 I1 M2 I1 M80 D1 M3 D2 M3 I1 M1 I2 M11 I1 M14 D1 M101 I1 M4 D1 M2 D1 M2 I1 M192 D1 M4 D1 M4 I2 M29 I1 M4 D1 M97 I1 M4 I1 M1 I1 M10 D1 M5 D2 M8 D1 M9 I1 M46 I1 M6 I1 M12 D1 M9 I1 M17 D1 M10 D1 M1 D1 M22	NZ_CP085137.1	234
2163259	2164353	M93 I1 M2 D1 M67 D5 M1 D1 M62 I3 M105 I1 M23 D2 M3 I1 M2 I1 M80 D1 M3 D2 M3 I1 M1 I2 M11 I1 M14 D1 M101 I1 M4 D1 M2 D1 M2 I1 M192 D1 M4 D1 M4 I2 M29 I1 M4 D1 M97 I1 M4 I1 M1 I1 M10 D1 M5 D2 M8 D1 M9 I1 M46 I1 M6 I1 M12 D1 M9 I1 M17 D1 M10 D1 M1 D1 M22	NZ_CP085140.1	235
2204106	2205206	M93 I1 M2 D1 M67 D5 M1 D1 M1 D1 M3 D5 M58 I3 M105 I1 M23 D2 M3 I1 M2 I1 M80 D1 M3 D2 M3 I1 M1 I2 M11 I1 M14 D1 M101 I1 M4 D1 M2 D1 M2 I1 M192 D1 M4 D1 M4 I2 M29 I1 M4 D1 M97 I1 M4 I1 M1 I1 M10 D1 M5 D2 M8 D1 M9 I1 M46 I1 M6 I1 M12 D1 M9 I1 M17 D1 M10 D1 M1 D1 M22	NZ_CP095274.1	236
1528853	1529946	M22 D1 M1 D1 M10 D1 M17 I1 M9 D1 M12 I1 M6 I1 M46 I1 M9 D1 M8 D2 M5 D1 M10 I1 M1 I1 M4 I1 M97 D1 M4 I1 M29 I2 M4 D1 M4 D1 M192 I1 M2 D1 M2 D1 M4 I1 M101 D1 M14 I1 M11 I2 M1 I1 M3 D2 M3 D1 M80 I1 M2 I1 M3 D2 M23 I1 M105 I3 M62 D1 M1 D4 M67 D1 M2 I1 M93	NZ_CP053437.1	237
2319644	2320738	M22 D1 M1 D1 M10 D1 M17 I1 M9 D1 M12 I1 M6 I1 M46 I1 M9 D1 M8 D2 M5 D1 M10 I1 M1 I1 M4 I1 M97 D1 M4 I1 M29 I2 M4 D1 M4 D1 M192 I1 M2 D1 M2 D1 M4 I1 M101 D1 M14 I1 M11 I2 M1 I1 M3 D2 M3 D1 M80 I1 M2 I1 M3 D2 M23 I1 M105 I3 M62 D1 M1 D5 M67 D1 M2 I1 M93	NZ_CP053860.1	238
163460	164552	M26 D1 M7 D1 M17 I1 M9 D1 M12 I1 M6 I1 M46 I1 M9 D1 M8 D2 M5 D1 M10 I1 M1 I1 M4 I1 M97 D1 M4 I1 M29 I2 M4 D1 M4 D1 M192 I1 M2 D1 M2 D1 M4 I1 M101 D1 M14 I1 M5 I1 M5 I2 M1 I1 M3 D2 M3 D1 M80 I1 M2 I1 M3 D2 M23 I1 M105 I3 M62 D1 M1 D5 M67 D1 M2 I1 M93	MDHB01000002.1	239
163460	164552	M26 D1 M7 D1 M17 I1 M9 D1 M12 I1 M6 I1 M46 I1 M9 D1 M8 D2 M5 D1 M10 I1 M1 I1 M4 I1 M97 D1 M4 I1 M29 I2 M4 D1 M4 D1 M192 I1 M2 D1 M2 D1 M4 I1 M101 D1 M14 I1 M5 I1 M5 I2 M1 I1 M3 D2 M3 D1 M80 I1 M2 I1 M3 D2 M23 I1 M105 I3 M62 D1 M1 D5 M67 D1 M2 I1 M93	MDHH01000002.1	240
2188919	2190013	M93 I1 M2 D1 M67 D5 M1 D1 M62 I3 M105 I1 M23 D2 M3 I1 M2 I1 M80 D1 M3 D2 M3 I1 M1 I2 M11 I1 M14 D1 M101 I1 M4 D1 M2 D1 M2 I1 M192 D1 M4 D1 M4 I2 M29 I1 M4 D1 M97 I1 M4 I1 M1 I1 M10 D1 M5 D2 M8 D1 M9 I1 M46 I1 M6 I1 M12 D1 M9 I1 M17 D1 M10 D1 M1 D1 M22	NC_009480.1	241
2763614	2765072	M1459	NC_010407.1	242
1423870	1425328	M1459	NC_010407.1	243
2522637	2524095	M1459	NC_010407.1	244
3081256	3082714	M1459	NC_010407.1	245
1022440	1023898	M1459	NC_010407.1	246
1969595	1971053	M1459	NC_010407.1	247
1149762	1151220	M1459	NC_010407.1	248
58693	60151	M1459	NC_010407.1	249
2315317	2316384	M708 I1 M5 D1 M96 I1 M6 D1 M214 I2 M3 D1 M2 D1 M30	NC_010407.1	250
3059612	3060679	M708 I1 M5 D1 M96 I1 M6 D1 M251	NC_010407.1	251
708875	709943	M708 I1 M5 D1 M96 I1 M6 D1 M147 D1 M67 I2 M3 D1 M2 D1 M30	NC_010407.1	252
3042333	3043400	M251 D1 M6 I1 M96 D1 M5 I1 M708	NC_010407.1	253
1051301	1052369	M708 I1 M5 D1 M96 I1 M6 D1 M147 D1 M104	NC_010407.1	254
3153832	3154899	M251 D1 M6 I1 M96 D1 M5 I1 M708	NC_010407.1	255
592984	594052	M104 D1 M147 D1 M6 I1 M96 D1 M5 I1 M708	NC_010407.1	256
1862903	1863971	M708 I1 M5 D1 M96 I1 M6 D1 M147 D1 M104	NC_010407.1	257
784632	785699	M251 D1 M6 I1 M96 D1 M5 I1 M708	NC_010407.1	258
3179331	3180398	M1031 I2 M3 D1 M2 D1 M30	NC_010407.1	259
3131	4198	M1068	NC_010407.1	260
514483	515550	M1068	NC_010407.1	261
840192	841259	M1068	NC_010407.1	262
3188794	3189861	M1068	NC_010407.1	263
2406567	2407634	M1068	NC_010407.1	264
425762	426829	M1068	NC_010407.1	265
248747	249814	M1068	NC_010407.1	266
2732190	2733257	M1068	NC_010407.1	267
574477	575544	M1068	NC_010407.1	268
590925	591992	M1068	NC_010407.1	269
635991	637058	M1068	NC_010407.1	270
1395686	1396753	M1068	NC_010407.1	271
1656715	1657782	M1068	NC_010407.1	272
1388435	1389502	M1068	NC_010407.1	273
2292323	2293390	M1068	NC_010407.1	274
2477904	2478971	M1068	NC_010407.1	275
2482633	2483700	M1068	NC_010407.1	276
2545566	2546633	M1068	NC_010407.1	277
29055	30122	M1068	NC_010407.1	278
42736	43803	M1068	NC_010407.1	279
164233	165300	M1068	NC_010407.1	280
2961934	2963001	M1068	NC_010407.1	281
488460	489527	M1068	NC_010407.1	282
2755320	2756387	M1068	NC_010407.1	283
687717	688784	M1068	NC_010407.1	284
1213186	1214253	M1068	NC_010407.1	285
1552626	1553693	M1068	NC_010407.1	286
1629332	1630399	M1068	NC_010407.1	287
2045293	2046360	M1068	NC_010407.1	288
2120895	2121962	M1068	NC_010407.1	289
2166230	2167297	M1068	NC_010407.1	290
1061980	1063047	M1068	NC_010407.1	291
2283201	2284268	M1068	NC_010407.1	292
2531295	2532362	M1068	NC_010407.1	293
2944143	2945210	M1068	NC_010407.1	294
254518	255585	M1068	NC_010407.1	295
480176	481243	M1068	NC_010407.1	296
1727134	1728201	M1068	NC_010407.1	297
2058943	2060010	M1068	NC_010407.1	298
974277	975344	M1068	NC_010407.1	299
2779873	2780940	M1068	NC_010407.1	300
355074	356141	M1068	NC_010407.1	301
3006923	3007990	M1068	NC_010407.1	302
3046270	3047337	M1068	NC_010407.1	303
2017290	2018357	M1068	NC_010407.1	304
1319597	1320664	M1068	NC_010407.1	305
1749119	1750186	M1068	NC_010407.1	306
1812113	1813180	M1068	NC_010407.1	307
1088650	1089717	M1068	NC_010407.1	308
2256754	2257821	M1068	NC_010407.1	309
2365799	2366866	M1068	NC_010407.1	310
2427437	2428504	M1068	NC_010407.1	311
2868320	2869387	M1068	NC_010407.1	312
104632	105699	M1068	NC_010407.1	313
1562040	1563107	M1068	NC_010407.1	314
648944	650011	M1068	NC_010407.1	315
605632	606696	M1065	NC_010407.1	316
2186165	2187227	M1063	NC_010407.1	317
1110686	1111738	M601 I1 M6 D1 M62 D1 M1 D1 M4 I2 M292 D1 M2 D2 M5 I1 M1 I1 M3 I1 M1 I1 M69	NC_010407.1	318
977182	978234	M595 D1 M11 I1 M60 D1 M4 D1 M4 I2 M292 D1 M2 D2 M5 I1 M1 I1 M3 I1 M1 I1 M69	NC_010407.1	319
1135738	1136790	M69 I1 M1 I1 M3 I1 M1 I1 M5 D2 M2 D1 M292 I2 M4 D1 M4 D1 M60 I1 M11 D1 M595	NC_010407.1	320
2028547	2029599	M601 I1 M6 D1 M62 D1 M1 D1 M4 I2 M292 D1 M2 D2 M5 I1 M1 I1 M3 I1 M1 I1 M69	NC_010407.1	321
2438262	2439314	M69 I1 M1 I1 M3 I1 M1 I1 M5 D2 M2 D1 M292 I2 M4 D1 M4 D1 M60 I1 M11 D1 M595	NC_010407.1	322
2464851	2465903	M69 I1 M1 I1 M3 I1 M1 I1 M5 D2 M2 D1 M292 I2 M4 D1 M1 D1 M62 D1 M6 I1 M601	NC_010407.1	323
2491911	2492963	M69 I1 M1 I1 M3 I1 M1 I1 M5 D2 M2 D1 M292 I2 M4 D1 M1 D1 M62 D1 M6 I1 M601	NC_010407.1	324
948532	949584	M69 I1 M1 I1 M3 I1 M1 I1 M5 D2 M2 D1 M292 I2 M4 D1 M4 D1 M60 I1 M11 D1 M595	NC_010407.1	325
1893036	1894088	M595 D1 M11 I1 M60 D1 M4 D1 M4 I2 M292 D1 M2 D2 M5 I1 M1 I1 M3 I1 M1 I1 M69	NC_010407.1	326
469021	470074	M377 I2 M4 D1 M4 D1 M60 I1 M11 D1 M595	NC_010407.1	327
2316404	2317456	M69 I1 M1 I1 M3 I1 M1 I1 M5 D2 M2 D1 M292 I2 M4 D1 M1 D1 M62 D1 M6 I1 M601	NC_010407.1	328
2691304	2692356	M69 I1 M1 I1 M3 I1 M1 I1 M5 D2 M2 D1 M292 I2 M4 D1 M4 D1 M60 I1 M11 D1 M595	NC_010407.1	329
3090546	3091599	M377 I2 M4 D1 M1 D1 M62 D1 M6 I1 M601	NC_010407.1	330
3154906	3155959	M601 I1 M6 D1 M62 D1 M1 D1 M4 I2 M377	NC_010407.1	331
1599131	1600183	M69 I1 M1 I1 M3 I1 M1 I1 M5 D2 M2 D1 M969	NC_010407.1	332
1464116	1465168	M69 I1 M1 I1 M3 I1 M1 I1 M5 D2 M2 D1 M969	NC_010407.1	333
1964249	1965301	M69 I1 M1 I1 M3 I1 M1 I1 M5 D2 M2 D1 M969	NC_010407.1	334
737062	738114	M69 I1 M1 I1 M3 I1 M1 I1 M5 D2 M2 D1 M969	NC_010407.1	335
354014	355067	M1054	NC_010407.1	336
455872	456925	M1054	NC_010407.1	337
305040	306093	M1054	NC_010407.1	338
544365	545418	M1054	NC_010407.1	339
1023956	1025009	M1054	NC_010407.1	340
2119835	2120888	M1054	NC_010407.1	341
22785	23852	M1068	NC_010399.1	342	ATCC33113_P2_P3		NC_010399.1	17087	50350
18238	19305	M1068	NC_010399.1	343	ATCC33113_P2_P4		NC_010399.2	17087	50350
42861	43928	M1068	NC_010408.1	344
21823	22875	M69 I1 M1 I1 M3 I1 M1 I1 M5 D2 M2 D1 M292 I2 M4 D1 M4 D1 M60 I1 M11 D1 M595	NC_010408.1	345	ATCC33113_P5		20353	41506
3130	30122		NC_010407.1	346
29054	43803		NC_010407.1	347
248746	255585		NC_010407.1	348
480175	489527		NC_010407.1	349
488459	515550		NC_010407.1	350
574476	591992		NC_010407.1	351
590924	594052		NC_010407.1	352
592983	606696		NC_010407.1	353
605631	637058		NC_010407.1	354
635990	650011		NC_010407.1	355
648943	688784		NC_010407.1	356	ATCC33113_P1		NC_010407.1	660037	667813
687716	709943		NC_010407.1	357
1051300	1063047		NC_010407.1	358
1061979	1089717		NC_010407.1	359
1388434	1396753		NC_010407.1	360
1552625	1563107		NC_010407.1	361
1629331	1657782		NC_010407.1	362
1727133	1750186		NC_010407.1	363
1812112	1863971		NC_010407.1	364
2017289	2046360		NC_010407.1	365
2045292	2060010		NC_010407.1	366
2120894	2167297		NC_010407.1	367
2166229	2187227		NC_010407.1	368
2256753	2284268		NC_010407.1	369
2283200	2293390		NC_010407.1	370
2292322	2316384		NC_010407.1	371
2315316	2366866		NC_010407.1	372
2365798	2407634		NC_010407.1	373
2406566	2428504		NC_010407.1	374
2427436	2478971		NC_010407.1	375
2477903	2483700		NC_010407.1	376
2482632	2532362		NC_010407.1	377
2531294	2546633		NC_010407.1	378
2732189	2756387		NC_010407.1	379
2755319	2780940		NC_010407.1	380
2944142	2963001		NC_010407.1	381
2961933	3007990		NC_010407.1	382
3006922	3043400		NC_010407.1	383
3042332	3047337		NC_010407.1	384
3046269	3060679		NC_010407.1	385
3153831	3180398		NC_010407.1	386
3179330	3189861		NC_010407.1	387
305039	355067		NC_010407.1	388
455871	470074		NC_010407.1	389
948531	978234		NC_010407.1	390
977181	1025009		NC_010407.1	391
1110685	1136790		NC_010407.1	392
1893035	1930640		NC_010407.1	393
1929726	1965301		NC_010407.1	394
2438261	2465903		NC_010407.1	395
2464850	2492963		NC_010407.1	396
3147808	3155959		NC_010407.1	397
18237	23852		NC_010399.1	398	ATCC33113_P2_P5		NC_010399.3	17087	50350
1764193	1765651	M1459	NZ_MZMM01000001.1	399
1522030	1523488	M1459	NZ_MZMM01000001.1	400
423329	424787	M1459	NZ_MZMM01000001.1	401
21937	23395	M1459	NZ_MZMM01000001.1	402
2256733	2258191	M1459	NZ_MZMM01000001.1	403
2081885	2083343	M1459	NZ_MZMM01000001.1	404
970056	971514	M1459	NZ_MZMM01000001.1	405
149231	150689	M1459	NZ_MZMM01000001.1	406
1315796	1316863	M708 I1 M5 D1 M96 I1 M6 D1 M214 I2 M3 D1 M2 D1 M30	NZ_MZMM01000001.1	407
2060241	2061308	M708 I1 M5 D1 M96 I1 M6 D1 M251	NZ_MZMM01000001.1	408
2905853	2906921	M708 I1 M5 D1 M96 I1 M6 D1 M147 D1 M67 I2 M3 D1 M2 D1 M30	NZ_MZMM01000001.1	409
50770	51838	M708 I1 M5 D1 M96 I1 M6 D1 M147 D1 M104	NZ_MZMM01000001.1	410
2791032	2792100	M104 D1 M147 D1 M6 I1 M96 D1 M5 I1 M708	NZ_MZMM01000001.1	411
863415	864483	M708 I1 M5 D1 M96 I1 M6 D1 M147 D1 M104	NZ_MZMM01000001.1	412
2042962	2044029	M251 D1 M6 I1 M96 D1 M5 I1 M708	NZ_MZMM01000001.1	413
2981607	2982674	M251 D1 M6 I1 M96 D1 M5 I1 M708	NZ_MZMM01000001.1	414
1366276	1367343	M1068	NZ_MZMM01000001.1	415
2118714	2119781	M1031 I2 M3 D1 M2 D1 M30	NZ_MZMM01000001.1	416
2201171	2202238	M1068	NZ_MZMM01000001.1	417
2227095	2228162	M1068	NZ_MZMM01000001.1	418
3037172	3038239	M1068	NZ_MZMM01000001.1	419
2128177	2129244	M1068	NZ_MZMM01000001.1	420
1962563	1963630	M1068	NZ_MZMM01000001.1	421
3171272	3172339	M1068	NZ_MZMM01000001.1	422
2623791	2624858	M1068	NZ_MZMM01000001.1	423
2007552	2008619	M1068	NZ_MZMM01000001.1	424
387894	388961	M1068	NZ_MZMM01000001.1	425
212650	213717	M1068	NZ_MZMM01000001.1	426
395145	396212	M1068	NZ_MZMM01000001.1	427
1059442	1060509	M1068	NZ_MZMM01000001.1	428
1292803	1293870	M1068	NZ_MZMM01000001.1	429
1731577	1732644	M1068	NZ_MZMM01000001.1	430
1482035	1483102	M1068	NZ_MZMM01000001.1	431
1530688	1531755	M1068	NZ_MZMM01000001.1	432
1868894	1869961	M1068	NZ_MZMM01000001.1	433
2362269	2363336	M1068	NZ_MZMM01000001.1	434
2446781	2447848	M1068	NZ_MZMM01000001.1	435
657233	658300	M1068	NZ_MZMM01000001.1	436
2712531	2713598	M1068	NZ_MZMM01000001.1	437
2788973	2790040	M1068	NZ_MZMM01000001.1	438
2834041	2835108	M1068	NZ_MZMM01000001.1	439
319060	320127	M1068	NZ_MZMM01000001.1	440
553179	554246	M1068	NZ_MZMM01000001.1	441
1045792	1046859	M1068	NZ_MZMM01000001.1	442
1121391	1122458	M1068	NZ_MZMM01000001.1	443
1166712	1167779	M1068	NZ_MZMM01000001.1	444
1257235	1258302	M1068	NZ_MZMM01000001.1	445
1283681	1284748	M1068	NZ_MZMM01000001.1	446
1755899	1756966	M1068	NZ_MZMM01000001.1	447
1477306	1478373	M1068	NZ_MZMM01000001.1	448
1944759	1945826	M1068	NZ_MZMM01000001.1	449
2240777	2241844	M1068	NZ_MZMM01000001.1	450
629852	630919	M1068	NZ_MZMM01000001.1	451
562563	563630	M1068	NZ_MZMM01000001.1	452
2686488	2687555	M1068	NZ_MZMM01000001.1	453
2884695	2885762	M1068	NZ_MZMM01000001.1	454
88119	89186	M1068	NZ_MZMM01000001.1	455
2553107	2554174	M1068	NZ_MZMM01000001.1	456
727652	728719	M1068	NZ_MZMM01000001.1	457
1544957	1546024	M1068	NZ_MZMM01000001.1	458
1780452	1781519	M1068	NZ_MZMM01000001.1	459
2452552	2453619	M1068	NZ_MZMM01000001.1	460
2678205	2679272	M1068	NZ_MZMM01000001.1	461
61449	62516	M1068	NZ_MZMM01000001.1	462
812629	813696	M1068	NZ_MZMM01000001.1	463
2302670	2303737	M1068	NZ_MZMM01000001.1	464
2046899	2047966	M1068	NZ_MZMM01000001.1	465
1426840	1427907	M1068	NZ_MZMM01000001.1	466
1017789	1018856	M1068	NZ_MZMM01000001.1	467
749637	750704	M1068	NZ_MZMM01000001.1	468
2772525	2773592	M1068	NZ_MZMM01000001.1	469
429901	430968	M1068	NZ_MZMM01000001.1	470
2803682	2804746	M1065	NZ_MZMM01000001.1	471
1186647	1187709	M1063	NZ_MZMM01000001.1	472
110155	111207	M601 I1 M6 D1 M62 D1 M1 D1 M4 I2 M292 D1 M2 D2 M5 I1 M1 I1 M3 I1 M1 I1 M69	NZ_MZMM01000001.1	473
135207	136259	M69 I1 M1 I1 M3 I1 M1 I1 M5 D2 M2 D1 M292 I2 M4 D1 M4 D1 M60 I1 M11 D1 M595	NZ_MZMM01000001.1	474
1029046	1030098	M601 I1 M6 D1 M62 D1 M1 D1 M4 I2 M292 D1 M2 D2 M5 I1 M1 I1 M3 I1 M1 I1 M69	NZ_MZMM01000001.1	475
3174177	3175229	M601 I1 M6 D1 M62 D1 M1 D1 M4 I2 M292 D1 M2 D2 M5 I1 M1 I1 M3 I1 M1 I1 M69	NZ_MZMM01000001.1	476
1437665	1438717	M69 I1 M1 I1 M3 I1 M1 I1 M5 D2 M2 D1 M292 I2 M4 D1 M4 D1 M60 I1 M11 D1 M595	NZ_MZMM01000001.1	477
1464254	1465306	M69 I1 M1 I1 M3 I1 M1 I1 M5 D2 M2 D1 M292 I2 M4 D1 M1 D1 M62 D1 M6 I1 M601	NZ_MZMM01000001.1	478
3145527	3146579	M69 I1 M1 I1 M3 I1 M1 I1 M5 D2 M2 D1 M292 I2 M4 D1 M4 D1 M60 I1 M11 D1 M595	NZ_MZMM01000001.1	479
893548	894600	M595 D1 M11 I1 M60 D1 M4 D1 M4 I2 M292 D1 M2 D2 M5 I1 M1 I1 M3 I1 M1 I1 M69	NZ_MZMM01000001.1	480
1491313	1492365	M69 I1 M1 I1 M3 I1 M1 I1 M5 D2 M2 D1 M292 I2 M4 D1 M1 D1 M62 D1 M6 I1 M601	NZ_MZMM01000001.1	481
2667050	2668103	M377 I2 M4 D1 M4 D1 M60 I1 M11 D1 M595	NZ_MZMM01000001.1	482
1316883	1317935	M69 I1 M1 I1 M3 I1 M1 I1 M5 D2 M2 D1 M292 I2 M4 D1 M1 D1 M62 D1 M6 I1 M601	NZ_MZMM01000001.1	483
2091174	2092227	M377 I2 M4 D1 M1 D1 M62 D1 M6 I1 M601	NZ_MZMM01000001.1	484
2094289	2095342	M601 I1 M6 D1 M62 D1 M1 D1 M4 I2 M377	NZ_MZMM01000001.1	485
599654	600706	M69 I1 M1 I1 M3 I1 M1 I1 M5 D2 M2 D1 M969	NZ_MZMM01000001.1	486
464646	465698	M69 I1 M1 I1 M3 I1 M1 I1 M5 D2 M2 D1 M969	NZ_MZMM01000001.1	487
964710	965762	M69 I1 M1 I1 M3 I1 M1 I1 M5 D2 M2 D1 M969	NZ_MZMM01000001.1	488
2552047	2553100	M1054	NZ_MZMM01000001.1	489
2934039	2935091	M69 I1 M1 I1 M3 I1 M1 I1 M5 D2 M2 D1 M969	NZ_MZMM01000001.1	490
1690692	1691744	M69 I1 M1 I1 M3 I1 M1 I1 M5 D2 M2 D1 M969	NZ_MZMM01000001.1	491
2653901	2654954	M1054	NZ_MZMM01000001.1	492
2503073	2504126	M1054	NZ_MZMM01000001.1	493
23453	24506	M1054	NZ_MZMM01000001.1	494
1120331	1121384	M1054	NZ_MZMM01000001.1	495
2742413	2743466	M1054	NZ_MZMM01000001.1	496
41566	42633	M1068	NZ_MZMM01000003.1	497
20529	21581	M69 I1 M1 I1 M3 I1 M1 I1 M5 D2 M2 D1 M292 I2 M4 D1 M4 D1 M60 I1 M11 D1 M595	NZ_MZMM01000003.1	498	CFIA_Cs3N_P3		NZ_MZMM01000003.1	19058	40211
48000	49067	M1068	NZ_MZMM01000004.1	499
52547	53614	M1068	NZ_MZMM01000004.1	500
2218	3285	M1068	NZ_MZMM01000004.1	501
50769	62516		NZ_MZMM01000001.1	502
61448	89186		NZ_MZMM01000001.1	503
387893	396212		NZ_MZMM01000001.1	504
395144	430968		NZ_MZMM01000001.1	505
553178	563630		NZ_MZMM01000001.1	506
629851	658300		NZ_MZMM01000001.1	507
727651	750704		NZ_MZMM01000001.1	508
812628	864483		NZ_MZMM01000001.1	509
1017788	1046859		NZ_MZMM01000001.1	510
1045791	1060509		NZ_MZMM01000001.1	511
1121390	1167779		NZ_MZMM01000001.1	512
1166711	1187709		NZ_MZMM01000001.1	513
1257234	1284748		NZ_MZMM01000001.1	514
1283680	1293870		NZ_MZMM01000001.1	515
1292802	1316863		NZ_MZMM01000001.1	516
1315795	1367343		NZ_MZMM01000001.1	517
1426839	1478373		NZ_MZMM01000001.1	518
1477305	1483102		NZ_MZMM01000001.1	519
1482034	1531755		NZ_MZMM01000001.1	520
1530687	1546024		NZ_MZMM01000001.1	521
1731576	1756966		NZ_MZMM01000001.1	522
1755898	1781519		NZ_MZMM01000001.1	523
1944758	1963630		NZ_MZMM01000001.1	524
1962562	2008619		NZ_MZMM01000001.1	525
2007551	2044029		NZ_MZMM01000001.1	526
2042961	2047966		NZ_MZMM01000001.1	527
2046898	2061308		NZ_MZMM01000001.1	528
2060240	2094282		NZ_MZMM01000001.1	529
2093628	2119781		NZ_MZMM01000001.1	530
2118713	2129244		NZ_MZMM01000001.1	531
2201170	2228162		NZ_MZMM01000001.1	532
2227094	2241844		NZ_MZMM01000001.1	533
2446780	2453619		NZ_MZMM01000001.1	534
2678204	2687555		NZ_MZMM01000001.1	535
2686487	2713598		NZ_MZMM01000001.1	536
2772524	2790040		NZ_MZMM01000001.1	537
2788972	2792100		NZ_MZMM01000001.1	538
2791031	2804746		NZ_MZMM01000001.1	539
2803681	2835108		NZ_MZMM01000001.1	540
2834040	2885762		NZ_MZMM01000001.1	541	CFIA_Cs3N_P1		NZ_MZMM01000001.1	2857013	2864789
2884694	2906921		NZ_MZMM01000001.1	542
110154	136259		NZ_MZMM01000001.1	543
893547	931152		NZ_MZMM01000001.1	544
930238	965762		NZ_MZMM01000001.1	545
1437664	1465306		NZ_MZMM01000001.1	546
1464253	1492365		NZ_MZMM01000001.1	547
2091173	2095342		NZ_MZMM01000001.1	548
2503072	2553100		NZ_MZMM01000001.1	549
2653900	2668103		NZ_MZMM01000001.1	550
3145526	3175229		NZ_MZMM01000001.1	551
2217	49067		NZ_MZMM01000004.1	552	CFIA_Cs3N_P5		NZ_MZMM01000004.1	29878	54764
47999	53614		NZ_MZMM01000004.1	553
3023670	3025128	M1459	NZ_MZMN01000003.1	554
1137810	1139268	M1459	NZ_MZMN01000003.1	555
2249281	2250739	M1459	NZ_MZMN01000003.1	556
40223	41681	M1459	NZ_MZMN01000003.1	557
1848594	1850052	M1459	NZ_MZMN01000003.1	558
1611108	1612566	M1459	NZ_MZMN01000003.1	559
585842	587300	M1459	NZ_MZMN01000003.1	560
2896320	2897778	M1459	NZ_MZMN01000003.1	561
931570	932637	M708 I1 M5 D1 M96 I1 M6 D1 M214 I2 M3 D1 M2 D1 M30	NZ_MZMN01000003.1	562
1589465	1590532	M708 I1 M5 D1 M96 I1 M6 D1 M251	NZ_MZMN01000003.1	563
1572187	1573254	M251 D1 M6 I1 M96 D1 M5 I1 M708	NZ_MZMN01000003.1	564
2925209	2926277	M708 I1 M5 D1 M96 I1 M6 D1 M147 D1 M104	NZ_MZMN01000003.1	565
1685099	1686166	M251 D1 M6 I1 M96 D1 M5 I1 M708	NZ_MZMN01000003.1	566
168975	170043	M708 I1 M5 D1 M96 I1 M6 D1 M147 D1 M104	NZ_MZMN01000003.1	567
2583716	2584784	M708 I1 M5 D1 M96 I1 M6 D1 M147 D1 M104	NZ_MZMN01000003.1	568
479203	480271	M708 I1 M5 D1 M96 I1 M6 D1 M147 D1 M104	NZ_MZMN01000003.1	569
2659471	2660538	M251 D1 M6 I1 M96 D1 M5 I1 M708	NZ_MZMN01000003.1	570
1710598	1711665	M1031 I2 M3 D1 M2 D1 M30	NZ_MZMN01000003.1	571
1793041	1794108	M1068	NZ_MZMN01000003.1	572
2715037	2716104	M1068	NZ_MZMN01000003.1	573
1832643	1833710	M1068	NZ_MZMN01000003.1	574
1327977	1329044	M1068	NZ_MZMN01000003.1	575
1536779	1537846	M1068	NZ_MZMN01000003.1	576
1720060	1721127	M1068	NZ_MZMN01000003.1	577
1162796	1163863	M1068	NZ_MZMN01000003.1	578
2468907	2469974	M1068	NZ_MZMN01000003.1	579
908576	909643	M1068	NZ_MZMN01000003.1	580
1097815	1098882	M1068	NZ_MZMN01000003.1	581
2144966	2146033	M1068	NZ_MZMN01000003.1	582
1491790	1492857	M1068	NZ_MZMN01000003.1	583
1954132	1955199	M1068	NZ_MZMN01000003.1	584
1239236	1240303	M1068	NZ_MZMN01000003.1	585
2038644	2039711	M1068	NZ_MZMN01000003.1	586
2282288	2283355	M1068	NZ_MZMN01000003.1	587
757111	758179	M104 D1 M964	NZ_MZMN01000003.1	588
2511911	2512978	M1068	NZ_MZMN01000003.1	589
12039	13106	M1068	NZ_MZMN01000003.1	590
2849121	2850188	M1068	NZ_MZMN01000003.1	591
661577	662644	M1068	NZ_MZMN01000003.1	592
899456	900523	M1068	NZ_MZMN01000003.1	593
982052	983119	M1068	NZ_MZMN01000003.1	594
1093080	1094147	M1068	NZ_MZMN01000003.1	595
1146466	1147533	M1068	NZ_MZMN01000003.1	596
1160737	1161804	M1068	NZ_MZMN01000003.1	597
1894532	1895599	M1068	NZ_MZMN01000003.1	598
1474036	1475103	M1068	NZ_MZMN01000003.1	599
2257966	2259033	M1068	NZ_MZMN01000003.1	600
2562558	2563625	M1068	NZ_MZMN01000003.1	601
245650	246717	M1068	NZ_MZMN01000003.1	602
3262339	3263406	M1068	NZ_MZMN01000003.1	603
2935888	2936955	M1068	NZ_MZMN01000003.1	604
343435	344502	M1068	NZ_MZMN01000003.1	605
675227	676294	M1068	NZ_MZMN01000003.1	606
737176	738243	M1068	NZ_MZMN01000003.1	607
2233413	2234480	M1068	NZ_MZMN01000003.1	608
1398663	1399730	M1068	NZ_MZMN01000003.1	609
1265279	1266346	M1068	NZ_MZMN01000003.1	610
2044415	2045482	M1068	NZ_MZMN01000003.1	611
273029	274096	M1068	NZ_MZMN01000003.1	612
4789	5856	M1068	NZ_MZMN01000003.1	613
2962557	2963624	M1068	NZ_MZMN01000003.1	614
428412	429479	M1068	NZ_MZMN01000003.1	615
872998	874065	M1068	NZ_MZMN01000003.1	616
1042614	1043681	M1068	NZ_MZMN01000003.1	617
1576124	1577191	M1068	NZ_MZMN01000003.1	618
1818962	1820029	M1068	NZ_MZMN01000003.1	619
1273563	1274630	M1068	NZ_MZMN01000003.1	620
1179244	1180311	M1068	NZ_MZMN01000003.1	621
633573	634640	M1068	NZ_MZMN01000003.1	622
365420	366487	M1068	NZ_MZMN01000003.1	623
3087096	3088163	M1068	NZ_MZMN01000003.1	624
3193503	3194570	M1068	NZ_MZMN01000003.1	625
178360	179427	M1068	NZ_MZMN01000003.1	626
2481553	2482617	M1065	NZ_MZMN01000003.1	627
802444	803506	M1063	NZ_MZMN01000003.1	628
644830	645882	M601 I1 M6 D1 M62 D1 M1 D1 M4 I2 M292 D1 M2 D2 M5 I1 M1 I1 M3 I1 M1 I1 M69	NZ_MZMN01000003.1	629
2984596	2985648	M601 I1 M6 D1 M62 D1 M1 D1 M4 I2 M292 D1 M2 D2 M5 I1 M1 I1 M3 I1 M1 I1 M69	NZ_MZMN01000003.1	630
3009646	3010698	M69 I1 M1 I1 M3 I1 M1 I1 M5 D2 M2 D1 M292 I2 M4 D1 M4 D1 M60 I1 M11 D1 M595	NZ_MZMN01000003.1	631
1080027	1081079	M69 I1 M1 I1 M3 I1 M1 I1 M5 D2 M2 D1 M292 I2 M4 D1 M1 D1 M62 D1 M6 I1 M601	NZ_MZMN01000003.1	632
1107093	1108145	M69 I1 M1 I1 M3 I1 M1 I1 M5 D2 M2 D1 M292 I2 M4 D1 M1 D1 M62 D1 M6 I1 M601	NZ_MZMN01000003.1	633
2323188	2324240	M601 I1 M6 D1 M62 D1 M1 D1 M4 I2 M292 D1 M2 D2 M5 I1 M1 I1 M3 I1 M1 I1 M69	NZ_MZMN01000003.1	634
2823376	2824428	M69 I1 M1 I1 M3 I1 M1 I1 M5 D2 M2 D1 M292 I2 M4 D1 M4 D1 M60 I1 M11 D1 M595	NZ_MZMN01000003.1	635
1053439	1054491	M69 I1 M1 I1 M3 I1 M1 I1 M5 D2 M2 D1 M292 I2 M4 D1 M1 D1 M62 D1 M6 I1 M601	NZ_MZMN01000003.1	636
509335	510387	M595 D1 M11 I1 M60 D1 M4 D1 M4 I2 M292 D1 M2 D2 M5 I1 M1 I1 M3 I1 M1 I1 M69	NZ_MZMN01000003.1	637
1284732	1285785	M595 D1 M11 I1 M60 D1 M4 D1 M4 I2 M377	NZ_MZMN01000003.1	638
932657	933709	M69 I1 M1 I1 M3 I1 M1 I1 M5 D2 M2 D1 M292 I2 M4 D1 M1 D1 M62 D1 M6 I1 M601	NZ_MZMN01000003.1	639
1621815	1622868	M377 I2 M4 D1 M1 D1 M62 D1 M6 I1 M601	NZ_MZMN01000003.1	640
1686173	1687226	M601 I1 M6 D1 M62 D1 M1 D1 M4 I2 M377	NZ_MZMN01000003.1	641
2094935	2095988	M601 I1 M6 D1 M62 D1 M1 D1 M4 I2 M377	NZ_MZMN01000003.1	642
80467	81519	M69 I1 M1 I1 M3 I1 M1 I1 M5 D2 M2 D1 M361 D1 M6 I1 M601	NZ_MZMN01000003.1	643
215450	216502	M69 I1 M1 I1 M3 I1 M1 I1 M5 D2 M2 D1 M969	NZ_MZMN01000003.1	644
580496	581548	M69 I1 M1 I1 M3 I1 M1 I1 M5 D2 M2 D1 M969	NZ_MZMN01000003.1	645
2143906	2144959	M1054	NZ_MZMN01000003.1	646
2611902	2612954	M69 I1 M1 I1 M3 I1 M1 I1 M5 D2 M2 D1 M969	NZ_MZMN01000003.1	647
1297881	1298934	M1054	NZ_MZMN01000003.1	648
1209369	1210422	M1054	NZ_MZMN01000003.1	649
736116	737169	M1054	NZ_MZMN01000003.1	650
2897836	2898889	M1054	NZ_MZMN01000003.1	651
42848	43916	M104 D1 M964	NZ_MZMN01000004.1	652
93172	94239	M1068	NZ_MZMN01000004.1	653
88625	89692	M1068	NZ_MZMN01000004.1	654
21811	22863	M69 I1 M1 I1 M3 I1 M1 I1 M5 D2 M2 D1 M292 I2 M4 D1 M4 D1 M60 I1 M11 D1 M595	NZ_MZMN01000004.1	655
4788	13106		NZ_MZMN01000003.1	656
168974	179427		NZ_MZMN01000003.1	657
245649	274096		NZ_MZMN01000003.1	658
343434	366487		NZ_MZMN01000003.1	659
428411	480271		NZ_MZMN01000003.1	660
633572	662644		NZ_MZMN01000003.1	661
661576	676294		NZ_MZMN01000003.1	662
737175	758179		NZ_MZMN01000003.1	663
757110	803506		NZ_MZMN01000003.1	664
872997	900523		NZ_MZMN01000003.1	665
899455	909643		NZ_MZMN01000003.1	666
908575	932637		NZ_MZMN01000003.1	667
931569	983119		NZ_MZMN01000003.1	668
1042613	1094147		NZ_MZMN01000003.1	669
1093079	1098882		NZ_MZMN01000003.1	670
1097814	1147533		NZ_MZMN01000003.1	671
1146465	1161804		NZ_MZMN01000003.1	672
1160736	1163863		NZ_MZMN01000003.1	673
1162795	1180311		NZ_MZMN01000003.1	674
1239235	1266346		NZ_MZMN01000003.1	675
1265278	1274630		NZ_MZMN01000003.1	676
1474035	1492857		NZ_MZMN01000003.1	677
1491789	1537846		NZ_MZMN01000003.1	678
1536778	1573254		NZ_MZMN01000003.1	679
1572186	1577191		NZ_MZMN01000003.1	680
1576123	1590532		NZ_MZMN01000003.1	681
1685098	1711665		NZ_MZMN01000003.1	682
1710597	1721127		NZ_MZMN01000003.1	683
1793040	1820029		NZ_MZMN01000003.1	684
1818961	1833710		NZ_MZMN01000003.1	685
2038643	2045482		NZ_MZMN01000003.1	686
2233412	2259033		NZ_MZMN01000003.1	687
2257965	2283355		NZ_MZMN01000003.1	688
2468906	2482617		NZ_MZMN01000003.1	689
2481552	2512978		NZ_MZMN01000003.1	690
2511910	2563625		NZ_MZMN01000003.1	691	CFIA_CsR14_P1		NZ_MZMN01000003.1	2534881	2542655	7775
2562557	2584784		NZ_MZMN01000003.1	692
2925208	2936955		NZ_MZMN01000003.1	693
2935887	2963624		NZ_MZMN01000003.1	694
509334	546938		NZ_MZMN01000003.1	695
546024	581548		NZ_MZMN01000003.1	696
1053438	1081079		NZ_MZMN01000003.1	697
1080026	1108145		NZ_MZMN01000003.1	698
1284731	1298934		NZ_MZMN01000003.1	699
1679075	1687226		NZ_MZMN01000003.1	700
2094934	2144959		NZ_MZMN01000003.1	701
2984595	3010698		NZ_MZMN01000003.1	702
42847	89692		NZ_MZMN01000004.1	703
88624	94239		NZ_MZMN01000004.1	704
123766	124817	M50 D1 M2 I1 M71 I1 M2 D1 M161 D1 M4 I1 M148 I1 M10 D1 M7 I1 M10 D1 M73 I1 M5 I1 M6 D1 M3 D1 M7 D1 M7 I1 M404 I1 M74	NZ_LQXA01000061.1	705
123765	127384		NZ_LQXA01000061.1	706
