# Supplementary material for: Exploring Viral Interactions in Clavibacter Species: In Silico Analysis of Prophage Prevalence and Antiviral Defenses
Source: Life (Basel). 2025 Jan 27;15(2):187. doi: 10.3390/life15020187 (PMC11856565; doi:10.3390/life15020187)
Supplement: Supplementary file 1 [file life-15-00187-s001.zip › Table S8. Results of defense system searches.xlsx]

## Sheet: Hoja1
#	ID	ID_bacteria	Specie	Strain	sys_id	type+F:M	subtype	sys_beg	sys_end	protein_in_syst	genes_count	name_of_profiles_in_sys	Start	End	Prophage_Start	Prophage_End	Prophage name	Code	System within prophage	Distance beetwen prophage_defense system
1	1	GCF_000698005.1	Clavibacter michiganensis	LMG 26808	NZ_AZQZ01000056.1_AbiE_1	AbiE	AbiE	NZ_AZQZ01000056.1_18	NZ_AZQZ01000056.1_19	NZ_AZQZ01000056.1_18,NZ_AZQZ01000056.1_19	2	AbiEii__AbiEii,AbiEii__AbiEi_4	12588	14568
		GCF_000698005.1	Clavibacter michiganensis	LMG 26808	NZ_AZQZ01000012.1_RM_Type_II_4	RM	RM_Type_II	NZ_AZQZ01000012.1_245	NZ_AZQZ01000012.1_246	NZ_AZQZ01000012.1_245,NZ_AZQZ01000012.1_246	2	RM_Type_II__Type_II_REases,RM_Type_II__Type_II_MTases	247856	249806
		GCF_000698005.1	Clavibacter michiganensis	LMG 26808	NZ_AZQZ01000070.1_RM_Type_IV_3	RM	RM_Type_IV	NZ_AZQZ01000070.1_46	NZ_AZQZ01000070.1_46	NZ_AZQZ01000070.1_46	1	RM_Type_IV__Type_IV_REases	54778	56229
		GCF_000698005.1	Clavibacter michiganensis	LMG 26808	NZ_AZQZ01000015.1_MazEF_2	MazEF	MazEF	NZ_AZQZ01000015.1_2	NZ_AZQZ01000015.1_3	NZ_AZQZ01000015.1_2,NZ_AZQZ01000015.1_3	2	MazEF__MazE,MazEF__MazF	351	608
2	3	GCF_000785165.1	Clavibacter michiganensis	CF11	NZ_JROD01000015.1_PD-Lambda-1_2	PD-Lambda-1	PD-Lambda-1	NZ_JROD01000015.1_88	NZ_JROD01000015.1_88	NZ_JROD01000015.1_88	1	PD-Lambda-1__PD-Lambda-1	92725	94323
		GCF_000785165.1	Clavibacter michiganensis	CF11	NZ_JROD01000017.1_Gabija_1	Gabija	Gabija	NZ_JROD01000017.1_29	NZ_JROD01000017.1_30	NZ_JROD01000017.1_29,NZ_JROD01000017.1_30	2	Gabija__GajA,Gabija__GajB_3	23050	25736
3	4	GCF_002151115.1	Clavibacter michiganensis	CFBP7576	NZ_MDJX01000335.1_PD-Lambda-1_3	PD-Lambda-1	PD-Lambda-1	NZ_MDJX01000335.1_5	NZ_MDJX01000335.1_5	NZ_MDJX01000335.1_5	1	PD-Lambda-1__PD-Lambda-1	3064	4422
		GCF_002151115.1	Clavibacter michiganensis	CFBP7576	NZ_MDJX01000372.1_PD-Lambda-1_4	PD-Lambda-1	PD-Lambda-1	NZ_MDJX01000372.1_1	NZ_MDJX01000372.1_1	NZ_MDJX01000372.1_1	1	PD-Lambda-1__PD-Lambda-1	1	1011
		GCF_002151115.1	Clavibacter michiganensis	CFBP7576	NZ_MDJX01000140.1_Lamassu-PDDEXK_1	Lamassu-Fam	Lamassu-PDDEXK	NZ_MDJX01000140.1_10	NZ_MDJX01000140.1_12	NZ_MDJX01000140.1_10,NZ_MDJX01000140.1_11,NZ_MDJX01000140.1_12	3	Lamassu-Fam__LmuA_effector_PDDEXK,Lamassu-Fam__LmuB_SMC_PDDEXK,Lamassu-Fam__LmuC_acc_PDDEXK	8262	13018
		GCF_002151115.1	Clavibacter michiganensis	CFBP7576	NZ_MDJX01000140.1_Shedu_2	Shedu	Shedu	NZ_MDJX01000140.1_14	NZ_MDJX01000140.1_14	NZ_MDJX01000140.1_14	1	Shedu__SduA	14252	15694
		GCF_002151115.1	Clavibacter michiganensis	CFBP7576	NZ_MDJX01000060.1_PD-T7-2_5	PD-T7-2	PD-T7-2	NZ_MDJX01000060.1_17	NZ_MDJX01000060.1_18	NZ_MDJX01000060.1_17,NZ_MDJX01000060.1_18	2	PD-T7-2__PD-T7-2_A,PD-T7-2__PD-T7-2_B	14815	17733
		GCF_002151115.1	Clavibacter michiganensis	CFBP7576	NZ_MDJX01000050.1_RM_Type_I_6	RM	RM_Type_I	NZ_MDJX01000050.1_3	NZ_MDJX01000050.1_7	NZ_MDJX01000050.1_3,NZ_MDJX01000050.1_5,NZ_MDJX01000050.1_7	3	RM__Type_I_REases,RM__Type_I_S,RM__Type_I_MTases	1850	3952
		GCF_002151115.1	Clavibacter michiganensis	CFBP7576	NZ_MDJX01000342.1_RM_Type_I_7	RM	RM_Type_I	NZ_MDJX01000342.1_59	NZ_MDJX01000342.1_61	NZ_MDJX01000342.1_59,NZ_MDJX01000342.1_60,NZ_MDJX01000342.1_61	3	RM__Type_I_MTases,RM__Type_I_S,RM__Type_I_REases	54740	56200	4436	25839	CFBP7576_P1_P2	NZ_MDJX01000342.1	NO	28901
4	5	GCF_002151125.1	Clavibacter michiganensis	CFBP8019	NZ_MDJZ01000011.1_PD-Lambda-1_1	PD-Lambda-1	PD-Lambda-1	NZ_MDJZ01000011.1_91	NZ_MDJZ01000011.1_91	NZ_MDJZ01000011.1_91	1	PD-Lambda-1__PD-Lambda-1	87705	89318
		GCF_002151125.1	Clavibacter michiganensis	CFBP8019	NZ_MDJZ01000003.1_RM_Type_II_3	RM	RM_Type_II	NZ_MDJZ01000003.1_19	NZ_MDJZ01000003.1_20	NZ_MDJZ01000003.1_19,NZ_MDJZ01000003.1_20	2	RM_Type_II__Type_II_MTases,RM_Type_II__Type_II_REases	19585	22559
		GCF_002151125.1	Clavibacter michiganensis	CFBP8019	NZ_MDJZ01000005.1_Uzume_2	Uzume	Uzume	NZ_MDJZ01000005.1_136	NZ_MDJZ01000005.1_136	NZ_MDJZ01000005.1_136	1	Uzume__UzuA	143584	144396
5	6	GCF_002151165.1	Clavibacter michiganensis	CFBP7494	NZ_MDJW01000004.1_PD-Lambda-1_2	PD-Lambda-1	PD-Lambda-1	NZ_MDJW01000004.1_38	NZ_MDJW01000004.1_38	NZ_MDJW01000004.1_38	1	PD-Lambda-1__PD-Lambda-1	40371	41978
		GCF_002151165.1	Clavibacter michiganensis	CFBP7494	NZ_MDJW01000008.1_Gao_Iet_1	Gao_Iet	Gao_Iet	NZ_MDJW01000008.1_537	NZ_MDJW01000008.1_538	NZ_MDJW01000008.1_537,NZ_MDJW01000008.1_538	2	Gao_Iet__IetS,Gao_Iet__IetA	531890	535507
		GCF_002151165.1	Clavibacter michiganensis	CFBP7494	NZ_MDJW01000008.1_RM_Type_I_3	RM	RM_Type_I	NZ_MDJW01000008.1_278	NZ_MDJW01000008.1_280	NZ_MDJW01000008.1_278,NZ_MDJW01000008.1_279,NZ_MDJW01000008.1_280	3	RM__Type_I_REases,RM__Type_I_S,RM__Type_I_MTases	271827	278229
6	7	GCF_002151185.1	Clavibacter michiganensis	CFBP8017	No Found
7	8	GCF_002931135.1	Clavibacter michiganensis	AY1B3	NZ_PSXY01000033.1_AbiD_1	AbiD	AbiD	NZ_PSXY01000033.1_24	NZ_PSXY01000033.1_24	NZ_PSXY01000033.1_24	1	AbiD__AbiD	28525	29178
		GCF_002931135.1	Clavibacter michiganensis	AY1B3	NZ_PSXY01000044.1_RM_Type_IIG_2	RM	RM_Type_IIG	NZ_PSXY01000044.1_11	NZ_PSXY01000044.1_11	NZ_PSXY01000044.1_11	1	RM_Type_IIG__Type_IIG	9871	12423
8	9	GCF_002931155.1	Clavibacter michiganensis	AY1A6	NZ_PSTS01000034.1_AbiD_1	AbiD	AbiD	NZ_PSTS01000034.1_28	NZ_PSTS01000034.1_28	NZ_PSTS01000034.1_28	1	AbiD__AbiD	32846	33709
		GCF_002931155.1	Clavibacter michiganensis	AY1A6	NZ_PSTS01000012.1_RM_Type_I_3	RM	RM_Type_I	NZ_PSTS01000012.1_31	NZ_PSTS01000012.1_33	NZ_PSTS01000012.1_31,NZ_PSTS01000012.1_32,NZ_PSTS01000012.1_33	3	RM__Type_I_REases,RM__Type_I_S,RM__Type_I_MTases	28325	34307
		GCF_002931155.1	Clavibacter michiganensis	AY1A6	NZ_PSTS01000030.1_RM_Type_I_4	RM	RM_Type_I	NZ_PSTS01000030.1_22	NZ_PSTS01000030.1_25	NZ_PSTS01000030.1_22,NZ_PSTS01000030.1_23,NZ_PSTS01000030.1_25	3	RM__Type_I_MTases,RM__Type_I_S,RM__Type_I_REases	21030	28523
		GCF_002931155.1	Clavibacter michiganensis	AY1A6	NZ_PSTS01000003.1_Uzume_2	Uzume	Uzume	NZ_PSTS01000003.1_110	NZ_PSTS01000003.1_110	NZ_PSTS01000003.1_110	1	Uzume__UzuA	124354	125166
9	10	GCF_002931175.1	Clavibacter michiganensis	AY1B2	NZ_PSTR01000002.1_PD-Lambda-1_3	PD-Lambda-1	PD-Lambda-1	NZ_PSTR01000002.1_217	NZ_PSTR01000002.1_217	NZ_PSTR01000002.1_217	1	PD-Lambda-1__PD-Lambda-1	227671	229272
	10	GCF_002931175.1	Clavibacter michiganensis	AY1B2	NZ_PSTR01000015.1_AbiE_1	AbiE	AbiE	NZ_PSTR01000015.1_89	NZ_PSTR01000015.1_90	NZ_PSTR01000015.1_89,NZ_PSTR01000015.1_90	2	AbiEii__AbiEii,AbiEii__AbiEi_4	73088	75029
	10	GCF_002931175.1	Clavibacter michiganensis	AY1B2	NZ_PSTR01000020.1_AbiU_2	AbiU	AbiU	NZ_PSTR01000020.1_4	NZ_PSTR01000020.1_4	NZ_PSTR01000020.1_4	1	AbiU__AbiU	2932	4689	120	26306	AY1B2_P1	NZ_PSTR01000020.1	YES
	10	GCF_002931175.1	Clavibacter michiganensis	AY1B2	NZ_PSTR01000020.1_RM_Type_II_5	RM	RM_Type_II	NZ_PSTR01000020.1_2	NZ_PSTR01000020.1_3	NZ_PSTR01000020.1_2,NZ_PSTR01000020.1_3	2	RM_Type_II__Type_II_MTases,RM_Type_II__Type_II_REases	878	2822
	10	GCF_002931175.1	Clavibacter michiganensis	AY1B2	NZ_PSTR01000022.1_RM_Type_IV_4	RM	RM_Type_IV	NZ_PSTR01000022.1_25	NZ_PSTR01000022.1_26	NZ_PSTR01000022.1_25,NZ_PSTR01000022.1_26	2	RM_Type_IV__Type_IV_REases,RM_Type_IV__Type_IV_REases	23336	26868
10	11	GCF_002931295.1	Clavibacter michiganensis	Z002	NZ_PSTV01000023.1_PD-Lambda-1_2	PD-Lambda-1	PD-Lambda-1	NZ_PSTV01000023.1_136	NZ_PSTV01000023.1_136	NZ_PSTV01000023.1_136	1	PD-Lambda-1__PD-Lambda-1	142124	143731
		GCF_002931295.1	Clavibacter michiganensis	Z002	NZ_PSTV01000002.1_AbiE_1	AbiE	AbiE	NZ_PSTV01000002.1_39	NZ_PSTV01000002.1_40	NZ_PSTV01000002.1_39,NZ_PSTV01000002.1_40	2	AbiEii__AbiEii,AbiEii__AbiEi_4	40694	42372
		GCF_002931295.1	Clavibacter michiganensis	Z002	NZ_PSTV01000001.1_RM_Type_IIG_3	RM	RM_Type_IIG	NZ_PSTV01000001.1_242	NZ_PSTV01000001.1_242	NZ_PSTV01000001.1_242	1	RM_Type_IIG__Type_IIG	236304	239048
11	12	GCF_002931335.1	Clavibacter michiganensis	Z001	NZ_PSTW01000027.1_PD-Lambda-1_2	PD-Lambda-1	PD-Lambda-1	NZ_PSTW01000027.1_137	NZ_PSTW01000027.1_137	NZ_PSTW01000027.1_137	1	PD-Lambda-1__PD-Lambda-1	142332	143939
		GCF_002931335.1	Clavibacter michiganensis	Z001	NZ_PSTW01000001.1_AbiE_1	AbiE	AbiE	NZ_PSTW01000001.1_41	NZ_PSTW01000001.1_42	NZ_PSTW01000001.1_41,NZ_PSTW01000001.1_42	2	AbiEii__AbiEii,AbiEii__AbiEi_4	40694	42372
		GCF_002931335.1	Clavibacter michiganensis	Z001	NZ_PSTW01000030.1_RM_Type_IIG_3	RM	RM_Type_IIG	NZ_PSTW01000030.1_266	NZ_PSTW01000030.1_266	NZ_PSTW01000030.1_266	1	RM_Type_IIG__Type_IIG	260787	263531
12	13	GCF_003576185.1	Clavibacter michiganensis	CFBP 7491	NZ_QWEB01000135.1_PD-Lambda-1_2	PD-Lambda-1	PD-Lambda-1	NZ_QWEB01000135.1_1	NZ_QWEB01000135.1_1	NZ_QWEB01000135.1_1	1	PD-Lambda-1__PD-Lambda-1	2	1243
		GCF_003576185.1	Clavibacter michiganensis	CFBP 7491	NZ_QWEB01000021.1_Lamassu-Lipase_1	Lamassu-Fam	Lamassu-Lipase	NZ_QWEB01000021.1_14	NZ_QWEB01000021.1_15	NZ_QWEB01000021.1_14,NZ_QWEB01000021.1_15	2	Lamassu-Fam__LmuA_effector_Lipase,Lamassu-Fam__LmuB_SMC_Lipase	11735	15372
		GCF_003576185.1	Clavibacter michiganensis	CFBP 7491	NZ_QWEB01000101.1_Uzume_3	Uzume	Uzume	NZ_QWEB01000101.1_4	NZ_QWEB01000101.1_4	NZ_QWEB01000101.1_4	1	Uzume__UzuA	3537	4349
13	14	GCF_003576195.1	Clavibacter michiganensis	CFBP 7493	NZ_QWEC01000001.1_AbiE_1	AbiE	AbiE	NZ_QWEC01000001.1_67	NZ_QWEC01000001.1_68	NZ_QWEC01000001.1_67,NZ_QWEC01000001.1_68	2	AbiEii__AbiEii,AbiEii__AbiEi_4	60213	62193	39397	55112	CFBP_7493_P2	NZ_QWEC01000001.1	NO	5101	CLOSE
		GCF_003576195.1	Clavibacter michiganensis	CFBP 7493	NZ_QWEC01000017.1_RM_Type_II_3	RM	RM_Type_II	NZ_QWEC01000017.1_19	NZ_QWEC01000017.1_20	NZ_QWEC01000017.1_19,NZ_QWEC01000017.1_20	2	RM_Type_II__Type_II_MTases,RM_Type_II__Type_II_REases	17872	19822
		GCF_003576195.1	Clavibacter michiganensis	CFBP 7493	NZ_QWEC01000035.1_RM_Type_IV_2	RM	RM_Type_IV	NZ_QWEC01000035.1_7	NZ_QWEC01000035.1_7	NZ_QWEC01000035.1_7	1	RM_Type_IV__Type_IV_REases	4844	6334
14	15	GCF_016907085.1	Clavibacter michiganensis	PvP098	NZ_JAFBBJ010000001.1_PD-Lambda-1_1	PD-Lambda-1	PD-Lambda-1	NZ_JAFBBJ010000001.1_1493	NZ_JAFBBJ010000001.1_1493	NZ_JAFBBJ010000001.1_1493	1	PD-Lambda-1__PD-Lambda-1	1670455	1672056
		GCF_016907085.1	Clavibacter michiganensis	PvP098	NZ_JAFBBJ010000001.1_RM_Type_II_2	RM	RM_Type_II	NZ_JAFBBJ010000001.1_1230	NZ_JAFBBJ010000001.1_1231	NZ_JAFBBJ010000001.1_1230,NZ_JAFBBJ010000001.1_1231	2	RM_Type_II__Type_II_MTases,RM_Type_II__Type_II_REases	1391215	1392420
15	16	GCF_016907095.1	Clavibacter michiganensis	PvP097	NZ_JAFBBI010000001.1_PD-Lambda-1_1	PD-Lambda-1	PD-Lambda-1	NZ_JAFBBI010000001.1_553	NZ_JAFBBI010000001.1_553	NZ_JAFBBI010000001.1_553	1	PD-Lambda-1__PD-Lambda-1	560473	562074	2135963	2142915	PvP097_P1	NZ_JAFBBI010000001.1	NO	1573889
		GCF_016907095.1	Clavibacter michiganensis	PvP097	NZ_JAFBBI010000001.1_PD-T7-2_2	PD-T7-2	PD-T7-2	NZ_JAFBBI010000001.1_120	NZ_JAFBBI010000001.1_121	NZ_JAFBBI010000001.1_120,NZ_JAFBBI010000001.1_121	2	PD-T7-2__PD-T7-2_A,PD-T7-2__PD-T7-2_B	116828	119729	2330377	2340014	PvP097_P2	NZ_JAFBBI010000001.1	NO	2210648
		GCF_016907095.1	Clavibacter michiganensis	PvP097	NZ_JAFBBI010000001.1_RM_Type_IV_3	RM	RM_Type_IV	NZ_JAFBBI010000001.1_1009	NZ_JAFBBI010000001.1_1010	NZ_JAFBBI010000001.1_1009,NZ_JAFBBI010000001.1_1010	2	RM_Type_IV__Type_IV_REases,RM_Type_IV__Type_IV_REases	1060088	1063626
16	17	GCF_017876895.1	Clavibacter michiganensis	PvP036	NZ_JAGIOV010000001.1_PD-Lambda-1_1	PD-Lambda-1	PD-Lambda-1	NZ_JAGIOV010000001.1_2849	NZ_JAGIOV010000001.1_2849	NZ_JAGIOV010000001.1_2849	1	PD-Lambda-1__PD-Lambda-1	3035255	3036856	1418655	1425609	PvP036_P1	NZ_JAGIOV010000001.1	NO	1609646
		GCF_017876895.1	Clavibacter michiganensis	PvP036	NZ_JAGIOV010000001.1_RM_Type_IIG_4	RM	RM_Type_IIG	NZ_JAGIOV010000001.1_350	NZ_JAGIOV010000001.1_350	NZ_JAGIOV010000001.1_350	1	RM_Type_IIG__Type_IIG	351802	355842
		GCF_017876895.1	Clavibacter michiganensis	PvP036	NZ_JAGIOV010000001.1_RM_Type_I_3	RM	RM_Type_I	NZ_JAGIOV010000001.1_2602	NZ_JAGIOV010000001.1_2604	NZ_JAGIOV010000001.1_2602,NZ_JAGIOV010000001.1_2603,NZ_JAGIOV010000001.1_2604	3	RM__Type_I_REases,RM__Type_I_S,RM__Type_I_MTases	2777682	2783657
		GCF_017876895.1	Clavibacter michiganensis	PvP036	NZ_JAGIOV010000001.1_Uzume_2	Uzume	Uzume	NZ_JAGIOV010000001.1_1483	NZ_JAGIOV010000001.1_1483	NZ_JAGIOV010000001.1_1483	1	Uzume__UzuA	1538919	1539731
17	18	GCF_018598325.1	Clavibacter michiganensis	CFBP 3399	NZ_JAHEWV010000010.1_Shedu_1	Shedu	Shedu	NZ_JAHEWV010000010.1_58	NZ_JAHEWV010000010.1_58	NZ_JAHEWV010000010.1_58	1	Shedu__SduA	58794	60062
		GCF_018598325.1	Clavibacter michiganensis	CFBP 3399	NZ_JAHEWV010000023.1_Gabija_2	Gabija	Gabija	NZ_JAHEWV010000023.1_7	NZ_JAHEWV010000023.1_8	NZ_JAHEWV010000023.1_7,NZ_JAHEWV010000023.1_8	2	Gabija__GajB_1,Gabija__GajA	5669	9483
		GCF_018598325.1	Clavibacter michiganensis	CFBP 3399	NZ_JAHEWV010000005.1_RM_Type_II_5	RM	RM_Type_II	NZ_JAHEWV010000005.1_125	NZ_JAHEWV010000005.1_126	NZ_JAHEWV010000005.1_125,NZ_JAHEWV010000005.1_126	2	RM_Type_II__Type_II_MTases,RM_Type_II__Type_II_REases	127193	129764
		GCF_018598325.1	Clavibacter michiganensis	CFBP 3399	NZ_JAHEWV010000032.1_RM_Type_III_3	RM	RM_Type_III	NZ_JAHEWV010000032.1_21	NZ_JAHEWV010000032.1_22	NZ_JAHEWV010000032.1_21,NZ_JAHEWV010000032.1_22	2	RM_Type_III__Type_III_MTases,RM_Type_III__Type_III_REases	23876	28920
		GCF_018598325.1	Clavibacter michiganensis	CFBP 3399	NZ_JAHEWV010000032.1_RM_Type_IV_4	RM	RM_Type_IV	NZ_JAHEWV010000032.1_24	NZ_JAHEWV010000032.1_25	NZ_JAHEWV010000032.1_24,NZ_JAHEWV010000032.1_25	2	RM_Type_IV__Type_IV_REases,RM_Type_IV__Type_IV_REases	30472	34010
18	19	GCF_021216655.1	Clavibacter michiganensis	LMG7333	NZ_CP080437.1_PD-Lambda-1_4	PD-Lambda-1	PD-Lambda-1	NZ_CP080437.1_1595	NZ_CP080437.1_1595	NZ_CP080437.1_1595	1	PD-Lambda-1__PD-Lambda-1	1763455	1765062
		GCF_021216655.1	Clavibacter michiganensis	LMG7333	NZ_CP080437.1_Hachiman_5	Hachiman	Hachiman	NZ_CP080437.1_1587	NZ_CP080437.1_1588	NZ_CP080437.1_1587,NZ_CP080437.1_1588	2	Hachiman__HamA_1,Hachiman__HamB	1752927	1756468
		GCF_021216655.1	Clavibacter michiganensis	LMG7333	NZ_CP080437.1_RloC_2	RloC	RloC	NZ_CP080437.1_2045	NZ_CP080437.1_2045	NZ_CP080437.1_2045	1	RloC__RloC	2219312	2221642
		GCF_021216655.1	Clavibacter michiganensis	LMG7333	NZ_CP080437.1_AbiE_1	AbiE	AbiE	NZ_CP080437.1_2193	NZ_CP080437.1_2194	NZ_CP080437.1_2193,NZ_CP080437.1_2194	2	AbiEii__AbiEii,AbiEii__AbiEi_4	2370787	2372731	2377685	2399805	LMG7333_P1	NZ_CP080437.1	NO	4954	CLOSE
		GCF_021216655.1	Clavibacter michiganensis	LMG7333	NZ_CP080439.1_AbiE_3	AbiE	AbiE	NZ_CP080439.1_19	NZ_CP080439.1_20	NZ_CP080439.1_19,NZ_CP080439.1_20	2	AbiEii__AbiEii,AbiEii__AbiEi_4	12960	15288
		GCF_021216655.1	Clavibacter michiganensis	LMG7333	NZ_CP080437.1_RM_Type_II_6	RM	RM_Type_II	NZ_CP080437.1_1415	NZ_CP080437.1_1418	NZ_CP080437.1_1415,NZ_CP080437.1_1418	2	RM_Type_II__Type_II_REases,RM_Type_II__Type_II_MTases	1573760	1582269
19	20	GCF_900168345.1	Clavibacter michiganensis	VKM Ac-1403	No Found
20	22	GCA_002150995.1	Clavibacter michiganensis	CASJ009	MDHJ01000001.1_AbiD_1	AbiD	AbiD	MDHJ01000001.1_281	MDHJ01000001.1_281	MDHJ01000001.1_281	1	AbiD__AbiD	266792	267655	1009722	1017492	CASJ009_P1	MDHJ01000001.1	NO	742067
		GCA_002150995.1	Clavibacter michiganensis	CASJ009	MDHJ01000001.1_AbiD_2	AbiD	AbiD	MDHJ01000001.1_2997	MDHJ01000001.1_2997	MDHJ01000001.1_2997	1	AbiD__AbiD	3051270	3052286	70437	89869	CASJ009_P2	MDHJ01000001.1	NO	2961401
		GCA_002150995.1	Clavibacter michiganensis	CASJ009	MDHJ01000001.1_Uzume_3	Uzume	Uzume	MDHJ01000001.1_1119	MDHJ01000001.1_1119	MDHJ01000001.1_1119	1	Uzume__UzuA	1126917	1127729	2494709	2511458	CASJ009_P4_P3	MDHJ01000001.1	NO	1366980
21	27	GCA_002931035.1	Clavibacter michiganensis	AY2B8	PSXW01000001.1_Septu_3	Septu	Septu	PSXW01000001.1_146	PSXW01000001.1_147	PSXW01000001.1_146,PSXW01000001.1_147	2	Septu__PtuA,Retron_I_A__HNH_TIGR02646	173684	175818
		GCA_002931035.1	Clavibacter michiganensis	AY2B8	PSXW01000001.1_PD-T7-4_5	PD-T7-4	PD-T7-4	PSXW01000001.1_150	PSXW01000001.1_150	PSXW01000001.1_150	1	PD-T7-4__PD-T7-4	178847	179575
		GCA_002931035.1	Clavibacter michiganensis	AY2B8	PSXW01000001.1_Shedu_1	Shedu	Shedu	PSXW01000001.1_148	PSXW01000001.1_148	PSXW01000001.1_148	1	Shedu__SduA	176295	177746
		GCA_002931035.1	Clavibacter michiganensis	AY2B8	PSXW01000004.1_Gabija_2	Gabija	Gabija	PSXW01000004.1_229	PSXW01000004.1_230	PSXW01000004.1_229,PSXW01000004.1_230	2	Gabija__GajA,Gabija__GajB_3	202812	205018
		GCA_002931035.1	Clavibacter michiganensis	AY2B8	PSXW01000001.1_PARIS_I_4	Paris	PARIS_I	PSXW01000001.1_48	PSXW01000001.1_49	PSXW01000001.1_48,PSXW01000001.1_49	2	Paris_I__AriA_AAA15,Paris_I__AriB_DUF4435_I	55609	57788
22	41	GCF_003576155.1	Clavibacter californiensis	CFBP 8216	NZ_QWEE01000001.1_AbiE_1	AbiE	AbiE	NZ_QWEE01000001.1_56	NZ_QWEE01000001.1_57	NZ_QWEE01000001.1_56,NZ_QWEE01000001.1_57	2	AbiEii__AbiEi_4,AbiEii__AbiEii	53084	55055
		GCF_003576155.1	Clavibacter californiensis	CFBP 8216	NZ_QWEE01000052.1_RloC_2	RloC	RloC	NZ_QWEE01000052.1_6	NZ_QWEE01000052.1_6	NZ_QWEE01000052.1_6	1	RloC__RloC	4704	6992
		GCF_003576155.1	Clavibacter californiensis	CFBP 8216	NZ_QWEE01000001.1_RM_Type_II_3	RM	RM_Type_II	NZ_QWEE01000001.1_40	NZ_QWEE01000001.1_41	NZ_QWEE01000001.1_40,NZ_QWEE01000001.1_41	2	RM_Type_II__Type_II_MTases,RM_Type_II__Type_II_REases	38215	3997
23	45	GCF_001280205.1	Clavibacter capsici	PF008	NZ_CP012573.1_AbiD_1	AbiD	AbiD	NZ_CP012573.1_2052	NZ_CP012573.1_2052	NZ_CP012573.1_2052	1	AbiD__AbiD	2193336	2194238	2014353	2034214	PF008_P1	NZ_CP012573.1	NO	159122
		GCF_001280205.1	Clavibacter capsici	PF008	NZ_CP012573.1_RM_Type_IIG_2	RM	RM_Type_IIG	NZ_CP012573.1_2155	NZ_CP012573.1_2155	NZ_CP012573.1_2155	1	RM_Type_IIG__Type_IIG	2313841	2315703
24	46	GCF_011801245.1	Clavibacter capsici	1106	NZ_CP048047.1_PD-Lambda-1_1	PD-Lambda-1	PD-Lambda-1	NZ_CP048047.1_675	NZ_CP048047.1_675	NZ_CP048047.1_675	1	PD-Lambda-1__PD-Lambda-1	671658	673016	2506344	2533928	1106_P1	NZ_CP048047.1	NO	1860912
25	47	GCF_011801265.1	Clavibacter capsici	1101	NZ_CP048049.1_AbiD_1	AbiD	AbiD	NZ_CP048049.1_2028	NZ_CP048049.1_2028	NZ_CP048049.1_2028	1	AbiD__AbiD	672163	673521
26	49	GCA_011801225.1	Clavibacter capsici	1207	CP048045.1_PD-Lambda-1_1	PD-Lambda-1	PD-Lambda-1	CP048045.1_714	CP048045.1_714	CP048045.1_714	1	PD-Lambda-1__PD-Lambda-1	672163	673521	859792	958945	1207_P1_P6y8	CP048045.1	NO	186271
		GCA_011801225.1	Clavibacter capsici	1207	CP048045.1_RM_Type_II_2	RM	RM_Type_II	CP048045.1_2327	CP048045.1_2328	CP048045.1_2327,CP048045.1_2328	2	RM_Type_II__Type_II_REases,RM_Type_II__Type_II_MTases	2360529	2363998	760233	769859	1207_P7	CP048045.1	NO	1590670
		GCA_011801225.1	Clavibacter capsici	1207	CP048045.1_RM_Type_IIG_3	RM	RM_Type_IIG	CP048045.1_2997	CP048045.1_2997	CP048045.1_2997	1	RM_Type_IIG__Type_IIG	3026092	3027618	1003227	1013127	1207_P9	CP048045.1	NO	2012965
27	52	GCF_003576365.1	Clavibacter phaseoli	CFBP 8217	NZ_QWGS01000525.1_PD-Lambda-1_1	PD-Lambda-1	PD-Lambda-1	NZ_QWGS01000525.1_1	NZ_QWGS01000525.1_1	NZ_QWGS01000525.1_1	1	PD-Lambda-1__PD-Lambda-1	3	1154
		GCF_003576365.1	Clavibacter phaseoli	CFBP 8217	NZ_QWGS01000043.1_RM_Type_I_2	RM	RM_Type_I	NZ_QWGS01000043.1_2	NZ_QWGS01000043.1_4	NZ_QWGS01000043.1_2,NZ_QWGS01000043.1_3,NZ_QWGS01000043.1_4	3	RM__Type_I_MTases,RM__Type_I_S,RM__Type_I_REases	1607	7583
28	56	GCF_000958465.1	Clavibacter insidiosus	R1-1	NZ_CP011043.1_PD-Lambda-1_1	PD-Lambda-1	PD-Lambda-1	NZ_CP011043.1_2509	NZ_CP011043.1_2509	NZ_CP011043.1_2509	1	PD-Lambda-1__PD-Lambda-1	2680721	2682328
		GCF_000958465.1	Clavibacter insidiosus	R1-1	NZ_CP011043.1_RM_Type_IIG_2	RM	RM_Type_IIG	NZ_CP011043.1_640	NZ_CP011043.1_640	NZ_CP011043.1_640	1	RM_Type_IIG__Type_IIG	639788	644764
29	57	GCF_002240565.1	Clavibacter insidiosus	LMG 3663	NZ_MZMO01000001.1_PD-Lambda-1_1	PD-Lambda-1	PD-Lambda-1	NZ_MZMO01000001.1_805	NZ_MZMO01000001.1_805	NZ_MZMO01000001.1_805	1	PD-Lambda-1__PD-Lambda-1	774379	775986	1766794	1791177	LMG_3663_P2	NZ_MZMO01000001.1	NO	990808
		GCF_002240565.1	Clavibacter insidiosus	LMG 3663	NZ_MZMO01000001.1_RM_Type_IIG_3	RM	RM_Type_IIG	NZ_MZMO01000001.1_2692	NZ_MZMO01000001.1_2692	NZ_MZMO01000001.1_2692	1	RM_Type_IIG__Type_IIG	2820699	2825675	2119698	2131712	LMG_3663_P6	NZ_MZMO01000001.1	NO	688987
		GCF_002240565.1	Clavibacter insidiosus	LMG 3663	NZ_MZMO01000001.1_RM_Type_II_2	RM	RM_Type_II	NZ_MZMO01000001.1_3049	NZ_MZMO01000001.1_3050	NZ_MZMO01000001.1_3049,NZ_MZMO01000001.1_3050	2	RM_Type_II__Type_II_REases,RM_Type_II__Type_II_MTases	3191496	3193333
30	58	GCF_003076335.1	Clavibacter insidiosus	R1-3	NZ_CP021034.1_PD-Lambda-1_1	PD-Lambda-1	PD-Lambda-1	NZ_CP021034.1_676	NZ_CP021034.1_676	NZ_CP021034.1_676	1	PD-Lambda-1__PD-Lambda-1	662465	664072
		GCF_003076335.1	Clavibacter insidiosus	R1-3	NZ_CP021034.1_RM_Type_IIG_2	RM	RM_Type_IIG	NZ_CP021034.1_2534	NZ_CP021034.1_2534	NZ_CP021034.1_2534	1	RM_Type_IIG__Type_IIG	2689199	2694175
31	59	GCF_003076355.1	Clavibacter insidiosus	ATCC 10253	NZ_CP021038.1_PD-Lambda-1_1	PD-Lambda-1	PD-Lambda-1	NZ_CP021038.1_2490	NZ_CP021038.1_2490	NZ_CP021038.1_2490	1	PD-Lambda-1__PD-Lambda-1	2658963	2660570	1641546	1665929	ATCC_10253_P2	NZ_CP021038.1	NO	993034
		GCF_003076355.1	Clavibacter insidiosus	ATCC 10253	NZ_CP021038.1_RM_Type_II_2	RM	RM_Type_II	NZ_CP021038.1_244	NZ_CP021038.1_245	NZ_CP021038.1_244,NZ_CP021038.1_245	2	RM_Type_II__Type_II_MTases,RM_Type_II__Type_II_REases	239430	241267
		GCF_003076355.1	Clavibacter insidiosus	ATCC 10253	NZ_CP021038.1_RM_Type_IIG_3	RM	RM_Type_IIG	NZ_CP021038.1_602	NZ_CP021038.1_602	NZ_CP021038.1_602	1	RM_Type_IIG__Type_IIG	607034	612010
32	60	GCF_003576095.1	Clavibacter insidiosus	CFBP 1195	NZ_QWDZ01000475.1_PD-Lambda-1_1	PD-Lambda-1	PD-Lambda-1	NZ_QWDZ01000475.1_2	NZ_QWDZ01000475.1_2	NZ_QWDZ01000475.1_2	1	PD-Lambda-1__PD-Lambda-1	401	1642
		GCF_003576095.1	Clavibacter insidiosus	CFBP 1195	NZ_QWDZ01000035.1_RM_Type_IIG_3	RM	RM_Type_IIG	NZ_QWDZ01000035.1_7	NZ_QWDZ01000035.1_7	NZ_QWDZ01000035.1_7	1	RM_Type_IIG__Type_IIG	4968	9944
		GCF_003576095.1	Clavibacter insidiosus	CFBP 1195	NZ_QWDZ01000209.1_RM_Type_II_2	RM	RM_Type_II	NZ_QWDZ01000209.1_2	NZ_QWDZ01000209.1_3	NZ_QWDZ01000209.1_2,NZ_QWDZ01000209.1_3	2	RM_Type_II__Type_II_REases,RM_Type_II__Type_II_MTases	509	2349
33	61	GCF_003693415.1	Clavibacter insidiosus	CFBP 2404	NZ_RDQV01000029.1_PD-Lambda-1_2	PD-Lambda-1	PD-Lambda-1	NZ_RDQV01000029.1_15	NZ_RDQV01000029.1_15	NZ_RDQV01000029.1_15	1	PD-Lambda-1__PD-Lambda-1	10918	12525
		GCF_003693415.1	Clavibacter insidiosus	CFBP 2404	NZ_RDQV01000006.1_Kiwa_1	Kiwa	Kiwa	NZ_RDQV01000006.1_69	NZ_RDQV01000006.1_70	NZ_RDQV01000006.1_69,NZ_RDQV01000006.1_70	2	Kiwa__KwaB,Kiwa__KwaA	70375	71669
		GCF_003693415.1	Clavibacter insidiosus	CFBP 2404	NZ_RDQV01000005.1_RM_Type_II_4	RM	RM_Type_II	NZ_RDQV01000005.1_57	NZ_RDQV01000005.1_58	NZ_RDQV01000005.1_57,NZ_RDQV01000005.1_58	2	RM_Type_II__Type_II_REases,RM_Type_II__Type_II_MTases	73382	75219
		GCF_003693415.1	Clavibacter insidiosus	CFBP 2404	NZ_RDQV01000020.1_RM_Type_IIG_3	RM	RM_Type_IIG	NZ_RDQV01000020.1_10	NZ_RDQV01000020.1_10	NZ_RDQV01000020.1_10	1	RM_Type_IIG__Type_IIG	5968	10944
34	67	GCA_003576105.1	Clavibacter insidiosus	CFBP 6488	QWEA01000646.1_PD-Lambda-1_2	PD-Lambda-1	PD-Lambda-1	QWEA01000646.1_1	QWEA01000646.1_1	QWEA01000646.1_1	1	PD-Lambda-1__PD-Lambda-1	1	1170
		GCA_003576105.1	Clavibacter insidiosus	CFBP 6488	QWEA01000202.1_Kiwa_1	Kiwa	Kiwa	QWEA01000202.1_2	QWEA01000202.1_3	QWEA01000202.1_2,QWEA01000202.1_3	2	Kiwa__KwaB,Kiwa__KwaA	1219	2633
		GCA_003576105.1	Clavibacter insidiosus	CFBP 6488	QWEA01000038.1_RM_Type_IIG_4	RM	RM_Type_IIG	QWEA01000038.1_3	QWEA01000038.1_3	QWEA01000038.1_3	1	RM_Type_IIG__Type_IIG	1415	6391
		GCA_003576105.1	Clavibacter insidiosus	CFBP 6488	QWEA01000215.1_RM_Type_II_3	RM	RM_Type_II	QWEA01000215.1_2	QWEA01000215.1_3	QWEA01000215.1_2,QWEA01000215.1_3	2	RM_Type_II__Type_II_MTases,RM_Type_II__Type_II_REases	1139	2979
35	69	GCF_009739655.1	Clavibacter michiganensis	UF1	NZ_CP033724.1_PD-Lambda-1_4	PD-Lambda-1	PD-Lambda-1	NZ_CP033724.1_2499	NZ_CP033724.1_2499	NZ_CP033724.1_2499	1	PD-Lambda-1__PD-Lambda-1	2739900	2741507	67992	104519	UF1_P1	NZ_CP033724.1	NO	2635381
		GCF_009739655.1	Clavibacter michiganensis	UF1	NZ_CP033724.1_Hachiman_5	Hachiman	Hachiman	NZ_CP033724.1_2491	NZ_CP033724.1_2492	NZ_CP033724.1_2491,NZ_CP033724.1_2492	2	Hachiman__HamA_1,Hachiman__HamB	2729372	2732913	1130810	1140780	UF1_P2	NZ_CP033724.1	NO	1588592
		GCF_009739655.1	Clavibacter michiganensis	UF1	NZ_CP033724.1_AbiE_1	AbiE	AbiE	NZ_CP033724.1_66	NZ_CP033724.1_67	NZ_CP033724.1_66,NZ_CP033724.1_67	2	AbiEii__AbiEii,AbiEii__AbiEi_4	75386	77330
		GCF_009739655.1	Clavibacter michiganensis	UF1	NZ_CP033724.1_RloC_2	RloC	RloC	NZ_CP033724.1_2949	NZ_CP033724.1_2949	NZ_CP033724.1_2949	1	RloC__RloC	3195759	3198089
		GCF_009739655.1	Clavibacter michiganensis	UF1	NZ_CP033726.1_AbiE_3	AbiE	AbiE	NZ_CP033726.1_53	NZ_CP033726.1_54	NZ_CP033726.1_53,NZ_CP033726.1_54	2	AbiEii__AbiEi_4,AbiEii__AbiEii	46770	49098
		GCF_009739655.1	Clavibacter michiganensis	UF1	NZ_CP033724.1_RM_Type_II_6	RM	RM_Type_II	NZ_CP033724.1_2319	NZ_CP033724.1_2322	NZ_CP033724.1_2319,NZ_CP033724.1_2322	2	RM_Type_II__Type_II_REases,RM_Type_II__Type_II_MTases	2550205	2558714
36	70	GCF_002150935.1	Clavibacter michiganensis	CASJ002	NZ_MDHC01000001.1_PD-Lambda-1_3	PD-Lambda-1	PD-Lambda-1	NZ_MDHC01000001.1_2587	NZ_MDHC01000001.1_2587	NZ_MDHC01000001.1_2587	1	PD-Lambda-1__PD-Lambda-1	2752896	2754503	1130591	1140560	CASJ002_P1	NZ_MDHC01000001.1	NO	1612336
	70	GCF_002150935.1	Clavibacter michiganensis	CASJ002	NZ_MDHC01000001.1_Hachiman_4	Hachiman	Hachiman	NZ_MDHC01000001.1_2579	NZ_MDHC01000001.1_2580	NZ_MDHC01000001.1_2579,NZ_MDHC01000001.1_2580	2	Hachiman__HamA_1,Hachiman__HamB	2742368	2745909	82290	104407	CASJ002_P2	NZ_MDHC01000001.1	NO	2637961
	70	GCF_002150935.1	Clavibacter michiganensis	CASJ002	NZ_MDHC01000001.1_AbiE_1	AbiE	AbiE	NZ_MDHC01000001.1_68	NZ_MDHC01000001.1_69	NZ_MDHC01000001.1_68,NZ_MDHC01000001.1_69	2	AbiEii__AbiEii,AbiEii__AbiEi_4	75392	77336
	70	GCF_002150935.1	Clavibacter michiganensis	CASJ002	NZ_MDHC01000001.1_RloC_2	RloC	RloC	NZ_MDHC01000001.1_3039	NZ_MDHC01000001.1_3039	NZ_MDHC01000001.1_3039	1	RloC__RloC	3208721	3211051
	70	GCF_002150935.1	Clavibacter michiganensis	CASJ002	NZ_MDHC01000001.1_RM_Type_II_5	RM	RM_Type_II	NZ_MDHC01000001.1_2401	NZ_MDHC01000001.1_2404	NZ_MDHC01000001.1_2401,NZ_MDHC01000001.1_2404	2	RM_Type_II__Type_II_REases,RM_Type_II__Type_II_MTases	2563206	2571715
37	71	GCF_002150945.1	Clavibacter michiganensis	CASJ006	NZ_MDHG01000002.1_PD-Lambda-1_3	PD-Lambda-1	PD-Lambda-1	NZ_MDHG01000002.1_1042	NZ_MDHG01000002.1_1042	NZ_MDHG01000002.1_1042	1	PD-Lambda-1__PD-Lambda-1	1116978	1118585	2303226	2313962	CASJ006_P3	NZ_MDHG01000002.1	NO	1184641
	71	GCF_002150945.1	Clavibacter michiganensis	CASJ006	NZ_MDHG01000002.1_Hna_5	Hna	Hna	NZ_MDHG01000002.1_1494	NZ_MDHG01000002.1_1494	NZ_MDHG01000002.1_1494	1	Hna__Hna	1573727	1575991	2708281	2718248	CASJ006_P4	NZ_MDHG01000002.1	NO	1132290
	71	GCF_002150945.1	Clavibacter michiganensis	CASJ006	NZ_MDHG01000001.1_AbiE_2	AbiE	AbiE	NZ_MDHG01000001.1_79	NZ_MDHG01000001.1_80	NZ_MDHG01000001.1_79,NZ_MDHG01000001.1_80	2	AbiEii__AbiEii,AbiEii__AbiEi_4	84704	86705	96855	130656	CASJ006_P2_P1	NZ_MDHG01000001.1	NO	10150
	71	GCF_002150945.1	Clavibacter michiganensis	CASJ006	NZ_MDHG01000002.1_RloC_1	RloC	RloC	NZ_MDHG01000002.1_1851	NZ_MDHG01000002.1_1851	NZ_MDHG01000002.1_1851	1	RloC__RloC	1918755	1921091
	71	GCF_002150945.1	Clavibacter michiganensis	CASJ006	NZ_MDHG01000001.1_MMB_gp29_gp30_4	MMB_gp29_gp30	MMB_gp29_gp30	NZ_MDHG01000001.1_62	NZ_MDHG01000001.1_63	NZ_MDHG01000001.1_62,NZ_MDHG01000001.1_63	2	MMB_gp29_gp30__gp29,MMB_gp29_gp30__gp30	69999	71109
	71	GCF_002150945.1	Clavibacter michiganensis	CASJ006	NZ_MDHG01000002.1_RM_Type_I_6	RM	RM_Type_I	NZ_MDHG01000002.1_1975	NZ_MDHG01000002.1_1976	NZ_MDHG01000002.1_1975,NZ_MDHG01000002.1_1976	2	RM__Type_I_MTases,RM__Type_I_REases	2052776	2059185
38	72	GCF_002150985.1	Clavibacter michiganensis	CA00002	NZ_MDHM01000001.1_PD-Lambda-1_3	PD-Lambda-1	PD-Lambda-1	NZ_MDHM01000001.1_2618	NZ_MDHM01000001.1_2618	NZ_MDHM01000001.1_2618	1	PD-Lambda-1__PD-Lambda-1	2749708	2751315	82290	104409	CA00002_P1	NZ_MDHM01000001.1	NO	2645299
		GCF_002150985.1	Clavibacter michiganensis	CA00002	NZ_MDHM01000001.1_Hachiman_4	Hachiman	Hachiman	NZ_MDHM01000001.1_2610	NZ_MDHM01000001.1_2611	NZ_MDHM01000001.1_2610,NZ_MDHM01000001.1_2611	2	Hachiman__HamA_1,Hachiman__HamB	2739181	2742353	1140855	1148636	CA00002_P2	NZ_MDHM01000001.1	NO	1590545
		GCF_002150985.1	Clavibacter michiganensis	CA00002	NZ_MDHM01000001.1_AbiE_1	AbiE	AbiE	NZ_MDHM01000001.1_66	NZ_MDHM01000001.1_67	NZ_MDHM01000001.1_66,NZ_MDHM01000001.1_67	2	AbiEii__AbiEii,AbiEii__AbiEi_4	75393	77337
		GCF_002150985.1	Clavibacter michiganensis	CA00002	NZ_MDHM01000001.1_RloC_2	RloC	RloC	NZ_MDHM01000001.1_3081	NZ_MDHM01000001.1_3081	NZ_MDHM01000001.1_3081	1	RloC__RloC	3205402	3207732
		GCF_002150985.1	Clavibacter michiganensis	CA00002	NZ_MDHM01000001.1_RM_Type_II_5	RM	RM_Type_II	NZ_MDHM01000001.1_2436	NZ_MDHM01000001.1_2439	NZ_MDHM01000001.1_2436,NZ_MDHM01000001.1_2439	2	RM_Type_II__Type_II_REases,RM_Type_II__Type_II_MTases	2560023	2568532
39	73	GCF_002151005.1	Clavibacter michiganensis	CAYO001	NZ_MDHL01000001.1_PD-Lambda-1_2	PD-Lambda-1	PD-Lambda-1	NZ_MDHL01000001.1_2592	NZ_MDHL01000001.1_2592	NZ_MDHL01000001.1_2592	1	PD-Lambda-1__PD-Lambda-1	2797591	2799198	1159955	1169939	CAYO001_P1	NZ_MDHL01000001.1	NO	1627652
39		GCF_002151005.1	Clavibacter michiganensis	CAYO001	NZ_MDHL01000001.1_AbiE_1	AbiE	AbiE	NZ_MDHL01000001.1_66	NZ_MDHL01000001.1_67	NZ_MDHL01000001.1_66,NZ_MDHL01000001.1_67	2	AbiEii__AbiEii,AbiEii__AbiEi_4	75436	77380	82339	104453	CAYO001_P2	NZ_MDHL01000001.1	NO	4959	CLOSE
39		GCF_002151005.1	Clavibacter michiganensis	CAYO001	NZ_MDHL01000001.1_PD-T7-2_4	PD-T7-2	PD-T7-2	NZ_MDHL01000001.1_857	NZ_MDHL01000001.1_858	NZ_MDHL01000001.1_857,NZ_MDHL01000001.1_858	2	PD-T7-2__PD-T7-2_B,PD-T7-2__PD-T7-2_A	891102	893905	752381	763120	CAYO001_P3	NZ_MDHL01000001.1	NO	127982
39		GCF_002151005.1	Clavibacter michiganensis	CAYO001	NZ_MDHL01000001.1_Gao_Her_DUF_3	Gao_Her	Gao_Her_DUF	NZ_MDHL01000001.1_2585	NZ_MDHL01000001.1_2586	NZ_MDHL01000001.1_2585,NZ_MDHL01000001.1_2586	2	Gao_Her_DUF__DUF4297,Gao_Her_DUF__HerA_DUF	2787681	2790655
39		GCF_002151005.1	Clavibacter michiganensis	CAYO001	NZ_MDHL01000001.1_RM_Type_I_7	RM	RM_Type_I	NZ_MDHL01000001.1_481	NZ_MDHL01000001.1_483	NZ_MDHL01000001.1_481,NZ_MDHL01000001.1_482,NZ_MDHL01000001.1_483	3	RM__Type_I_MTases,RM__Type_I_S,RM__Type_I_REases	518436	524888
39		GCF_002151005.1	Clavibacter michiganensis	CAYO001	NZ_MDHL01000001.1_PD-Lambda-5_6	PD-Lambda-5	PD-Lambda-5	NZ_MDHL01000001.1_2882	NZ_MDHL01000001.1_2883	NZ_MDHL01000001.1_2882,NZ_MDHL01000001.1_2883	2	PD-Lambda-5__PD-Lambda-5_B,PD-Lambda-5__PD-Lambda-5_A	3099883	3102666
39		GCF_002151005.1	Clavibacter michiganensis	CAYO001	NZ_MDHL01000001.1_SEFIR_5	SEFIR	SEFIR	NZ_MDHL01000001.1_856	NZ_MDHL01000001.1_856	NZ_MDHL01000001.1_856	1	SEFIR__bSEFIR	890053	890985
40	74	GCF_002151055.1	Clavibacter michiganensis	CASJ005	NZ_MDHF01000229.1_PD-Lambda-1_1	PD-Lambda-1	PD-Lambda-1	NZ_MDHF01000229.1_4	NZ_MDHF01000229.1_4	NZ_MDHF01000229.1_4	1	PD-Lambda-1__PD-Lambda-1	2840	4447
40		GCF_002151055.1	Clavibacter michiganensis	CASJ005	NZ_MDHF01000046.1_PD-T7-2_3	PD-T7-2	PD-T7-2	NZ_MDHF01000046.1_9	NZ_MDHF01000046.1_10	NZ_MDHF01000046.1_9,NZ_MDHF01000046.1_10	2	PD-T7-2__PD-T7-2_B,PD-T7-2__PD-T7-2_A	9316	12119
40		GCF_002151055.1	Clavibacter michiganensis	CASJ005	NZ_MDHF01000217.1_MMB_gp29_gp30_4	MMB_gp29_gp30	MMB_gp29_gp30	NZ_MDHF01000217.1_11	NZ_MDHF01000217.1_12	NZ_MDHF01000217.1_11,NZ_MDHF01000217.1_12	2	MMB_gp29_gp30__gp30,MMB_gp29_gp30__gp29	5154	6264
40		GCF_002151055.1	Clavibacter michiganensis	CASJ005	NZ_MDHF01000305.1_Gao_Her_DUF_2	Gao_Her	Gao_Her_DUF	NZ_MDHF01000305.1_5	NZ_MDHF01000305.1_6	NZ_MDHF01000305.1_5,NZ_MDHF01000305.1_6	2	Gao_Her_DUF__HerA_DUF,Gao_Her_DUF__DUF4297	4884	7858
40		GCF_002151055.1	Clavibacter michiganensis	CASJ005	NZ_MDHF01000231.1_RM_Type_I_7	RM	RM_Type_I	NZ_MDHF01000231.1_10	NZ_MDHF01000231.1_12	NZ_MDHF01000231.1_10,NZ_MDHF01000231.1_11,NZ_MDHF01000231.1_12	3	RM__Type_I_REases,RM__Type_I_S,RM__Type_I_MTases	6767	13219
40		GCF_002151055.1	Clavibacter michiganensis	CASJ005	NZ_MDHF01000234.1_PD-Lambda-5_6	PD-Lambda-5	PD-Lambda-5	NZ_MDHF01000234.1_5	NZ_MDHF01000234.1_6	NZ_MDHF01000234.1_5,NZ_MDHF01000234.1_6	2	PD-Lambda-5__PD-Lambda-5_B,PD-Lambda-5__PD-Lambda-5_A	4409	6991
40		GCF_002151055.1	Clavibacter michiganensis	CASJ005	NZ_MDHF01000046.1_SEFIR_5	SEFIR	SEFIR	NZ_MDHF01000046.1_8	NZ_MDHF01000046.1_8	NZ_MDHF01000046.1_8	1	SEFIR__bSEFIR	8267	9199
41	75	GCF_002151065.1	Clavibacter michiganensis	CASJ003	NZ_MDHD01000270.1_PD-Lambda-1_3	PD-Lambda-1	PD-Lambda-1	NZ_MDHD01000270.1_16	NZ_MDHD01000270.1_16	NZ_MDHD01000270.1_16	1	PD-Lambda-1__PD-Lambda-1	13581	15188
41		GCF_002151065.1	Clavibacter michiganensis	CASJ003	NZ_MDHD01000413.1_Hachiman_5	Hachiman	Hachiman	NZ_MDHD01000413.1_6	NZ_MDHD01000413.1_7	NZ_MDHD01000413.1_6,NZ_MDHD01000413.1_7	2	Hachiman__HamA_1,Hachiman__HamB	5521	9062
41		GCF_002151065.1	Clavibacter michiganensis	CASJ003	NZ_MDHD01000285.1_AbiE_2	AbiE	AbiE	NZ_MDHD01000285.1_2	NZ_MDHD01000285.1_3	NZ_MDHD01000285.1_2,NZ_MDHD01000285.1_3	2	AbiEii__AbiEi_4,AbiEii__AbiEii	602	2633
41		GCF_002151065.1	Clavibacter michiganensis	CASJ003	NZ_MDHD01000372.1_RloC_1	RloC	RloC	NZ_MDHD01000372.1_10	NZ_MDHD01000372.1_10	NZ_MDHD01000372.1_10	1	RloC__RloC	8074	10404
41		GCF_002151065.1	Clavibacter michiganensis	CASJ003	NZ_MDHD01000295.1_MMB_gp29_gp30_4	MMB_gp29_gp30	MMB_gp29_gp30	NZ_MDHD01000295.1_11	NZ_MDHD01000295.1_12	NZ_MDHD01000295.1_11,NZ_MDHD01000295.1_12	2	MMB_gp29_gp30__gp30,MMB_gp29_gp30__gp29	5106	6105
41		GCF_002151065.1	Clavibacter michiganensis	CASJ003	NZ_MDHD01000077.1_RM_Type_II_6	RM	RM_Type_II	NZ_MDHD01000077.1_7	NZ_MDHD01000077.1_10	NZ_MDHD01000077.1_7,NZ_MDHD01000077.1_10	2	RM_Type_II__Type_II_REases,RM_Type_II__Type_II_MTases	6577	15086
42	76	GCF_002151105.1	Clavibacter michiganensis	CA00001	NZ_MDHK01000096.1_PD-Lambda-1_3	PD-Lambda-1	PD-Lambda-1	NZ_MDHK01000096.1_73	NZ_MDHK01000096.1_73	NZ_MDHK01000096.1_73	1	PD-Lambda-1__PD-Lambda-1	71586	73193
42		GCF_002151105.1	Clavibacter michiganensis	CA00001	NZ_MDHK01000021.1_Gao_Iet_2	Gao_Iet	Gao_Iet	NZ_MDHK01000021.1_2	NZ_MDHK01000021.1_3	NZ_MDHK01000021.1_2,NZ_MDHK01000021.1_3	2	Gao_Iet__IetA,Gao_Iet__IetS	370	3999
42		GCF_002151105.1	Clavibacter michiganensis	CA00001	NZ_MDHK01000085.1_RloC_1	RloC	RloC	NZ_MDHK01000085.1_11	NZ_MDHK01000085.1_11	NZ_MDHK01000085.1_11	1	RloC__RloC	6476	8524
42		GCF_002151105.1	Clavibacter michiganensis	CA00001	NZ_MDHK01000059.1_MMB_gp29_gp30_4	MMB_gp29_gp30	MMB_gp29_gp30	NZ_MDHK01000059.1_9	NZ_MDHK01000059.1_10	NZ_MDHK01000059.1_9,NZ_MDHK01000059.1_10	2	MMB_gp29_gp30__gp29,MMB_gp29_gp30__gp30	8363	9473
42		GCF_002151105.1	Clavibacter michiganensis	CA00001	NZ_MDHK01000076.1_PD-T7-2_5	PD-T7-2	PD-T7-2	NZ_MDHK01000076.1_4	NZ_MDHK01000076.1_5	NZ_MDHK01000076.1_4,NZ_MDHK01000076.1_5	2	PD-T7-2__PD-T7-2_B,PD-T7-2__PD-T7-2_A	1631	4434
42		GCF_002151105.1	Clavibacter michiganensis	CA00001	NZ_MDHK01000007.1_RM_Type_I_10	RM	RM_Type_I	NZ_MDHK01000007.1_29	NZ_MDHK01000007.1_31	NZ_MDHK01000007.1_29,NZ_MDHK01000007.1_30,NZ_MDHK01000007.1_31	3	RM__Type_I_MTases,RM__Type_I_S,RM__Type_I_REases	27067	33546
42		GCF_002151105.1	Clavibacter michiganensis	CA00001	NZ_MDHK01000070.1_CBASS_III_8	CBASS	CBASS_III	NZ_MDHK01000070.1_2	NZ_MDHK01000070.1_6	NZ_MDHK01000070.1_2,NZ_MDHK01000070.1_4,NZ_MDHK01000070.1_5,NZ_MDHK01000070.1_6	4	CBASS__TRIP13,CBASS__bacHORMA_2,CBASS__Cyclase_II,CBASS__Effector_4TM_S_4TM	451	4004
42		GCF_002151105.1	Clavibacter michiganensis	CA00001	NZ_MDHK01000076.1_SEFIR_9	SEFIR	SEFIR	NZ_MDHK01000076.1_3	NZ_MDHK01000076.1_3	NZ_MDHK01000076.1_3	1	SEFIR__bSEFIR	606	1514
43	77	GCF_002151305.1	Clavibacter michiganensis	CASJ008	NZ_MDHI01000003.1_PD-Lambda-1_3	PD-Lambda-1	PD-Lambda-1	NZ_MDHI01000003.1_240	NZ_MDHI01000003.1_240	NZ_MDHI01000003.1_240	1	PD-Lambda-1__PD-Lambda-1	243099	244283
43		GCF_002151305.1	Clavibacter michiganensis	CASJ008	NZ_MDHI01000024.1_Hna_6	Hna	Hna	NZ_MDHI01000024.1_448	NZ_MDHI01000024.1_448	NZ_MDHI01000024.1_448	1	Hna__Hna	447658	449922
43		GCF_002151305.1	Clavibacter michiganensis	CASJ008	NZ_MDHI01000021.1_RloC_2	RloC	RloC	NZ_MDHI01000021.1_157	NZ_MDHI01000021.1_157	NZ_MDHI01000021.1_157	1	RloC__RloC	150129	152504
43		GCF_002151305.1	Clavibacter michiganensis	CASJ008	NZ_MDHI01000024.1_AbiE_1	AbiE	AbiE	NZ_MDHI01000024.1_600	NZ_MDHI01000024.1_601	NZ_MDHI01000024.1_600,NZ_MDHI01000024.1_601	2	AbiEii__AbiEii,AbiEii__AbiEi_4	598079	600023
43		GCF_002151305.1	Clavibacter michiganensis	CASJ008	NZ_MDHI01000010.1_Gao_Her_DUF_4	Gao_Her	Gao_Her_DUF	NZ_MDHI01000010.1_1	NZ_MDHI01000010.1_2	NZ_MDHI01000010.1_1,NZ_MDHI01000010.1_2	2	Gao_Her_DUF__HerA_DUF,Gao_Her_DUF__DUF4297	234	3208
43		GCF_002151305.1	Clavibacter michiganensis	CASJ008	NZ_MDHI01000027.1_PD-T7-2_5	PD-T7-2	PD-T7-2	NZ_MDHI01000027.1_4	NZ_MDHI01000027.1_5	NZ_MDHI01000027.1_4,NZ_MDHI01000027.1_5	2	PD-T7-2__PD-T7-2_B,PD-T7-2__PD-T7-2_A	1446	4249
43		GCF_002151305.1	Clavibacter michiganensis	CASJ008	NZ_MDHI01000004.1_RM_Type_I_9	RM	RM_Type_I	NZ_MDHI01000004.1_59	NZ_MDHI01000004.1_61	NZ_MDHI01000004.1_59,NZ_MDHI01000004.1_60,NZ_MDHI01000004.1_61	3	RM__Type_I_MTases,RM__Type_I_S,RM__Type_I_REases	57940	64350	704810	714714	CASJ008_P1	NZ_MDHI01000004.1	NO	640460
43		GCF_002151305.1	Clavibacter michiganensis	CASJ008	NZ_MDHI01000012.1_PD-Lambda-5_8	PD-Lambda-5	PD-Lambda-5	NZ_MDHI01000012.1_1	NZ_MDHI01000012.1_2	NZ_MDHI01000012.1_1,NZ_MDHI01000012.1_2	2	PD-Lambda-5__PD-Lambda-5_A,PD-Lambda-5__PD-Lambda-5_B	438	3221	305453	316119	CASJ008_P2	NZ_MDHI01000004.1	NO	302232
43		GCF_002151305.1	Clavibacter michiganensis	CASJ008	NZ_MDHI01000027.1_SEFIR_7	SEFIR	SEFIR	NZ_MDHI01000027.1_3	NZ_MDHI01000027.1_3	NZ_MDHI01000027.1_3	1	SEFIR__bSEFIR	421	1329
44	78	GCF_002159015.1	Clavibacter michiganensis	CASJ004	NZ_MDHE01000231.1_Septu_1	Septu	Septu	NZ_MDHE01000231.1_5	NZ_MDHE01000231.1_6	NZ_MDHE01000231.1_5,NZ_MDHE01000231.1_6	2	Septu__PtuA,Septu__PtuB	5434	6555
44		GCF_002159015.1	Clavibacter michiganensis	CASJ004	NZ_MDHE01000232.1_PD-Lambda-1_2	PD-Lambda-1	PD-Lambda-1	NZ_MDHE01000232.1_2	NZ_MDHE01000232.1_2	NZ_MDHE01000232.1_2	1	PD-Lambda-1__PD-Lambda-1	403	1695
44		GCF_002159015.1	Clavibacter michiganensis	CASJ004	NZ_MDHE01000038.1_MMB_gp29_gp30_3	MMB_gp29_gp30	MMB_gp29_gp30	NZ_MDHE01000038.1_24	NZ_MDHE01000038.1_25	NZ_MDHE01000038.1_24,NZ_MDHE01000038.1_25	2	MMB_gp29_gp30__gp30,MMB_gp29_gp30__gp29	14311	15100	3443	20200	CASJ004_P1	NZ_MDHE01000038.1	YES
44		GCF_002159015.1	Clavibacter michiganensis	CASJ004	NZ_MDHE01000296.1_RM_Type_I_7	RM	RM_Type_I	NZ_MDHE01000296.1_11	NZ_MDHE01000296.1_13	NZ_MDHE01000296.1_11,NZ_MDHE01000296.1_12,NZ_MDHE01000296.1_13	3	RM__Type_I_REases,RM__Type_I_S,RM__Type_I_MTases	6764	9859
44		GCF_002159015.1	Clavibacter michiganensis	CASJ004	NZ_MDHE01000466.1_RM_Type_IIG_8	RM	RM_Type_IIG	NZ_MDHE01000466.1_3	NZ_MDHE01000466.1_3	NZ_MDHE01000466.1_3	1	RM_Type_IIG__Type_IIG	1362	3191
44		GCF_002159015.1	Clavibacter michiganensis	CASJ004	NZ_MDHE01000085.1_CBASS_III_6	CBASS	CBASS_III	NZ_MDHE01000085.1_3	NZ_MDHE01000085.1_5	NZ_MDHE01000085.1_3,NZ_MDHE01000085.1_4,NZ_MDHE01000085.1_5	3	CBASS__TRIP13,CBASS__Cyclase_II,CBASS__Effector_4TM_S_4TM	3727	7280
46	80	GCF_003697295.1	Clavibacter michiganensis	CFBP 4999	NZ_RDQW01000006.1_PD-Lambda-1_2	PD-Lambda-1	PD-Lambda-1	NZ_RDQW01000006.1_87	NZ_RDQW01000006.1_87	NZ_RDQW01000006.1_87	1	PD-Lambda-1__PD-Lambda-1	93798	95405
46	80	GCF_003697295.1	Clavibacter michiganensis	CFBP 4999	NZ_RDQW01000006.1_Hachiman_4	Hachiman	Hachiman	NZ_RDQW01000006.1_94	NZ_RDQW01000006.1_95	NZ_RDQW01000006.1_94,NZ_RDQW01000006.1_95	2	Hachiman__HamB,Hachiman__HamA_1	102392	105933
46	80	GCF_003697295.1	Clavibacter michiganensis	CFBP 4999	NZ_RDQW01000002.1_RloC_1	RloC	RloC	NZ_RDQW01000002.1_117	NZ_RDQW01000002.1_117	NZ_RDQW01000002.1_117	1	RloC__RloC	113544	115874
46	80	GCF_003697295.1	Clavibacter michiganensis	CFBP 4999	NZ_RDQW01000013.1_MMB_gp29_gp30_3	MMB_gp29_gp30	MMB_gp29_gp30	NZ_RDQW01000013.1_13	NZ_RDQW01000013.1_14	NZ_RDQW01000013.1_13,NZ_RDQW01000013.1_14	2	MMB_gp29_gp30__gp29,MMB_gp29_gp30__gp30	8494	9493
46	80	GCF_003697295.1	Clavibacter michiganensis	CFBP 4999	NZ_RDQW01000005.1_RM_Type_II_5	RM	RM_Type_II	NZ_RDQW01000005.1_238	NZ_RDQW01000005.1_241	NZ_RDQW01000005.1_238,NZ_RDQW01000005.1_241	2	RM_Type_II__Type_II_REases,RM_Type_II__Type_II_MTases	273949	282458
47	81	GCF_009792925.1	Clavibacter michiganensis	NZ2541	NZ_QODA01000140.1_PD-Lambda-1_1	PD-Lambda-1	PD-Lambda-1	NZ_QODA01000140.1_4	NZ_QODA01000140.1_4	NZ_QODA01000140.1_4	1	PD-Lambda-1__PD-Lambda-1	2828	4333
47	81	GCF_009792925.1	Clavibacter michiganensis	NZ2541	NZ_QODA01000040.1_Hna_3	Hna	Hna	NZ_QODA01000040.1_16	NZ_QODA01000040.1_16	NZ_QODA01000040.1_16	1	Hna__Hna	13321	15585
47	81	GCF_009792925.1	Clavibacter michiganensis	NZ2541	NZ_QODA01000072.1_MMB_gp29_gp30_2	MMB_gp29_gp30	MMB_gp29_gp30	NZ_QODA01000072.1_11	NZ_QODA01000072.1_12	NZ_QODA01000072.1_11,NZ_QODA01000072.1_12	2	MMB_gp29_gp30__gp29,MMB_gp29_gp30__gp30	9627	10626
47	81	GCF_009792925.1	Clavibacter michiganensis	NZ2541	NZ_QODA01000013.1_RM_Type_I_4	RM	RM_Type_I	NZ_QODA01000013.1_37	NZ_QODA01000013.1_39	NZ_QODA01000013.1_37,NZ_QODA01000013.1_38,NZ_QODA01000013.1_39	3	RM__Type_I_MTases,RM__Type_I_S,RM__Type_I_REases	33074	39526
48	82	GCF_009793185.1	Clavibacter michiganensis	ATCC 14456	NZ_QLMU01000014.1_PD-Lambda-1_3	PD-Lambda-1	PD-Lambda-1	NZ_QLMU01000014.1_12	NZ_QLMU01000014.1_12	NZ_QLMU01000014.1_12	1	PD-Lambda-1__PD-Lambda-1	13708	15315
48	82	GCF_009793185.1	Clavibacter michiganensis	ATCC 14456	NZ_QLMU01000004.1_RloC_1	RloC	RloC	NZ_QLMU01000004.1_189	NZ_QLMU01000004.1_189	NZ_QLMU01000004.1_189	1	RloC__RloC	180744	182285
48	82	GCF_009793185.1	Clavibacter michiganensis	ATCC 14456	NZ_QLMU01000005.1_Gao_Iet_2	Gao_Iet	Gao_Iet	NZ_QLMU01000005.1_55	NZ_QLMU01000005.1_57	NZ_QLMU01000005.1_55,NZ_QLMU01000005.1_57	2	Gao_Iet__IetA,Gao_Iet__IetS	56484	59813
48	82	GCF_009793185.1	Clavibacter michiganensis	ATCC 14456	NZ_QLMU01000011.1_PD-T7-2_4	PD-T7-2	PD-T7-2	NZ_QLMU01000011.1_26	NZ_QLMU01000011.1_27	NZ_QLMU01000011.1_26,NZ_QLMU01000011.1_27	2	PD-T7-2__PD-T7-2_A,PD-T7-2__PD-T7-2_B	30145	32948
48	82	GCF_009793185.1	Clavibacter michiganensis	ATCC 14456	NZ_QLMU01000025.1_MMB_gp29_gp30_5	MMB_gp29_gp30	MMB_gp29_gp30	NZ_QLMU01000025.1_7	NZ_QLMU01000025.1_8	NZ_QLMU01000025.1_7,NZ_QLMU01000025.1_8	2	MMB_gp29_gp30__gp30,MMB_gp29_gp30__gp29	5101	6112
48	82	GCF_009793185.1	Clavibacter michiganensis	ATCC 14456	NZ_QLMU01000009.1_RM_Type_II_10	RM	RM_Type_II	NZ_QLMU01000009.1_117	NZ_QLMU01000009.1_119	NZ_QLMU01000009.1_117,NZ_QLMU01000009.1_118,NZ_QLMU01000009.1_119	3	RM_Type_II__Type_II_REases,RM_Type_II__Type_II_REases,RM_Type_II__Type_II_MTases	125931	131544
48	82	GCF_009793185.1	Clavibacter michiganensis	ATCC 14456	NZ_QLMU01000004.1_CBASS_III_8	CBASS	CBASS_III	NZ_QLMU01000004.1_143	NZ_QLMU01000004.1_145	NZ_QLMU01000004.1_143,NZ_QLMU01000004.1_144,NZ_QLMU01000004.1_145	3	CBASS__TRIP13,CBASS__Cyclase_II,CBASS__Effector_4TM_S_4TM	137597	140928
48	82	GCF_009793185.1	Clavibacter michiganensis	ATCC 14456	NZ_QLMU01000011.1_SEFIR_9	SEFIR	SEFIR	NZ_QLMU01000011.1_28	NZ_QLMU01000011.1_28	NZ_QLMU01000011.1_28	1	SEFIR__bSEFIR	33065	33997
49	83	GCF_009793195.1	Clavibacter michiganensis	CFBP7315	NZ_QLMN01000007.1_PD-Lambda-1_1	PD-Lambda-1	PD-Lambda-1	NZ_QLMN01000007.1_80	NZ_QLMN01000007.1_80	NZ_QLMN01000007.1_80	1	PD-Lambda-1__PD-Lambda-1	85534	87141
49	83	GCF_009793195.1	Clavibacter michiganensis	CFBP7315	NZ_QLMN01000014.1_MMB_gp29_gp30_2	MMB_gp29_gp30	MMB_gp29_gp30	NZ_QLMN01000014.1_20	NZ_QLMN01000014.1_21	NZ_QLMN01000014.1_20,NZ_QLMN01000014.1_21	2	MMB_gp29_gp30__gp30,MMB_gp29_gp30__gp29	14326	15115
49	83	GCF_009793195.1	Clavibacter michiganensis	CFBP7315	NZ_QLMN01000002.1_RM_Type_I_6	RM	RM_Type_I	NZ_QLMN01000002.1_315	NZ_QLMN01000002.1_317	NZ_QLMN01000002.1_315,NZ_QLMN01000002.1_316,NZ_QLMN01000002.1_317	3	RM__Type_I_MTases,RM__Type_I_S,RM__Type_I_REases	320623	327033
49	83	GCF_009793195.1	Clavibacter michiganensis	CFBP7315	NZ_QLMN01000003.1_CBASS_III_5	CBASS	CBASS_III	NZ_QLMN01000003.1_166	NZ_QLMN01000003.1_168	NZ_QLMN01000003.1_166,NZ_QLMN01000003.1_167,NZ_QLMN01000003.1_168	3	CBASS__Effector_4TM_S_4TM,CBASS__Cyclase_II,CBASS__TRIP13	158380	161933
50	84	GCF_009793205.1	Clavibacter michiganensis	CFBP7314	NZ_QLMM01000006.1_PD-Lambda-1_2	PD-Lambda-1	PD-Lambda-1	NZ_QLMM01000006.1_89	NZ_QLMM01000006.1_89	NZ_QLMM01000006.1_89	1	PD-Lambda-1__PD-Lambda-1	93859	95466
50	84	GCF_009793205.1	Clavibacter michiganensis	CFBP7314	NZ_QLMM01000006.1_Hachiman_4	Hachiman	Hachiman	NZ_QLMM01000006.1_96	NZ_QLMM01000006.1_97	NZ_QLMM01000006.1_96,NZ_QLMM01000006.1_97	2	Hachiman__HamB,Hachiman__HamA_1	102453	105994
50	84	GCF_009793205.1	Clavibacter michiganensis	CFBP7314	NZ_QLMM01000002.1_RloC_1	RloC	RloC	NZ_QLMM01000002.1_117	NZ_QLMM01000002.1_117	NZ_QLMM01000002.1_117	1	RloC__RloC	112812	115142
50	84	GCF_009793205.1	Clavibacter michiganensis	CFBP7314	NZ_QLMM01000014.1_MMB_gp29_gp30_3	MMB_gp29_gp30	MMB_gp29_gp30	NZ_QLMM01000014.1_11	NZ_QLMM01000014.1_12	NZ_QLMM01000014.1_11,NZ_QLMM01000014.1_12	2	MMB_gp29_gp30__gp30,MMB_gp29_gp30__gp29	5106	6105
50	84	GCF_009793205.1	Clavibacter michiganensis	CFBP7314	NZ_QLMM01000007.1_RM_Type_II_5	RM	RM_Type_II	NZ_QLMM01000007.1_40	NZ_QLMM01000007.1_43	NZ_QLMM01000007.1_40,NZ_QLMM01000007.1_43	2	RM_Type_II__Type_II_MTases,RM_Type_II__Type_II_REases	33342	41851
51	85	GCF_009793225.1	Clavibacter michiganensis	CFBP7568	NZ_QLMQ01000010.1_PD-Lambda-1_4	PD-Lambda-1	PD-Lambda-1	NZ_QLMQ01000010.1_82	NZ_QLMQ01000010.1_82	NZ_QLMQ01000010.1_82	1	PD-Lambda-1__PD-Lambda-1	84749	86356
51	85	GCF_009793225.1	Clavibacter michiganensis	CFBP7568	NZ_QLMQ01000002.1_RloC_2	RloC	RloC	NZ_QLMQ01000002.1_118	NZ_QLMQ01000002.1_118	NZ_QLMQ01000002.1_118	1	RloC__RloC	114769	116634
51	85	GCF_009793225.1	Clavibacter michiganensis	CFBP7568	NZ_QLMQ01000018.1_AbiE_1	AbiE	AbiE	NZ_QLMQ01000018.1_11	NZ_QLMQ01000018.1_12	NZ_QLMQ01000018.1_11,NZ_QLMQ01000018.1_12	2	AbiEii__AbiEii,AbiEii__AbiEi_4	6787	8818
51	85	GCF_009793225.1	Clavibacter michiganensis	CFBP7568	NZ_QLMQ01000036.1_AbiU_3	AbiU	AbiU	NZ_QLMQ01000036.1_2	NZ_QLMQ01000036.1_2	NZ_QLMQ01000036.1_2	1	AbiU__AbiU	297	1685
51	85	GCF_009793225.1	Clavibacter michiganensis	CFBP7568	NZ_QLMQ01000017.1_MMB_gp29_gp30_5	MMB_gp29_gp30	MMB_gp29_gp30	NZ_QLMQ01000017.1_11	NZ_QLMQ01000017.1_12	NZ_QLMQ01000017.1_11,NZ_QLMQ01000017.1_12	2	MMB_gp29_gp30__gp30,MMB_gp29_gp30__gp29	5100	5871
51	85	GCF_009793225.1	Clavibacter michiganensis	CFBP7568	NZ_QLMQ01000005.1_RM_Type_IIG_6	RM	RM_Type_IIG	NZ_QLMQ01000005.1_117	NZ_QLMQ01000005.1_117	NZ_QLMQ01000005.1_117	1	RM_Type_IIG__Type_IIG	148547	150376
52	86	GCF_009793285.1	Clavibacter michiganensis	CFBP2494	NZ_QLMY01000004.1_PD-Lambda-1_1	PD-Lambda-1	PD-Lambda-1	NZ_QLMY01000004.1_80	NZ_QLMY01000004.1_80	NZ_QLMY01000004.1_80	1	PD-Lambda-1__PD-Lambda-1	85534	87141
52	86	GCF_009793285.1	Clavibacter michiganensis	CFBP2494	NZ_QLMY01000019.1_MMB_gp29_gp30_2	MMB_gp29_gp30	MMB_gp29_gp30	NZ_QLMY01000019.1_24	NZ_QLMY01000019.1_25	NZ_QLMY01000019.1_24,NZ_QLMY01000019.1_25	2	MMB_gp29_gp30__gp30,MMB_gp29_gp30__gp29	14311	15100
52	86	GCF_009793285.1	Clavibacter michiganensis	CFBP2494	NZ_QLMY01000001.1_RM_Type_IIG_7	RM	RM_Type_IIG	NZ_QLMY01000001.1_271	NZ_QLMY01000001.1_271	NZ_QLMY01000001.1_271	1	RM_Type_IIG__Type_IIG	322012	323841	45049	55033	CFBP2494_P1	NZ_QLMY01000001.1	NO	266979
52	86	GCF_009793285.1	Clavibacter michiganensis	CFBP2494	NZ_QLMY01000002.1_RM_Type_I_6	RM	RM_Type_I	NZ_QLMY01000002.1_74	NZ_QLMY01000002.1_75	NZ_QLMY01000002.1_74,NZ_QLMY01000002.1_75	2	RM__Type_I_REases,RM__Type_I_MTases	68265	74674
52	86	GCF_009793285.1	Clavibacter michiganensis	CFBP2494	NZ_QLMY01000009.1_CBASS_III_5	CBASS	CBASS_III	NZ_QLMY01000009.1_7	NZ_QLMY01000009.1_9	NZ_QLMY01000009.1_7,NZ_QLMY01000009.1_8,NZ_QLMY01000009.1_9	3	CBASS__TRIP13,CBASS__Cyclase_II,CBASS__Effector_4TM_S_4TM	6518	9849
53	87	GCF_009793305.1	Clavibacter michiganensis	ARZ28	NZ_QLNE01000317.1_PD-Lambda-1_2	PD-Lambda-1	PD-Lambda-1	NZ_QLNE01000317.1_1	NZ_QLNE01000317.1_1	NZ_QLNE01000317.1_1	1	PD-Lambda-1__PD-Lambda-1	3	1253
53	87	GCF_009793305.1	Clavibacter michiganensis	ARZ28	NZ_QLNE01000009.1_Hna_5	Hna	Hna	NZ_QLNE01000009.1_27	NZ_QLNE01000009.1_27	NZ_QLNE01000009.1_27	1	Hna__Hna	22189	24453
53	87	GCF_009793305.1	Clavibacter michiganensis	ARZ28	NZ_QLNE01000076.1_RloC_1	RloC	RloC	NZ_QLNE01000076.1_7	NZ_QLNE01000076.1_7	NZ_QLNE01000076.1_7	1	RloC__RloC	6535	8910
53	87	GCF_009793305.1	Clavibacter michiganensis	ARZ28	NZ_QLNE01000017.1_Thoeris_II_3	Thoeris	Thoeris_II	NZ_QLNE01000017.1_23	NZ_QLNE01000017.1_24	NZ_QLNE01000017.1_23,NZ_QLNE01000017.1_24	2	Thoeris__ThsB_Global,Thoeris_II__ThsA_new_petit	25419	26789
53	87	GCF_009793305.1	Clavibacter michiganensis	ARZ28	NZ_QLNE01000073.1_MMB_gp29_gp30_4	MMB_gp29_gp30	MMB_gp29_gp30	NZ_QLNE01000073.1_11	NZ_QLNE01000073.1_12	NZ_QLNE01000073.1_11,NZ_QLNE01000073.1_12	2	MMB_gp29_gp30__gp30,MMB_gp29_gp30__gp29	5093	6203
53	87	GCF_009793305.1	Clavibacter michiganensis	ARZ28	NZ_QLNE01000008.1_RM_Type_I_6	RM	RM_Type_I	NZ_QLNE01000008.1_13	NZ_QLNE01000008.1_15	NZ_QLNE01000008.1_13,NZ_QLNE01000008.1_14,NZ_QLNE01000008.1_15	3	RM__Type_I_REases,RM__Type_I_S,RM__Type_I_MTases	11793	18203
54	88	GCF_009796005.1	Clavibacter michiganensis	CFBP6885	NZ_QLML01000008.1_PD-Lambda-1_1	PD-Lambda-1	PD-Lambda-1	NZ_QLML01000008.1_82	NZ_QLML01000008.1_82	NZ_QLML01000008.1_82	1	PD-Lambda-1__PD-Lambda-1	85534	87141
54	88	GCF_009796005.1	Clavibacter michiganensis	CFBP6885	NZ_QLML01000011.1_MMB_gp29_gp30_2	MMB_gp29_gp30	MMB_gp29_gp30	NZ_QLML01000011.1_16	NZ_QLML01000011.1_17	NZ_QLML01000011.1_16,NZ_QLML01000011.1_17	2	MMB_gp29_gp30__gp29,MMB_gp29_gp30__gp30	13910	14699	348449	359188	CFBP6885_P1	NZ_QLML01000001.1	NO	333750
54	88	GCF_009796005.1	Clavibacter michiganensis	CFBP6885	NZ_QLML01000001.1_RM_Type_IIG_7	RM	RM_Type_IIG	NZ_QLML01000001.1_178	NZ_QLML01000001.1_178	NZ_QLML01000001.1_178	1	RM_Type_IIG__Type_IIG	217816	219645
54	88	GCF_009796005.1	Clavibacter michiganensis	CFBP6885	NZ_QLML01000001.1_RM_Type_I_6	RM	RM_Type_I	NZ_QLML01000001.1_553	NZ_QLML01000001.1_555	NZ_QLML01000001.1_553,NZ_QLML01000001.1_554,NZ_QLML01000001.1_555	3	RM__Type_I_REases,RM__Type_I_S,RM__Type_I_MTases	602332	608742
54	88	GCF_009796005.1	Clavibacter michiganensis	CFBP6885	NZ_QLML01000003.1_CBASS_III_5	CBASS	CBASS_III	NZ_QLML01000003.1_166	NZ_QLML01000003.1_168	NZ_QLML01000003.1_166,NZ_QLML01000003.1_167,NZ_QLML01000003.1_168	3	CBASS__Effector_4TM_S_4TM,CBASS__Cyclase_II,CBASS__TRIP13	158380	161933
55	89	GCF_009796015.1	Clavibacter michiganensis	CFBP7316	NZ_QLMO01000011.1_PD-Lambda-1_2	PD-Lambda-1	PD-Lambda-1	NZ_QLMO01000011.1_13	NZ_QLMO01000011.1_13	NZ_QLMO01000011.1_13	1	PD-Lambda-1__PD-Lambda-1	16067	17674
55	89	GCF_009796015.1	Clavibacter michiganensis	CFBP7316	NZ_QLMO01000002.1_RloC_1	RloC	RloC	NZ_QLMO01000002.1_117	NZ_QLMO01000002.1_117	NZ_QLMO01000002.1_117	1	RloC__RloC	112813	115143
55	89	GCF_009796015.1	Clavibacter michiganensis	CFBP7316	NZ_QLMO01000017.1_MMB_gp29_gp30_3	MMB_gp29_gp30	MMB_gp29_gp30	NZ_QLMO01000017.1_13	NZ_QLMO01000017.1_14	NZ_QLMO01000017.1_13,NZ_QLMO01000017.1_14	2	MMB_gp29_gp30__gp29,MMB_gp29_gp30__gp30	8541	9540
55	89	GCF_009796015.1	Clavibacter michiganensis	CFBP7316	NZ_QLMO01000004.1_RM_Type_II_4	RM	RM_Type_II	NZ_QLMO01000004.1_125	NZ_QLMO01000004.1_128	NZ_QLMO01000004.1_125,NZ_QLMO01000004.1_128	2	RM_Type_II__Type_II_REases,RM_Type_II__Type_II_MTases	153863	162372
56	90	GCF_009796045.1	Clavibacter michiganensis	CFBP7488	NZ_QLMP01000013.1_PD-Lambda-1_3	PD-Lambda-1	PD-Lambda-1	NZ_QLMP01000013.1_11	NZ_QLMP01000013.1_11	NZ_QLMP01000013.1_11	1	PD-Lambda-1__PD-Lambda-1	13732	15339
56	90	GCF_009796045.1	Clavibacter michiganensis	CFBP7488	NZ_QLMP01000011.1_Gao_Iet_2	Gao_Iet	Gao_Iet	NZ_QLMP01000011.1_60	NZ_QLMP01000011.1_61	NZ_QLMP01000011.1_60,NZ_QLMP01000011.1_61	2	Gao_Iet__IetA,Gao_Iet__IetS	59706	63353
56	90	GCF_009796045.1	Clavibacter michiganensis	CFBP7488	NZ_QLMP01000037.1_AbiE_1	AbiE	AbiE	NZ_QLMP01000037.1_9	NZ_QLMP01000037.1_10	NZ_QLMP01000037.1_9,NZ_QLMP01000037.1_10	2	AbiEii__AbiEii,AbiEii__AbiEi_4	6029	8060
56	90	GCF_009796045.1	Clavibacter michiganensis	CFBP7488	NZ_QLMP01000001.1_CapRel_5	CapRel	CapRel	NZ_QLMP01000001.1_103	NZ_QLMP01000001.1_103	NZ_QLMP01000001.1_103	1	CapRel__CapRel	117863	118891
56	90	GCF_009796045.1	Clavibacter michiganensis	CFBP7488	NZ_QLMP01000031.1_MMB_gp29_gp30_4	MMB_gp29_gp30	MMB_gp29_gp30	NZ_QLMP01000031.1_7	NZ_QLMP01000031.1_8	NZ_QLMP01000031.1_7,NZ_QLMP01000031.1_8	2	MMB_gp29_gp30__gp29,MMB_gp29_gp30__gp30	9507	10506
56	90	GCF_009796045.1	Clavibacter michiganensis	CFBP7488	NZ_QLMP01000004.1_RM_Type_IIG_9	RM	RM_Type_IIG	NZ_QLMP01000004.1_54	NZ_QLMP01000004.1_54	NZ_QLMP01000004.1_54	1	RM_Type_IIG__Type_IIG	51256	53934
56	90	GCF_009796045.1	Clavibacter michiganensis	CFBP7488	NZ_QLMP01000006.1_RM_Type_II_10	RM	RM_Type_II	NZ_QLMP01000006.1_19	NZ_QLMP01000006.1_21	NZ_QLMP01000006.1_19,NZ_QLMP01000006.1_20,NZ_QLMP01000006.1_21	3	RM_Type_II__Type_II_MTases,RM_Type_II__Type_II_REases,RM_Type_II__Type_II_REases	19738	25351
56	90	GCF_009796045.1	Clavibacter michiganensis	CFBP7488	NZ_QLMP01000003.1_CBASS_III_8	CBASS	CBASS_III	NZ_QLMP01000003.1_144	NZ_QLMP01000003.1_146	NZ_QLMP01000003.1_144,NZ_QLMP01000003.1_145,NZ_QLMP01000003.1_146	3	CBASS__TRIP13,CBASS__Cyclase_II,CBASS__Effector_4TM_S_4TM	139391	142722
57	91	GCF_009796055.1	Clavibacter michiganensis	NZ1811	NZ_QLMS01000063.1_PD-Lambda-1_2	PD-Lambda-1	PD-Lambda-1	NZ_QLMS01000063.1_2	NZ_QLMS01000063.1_2	NZ_QLMS01000063.1_2	1	PD-Lambda-1__PD-Lambda-1	989	2596
57	91	GCF_009796055.1	Clavibacter michiganensis	NZ1811	NZ_QLMS01000074.1_Hachiman_5	Hachiman	Hachiman	NZ_QLMS01000074.1_5	NZ_QLMS01000074.1_6	NZ_QLMS01000074.1_5,NZ_QLMS01000074.1_6	2	Hachiman__HamA_1,Hachiman__HamB	5492	9033
57	91	GCF_009796055.1	Clavibacter michiganensis	NZ1811	NZ_QLMS01000104.1_AbiE_1	AbiE	AbiE	NZ_QLMS01000104.1_2	NZ_QLMS01000104.1_3	NZ_QLMS01000104.1_2,NZ_QLMS01000104.1_3	2	AbiEii__AbiEi_4,AbiEii__AbiEii	602	2633
57	91	GCF_009796055.1	Clavibacter michiganensis	NZ1811	NZ_QLMS01000043.1_PD-T7-2_3	PD-T7-2	PD-T7-2	NZ_QLMS01000043.1_11	NZ_QLMS01000043.1_12	NZ_QLMS01000043.1_11,NZ_QLMS01000043.1_12	2	PD-T7-2__PD-T7-2_A,PD-T7-2__PD-T7-2_B	10107	12910
57	91	GCF_009796055.1	Clavibacter michiganensis	NZ1811	NZ_QLMS01000064.1_MMB_gp29_gp30_4	MMB_gp29_gp30	MMB_gp29_gp30	NZ_QLMS01000064.1_8	NZ_QLMS01000064.1_9	NZ_QLMS01000064.1_8,NZ_QLMS01000064.1_9	2	MMB_gp29_gp30__gp30,MMB_gp29_gp30__gp29	5186	6185
57	91	GCF_009796055.1	Clavibacter michiganensis	NZ1811	NZ_QLMS01000006.1_RM_Type_I_7	RM	RM_Type_I	NZ_QLMS01000006.1_37	NZ_QLMS01000006.1_39	NZ_QLMS01000006.1_37,NZ_QLMS01000006.1_38,NZ_QLMS01000006.1_39	3	RM__Type_I_MTases,RM__Type_I_S,RM__Type_I_REases	33418	39828
57	91	GCF_009796055.1	Clavibacter michiganensis	NZ1811	NZ_QLMS01000043.1_SEFIR_6	SEFIR	SEFIR	NZ_QLMS01000043.1_13	NZ_QLMS01000043.1_13	NZ_QLMS01000043.1_13	1	SEFIR__bSEFIR	13027	13959
58	92	GCF_009796075.1	Clavibacter michiganensis	CFBP7589	NZ_QLMR01000006.1_PD-Lambda-1_1	PD-Lambda-1	PD-Lambda-1	NZ_QLMR01000006.1_80	NZ_QLMR01000006.1_80	NZ_QLMR01000006.1_80	1	PD-Lambda-1__PD-Lambda-1	85534	87141
58	92	GCF_009796075.1	Clavibacter michiganensis	CFBP7589	NZ_QLMR01000012.1_MMB_gp29_gp30_2	MMB_gp29_gp30	MMB_gp29_gp30	NZ_QLMR01000012.1_16	NZ_QLMR01000012.1_17	NZ_QLMR01000012.1_16,NZ_QLMR01000012.1_17	2	MMB_gp29_gp30__gp29,MMB_gp29_gp30__gp30	13910	14699	8809	25567	CFBP7589_P2	NZ_QLMR01000012.1	YES
58	92	GCF_009796075.1	Clavibacter michiganensis	CFBP7589	NZ_QLMR01000002.1_RM_Type_I_6	RM	RM_Type_I	NZ_QLMR01000002.1_315	NZ_QLMR01000002.1_317	NZ_QLMR01000002.1_315,NZ_QLMR01000002.1_316,NZ_QLMR01000002.1_317	3	RM__Type_I_MTases,RM__Type_I_S,RM__Type_I_REases	320623	327033	570182	580921	CFBP7589_P1	NZ_QLMR01000002.1	NO	243149
58	92	GCF_009796075.1	Clavibacter michiganensis	CFBP7589	NZ_QLMR01000005.1_RM_Type_IIG_7	RM	RM_Type_IIG	NZ_QLMR01000005.1_180	NZ_QLMR01000005.1_180	NZ_QLMR01000005.1_180	1	RM_Type_IIG__Type_IIG	218262	219638
58	92	GCF_009796075.1	Clavibacter michiganensis	CFBP7589	NZ_QLMR01000003.1_CBASS_III_5	CBASS	CBASS_III	NZ_QLMR01000003.1_166	NZ_QLMR01000003.1_168	NZ_QLMR01000003.1_166,NZ_QLMR01000003.1_167,NZ_QLMR01000003.1_168	3	CBASS__Effector_4TM_S_4TM,CBASS__Cyclase_II,CBASS__TRIP13	158380	161933
59	93	GCF_009796095.1	Clavibacter michiganensis	NZ5026	NZ_QLMT01000156.1_PD-Lambda-1_4	PD-Lambda-1	PD-Lambda-1	NZ_QLMT01000156.1_2	NZ_QLMT01000156.1_2	NZ_QLMT01000156.1_2	1	PD-Lambda-1__PD-Lambda-1	1135	2742
59	93	GCF_009796095.1	Clavibacter michiganensis	NZ5026	NZ_QLMT01000005.1_Gao_Iet_2	Gao_Iet	Gao_Iet	NZ_QLMT01000005.1_27	NZ_QLMT01000005.1_28	NZ_QLMT01000005.1_27,NZ_QLMT01000005.1_28	2	Gao_Iet__IetS,Gao_Iet__IetA	26024	29653
59	93	GCF_009796095.1	Clavibacter michiganensis	NZ5026	NZ_QLMT01000014.1_RloC_1	RloC	RloC	NZ_QLMT01000014.1_34	NZ_QLMT01000014.1_34	NZ_QLMT01000014.1_34	1	RloC__RloC	30184	32049
59	93	GCF_009796095.1	Clavibacter michiganensis	NZ5026	NZ_QLMT01000119.1_AbiE_3	AbiE	AbiE	NZ_QLMT01000119.1_9	NZ_QLMT01000119.1_10	NZ_QLMT01000119.1_9,NZ_QLMT01000119.1_10	2	AbiEii__AbiEii,AbiEii__AbiEi_4	6030	8031
59	93	GCF_009796095.1	Clavibacter michiganensis	NZ5026	NZ_QLMT01000069.1_MMB_gp29_gp30_6	MMB_gp29_gp30	MMB_gp29_gp30	NZ_QLMT01000069.1_7	NZ_QLMT01000069.1_8	NZ_QLMT01000069.1_7,NZ_QLMT01000069.1_8	2	MMB_gp29_gp30__gp30,MMB_gp29_gp30__gp29	5146	6157
59	93	GCF_009796095.1	Clavibacter michiganensis	NZ5026	NZ_QLMT01000071.1_PD-T7-2_5	PD-T7-2	PD-T7-2	NZ_QLMT01000071.1_5	NZ_QLMT01000071.1_6	NZ_QLMT01000071.1_5,NZ_QLMT01000071.1_6	2	PD-T7-2__PD-T7-2_A,PD-T7-2__PD-T7-2_B	3111	5914
59	93	GCF_009796095.1	Clavibacter michiganensis	NZ5026	NZ_QLMT01000056.1_CBASS_III_10	CBASS	CBASS_III	NZ_QLMT01000056.1_3	NZ_QLMT01000056.1_5	NZ_QLMT01000056.1_3,NZ_QLMT01000056.1_4,NZ_QLMT01000056.1_5	3	CBASS__TRIP13,CBASS__Cyclase_II,CBASS__Effector_4TM_S_4TM	2880	6433
59	93	GCF_009796095.1	Clavibacter michiganensis	NZ5026	NZ_QLMT01000071.1_SEFIR_7	SEFIR	SEFIR	NZ_QLMT01000071.1_7	NZ_QLMT01000071.1_7	NZ_QLMT01000071.1_7	1	SEFIR__bSEFIR	6031	6963
60	94	GCF_009796125.1	Clavibacter michiganensis	CFBP1465	NZ_QLMV01000014.1_PD-Lambda-1_2	PD-Lambda-1	PD-Lambda-1	NZ_QLMV01000014.1_82	NZ_QLMV01000014.1_82	NZ_QLMV01000014.1_82	1	PD-Lambda-1__PD-Lambda-1	84749	86356
60	94	GCF_009796125.1	Clavibacter michiganensis	CFBP1465	NZ_QLMV01000003.1_RloC_1	RloC	RloC	NZ_QLMV01000003.1_185	NZ_QLMV01000003.1_185	NZ_QLMV01000003.1_185	1	RloC__RloC	174718	176583
60	94	GCF_009796125.1	Clavibacter michiganensis	CFBP1465	NZ_QLMV01000030.1_MMB_gp29_gp30_3	MMB_gp29_gp30	MMB_gp29_gp30	NZ_QLMV01000030.1_11	NZ_QLMV01000030.1_12	NZ_QLMV01000030.1_11,NZ_QLMV01000030.1_12	2	MMB_gp29_gp30__gp30,MMB_gp29_gp30__gp29	5100	5871
60	94	GCF_009796125.1	Clavibacter michiganensis	CFBP1465	NZ_QLMV01000011.1_RM_Type_IIG_4	RM	RM_Type_IIG	NZ_QLMV01000011.1_29	NZ_QLMV01000011.1_29	NZ_QLMV01000011.1_29	1	RM_Type_IIG__Type_IIG	32149	33978
61	95	GCF_009796145.1	Clavibacter michiganensis	CFBP1940	NZ_QLMW01000014.1_PD-Lambda-1_3	PD-Lambda-1	PD-Lambda-1	NZ_QLMW01000014.1_12	NZ_QLMW01000014.1_12	NZ_QLMW01000014.1_12	1	PD-Lambda-1__PD-Lambda-1	13706	15313
61	95	GCF_009796145.1	Clavibacter michiganensis	CFBP1940	NZ_QLMW01000001.1_RloC_1	RloC	RloC	NZ_QLMW01000001.1_119	NZ_QLMW01000001.1_119	NZ_QLMW01000001.1_119	1	RloC__RloC	115444	117309
61	95	GCF_009796145.1	Clavibacter michiganensis	CFBP1940	NZ_QLMW01000012.1_Gao_Iet_2	Gao_Iet	Gao_Iet	NZ_QLMW01000012.1_58	NZ_QLMW01000012.1_59	NZ_QLMW01000012.1_58,NZ_QLMW01000012.1_59	2	Gao_Iet__IetA,Gao_Iet__IetS	58051	61467
61	95	GCF_009796145.1	Clavibacter michiganensis	CFBP1940	NZ_QLMW01000009.1_PD-T7-2_4	PD-T7-2	PD-T7-2	NZ_QLMW01000009.1_26	NZ_QLMW01000009.1_27	NZ_QLMW01000009.1_26,NZ_QLMW01000009.1_27	2	PD-T7-2__PD-T7-2_A,PD-T7-2__PD-T7-2_B	30084	32887
61	95	GCF_009796145.1	Clavibacter michiganensis	CFBP1940	NZ_QLMW01000021.1_MMB_gp29_gp30_5	MMB_gp29_gp30	MMB_gp29_gp30	NZ_QLMW01000021.1_7	NZ_QLMW01000021.1_8	NZ_QLMW01000021.1_7,NZ_QLMW01000021.1_8	2	MMB_gp29_gp30__gp30,MMB_gp29_gp30__gp29	5146	6157
61	95	GCF_009796145.1	Clavibacter michiganensis	CFBP1940	NZ_QLMW01000001.1_CBASS_III_8	CBASS	CBASS_III	NZ_QLMW01000001.1_163	NZ_QLMW01000001.1_165	NZ_QLMW01000001.1_163,NZ_QLMW01000001.1_164,NZ_QLMW01000001.1_165	3	CBASS__Effector_4TM_S_4TM,CBASS__Cyclase_II,CBASS__TRIP13	157218	160771
61	95	GCF_009796145.1	Clavibacter michiganensis	CFBP1940	NZ_QLMW01000009.1_SEFIR_9	SEFIR	SEFIR	NZ_QLMW01000009.1_28	NZ_QLMW01000009.1_28	NZ_QLMW01000009.1_28	1	SEFIR__bSEFIR	33004	33936
62	96	GCF_009796155.1	Clavibacter michiganensis	ATCC 10202	NZ_QLMX01000192.1_PD-Lambda-1_5	PD-Lambda-1	PD-Lambda-1	NZ_QLMX01000192.1_4	NZ_QLMX01000192.1_4	NZ_QLMX01000192.1_4	1	PD-Lambda-1__PD-Lambda-1	2835	4442
62	96	GCF_009796155.1	Clavibacter michiganensis	ATCC 10202	NZ_QLMX01000011.1_RloC_1	RloC	RloC	NZ_QLMX01000011.1_8	NZ_QLMX01000011.1_8	NZ_QLMX01000011.1_8	1	RloC__RloC	7210	9075
62	96	GCF_009796155.1	Clavibacter michiganensis	ATCC 10202	NZ_QLMX01000013.1_Gao_Iet_4	Gao_Iet	Gao_Iet	NZ_QLMX01000013.1_27	NZ_QLMX01000013.1_28	NZ_QLMX01000013.1_27,NZ_QLMX01000013.1_28	2	Gao_Iet__IetS,Gao_Iet__IetA	25996	29625
62	96	GCF_009796155.1	Clavibacter michiganensis	ATCC 10202	NZ_QLMX01000032.1_Gao_Ppl_3	Gao_Ppl	Gao_Ppl	NZ_QLMX01000032.1_5	NZ_QLMX01000032.1_5	NZ_QLMX01000032.1_5	1	Gao_Ppl__PplA	5711	7738
62	96	GCF_009796155.1	Clavibacter michiganensis	ATCC 10202	NZ_QLMX01000126.1_AbiE_2	AbiE	AbiE	NZ_QLMX01000126.1_9	NZ_QLMX01000126.1_10	NZ_QLMX01000126.1_9,NZ_QLMX01000126.1_10	2	AbiEii__AbiEii,AbiEii__AbiEi_4	6015	8046
62	96	GCF_009796155.1	Clavibacter michiganensis	ATCC 10202	NZ_QLMX01000070.1_PD-T7-2_7	PD-T7-2	PD-T7-2	NZ_QLMX01000070.1_9	NZ_QLMX01000070.1_10	NZ_QLMX01000070.1_9,NZ_QLMX01000070.1_10	2	PD-T7-2__PD-T7-2_B,PD-T7-2__PD-T7-2_A	9336	12139
62	96	GCF_009796155.1	Clavibacter michiganensis	ATCC 10202	NZ_QLMX01000071.1_MMB_gp29_gp30_6	MMB_gp29_gp30	MMB_gp29_gp30	NZ_QLMX01000071.1_11	NZ_QLMX01000071.1_12	NZ_QLMX01000071.1_11,NZ_QLMX01000071.1_12	2	MMB_gp29_gp30__gp30,MMB_gp29_gp30__gp29	5146	6157
62	96	GCF_009796155.1	Clavibacter michiganensis	ATCC 10202	NZ_QLMX01000025.1_CBASS_III_10	CBASS	CBASS_III	NZ_QLMX01000025.1_3	NZ_QLMX01000025.1_5	NZ_QLMX01000025.1_3,NZ_QLMX01000025.1_4,NZ_QLMX01000025.1_5	3	CBASS__TRIP13,CBASS__Cyclase_II,CBASS__Effector_4TM_S_4TM	2885	6438
62	96	GCF_009796155.1	Clavibacter michiganensis	ATCC 10202	NZ_QLMX01000070.1_SEFIR_11	SEFIR	SEFIR	NZ_QLMX01000070.1_8	NZ_QLMX01000070.1_8	NZ_QLMX01000070.1_8	1	SEFIR__bSEFIR	8287	9219
63	97	GCF_009796175.1	Clavibacter michiganensis	CFBP2500	NZ_QLMZ01000188.1_PD-Lambda-1_4	PD-Lambda-1	PD-Lambda-1	NZ_QLMZ01000188.1_2	NZ_QLMZ01000188.1_2	NZ_QLMZ01000188.1_2	1	PD-Lambda-1__PD-Lambda-1	400	2007
63	97	GCF_009796175.1	Clavibacter michiganensis	CFBP2500	NZ_QLMZ01000013.1_RloC_1	RloC	RloC	NZ_QLMZ01000013.1_9	NZ_QLMZ01000013.1_9	NZ_QLMZ01000013.1_9	1	RloC__RloC	7208	9073
63	97	GCF_009796175.1	Clavibacter michiganensis	CFBP2500	NZ_QLMZ01000018.1_Gao_Iet_3	Gao_Iet	Gao_Iet	NZ_QLMZ01000018.1_13	NZ_QLMZ01000018.1_14	NZ_QLMZ01000018.1_13,NZ_QLMZ01000018.1_14	2	Gao_Iet__IetA,Gao_Iet__IetS	10960	14589
63	97	GCF_009796175.1	Clavibacter michiganensis	CFBP2500	NZ_QLMZ01000030.1_Gao_Ppl_2	Gao_Ppl	Gao_Ppl	NZ_QLMZ01000030.1_20	NZ_QLMZ01000030.1_20	NZ_QLMZ01000030.1_20	1	Gao_Ppl__PplA	16283	18310
63	97	GCF_009796175.1	Clavibacter michiganensis	CFBP2500	NZ_QLMZ01000103.1_MMB_gp29_gp30_6	MMB_gp29_gp30	MMB_gp29_gp30	NZ_QLMZ01000103.1_6	NZ_QLMZ01000103.1_7	NZ_QLMZ01000103.1_6,NZ_QLMZ01000103.1_7	2	MMB_gp29_gp30__gp29,MMB_gp29_gp30__gp30	4450	5461
63	97	GCF_009796175.1	Clavibacter michiganensis	CFBP2500	NZ_QLMZ01000118.1_PD-T7-2_5	PD-T7-2	PD-T7-2	NZ_QLMZ01000118.1_5	NZ_QLMZ01000118.1_6	NZ_QLMZ01000118.1_5,NZ_QLMZ01000118.1_6	2	PD-T7-2__PD-T7-2_B,PD-T7-2__PD-T7-2_A	3987	6790
63	97	GCF_009796175.1	Clavibacter michiganensis	CFBP2500	NZ_QLMZ01000024.1_RM_Type_I_8	RM	RM_Type_I	NZ_QLMZ01000024.1_17	NZ_QLMZ01000024.1_20	NZ_QLMZ01000024.1_17,NZ_QLMZ01000024.1_18,NZ_QLMZ01000024.1_20	3	RM__Type_I_MTases,RM__Type_I_S,RM__Type_I_REases	16813	24240
63	97	GCF_009796175.1	Clavibacter michiganensis	CFBP2500	NZ_QLMZ01000118.1_SEFIR_7	SEFIR	SEFIR	NZ_QLMZ01000118.1_4	NZ_QLMZ01000118.1_4	NZ_QLMZ01000118.1_4	1	SEFIR__bSEFIR	2938	3870
64	98	GCF_009796185.1	Clavibacter michiganensis	CFBP5842	NZ_QLNA01000092.1_PD-Lambda-1_3	PD-Lambda-1	PD-Lambda-1	NZ_QLNA01000092.1_2	NZ_QLNA01000092.1_2	NZ_QLNA01000092.1_2	1	PD-Lambda-1__PD-Lambda-1	1083	2690
64	98	GCF_009796185.1	Clavibacter michiganensis	CFBP5842	NZ_QLNA01000007.1_Gao_Iet_2	Gao_Iet	Gao_Iet	NZ_QLNA01000007.1_48	NZ_QLNA01000007.1_49	NZ_QLNA01000007.1_48,NZ_QLNA01000007.1_49	2	Gao_Iet__IetS,Gao_Iet__IetA	48172	51801
64	98	GCF_009796185.1	Clavibacter michiganensis	CFBP5842	NZ_QLNA01000016.1_RloC_1	RloC	RloC	NZ_QLNA01000016.1_59	NZ_QLNA01000016.1_59	NZ_QLNA01000016.1_59	1	RloC__RloC	51893	53758
64	98	GCF_009796185.1	Clavibacter michiganensis	CFBP5842	NZ_QLNA01000026.1_PD-T7-2_5	PD-T7-2	PD-T7-2	NZ_QLNA01000026.1_11	NZ_QLNA01000026.1_12	NZ_QLNA01000026.1_11,NZ_QLNA01000026.1_12	2	PD-T7-2__PD-T7-2_B,PD-T7-2__PD-T7-2_A	13105	15908
64	98	GCF_009796185.1	Clavibacter michiganensis	CFBP5842	NZ_QLNA01000060.1_MMB_gp29_gp30_4	MMB_gp29_gp30	MMB_gp29_gp30	NZ_QLNA01000060.1_7	NZ_QLNA01000060.1_8	NZ_QLNA01000060.1_7,NZ_QLNA01000060.1_8	2	MMB_gp29_gp30__gp30,MMB_gp29_gp30__gp29	5146	6157
64	98	GCF_009796185.1	Clavibacter michiganensis	CFBP5842	NZ_QLNA01000020.1_CBASS_III_8	CBASS	CBASS_III	NZ_QLNA01000020.1_38	NZ_QLNA01000020.1_40	NZ_QLNA01000020.1_38,NZ_QLNA01000020.1_39,NZ_QLNA01000020.1_40	3	CBASS__Effector_4TM_S_4TM,CBASS__Cyclase_II,CBASS__TRIP13	34010	37563
64	98	GCF_009796185.1	Clavibacter michiganensis	CFBP5842	NZ_QLNA01000026.1_SEFIR_9	SEFIR	SEFIR	NZ_QLNA01000026.1_10	NZ_QLNA01000026.1_10	NZ_QLNA01000026.1_10	1	SEFIR__bSEFIR	12056	12988
65	99	GCF_009796225.1	Clavibacter michiganensis	CFBP7158	NZ_QLNB01000006.1_PD-Lambda-1_2	PD-Lambda-1	PD-Lambda-1	NZ_QLNB01000006.1_88	NZ_QLNB01000006.1_88	NZ_QLNB01000006.1_88	1	PD-Lambda-1__PD-Lambda-1	92941	94548
65	99	GCF_009796225.1	Clavibacter michiganensis	CFBP7158	NZ_QLNB01000013.1_AbiE_1	AbiE	AbiE	NZ_QLNB01000013.1_13	NZ_QLNB01000013.1_14	NZ_QLNB01000013.1_13,NZ_QLNB01000013.1_14	2	AbiEii__AbiEii,AbiEii__AbiEi_4	6801	7805
65	99	GCF_009796225.1	Clavibacter michiganensis	CFBP7158	NZ_QLNB01000011.1_MMB_gp29_gp30_3	MMB_gp29_gp30	MMB_gp29_gp30	NZ_QLNB01000011.1_13	NZ_QLNB01000011.1_14	NZ_QLNB01000011.1_13,NZ_QLNB01000011.1_14	2	MMB_gp29_gp30__gp29,MMB_gp29_gp30__gp30	8528	9527
65	99	GCF_009796225.1	Clavibacter michiganensis	CFBP7158	NZ_QLNB01000003.1_RM_Type_I_4	RM	RM_Type_I	NZ_QLNB01000003.1_120	NZ_QLNB01000003.1_122	NZ_QLNB01000003.1_120,NZ_QLNB01000003.1_121,NZ_QLNB01000003.1_122	3	RM__Type_I_MTases,RM__Type_I_S,RM__Type_I_REases	134351	140803
65	99	GCF_009796225.1	Clavibacter michiganensis	CFBP7158	NZ_QLNB01000005.1_RM_Type_II_5	RM	RM_Type_II	NZ_QLNB01000005.1_239	NZ_QLNB01000005.1_242	NZ_QLNB01000005.1_239,NZ_QLNB01000005.1_242	2	RM_Type_II__Type_II_REases,RM_Type_II__Type_II_MTases	270548	279057
66	100	GCF_009796245.1	Clavibacter michiganensis	CFBP7311	NZ_QLNC01000013.1_PD-Lambda-1_4	PD-Lambda-1	PD-Lambda-1	NZ_QLNC01000013.1_11	NZ_QLNC01000013.1_11	NZ_QLNC01000013.1_11	1	PD-Lambda-1__PD-Lambda-1	13710	15317
66	100	GCF_009796245.1	Clavibacter michiganensis	CFBP7311	NZ_QLNC01000001.1_Gao_Ppl_1	Gao_Ppl	Gao_Ppl	NZ_QLNC01000001.1_258	NZ_QLNC01000001.1_258	NZ_QLNC01000001.1_258	1	Gao_Ppl__PplA	249732	251330
66	100	GCF_009796245.1	Clavibacter michiganensis	CFBP7311	NZ_QLNC01000004.1_RloC_3	RloC	RloC	NZ_QLNC01000004.1_188	NZ_QLNC01000004.1_188	NZ_QLNC01000004.1_188	1	RloC__RloC	180755	182620
66	100	GCF_009796245.1	Clavibacter michiganensis	CFBP7311	NZ_QLNC01000012.1_Gao_Iet_2	Gao_Iet	Gao_Iet	NZ_QLNC01000012.1_48	NZ_QLNC01000012.1_49	NZ_QLNC01000012.1_48,NZ_QLNC01000012.1_49	2	Gao_Iet__IetS,Gao_Iet__IetA	48389	51805
66	100	GCF_009796245.1	Clavibacter michiganensis	CFBP7311	NZ_QLNC01000009.1_PD-T7-2_6	PD-T7-2	PD-T7-2	NZ_QLNC01000009.1_84	NZ_QLNC01000009.1_85	NZ_QLNC01000009.1_84,NZ_QLNC01000009.1_85	2	PD-T7-2__PD-T7-2_B,PD-T7-2__PD-T7-2_A	93437	96312
66	100	GCF_009796245.1	Clavibacter michiganensis	CFBP7311	NZ_QLNC01000028.1_MMB_gp29_gp30_5	MMB_gp29_gp30	MMB_gp29_gp30	NZ_QLNC01000028.1_7	NZ_QLNC01000028.1_8	NZ_QLNC01000028.1_7,NZ_QLNC01000028.1_8	2	MMB_gp29_gp30__gp29,MMB_gp29_gp30__gp30	9511	10528
66	100	GCF_009796245.1	Clavibacter michiganensis	CFBP7311	NZ_QLNC01000014.1_RM_Type_II_11	RM	RM_Type_II	NZ_QLNC01000014.1_63	NZ_QLNC01000014.1_65	NZ_QLNC01000014.1_63,NZ_QLNC01000014.1_64,NZ_QLNC01000014.1_65	3	RM_Type_II__Type_II_REases,RM_Type_II__Type_II_REases,RM_Type_II__Type_II_MTases	64960	70573
66	100	GCF_009796245.1	Clavibacter michiganensis	CFBP7311	NZ_QLNC01000004.1_CBASS_III_10	CBASS	CBASS_III	NZ_QLNC01000004.1_142	NZ_QLNC01000004.1_144	NZ_QLNC01000004.1_142,NZ_QLNC01000004.1_143,NZ_QLNC01000004.1_144	3	CBASS__TRIP13,CBASS__Cyclase_II,CBASS__Effector_4TM_S_4TM	137386	140939
66	100	GCF_009796245.1	Clavibacter michiganensis	CFBP7311	NZ_QLNC01000009.1_SEFIR_7	SEFIR	SEFIR	NZ_QLNC01000009.1_83	NZ_QLNC01000009.1_83	NZ_QLNC01000009.1_83	1	SEFIR__bSEFIR	92426	93358
67	101	GCF_009796265.1	Clavibacter michiganensis	CFBP7312	NZ_QLND01000027.1_PD-Lambda-1_1	PD-Lambda-1	PD-Lambda-1	NZ_QLND01000027.1_5	NZ_QLND01000027.1_5	NZ_QLND01000027.1_5	1	PD-Lambda-1__PD-Lambda-1	2851	4458
67	101	GCF_009796265.1	Clavibacter michiganensis	CFBP7312	NZ_QLND01000028.1_MMB_gp29_gp30_2	MMB_gp29_gp30	MMB_gp29_gp30	NZ_QLND01000028.1_11	NZ_QLND01000028.1_12	NZ_QLND01000028.1_11,NZ_QLND01000028.1_12	2	MMB_gp29_gp30__gp29,MMB_gp29_gp30__gp30	9627	10638
67	101	GCF_009796265.1	Clavibacter michiganensis	CFBP7312	NZ_QLND01000005.1_RM_Type_I_3	RM	RM_Type_I	NZ_QLND01000005.1_102	NZ_QLND01000005.1_105	NZ_QLND01000005.1_102,NZ_QLND01000005.1_103,NZ_QLND01000005.1_105	3	RM__Type_I_MTases,RM__Type_I_S,RM__Type_I_REases	109784	116265
68	102	GCF_011799785.1	Clavibacter michiganensis	OP3	NZ_WTCS01000001.1_PD-Lambda-1_3	PD-Lambda-1	PD-Lambda-1	NZ_WTCS01000001.1_2437	NZ_WTCS01000001.1_2437	NZ_WTCS01000001.1_2437	1	NZ_WTCS01000001.1_2437	2654756	2656363	637086	647838	OP3_P1	NZ_WTCS01000001.1	NO	2006918
68	102	GCF_011799785.1	Clavibacter michiganensis	OP3	NZ_WTCS01000002.1_AbiE_1	AbiE	AbiE	NZ_WTCS01000002.1_64	NZ_WTCS01000002.1_65	NZ_WTCS01000002.1_64,NZ_WTCS01000002.1_65	2	AbiEii__AbiEii,AbiEii__AbiEi_4	68626	70627	62254	88565	OP3_P2	NZ_WTCS01000002.1	YES
68	102	GCF_011799785.1	Clavibacter michiganensis	OP3	NZ_WTCS01000003.1_AbiE_2	AbiE	AbiE	NZ_WTCS01000003.1_61	NZ_WTCS01000003.1_62	NZ_WTCS01000003.1_61,NZ_WTCS01000003.1_62	2	AbiEii__AbiEii,AbiEii__AbiEi_4	50375	52703	51043	68396	OP3_P3	NZ_WTCS01000003.1	YES
68	102	GCF_011799785.1	Clavibacter michiganensis	OP3	NZ_WTCS01000001.1_CapRel_5	CapRel	CapRel	NZ_WTCS01000001.1_365	NZ_WTCS01000001.1_365	NZ_WTCS01000001.1_365	1	CapRel__CapRel	381851	382879	1040698	1050681	OP3_P4	NZ_WTCS01000001.1	NO	657819
68	102	GCF_011799785.1	Clavibacter michiganensis	OP3	NZ_WTCS01000002.1_MMB_gp29_gp30_4	MMB_gp29_gp30	MMB_gp29_gp30	NZ_WTCS01000002.1_45	NZ_WTCS01000002.1_46	NZ_WTCS01000002.1_45,NZ_WTCS01000002.1_46	2	MMB_gp29_gp30__gp29,MMB_gp29_gp30__gp30	53885	54995
68	102	GCF_011799785.1	Clavibacter michiganensis	OP3	NZ_WTCS01000001.1_RM_Type_I_6	RM	RM_Type_I	NZ_WTCS01000001.1_375	NZ_WTCS01000001.1_377	NZ_WTCS01000001.1_375,NZ_WTCS01000001.1_376,NZ_WTCS01000001.1_377	3	RM__Type_I_MTases,RM__Type_I_S,RM__Type_I_REases	395168	401648
69	103	GCF_011995665.1	Clavibacter michiganensis	MSF322	NZ_CP047051.1_PD-Lambda-1_3	PD-Lambda-1	PD-Lambda-1	NZ_CP047051.1_2522	NZ_CP047051.1_2522	NZ_CP047051.1_2522	1	PD-Lambda-1__PD-Lambda-1	2753884	2755491	1150806	1160790	MSF322_P1	NZ_CP047051.1	NO	1593094
69	103	GCF_011995665.1	Clavibacter michiganensis	MSF322	NZ_CP047051.1_AbiE_1	AbiE	AbiE	NZ_CP047051.1_65	NZ_CP047051.1_66	NZ_CP047051.1_65,NZ_CP047051.1_66	2	AbiEii__AbiEii,AbiEii__AbiEi_4	76565	78509
69	103	GCF_011995665.1	Clavibacter michiganensis	MSF322	NZ_CP047051.1_Gao_Ppl_2	Gao_Ppl	Gao_Ppl	NZ_CP047051.1_471	NZ_CP047051.1_471	NZ_CP047051.1_471	1	Gao_Ppl__PplA	513321	516050
69	103	GCF_011995665.1	Clavibacter michiganensis	MSF322	NZ_CP047051.1_RM_Type_IIG_4	RM	RM_Type_IIG	NZ_CP047051.1_836	NZ_CP047051.1_836	NZ_CP047051.1_836	1	RM_Type_IIG__Type_IIG	880403	882232
70	104	GCF_011995885.1	Clavibacter michiganensis	VL527	NZ_CP047054.1_PD-Lambda-1_3	PD-Lambda-1	PD-Lambda-1	NZ_CP047054.1_2543	NZ_CP047054.1_2543	NZ_CP047054.1_2543	1	PD-Lambda-1__PD-Lambda-1	2787895	2789502	82995	105110	VL527_P1	NZ_CP047054.1	NO	2682785
70	104	GCF_011995885.1	Clavibacter michiganensis	VL527	NZ_CP047054.1_AbiE_1	AbiE	AbiE	NZ_CP047054.1_66	NZ_CP047054.1_67	NZ_CP047054.1_66,NZ_CP047054.1_67	2	AbiEii__AbiEii,AbiEii__AbiEi_4	76098	78042	771178	781919	VL527_P2	NZ_CP047054.1	NO	693136
70	104	GCF_011995885.1	Clavibacter michiganensis	VL527	NZ_CP047055.1_AbiE_2	AbiE	AbiE	NZ_CP047055.1_42	NZ_CP047055.1_43	NZ_CP047055.1_42,NZ_CP047055.1_43	2	AbiEii__AbiEi_4,AbiEii__AbiEii	34544	36485	1179631	1189615	VL527_P4	NZ_CP047054.1	NO	1143146
70	104	GCF_011995885.1	Clavibacter michiganensis	VL527	NZ_CP047054.1_RM_Type_I_7	RM	RM_Type_I	NZ_CP047054.1_476	NZ_CP047054.1_478	NZ_CP047054.1_476,NZ_CP047054.1_477,NZ_CP047054.1_478	3	RM__Type_I_MTases,RM__Type_I_S,RM__Type_I_REases	521626	528036	4367	50438	VL527_P3	NZ_CP047055.1	NO	471188
70	104	GCF_011995885.1	Clavibacter michiganensis	VL527	NZ_CP047054.1_RM_Type_IIG_8	RM	RM_Type_IIG	NZ_CP047054.1_855	NZ_CP047054.1_855	NZ_CP047054.1_855	1	RM_Type_IIG__Type_IIG	910723	912552
70	104	GCF_011995885.1	Clavibacter michiganensis	VL527	NZ_CP047054.1_CBASS_III_6	CBASS	CBASS_III	NZ_CP047054.1_2944	NZ_CP047054.1_2946	NZ_CP047054.1_2944,NZ_CP047054.1_2945,NZ_CP047054.1_2946	3	CBASS__TRIP13,CBASS__Cyclase_II,CBASS__Effector_4TM_S_4TM	3199375	3202928
71	105	GCF_014893555.1	Clavibacter michiganensis	1217	NZ_JAATPM010000112.1_PD-Lambda-1_3	PD-Lambda-1	PD-Lambda-1	NZ_JAATPM010000112.1_8	NZ_JAATPM010000112.1_8	NZ_JAATPM010000112.1_8	1	PD-Lambda-1__PD-Lambda-1	6469	8076
71	105	GCF_014893555.1	Clavibacter michiganensis	1217	NZ_JAATPM010000082.1_Hachiman_5	Hachiman	Hachiman	NZ_JAATPM010000082.1_5	NZ_JAATPM010000082.1_6	NZ_JAATPM010000082.1_5,NZ_JAATPM010000082.1_6	2	Hachiman__HamA_1,Hachiman__HamB	5451	8992
71	105	GCF_014893555.1	Clavibacter michiganensis	1217	NZ_JAATPM010000003.1_AbiE_1	AbiE	AbiE	NZ_JAATPM010000003.1_66	NZ_JAATPM010000003.1_67	NZ_JAATPM010000003.1_66,NZ_JAATPM010000003.1_67	2	AbiEii__AbiEi_4,AbiEii__AbiEii	58034	59975	43956	69536	1217_P2	NZ_JAATPM010000003.1	YES
71	105	GCF_014893555.1	Clavibacter michiganensis	1217	NZ_JAATPM010000080.1_RloC_2	RloC	RloC	NZ_JAATPM010000080.1_7	NZ_JAATPM010000080.1_7	NZ_JAATPM010000080.1_7	1	RloC__RloC	6721	9096	17152	34439	1217_P7	NZ_JAATPM010000003.1	NO	8056	CLOSE
71	105	GCF_014893555.1	Clavibacter michiganensis	1217	NZ_JAATPM010000083.1_MMB_gp29_gp30_4	MMB_gp29_gp30	MMB_gp29_gp30	NZ_JAATPM010000083.1_10	NZ_JAATPM010000083.1_11	NZ_JAATPM010000083.1_10,NZ_JAATPM010000083.1_11	2	MMB_gp29_gp30__gp29,MMB_gp29_gp30__gp30	5227	6226
71	105	GCF_014893555.1	Clavibacter michiganensis	1217	NZ_JAATPM010000003.1_RM_Type_IIG_6	RM	RM_Type_IIG	NZ_JAATPM010000003.1_9	NZ_JAATPM010000003.1_9	NZ_JAATPM010000003.1_9	1	RM_Type_IIG__Type_IIG	4872	9659	170	13641	1217_P1	NZ_JAATPM010000003.1	YES
72	106	GCF_015351195.1	Clavibacter michiganensis	VKM Ac-1790	NZ_JADKRO010000005.1_PD-Lambda-1_3	PD-Lambda-1	PD-Lambda-1	NZ_JADKRO010000005.1_139	NZ_JADKRO010000005.1_139	NZ_JADKRO010000005.1_139	1	PD-Lambda-1__PD-Lambda-1	147445	149052
72	106	GCF_015351195.1	Clavibacter michiganensis	VKM Ac-1790	NZ_JADKRO010000005.1_Hachiman_4	Hachiman	Hachiman	NZ_JADKRO010000005.1_131	NZ_JADKRO010000005.1_132	NZ_JADKRO010000005.1_131,NZ_JADKRO010000005.1_132	2	Hachiman__HamA_1,Hachiman__HamB	136917	140458
72	106	GCF_015351195.1	Clavibacter michiganensis	VKM Ac-1790	NZ_JADKRO010000003.1_RloC_2	RloC	RloC	NZ_JADKRO010000003.1_364	NZ_JADKRO010000003.1_364	NZ_JADKRO010000003.1_364	1	RloC__RloC	355405	357735	513778	535898	VKMAc_1790_P2	NZ_JADKRO010000003.1	NO	156043
72	106	GCF_015351195.1	Clavibacter michiganensis	VKM Ac-1790	NZ_JADKRO010000003.1_AbiE_1	AbiE	AbiE	NZ_JADKRO010000003.1_517	NZ_JADKRO010000003.1_518	NZ_JADKRO010000003.1_517,NZ_JADKRO010000003.1_518	2	AbiEii__AbiEii,AbiEii__AbiEi_4	506880	508824
72	106	GCF_015351195.1	Clavibacter michiganensis	VKM Ac-1790	NZ_JADKRO010000004.1_RM_Type_II_5	RM	RM_Type_II	NZ_JADKRO010000004.1_39	NZ_JADKRO010000004.1_42	NZ_JADKRO010000004.1_39,NZ_JADKRO010000004.1_42	2	RM_Type_II__Type_II_MTases,RM_Type_II__Type_II_REases	33188	41697
73	107	GCF_019263765.1	Clavibacter michiganensis	VQ28	NZ_CP076349.1_PD-Lambda-1_2	PD-Lambda-1	PD-Lambda-1	NZ_CP076349.1_2450	NZ_CP076349.1_2450	NZ_CP076349.1_2450	1	PD-Lambda-1__PD-Lambda-1	2670228	2671835	637110	647862	VQ28_P1	NZ_CP076349.1	NO	2022366
73	107	GCF_019263765.1	Clavibacter michiganensis	VQ28	NZ_CP076350.1_AbiE_1	AbiE	AbiE	NZ_CP076350.1_105	NZ_CP076350.1_106	NZ_CP076350.1_105,NZ_CP076350.1_106	2	AbiEii__AbiEii,AbiEii__AbiEi_4	112832	114833	1040722	1050705	VQ28_P5	NZ_CP076349.1	NO	925889
73	107	GCF_019263765.1	Clavibacter michiganensis	VQ28	NZ_CP076349.1_CapRel_3	CapRel	CapRel	NZ_CP076349.1_364	NZ_CP076349.1_364	NZ_CP076349.1_364	1	CapRel__CapRel	381862	382890	93341	130923	VQ28_P2_P3	NZ_CP076350.1	YES
73	107	GCF_019263765.1	Clavibacter michiganensis	VQ28	NZ_CP076350.1_MMB_gp29_gp30_4	MMB_gp29_gp30	MMB_gp29_gp30	NZ_CP076350.1_85	NZ_CP076350.1_86	NZ_CP076350.1_85,NZ_CP076350.1_86	2	MMB_gp29_gp30__gp29,MMB_gp29_gp30__gp30	98432	99203
73	107	GCF_019263765.1	Clavibacter michiganensis	VQ28	NZ_CP076349.1_RM_Type_I_5	RM	RM_Type_I	NZ_CP076349.1_374	NZ_CP076349.1_376	NZ_CP076349.1_374,NZ_CP076349.1_375,NZ_CP076349.1_376	3	RM__Type_I_MTases,RM__Type_I_S,RM__Type_I_REases	395193	401672
74	108	GCF_019263785.1	Clavibacter michiganensis	VQ143	NZ_CP076352.1_PD-Lambda-1_2	PD-Lambda-1	PD-Lambda-1	NZ_CP076352.1_2437	NZ_CP076352.1_2437	NZ_CP076352.1_2437	1	PD-Lambda-1__PD-Lambda-1	2654792	2656399	637094	647846	VQ143_P1	NZ_CP076352.1	NO	2006946
74	108	GCF_019263785.1	Clavibacter michiganensis	VQ143	NZ_CP076353.1_AbiE_1	AbiE	AbiE	NZ_CP076353.1_25	NZ_CP076353.1_26	NZ_CP076353.1_25,NZ_CP076353.1_26	2	AbiEii__AbiEii,AbiEii__AbiEi_4	17889	18833
74	108	GCF_019263785.1	Clavibacter michiganensis	VQ143	NZ_CP076352.1_CapRel_3	CapRel	CapRel	NZ_CP076352.1_365	NZ_CP076352.1_365	NZ_CP076352.1_365	1	CapRel__CapRel	381852	382880
74	108	GCF_019263785.1	Clavibacter michiganensis	VQ143	NZ_CP076352.1_RM_Type_I_4	RM	RM_Type_I	NZ_CP076352.1_375	NZ_CP076352.1_377	NZ_CP076352.1_375,NZ_CP076352.1_376,NZ_CP076352.1_377	3	RM__Type_I_MTases,RM__Type_I_S,RM__Type_I_REases	395176	401655
75	109	GCF_019455805.1	Clavibacter michiganensis	317	NZ_SISU01000004.1_PD-Lambda-1_1	PD-Lambda-1	PD-Lambda-1	NZ_SISU01000004.1_139	NZ_SISU01000004.1_139	NZ_SISU01000004.1_139	1	PD-Lambda-1__PD-Lambda-1	152888	154495
75	109	GCF_019455805.1	Clavibacter michiganensis	317	NZ_SISU01000005.1_PD-T7-2_3	PD-T7-2	PD-T7-2	NZ_SISU01000005.1_63	NZ_SISU01000005.1_64	NZ_SISU01000005.1_63,NZ_SISU01000005.1_64	2	PD-T7-2__PD-T7-2_A,PD-T7-2__PD-T7-2_B	62750	65835
75	109	GCF_019455805.1	Clavibacter michiganensis	317	NZ_SISU01000011.1_MMB_gp29_gp30_2	MMB_gp29_gp30	MMB_gp29_gp30	NZ_SISU01000011.1_11	NZ_SISU01000011.1_12	NZ_SISU01000011.1_11,NZ_SISU01000011.1_12	2	MMB_gp29_gp30__gp30,MMB_gp29_gp30__gp29	5056	6067
75	109	GCF_019455805.1	Clavibacter michiganensis	317	NZ_SISU01000001.1_RM_Type_I_4	RM	RM_Type_I	NZ_SISU01000001.1_931	NZ_SISU01000001.1_933	NZ_SISU01000001.1_931,NZ_SISU01000001.1_932,NZ_SISU01000001.1_933	3	RM__Type_I_REases,RM__Type_I_S,RM__Type_I_MTases	982754	989162	224326	285083	317_P5	NZ_SISU01000001.1	NO	697671
76	110	GCF_020616175.1	Clavibacter michiganensis	CMM84	NZ_CP085106.1_PD-Lambda-1_4	PD-Lambda-1	PD-Lambda-1	NZ_CP085106.1_2503	NZ_CP085106.1_2503	NZ_CP085106.1_2503	1	PD-Lambda-1__PD-Lambda-1	2739884	2741491	67992	104519	CMM84_P1	NZ_CP085106.1	YES
76	110	GCF_020616175.1	Clavibacter michiganensis	CMM84	NZ_CP085106.1_Hachiman_5	Hachiman	Hachiman	NZ_CP085106.1_2495	NZ_CP085106.1_2496	NZ_CP085106.1_2495,NZ_CP085106.1_2496	2	Hachiman__HamA_1,Hachiman__HamB	2729356	2732897	1130809	1140779	CMM84_P3	NZ_CP085106.1	NO	1588577
76	110	GCF_020616175.1	Clavibacter michiganensis	CMM84	NZ_CP085106.1_AbiE_1	AbiE	AbiE	NZ_CP085106.1_66	NZ_CP085106.1_67	NZ_CP085106.1_66,NZ_CP085106.1_67	2	AbiEii__AbiEii,AbiEii__AbiEi_4	75386	77330	1262	13357	CMM84_P2	NZ_CP085108.1	NO	62029
76	110	GCF_020616175.1	Clavibacter michiganensis	CMM84	NZ_CP085106.1_RloC_2	RloC	RloC	NZ_CP085106.1_2950	NZ_CP085106.1_2950	NZ_CP085106.1_2950	1	RloC__RloC	3195743	3197608
76	110	GCF_020616175.1	Clavibacter michiganensis	CMM84	NZ_CP085108.1_AbiE_3	AbiE	AbiE	NZ_CP085108.1_57	NZ_CP085108.1_58	NZ_CP085108.1_57,NZ_CP085108.1_58	2	AbiEii__AbiEi_4,AbiEii__AbiEii	46764	49092
76	110	GCF_020616175.1	Clavibacter michiganensis	CMM84	NZ_CP085106.1_RM_Type_II_6	RM	RM_Type_II	NZ_CP085106.1_2323	NZ_CP085106.1_2326	NZ_CP085106.1_2323,NZ_CP085106.1_2326	2	RM_Type_II__Type_II_REases,RM_Type_II__Type_II_MTases	2550193	2558702
77	111	GCF_020616195.1	Clavibacter michiganensis	CMM09	NZ_CP085137.1_PD-Lambda-1_4	PD-Lambda-1	PD-Lambda-1	NZ_CP085137.1_2503	NZ_CP085137.1_2503	NZ_CP085137.1_2503	1	PD-Lambda-1__PD-Lambda-1	2739880	2741487	1130802	1140772	CMM09_P1	NZ_CP085137.1	NO	1599108
77	111	GCF_020616195.1	Clavibacter michiganensis	CMM09	NZ_CP085137.1_Hachiman_5	Hachiman	Hachiman	NZ_CP085137.1_2495	NZ_CP085137.1_2496	NZ_CP085137.1_2495,NZ_CP085137.1_2496	2	Hachiman__HamA_1,Hachiman__HamB	2729352	2732893	67992	104517	CMM09_P2	NZ_CP085137.1	YES
77	111	GCF_020616195.1	Clavibacter michiganensis	CMM09	NZ_CP085137.1_AbiE_1	AbiE	AbiE	NZ_CP085137.1_68	NZ_CP085137.1_69	NZ_CP085137.1_68,NZ_CP085137.1_69	2	AbiEii__AbiEii,AbiEii__AbiEi_4	75386	77330	1355016	1366708	CMM09_P3	NZ_CP085137.1	NO	1277686
77	111	GCF_020616195.1	Clavibacter michiganensis	CMM09	NZ_CP085137.1_RloC_2	RloC	RloC	NZ_CP085137.1_2950	NZ_CP085137.1_2950	NZ_CP085137.1_2950	1	RloC__RloC	3195739	3198069	1262	13359	CMM09_P4	NZ_CP085139.1	NO	3182380
77	111	GCF_020616195.1	Clavibacter michiganensis	CMM09	NZ_CP085139.1_AbiE_3	AbiE	AbiE	NZ_CP085139.1_54	NZ_CP085139.1_55	NZ_CP085139.1_54,NZ_CP085139.1_55	2	AbiEii__AbiEi_4,AbiEii__AbiEii	46768	49096
77	111	GCF_020616195.1	Clavibacter michiganensis	CMM09	NZ_CP085137.1_RM_Type_II_6	RM	RM_Type_II	NZ_CP085137.1_2323	NZ_CP085137.1_2326	NZ_CP085137.1_2323,NZ_CP085137.1_2326	2	RM_Type_II__Type_II_REases,RM_Type_II__Type_II_MTases	2550185	2558694
78	112	GCF_020616235.1	Clavibacter michiganensis	CMM04	NZ_CP085140.1_PD-Lambda-1_4	PD-Lambda-1	PD-Lambda-1	NZ_CP085140.1_2507	NZ_CP085140.1_2507	NZ_CP085140.1_2507	1	PD-Lambda-1__PD-Lambda-1	2739885	2741492	1130802	1140772	CMM39_P1	NZ_CP085140.1	NO	1599113
78	112	GCF_020616235.1	Clavibacter michiganensis	CMM04	NZ_CP085140.1_Hachiman_5	Hachiman	Hachiman	NZ_CP085140.1_2499	NZ_CP085140.1_2500	NZ_CP085140.1_2499,NZ_CP085140.1_2500	2	Hachiman__HamA_1,Hachiman__HamB	2729357	2732898
78	112	GCF_020616235.1	Clavibacter michiganensis	CMM04	NZ_CP085140.1_AbiE_1	AbiE	AbiE	NZ_CP085140.1_67	NZ_CP085140.1_68	NZ_CP085140.1_67,NZ_CP085140.1_68	2	AbiEii__AbiEii,AbiEii__AbiEi_4	75386	77330
78	112	GCF_020616235.1	Clavibacter michiganensis	CMM04	NZ_CP085140.1_RloC_2	RloC	RloC	NZ_CP085140.1_2956	NZ_CP085140.1_2956	NZ_CP085140.1_2956	1	RloC__RloC	3195742	3198072
78	112	GCF_020616235.1	Clavibacter michiganensis	CMM04	NZ_CP085142.1_AbiE_3	AbiE	AbiE	NZ_CP085142.1_53	NZ_CP085142.1_54	NZ_CP085142.1_53,NZ_CP085142.1_54	2	AbiEii__AbiEi_4,AbiEii__AbiEii	75386	77387
78	112	GCF_020616235.1	Clavibacter michiganensis	CMM04	NZ_CP085140.1_RM_Type_II_6	RM	RM_Type_II	NZ_CP085140.1_2327	NZ_CP085140.1_2330	NZ_CP085140.1_2327,NZ_CP085140.1_2330	2	RM_Type_II__Type_II_REases,RM_Type_II__Type_II_MTases	2550190	2558699
79	113	GCF_022983255.1	Clavibacter michiganensis	N.P.	NZ_CP095274.1_PD-Lambda-1_5	PD-Lambda-1	PD-Lambda-1	NZ_CP095274.1_2550	NZ_CP095274.1_2550	NZ_CP095274.1_2550	1	PD-Lambda-1__PD-Lambda-1	2793753	2795360	1171201	1181185	NP_P1	NZ_CP095274.1	NO	1612568
79	113	GCF_022983255.1	Clavibacter michiganensis	N.P.	NZ_CP095274.1_AbiE_1	AbiE	AbiE	NZ_CP095274.1_64	NZ_CP095274.1_65	NZ_CP095274.1_64,NZ_CP095274.1_65	2	AbiEii__AbiEii,AbiEii__AbiEi_4	75398	77342	2832	15069	NP_P2	NZ_CP095275.1	NO	60329
79	113	GCF_022983255.1	Clavibacter michiganensis	N.P.	NZ_CP095274.1_Gabija_2	Gabija	Gabija	NZ_CP095274.1_247	NZ_CP095274.1_248	NZ_CP095274.1_247,NZ_CP095274.1_248	2	Gabija__GajA,Gabija__GajB_1	281519	285413	37916	62897	NP_P3	NZ_CP095275.1	YES
79	113	GCF_022983255.1	Clavibacter michiganensis	N.P.	NZ_CP095274.1_Gao_Ppl_3	Gao_Ppl	Gao_Ppl	NZ_CP095274.1_483	NZ_CP095274.1_483	NZ_CP095274.1_483	1	Gao_Ppl__PplA	532878	535607
79	113	GCF_022983255.1	Clavibacter michiganensis	N.P.	NZ_CP095275.1_AbiE_4	AbiE	AbiE	NZ_CP095275.1_60	NZ_CP095275.1_61	NZ_CP095275.1_60,NZ_CP095275.1_61	2	AbiEii__AbiEii,AbiEii__AbiEi_4	59845	61786
79	113	GCF_022983255.1	Clavibacter michiganensis	N.P.	NZ_CP095274.1_CapRel_6	CapRel	CapRel	NZ_CP095274.1_474	NZ_CP095274.1_474	NZ_CP095274.1_474	1	CapRel__CapRel	520775	521803
80	114	GCF_023520815.1	Clavibacter michiganensis	A5747*	NZ_CP053437.1_PD-Lambda-1_3	PD-Lambda-1	PD-Lambda-1	NZ_CP053437.1_907	NZ_CP053437.1_907	NZ_CP053437.1_907	1	PD-Lambda-1__PD-Lambda-1	950815	952422	313627	335742	A5747_P1	NZ_CP053437.1	NO	615073
80	114	GCF_023520815.1	Clavibacter michiganensis	A5747*	NZ_CP053437.1_AbiE_1	AbiE	AbiE	NZ_CP053437.1_310	NZ_CP053437.1_311	NZ_CP053437.1_310,NZ_CP053437.1_311	2	AbiEii__AbiEi_4,AbiEii__AbiEii	340695	342639	2958376	2969115	A5747_P2	NZ_CP053437.1	NO	2615737
80	114	GCF_023520815.1	Clavibacter michiganensis	A5747*	NZ_CP053438.1_AbiE_2	AbiE	AbiE	NZ_CP053438.1_3	NZ_CP053438.1_4	NZ_CP053438.1_3,NZ_CP053438.1_4	2	AbiEii__AbiEi_4,AbiEii__AbiEii	377	2705	2550739	2560723	A5747_P3	NZ_CP053437.1	NO	2548034
80	114	GCF_023520815.1	Clavibacter michiganensis	A5747*	NZ_CP053437.1_RM_Type_IIG_8	RM	RM_Type_IIG	NZ_CP053437.1_2594	NZ_CP053437.1_2594	NZ_CP053437.1_2594	1	RM_Type_IIG__Type_IIG	2827743	2829572
80	114	GCF_023520815.1	Clavibacter michiganensis	A5747*	NZ_CP053437.1_RM_Type_I_7	RM	RM_Type_I	NZ_CP053437.1_2970	NZ_CP053437.1_2972	NZ_CP053437.1_2970,NZ_CP053437.1_2971,NZ_CP053437.1_2972	3	RM__Type_I_REases,RM__Type_I_S,RM__Type_I_MTases	3212261	3218671
80	114	GCF_023520815.1	Clavibacter michiganensis	A5747*	NZ_CP053437.1_CBASS_III_6	CBASS	CBASS_III	NZ_CP053437.1_505	NZ_CP053437.1_507	NZ_CP053437.1_505,NZ_CP053437.1_506,NZ_CP053437.1_507	3	CBASS__Effector_4TM_S_4TM,CBASS__Cyclase_II,CBASS__TRIP13	537389	540942
81	115	GCF_023520835.1	Clavibacter michiganensis	A4758	NZ_CP053860.1_PD-Lambda-1_5	PD-Lambda-1	PD-Lambda-1	NZ_CP053860.1_1620	NZ_CP053860.1_1620	NZ_CP053860.1_1620	1	PD-Lambda-1__PD-Lambda-1	1733712	1735319	1096811	1118931	A4758_P1	NZ_CP053860.1	NO	614781
81	115	GCF_023520835.1	Clavibacter michiganensis	A4758	NZ_CP053860.1_Gao_Ppl_3	Gao_Ppl	Gao_Ppl	NZ_CP053860.1_626	NZ_CP053860.1_626	NZ_CP053860.1_626	1	Gao_Ppl__PplA	680712	682310	32345	42329	A4758_P2	NZ_CP053860.1	NO	638383
81	115	GCF_023520835.1	Clavibacter michiganensis	A4758	NZ_CP053860.1_Gao_Iet_2	Gao_Iet	Gao_Iet	NZ_CP053860.1_869	NZ_CP053860.1_870	NZ_CP053860.1_869,NZ_CP053860.1_870	2	Gao_Iet__IetS,Gao_Iet__IetA	940426	944073
81	115	GCF_023520835.1	Clavibacter michiganensis	A4758	NZ_CP053860.1_AbiE_1	AbiE	AbiE	NZ_CP053860.1_1026	NZ_CP053860.1_1027	NZ_CP053860.1_1026,NZ_CP053860.1_1027	2	AbiEii__AbiEi_4,AbiEii__AbiEii	1123884	1125828
81	115	GCF_023520835.1	Clavibacter michiganensis	A4758	NZ_CP053860.1_RloC_4	RloC	RloC	NZ_CP053860.1_1174	NZ_CP053860.1_1174	NZ_CP053860.1_1174	1	RloC__RloC	1277600	1279465
81	115	GCF_023520835.1	Clavibacter michiganensis	A4758	NZ_CP053860.1_PD-T7-2_6	PD-T7-2	PD-T7-2	NZ_CP053860.1_259	NZ_CP053860.1_260	NZ_CP053860.1_259,NZ_CP053860.1_260	2	PD-T7-2__PD-T7-2_A,PD-T7-2__PD-T7-2_B	308792	311595
81	115	GCF_023520835.1	Clavibacter michiganensis	A4758	NZ_CP053860.1_RM_Type_II_11	RM	RM_Type_II	NZ_CP053860.1_2111	NZ_CP053860.1_2113	NZ_CP053860.1_2111,NZ_CP053860.1_2112,NZ_CP053860.1_2113	3	RM_Type_II__Type_II_MTases,RM_Type_II__Type_II_REases,RM_Type_II__Type_II_REases	2279380	2284993
81	115	GCF_023520835.1	Clavibacter michiganensis	A4758	NZ_CP053860.1_SEFIR_10	SEFIR	SEFIR	NZ_CP053860.1_261	NZ_CP053860.1_261	NZ_CP053860.1_261	1	SEFIR__bSEFIR	311712	312644
81	115	GCF_023520835.1	Clavibacter michiganensis	A4758	NZ_CP053860.1_CBASS_III_9	CBASS	CBASS_III	NZ_CP053860.1_1218	NZ_CP053860.1_1220	NZ_CP053860.1_1218,NZ_CP053860.1_1219,NZ_CP053860.1_1220	3	CBASS__Effector_4TM_S_4TM,CBASS__Cyclase_II,CBASS__TRIP13	1319281	1322834
82	116	GCA_002150925.1	Clavibacter michiganensis	CASJ001	MDHB01000001.1_RloC_2	RloC	RloC	MDHB01000001.1_1276	MDHB01000001.1_1276	MDHB01000001.1_1276	1	RloC__RloC	1039666	1041996	1192487	1206094	CASJ001_P6	MDHB01000001.1	NO	150491
82	116	GCA_002150925.1	Clavibacter michiganensis	CASJ001	MDHB01000001.1_Gao_Ppl_1	Gao_Ppl	Gao_Ppl	MDHB01000001.1_1966	MDHB01000001.1_1966	MDHB01000001.1_1966	1	Gao_Ppl__PplA	1627962	1630691	1302123	1328953	CASJ001_P7_P8	MDHB01000001.1	NO	299009
82	116	GCA_002150925.1	Clavibacter michiganensis	CASJ001	MDHB01000001.1_MMB_gp29_gp30_3	MMB_gp29_gp30	MMB_gp29_gp30	MDHB01000001.1_1431	MDHB01000001.1_1432	MDHB01000001.1_1431,MDHB01000001.1_1432	2	MMB_gp29_gp30__gp29,MMB_gp29_gp30__gp30	1175641	1176235	1475247	1488698	CASJ001_P9	MDHB01000001.1	NO	299012
82	116	GCA_002150925.1	Clavibacter michiganensis	CASJ001	MDHB01000001.1_CBASS_III_6	CBASS	CBASS_III	MDHB01000001.1_1206	MDHB01000001.1_1208	MDHB01000001.1_1206,MDHB01000001.1_1207,MDHB01000001.1_1208	3	CBASS__TRIP13,CBASS__Cyclase_II,CBASS__Effector_4TM_S_4TM	991926	995479	1678897	1694756	CASJ001_P10	MDHB01000001.1	NO	683418
83	121	GCA_002151045.1	Clavibacter michiganensis	CASJ007	MDHH01000001.1_RloC_2	RloC	RloC	MDHH01000001.1_1063	MDHH01000001.1_1063	MDHH01000001.1_1063	1	RloC__RloC	885208	887538	1038029	1051636	CASJ007_P4	MDHH01000001.1	NO	150491
83	121	GCA_002151045.1	Clavibacter michiganensis	CASJ007	MDHH01000001.1_Gao_Ppl_1	Gao_Ppl	Gao_Ppl	MDHH01000001.1_1750	MDHH01000001.1_1750	MDHH01000001.1_1750	1	Gao_Ppl__PplA	1473504	1476233	1147665	1174495	CASJ007_P5_P6	MDHH01000001.1	NO	299009
83	121	GCA_002151045.1	Clavibacter michiganensis	CASJ007	MDHH01000001.1_MMB_gp29_gp30_3	MMB_gp29_gp30	MMB_gp29_gp30	MDHH01000001.1_1218	MDHH01000001.1_1219	MDHH01000001.1_1218,MDHH01000001.1_1219	2	MMB_gp29_gp30__gp29,MMB_gp29_gp30__gp30	1021183	1021777	1320789	1334240	CASJ007_P7	MDHH01000001.1	NO	299012
83	121	GCA_002151045.1	Clavibacter michiganensis	CASJ007	MDHH01000001.1_CBASS_III_6	CBASS	CBASS_III	MDHH01000001.1_993	MDHH01000001.1_995	MDHH01000001.1_993,MDHH01000001.1_994,MDHH01000001.1_995	3	CBASS__TRIP13,CBASS__Cyclase_II,CBASS__Effector_4TM_S_4TM	837468	841021	1524439	1540298	CASJ007_P8	MDHH01000001.1	NO	683418
84	165	GCF_000063485.1	Clavibacter michiganensis	NCPPB 382	NC_009480.1_PD-Lambda-1_3	PD-Lambda-1	PD-Lambda-1	NC_009480.1_2531	NC_009480.1_2531	NC_009480.1_2531	1	PD-Lambda-1__PD-Lambda-1	2773568	2775175	1152323	1162307	NCPPB382_P3	NC_009480.1	NO	1612868
84	165	GCF_000063485.1	Clavibacter michiganensis	NCPPB 382	NC_009479.1_AbiE_2	AbiE	AbiE	NC_009479.1_60	NC_009479.1_61	NC_009479.1_60,NC_009479.1_61	2	AbiEii__AbiEii,AbiEii__AbiEi_4	60511	62452	20785	47292	NCPPB382_P2	NC_009479.1	NO	13219
84	165	GCF_000063485.1	Clavibacter michiganensis	NCPPB 382	NC_009480.1_AbiE_1	AbiE	AbiE	NC_009480.1_67	NC_009480.1_68	NC_009480.1_67,NC_009480.1_68	2	AbiEii__AbiEii,AbiEii__AbiEi_4	76541	78485
85	167	GCF_000966585.1	Clavibacter nebraskensis	DOAB 397	NZ_LAKL01000025.1_PD-Lambda-1_1	PD-Lambda-1	PD-Lambda-1	NZ_LAKL01000025.1_31	NZ_LAKL01000025.1_31	NZ_LAKL01000025.1_31	1	PD-Lambda-1__PD-Lambda-1	33069	34676
85	167	GCF_000966585.1	Clavibacter nebraskensis	DOAB 397	NZ_LAKL01000024.1_PD-T7-2_2	PD-T7-2	PD-T7-2	NZ_LAKL01000024.1_46	NZ_LAKL01000024.1_47	NZ_LAKL01000024.1_46,NZ_LAKL01000024.1_47	2	PD-T7-2__PD-T7-2_B,PD-T7-2__PD-T7-2_A	40829	43829
85	167	GCF_000966585.1	Clavibacter nebraskensis	DOAB 397	NZ_LAKL01000022.1_RM_Type_IV_3	RM	RM_Type_IV	NZ_LAKL01000022.1_18	NZ_LAKL01000022.1_19	NZ_LAKL01000022.1_18,NZ_LAKL01000022.1_19	2	RM_Type_IV__Type_IV_REases,RM_Type_IV__Type_IV_REases	15951	18166
85	167	GCF_000966585.1	Clavibacter nebraskensis	DOAB 397	NZ_LAKL01000026.1_RM_Type_IIG_4	RM	RM_Type_IIG	NZ_LAKL01000026.1_183	NZ_LAKL01000026.1_183	NZ_LAKL01000026.1_183	1	RM_Type_IIG__Type_IIG	193619	196588
86	168	GCF_001643055.1	Clavibacter nebraskensis	DOAB 395	NZ_LSOE01000018.1_PD-Lambda-1_2	PD-Lambda-1	PD-Lambda-1	NZ_LSOE01000018.1_30	NZ_LSOE01000018.1_30	NZ_LSOE01000018.1_30	1	PD-Lambda-1__PD-Lambda-1	30253	31860
86	168	GCF_001643055.1	Clavibacter nebraskensis	DOAB 395	NZ_LSOE01000011.1_RloC_1	RloC	RloC	NZ_LSOE01000011.1_57	NZ_LSOE01000011.1_57	NZ_LSOE01000011.1_57	1	RloC__RloC	51990	53753
86	168	GCF_001643055.1	Clavibacter nebraskensis	DOAB 395	NZ_LSOE01000020.1_PD-T7-2_3	PD-T7-2	PD-T7-2	NZ_LSOE01000020.1_47	NZ_LSOE01000020.1_48	NZ_LSOE01000020.1_47,NZ_LSOE01000020.1_48	2	PD-T7-2__PD-T7-2_A,PD-T7-2__PD-T7-2_B	52985	55985
86	168	GCF_001643055.1	Clavibacter nebraskensis	DOAB 395	NZ_LSOE01000012.1_RM_Type_IV_4	RM	RM_Type_IV	NZ_LSOE01000012.1_18	NZ_LSOE01000012.1_19	NZ_LSOE01000012.1_18,NZ_LSOE01000012.1_19	2	RM_Type_IV__Type_IV_REases,RM_Type_IV__Type_IV_REases	15940	18155
87	169	GCF_009739595.2	Clavibacter nebraskensis	HF4	NZ_CP033721.2_PD-Lambda-1_2	PD-Lambda-1	PD-Lambda-1	NZ_CP033721.2_2369	NZ_CP033721.2_2369	NZ_CP033721.2_2369	1	PD-Lambda-1__PD-Lambda-1	2548946	2550559	991893	1001800	HF4_P1	NZ_CP033721.2	NO	1547146
87	169	GCF_009739595.2	Clavibacter nebraskensis	HF4	NZ_CP033721.2_RloC_1	RloC	RloC	NZ_CP033721.2_2808	NZ_CP033721.2_2808	NZ_CP033721.2_2808	1	RloC__RloC	2991820	2994063
87	169	GCF_009739595.2	Clavibacter nebraskensis	HF4	NZ_CP033721.2_PD-T7-2_3	PD-T7-2	PD-T7-2	NZ_CP033721.2_2291	NZ_CP033721.2_2292	NZ_CP033721.2_2291,NZ_CP033721.2_2292	2	PD-T7-2__PD-T7-2_B,PD-T7-2__PD-T7-2_A	2459854	2462854
87	169	GCF_009739595.2	Clavibacter nebraskensis	HF4	NZ_CP033721.2_RM_Type_II_4	RM	RM_Type_II	NZ_CP033721.2_1896	NZ_CP033721.2_1897	NZ_CP033721.2_1896,NZ_CP033721.2_1897	2	RM_Type_II__Type_II_REases,RM_Type_II__Type_II_MTases	2035274	2037264
87	169	GCF_009739595.2	Clavibacter nebraskensis	HF4	NZ_CP033721.2_RM_Type_IV_6	RM	RM_Type_IV	NZ_CP033721.2_2145	NZ_CP033721.2_2146	NZ_CP033721.2_2145,NZ_CP033721.2_2146	2	RM_Type_IV__Type_IV_REases,RM_Type_IV__Type_IV_REases	2316127	2318342
87	169	GCF_009739595.2	Clavibacter nebraskensis	HF4	NZ_CP033721.2_RM_Type_IIG_5	RM	RM_Type_IIG	NZ_CP033721.2_2577	NZ_CP033721.2_2577	NZ_CP033721.2_2577	1	RM_Type_IIG__Type_IIG	2771831	2774800
88	170	GCF_009739615.2	Clavibacter nebraskensis	7580	NZ_CP033722.2_PD-Lambda-1_2	PD-Lambda-1	PD-Lambda-1	NZ_CP033722.2_2362	NZ_CP033722.2_2362	NZ_CP033722.2_2362	1	PD-Lambda-1__PD-Lambda-1	2548568	2550175	991769	1001676	7580_P1	NZ_CP033722.2	NO	1546892
88	170	GCF_009739615.2	Clavibacter nebraskensis	7580	NZ_CP033722.2_RloC_1	RloC	RloC	NZ_CP033722.2_2801	NZ_CP033722.2_2801	NZ_CP033722.2_2801	1	RloC__RloC	2992763	2995006
88	170	GCF_009739615.2	Clavibacter nebraskensis	7580	NZ_CP033722.2_PD-T7-2_3	PD-T7-2	PD-T7-2	NZ_CP033722.2_2285	NZ_CP033722.2_2286	NZ_CP033722.2_2285,NZ_CP033722.2_2286	2	PD-T7-2__PD-T7-2_B,PD-T7-2__PD-T7-2_A	2459431	2462431
88	170	GCF_009739615.2	Clavibacter nebraskensis	7580	NZ_CP033722.2_RM_Type_IV_5	RM	RM_Type_IV	NZ_CP033722.2_2140	NZ_CP033722.2_2141	NZ_CP033722.2_2140,NZ_CP033722.2_2141	2	RM_Type_IV__Type_IV_REases,RM_Type_IV__Type_IV_REases	2315697	2317912
88	170	GCF_009739615.2	Clavibacter nebraskensis	7580	NZ_CP033722.2_RM_Type_IIG_4	RM	RM_Type_IIG	NZ_CP033722.2_2570	NZ_CP033722.2_2570	NZ_CP033722.2_2570	1	RM_Type_IIG__Type_IIG	2771457	2774426
89	171	GCF_009739635.2	Clavibacter nebraskensis	06-1	NZ_CP033723.2_PD-Lambda-1_2	PD-Lambda-1	PD-Lambda-1	NZ_CP033723.2_2362	NZ_CP033723.2_2362	NZ_CP033723.2_2362	1	PD-Lambda-1__PD-Lambda-1	2548575	2550182	991769	1001676	61_1_P1	NZ_CP033723.2	NO	1546899
89	171	GCF_009739635.2	Clavibacter nebraskensis	06-1	NZ_CP033723.2_RloC_1	RloC	RloC	NZ_CP033723.2_2801	NZ_CP033723.2_2801	NZ_CP033723.2_2801	1	RloC__RloC	2992769	2995012
89	171	GCF_009739635.2	Clavibacter nebraskensis	06-1	NZ_CP033723.2_PD-T7-2_3	PD-T7-2	PD-T7-2	NZ_CP033723.2_2285	NZ_CP033723.2_2286	NZ_CP033723.2_2285,NZ_CP033723.2_2286	2	PD-T7-2__PD-T7-2_B,PD-T7-2__PD-T7-2_A	2459438	2462438
89	171	GCF_009739635.2	Clavibacter nebraskensis	06-1	NZ_CP033723.2_RM_Type_IV_5	RM	RM_Type_IV	NZ_CP033723.2_2140	NZ_CP033723.2_2141	NZ_CP033723.2_2140,NZ_CP033723.2_2141	2	RM_Type_IV__Type_IV_REases,RM_Type_IV__Type_IV_REases	2315704	2317919
89	171	GCF_009739635.2	Clavibacter nebraskensis	06-1	NZ_CP033723.2_RM_Type_IIG_4	RM	RM_Type_IIG	NZ_CP033723.2_2570	NZ_CP033723.2_2570	NZ_CP033723.2_2570	1	RM_Type_IIG__Type_IIG	2771463	2774432
90	172	GCF_021923125.1	Clavibacter nebraskensis	A6096	NZ_CP040797.1_PD-Lambda-1_2	PD-Lambda-1	PD-Lambda-1	NZ_CP040797.1_2428	NZ_CP040797.1_2428	NZ_CP040797.1_2428	1	PD-Lambda-1__PD-Lambda-1	2561669	2563276	1045334	1055241	A6096_P1	NZ_CP040797.1	NO	1506428
90	172	GCF_021923125.1	Clavibacter nebraskensis	A6096	NZ_CP040797.1_AbiD_1	AbiD	AbiD	NZ_CP040797.1_1602	NZ_CP040797.1_1602	NZ_CP040797.1_1602	1	AbiD__AbiD	1724063	1724926
90	172	GCF_021923125.1	Clavibacter nebraskensis	A6096	NZ_CP040797.1_PD-T7-2_3	PD-T7-2	PD-T7-2	NZ_CP040797.1_2505	NZ_CP040797.1_2506	NZ_CP040797.1_2505,NZ_CP040797.1_2506	2	PD-T7-2__PD-T7-2_A,PD-T7-2__PD-T7-2_B	2649390	2652390
90	172	GCF_021923125.1	Clavibacter nebraskensis	A6096	NZ_CP040797.1_RM_Type_IIG_5	RM	RM_Type_IIG	NZ_CP040797.1_2220	NZ_CP040797.1_2220	NZ_CP040797.1_2220	1	RM_Type_IIG__Type_IIG	2337427	2340396
90	172	GCF_021923125.1	Clavibacter nebraskensis	A6096	NZ_CP040797.1_RM_Type_II_4	RM	RM_Type_II	NZ_CP040797.1_2891	NZ_CP040797.1_2892	NZ_CP040797.1_2891,NZ_CP040797.1_2892	2	RM_Type_II__Type_II_MTases,RM_Type_II__Type_II_REases	3066700	3068690
91	173	GCF_023277825.1	Clavibacter nebraskensis	SL1	NZ_CP086348.1_PD-Lambda-1_2	PD-Lambda-1	PD-Lambda-1	NZ_CP086348.1_2365	NZ_CP086348.1_2365	NZ_CP086348.1_2365	1	PD-Lambda-1__PD-Lambda-1	2548851	2550458	991926	1001833	SL1_P1	NZ_CP086348.1	NO	1547018
91	173	GCF_023277825.1	Clavibacter nebraskensis	SL1	NZ_CP086348.1_RloC_1	RloC	RloC	NZ_CP086348.1_2805	NZ_CP086348.1_2805	NZ_CP086348.1_2805	1	RloC__RloC	2991779	2994022
91	173	GCF_023277825.1	Clavibacter nebraskensis	SL1	NZ_CP086348.1_PD-T7-2_3	PD-T7-2	PD-T7-2	NZ_CP086348.1_2287	NZ_CP086348.1_2288	NZ_CP086348.1_2287,NZ_CP086348.1_2288	2	PD-T7-2__PD-T7-2_B,PD-T7-2__PD-T7-2_A	2459722	2462722
91	173	GCF_023277825.1	Clavibacter nebraskensis	SL1	NZ_CP086348.1_RM_Type_IV_5	RM	RM_Type_IV	NZ_CP086348.1_2141	NZ_CP086348.1_2142	NZ_CP086348.1_2141,NZ_CP086348.1_2142	2	RM_Type_IV__Type_IV_REases,RM_Type_IV__Type_IV_REases	2316001	2318216
91	173	GCF_023277825.1	Clavibacter nebraskensis	SL1	NZ_CP086348.1_RM_Type_IIG_4	RM	RM_Type_IIG	NZ_CP086348.1_2573	NZ_CP086348.1_2573	NZ_CP086348.1_2573	1	RM_Type_IIG__Type_IIG	2771738	2774707
92	174	GCF_023277845.1	Clavibacter nebraskensis	CIBA	NZ_CP086349.1_PD-Lambda-1_2	PD-Lambda-1	PD-Lambda-1	NZ_CP086349.1_2369	NZ_CP086349.1_2369	NZ_CP086349.1_2369	1	PD-Lambda-1__PD-Lambda-1	2548674	2550281	991789	1001833	CIBA_P1	NZ_CP086349.1	NO	1546841
92	174	GCF_023277845.1	Clavibacter nebraskensis	CIBA	NZ_CP086349.1_RloC_1	RloC	RloC	NZ_CP086349.1_2807	NZ_CP086349.1_2807	NZ_CP086349.1_2807	1	RloC__RloC	2992867	2995110
92	174	GCF_023277845.1	Clavibacter nebraskensis	CIBA	NZ_CP086349.1_PD-T7-2_3	PD-T7-2	PD-T7-2	NZ_CP086349.1_2291	NZ_CP086349.1_2292	NZ_CP086349.1_2291,NZ_CP086349.1_2292	2	PD-T7-2__PD-T7-2_B,PD-T7-2__PD-T7-2_A	2459536	2462536
92	174	GCF_023277845.1	Clavibacter nebraskensis	CIBA	NZ_CP086349.1_RM_Type_IV_5	RM	RM_Type_IV	NZ_CP086349.1_2145	NZ_CP086349.1_2146	NZ_CP086349.1_2145,NZ_CP086349.1_2146	2	RM_Type_IV__Type_IV_REases,RM_Type_IV__Type_IV_REases	2315801	2318016
92	174	GCF_023277845.1	Clavibacter nebraskensis	CIBA	NZ_CP086349.1_RM_Type_IIG_4	RM	RM_Type_IIG	NZ_CP086349.1_2577	NZ_CP086349.1_2577	NZ_CP086349.1_2577	1	RM_Type_IIG__Type_IIG	2771564	2774533
93	175	GCF_023277865.1	Clavibacter nebraskensis	419B	NZ_CP086350.1_PD-Lambda-1_3	PD-Lambda-1	PD-Lambda-1	NZ_CP086350.1_2376	NZ_CP086350.1_2376	NZ_CP086350.1_2376	1	PD-Lambda-1__PD-Lambda-1	2557954	2559567	1000532	1010439	419B_P1	NZ_CP086350.1	NO	1547515
93	175	GCF_023277865.1	Clavibacter nebraskensis	419B	NZ_CP086350.1_AbiD_1	AbiD	AbiD	NZ_CP086350.1_317	NZ_CP086350.1_317	NZ_CP086350.1_317	1	AbiD__AbiD	330494	331357
93	175	GCF_023277865.1	Clavibacter nebraskensis	419B	NZ_CP086350.1_RloC_2	RloC	RloC	NZ_CP086350.1_2813	NZ_CP086350.1_2813	NZ_CP086350.1_2813	1	RloC__RloC	2999541	3001784
93	175	GCF_023277865.1	Clavibacter nebraskensis	419B	NZ_CP086350.1_PD-T7-2_4	PD-T7-2	PD-T7-2	NZ_CP086350.1_2298	NZ_CP086350.1_2299	NZ_CP086350.1_2298,NZ_CP086350.1_2299	2	PD-T7-2__PD-T7-2_B,PD-T7-2__PD-T7-2_A	2468847	2471847
94	176	GCF_023279165.1	Clavibacter nebraskensis	44	NZ_CP086346.1_PD-Lambda-1_2	PD-Lambda-1	PD-Lambda-1	NZ_CP086346.1_2377	NZ_CP086346.1_2377	NZ_CP086346.1_2377	1	PD-Lambda-1__PD-Lambda-1	2557573	2559186	1000111	1010018	44_P1	NZ_CP086346.1	NO	1547555
94	176	GCF_023279165.1	Clavibacter nebraskensis	44	NZ_CP086346.1_AbiD_1	AbiD	AbiD	NZ_CP086346.1_318	NZ_CP086346.1_318	NZ_CP086346.1_318	1	AbiD__AbiD	330415	331278
94	176	GCF_023279165.1	Clavibacter nebraskensis	44	NZ_CP086346.1_PD-T7-2_3	PD-T7-2	PD-T7-2	NZ_CP086346.1_2298	NZ_CP086346.1_2299	NZ_CP086346.1_2298,NZ_CP086346.1_2299	2	PD-T7-2__PD-T7-2_B,PD-T7-2__PD-T7-2_A	2468461	2471461
94	176	GCF_023279165.1	Clavibacter nebraskensis	44	NZ_CP086346.1_RM_Type_II_4	RM	RM_Type_II	NZ_CP086346.1_2158	NZ_CP086346.1_2159	NZ_CP086346.1_2158,NZ_CP086346.1_2159	2	RM_Type_II__Type_II_REases,RM_Type_II__Type_II_MTases	2329640	2333108
94	176	GCF_023279165.1	Clavibacter nebraskensis	44	NZ_CP086346.1_RM_Type_IIG_5	RM	RM_Type_IIG	NZ_CP086346.1_2585	NZ_CP086346.1_2585	NZ_CP086346.1_2585	1	RM_Type_IIG__Type_IIG	2780471	2783440
95	177	GCF_023539135.1	Clavibacter nebraskensis	CNK-2	NZ_CP086345.1_PD-Lambda-1_2	PD-Lambda-1	PD-Lambda-1	NZ_CP086345.1_2364	NZ_CP086345.1_2364	NZ_CP086345.1_2364	1	PD-Lambda-1__PD-Lambda-1	2548625	2550232	991791	1001698	CNK_2_P1	NZ_CP086345.1	NO	1546927
95	177	GCF_023539135.1	Clavibacter nebraskensis	CNK-2	NZ_CP086345.1_RloC_1	RloC	RloC	NZ_CP086345.1_2803	NZ_CP086345.1_2803	NZ_CP086345.1_2803	1	RloC__RloC	2992757	2995000
95	177	GCF_023539135.1	Clavibacter nebraskensis	CNK-2	NZ_CP086345.1_PD-T7-2_3	PD-T7-2	PD-T7-2	NZ_CP086345.1_2286	NZ_CP086345.1_2287	NZ_CP086345.1_2286,NZ_CP086345.1_2287	2	PD-T7-2__PD-T7-2_B,PD-T7-2__PD-T7-2_A	2459484	2462484
95	177	GCF_023539135.1	Clavibacter nebraskensis	CNK-2	NZ_CP086345.1_RM_Type_IV_5	RM	RM_Type_IV	NZ_CP086345.1_2140	NZ_CP086345.1_2141	NZ_CP086345.1_2140,NZ_CP086345.1_2141	2	RM_Type_IV__Type_IV_REases,RM_Type_IV__Type_IV_REases	2315750	2317965
95	177	GCF_023539135.1	Clavibacter nebraskensis	CNK-2	NZ_CP086345.1_RM_Type_IIG_4	RM	RM_Type_IIG	NZ_CP086345.1_2572	NZ_CP086345.1_2572	NZ_CP086345.1_2572	1	RM_Type_IIG__Type_IIG	2771515	2774484
96	180	GCA_003576125.1	Clavibacter nebraskensis	CFBP 7577	QWED01000155.1_PD-Lambda-1_2	PD-Lambda-1	PD-Lambda-1	QWED01000155.1_4	QWED01000155.1_4	QWED01000155.1_4	1	PD-Lambda-1__PD-Lambda-1	2855	4462
96	180	GCA_003576125.1	Clavibacter nebraskensis	CFBP 7577	QWED01000194.1_Kiwa_1	Kiwa	Kiwa	QWED01000194.1_3	QWED01000194.1_4	QWED01000194.1_3,QWED01000194.1_4	2	Kiwa__KwaB,Kiwa__KwaA	1835	3363
96	180	GCA_003576125.1	Clavibacter nebraskensis	CFBP 7577	QWED01000081.1_PD-T7-2_3	PD-T7-2	PD-T7-2	QWED01000081.1_4	QWED01000081.1_5	QWED01000081.1_4,QWED01000081.1_5	2	PD-T7-2__PD-T7-2_B,PD-T7-2__PD-T7-2_A	2067	5073
96	180	GCA_003576125.1	Clavibacter nebraskensis	CFBP 7577	QWED01000034.1_RM_Type_II_5	RM	RM_Type_II	QWED01000034.1_6	QWED01000034.1_7	QWED01000034.1_6,QWED01000034.1_7	2	RM_Type_II__Type_II_MTases,RM_Type_II__Type_II_REases	5528	7518
96	180	GCA_003576125.1	Clavibacter nebraskensis	CFBP 7577	QWED01000150.1_RM_Type_IIG_4	RM	RM_Type_IIG	QWED01000150.1_2	QWED01000150.1_2	QWED01000150.1_2	1	RM_Type_IIG__Type_IIG	1923	4892
97	190	GCF_000355695.1	Clavibacter nebraskensis	type strain: NCPPB 2581	NC_020891.1_PD-Lambda-1_2	PD-Lambda-1	PD-Lambda-1	NC_020891.1_2367	NC_020891.1_2367	NC_020891.1_2367	1	PD-Lambda-1__PD-Lambda-1	2548208	2549815	991930	1001837	NCPPB_2581_P1	NC_020891.1	NO	1546371
97	190	GCF_000355695.1	Clavibacter nebraskensis	type strain: NCPPB 2581	NC_020891.1_RloC_1	RloC	RloC	NC_020891.1_2806	NC_020891.1_2806	NC_020891.1_2806	1	RloC__RloC	2991137	2993380
97	190	GCF_000355695.1	Clavibacter nebraskensis	type strain: NCPPB 2581	NC_020891.1_PD-T7-2_3	PD-T7-2	PD-T7-2	NC_020891.1_2290	NC_020891.1_2291	NC_020891.1_2290,NC_020891.1_2291	2	PD-T7-2__PD-T7-2_B,PD-T7-2__PD-T7-2_A	2459078	2462078
97	190	GCF_000355695.1	Clavibacter nebraskensis	type strain: NCPPB 2581	NC_020891.1_RM_Type_IV_5	RM	RM_Type_IV	NC_020891.1_2143	NC_020891.1_2144	NC_020891.1_2143,NC_020891.1_2144	2	RM_Type_IV__Type_IV_REases,RM_Type_IV__Type_IV_REases	2315355	2316716
97	190	GCF_000355695.1	Clavibacter nebraskensis	type strain: NCPPB 2581	NC_020891.1_RM_Type_IIG_4	RM	RM_Type_IIG	NC_020891.1_2575	NC_020891.1_2575	NC_020891.1_2575	1	RM_Type_IIG__Type_IIG	2771096	2774065
98	192	GCF_003576445.1	Clavibacter phaseoli	CFBP 8627	NZ_QWGV01000014.1_RM_Type_II_3	RM	RM_Type_II	NZ_QWGV01000014.1_11	NZ_QWGV01000014.1_12	NZ_QWGV01000014.1_11,NZ_QWGV01000014.1_12	2	RM_Type_II__Type_II_MTases,RM_Type_II__Type_II_REases	9825	12792
98	192	GCF_003576445.2	Clavibacter phaseoli	CFBP 8627	NZ_QWGV01000021.1_RM_Type_IIG_2	RM	RM_Type_IIG	NZ_QWGV01000021.1_6	NZ_QWGV01000021.1_6	NZ_QWGV01000021.1_6	1	RM_Type_IIG__Type_IIG	4746	7814
98	192	GCF_003576445.3	Clavibacter phaseoli	CFBP 8627	NZ_QWGV01000041.1_RM_Type_IV_1	RM	RM_Type_IV	NZ_QWGV01000041.1_2	NZ_QWGV01000041.1_3	NZ_QWGV01000041.1_2,NZ_QWGV01000041.1_3	2	RM_Type_IV__Type_IV_REases,RM_Type_IV__Type_IV_REases	295	3833
99	193	GCF_015351135.1	Clavibacter phaseoli	VKM Ac-2886	NZ_JADKRP010000001.1_PD-Lambda-1_1	PD-Lambda-1	PD-Lambda-1	NZ_JADKRP010000001.1_987	NZ_JADKRP010000001.1_987	NZ_JADKRP010000001.1_987	1	PD-Lambda-1__PD-Lambda-1	1108895	1109962	804898	814790	VKMAc_2886_P1	NZ_JADKRP010000001.1	NO	294105
99	193	GCF_015351135.1	Clavibacter phaseoli	VKM Ac-2886	NZ_JADKRP010000004.1_PD-Lambda-1_2	PD-Lambda-1	PD-Lambda-1	NZ_JADKRP010000004.1_191	NZ_JADKRP010000004.1_191	NZ_JADKRP010000004.1_191	1	PD-Lambda-1__PD-Lambda-1	190897	192498	1007594	1017221	VKMAc_2886_P2	NZ_JADKRP010000001.1	NO	815096
99	193	GCF_015351135.1	Clavibacter phaseoli	VKM Ac-2886	NZ_JADKRP010000001.1_Hachiman_3	Hachiman	Hachiman	NZ_JADKRP010000001.1_1553	NZ_JADKRP010000001.1_1554	NZ_JADKRP010000001.1_1553,NZ_JADKRP010000001.1_1554	2	Hachiman__HamB,Hachiman__HamA_2	1663058	1666027	2820	32402	VKMAc_2886_P3	NZ_JADKRP010000007.1	YES
99	193	GCF_015351135.1	Clavibacter phaseoli	VKM Ac-2886	NZ_JADKRP010000007.1_RM_Type_II_5	RM	RM_Type_II	NZ_JADKRP010000007.1_23	NZ_JADKRP010000007.1_24	NZ_JADKRP010000007.1_23,NZ_JADKRP010000007.1_24	2	RM_Type_II__Type_II_REases,RM_Type_II__Type_II_MTases	16724	19554
99	193	GCF_015351135.1	Clavibacter phaseoli	VKM Ac-2886	NZ_JADKRP010000001.1_Uzume_4	Uzume	Uzume	NZ_JADKRP010000001.1_628	NZ_JADKRP010000001.1_628	NZ_JADKRP010000001.1_628	1	Uzume__UzuA	692444	693256
100	194	GCF_021922925.1	Clavibacter phaseoli	LPPA 982	NZ_CP040786.1_PD-Lambda-1_1	PD-Lambda-1	PD-Lambda-1	NZ_CP040786.1_197	NZ_CP040786.1_197	NZ_CP040786.1_197	1	PD-Lambda-1__PD-Lambda-1	211139	212740
100	194	GCF_021922925.1	Clavibacter phaseoli	LPPA 982	NZ_CP040786.1_RM_Type_I_2	RM	RM_Type_I	NZ_CP040786.1_2421	NZ_CP040786.1_2423	NZ_CP040786.1_2421,NZ_CP040786.1_2422,NZ_CP040786.1_2423	3	RM__Type_I_REases,RM__Type_I_S,RM__Type_I_MTases	2610834	2616810
101	195	GCF_022815625.1	Clavibacter phaseoli	VKM Ac-2921	NZ_JALGRN010000004.1_PD-Lambda-1_1	PD-Lambda-1	PD-Lambda-1	NZ_JALGRN010000004.1_83	NZ_JALGRN010000004.1_83	NZ_JALGRN010000004.1_83	1	PD-Lambda-1__PD-Lambda-1	90191	91792
101	195	GCF_022815625.1	Clavibacter phaseoli	VKM Ac-2921	NZ_JALGRN010000001.1_RM_Type_IV_2	RM	RM_Type_IV	NZ_JALGRN010000001.1_1910	NZ_JALGRN010000001.1_1911	NZ_JALGRN010000001.1_1910,NZ_JALGRN010000001.1_1911	2	RM_Type_IV__Type_IV_REases,RM_Type_IV__Type_IV_REases	2037300	2040844	925523	932475	VKMAc_2921_P1	NZ_JALGRN010000001.1	NO	1104825
102	200	GCF_000069225.1	Clavibacter sepedonicus	ATCC33113	NC_010407.1_Septu_3	Septu	Septu	NC_010407.1_2497	NC_010407.1_2498	NC_010407.1_2497,NC_010407.1_2498	2	Septu__PtuA_2,Septu__PtuB_2	2675507	2677572
102	200	GCF_000069225.1	Clavibacter sepedonicus	ATCC33113	NC_010407.1_PD-Lambda-1_2	PD-Lambda-1	PD-Lambda-1	NC_010407.1_2738	NC_010407.1_2738	NC_010407.1_2738	1	PD-Lambda-1__PD-Lambda-1	2919848	2921455
102	200	GCF_000069225.1	Clavibacter sepedonicus	ATCC33113	NC_010407.1_AbiD_1	AbiD	AbiD	NC_010407.1_1914	NC_010407.1_1914	NC_010407.1_1914	1	AbiD__AbiD	2047826	2048815
103	201	GCF_002240555.1	Clavibacter sepedonicus	CFIA-Cs3N	NZ_MZMM01000001.1_Septu_3	Septu	Septu	NZ_MZMM01000001.1_1544	NZ_MZMM01000001.1_1545	NZ_MZMM01000001.1_1544,NZ_MZMM01000001.1_1545	2	Septu__PtuA_2,Septu__PtuB_2	1674895	1676960	2857013	2864789	CFIA_Cs3N_P1	NZ_MZMM01000001.1	NO	1180053
103	201	GCF_002240555.1	Clavibacter sepedonicus	CFIA-Cs3N	NZ_MZMM01000001.1_PD-Lambda-1_2	PD-Lambda-1	PD-Lambda-1	NZ_MZMM01000001.1_1788	NZ_MZMM01000001.1_1788	NZ_MZMM01000001.1_1788	1	PD-Lambda-1__PD-Lambda-1	1920464	1922071	1827262	1839984	CFIA_Cs3N_P2	NZ_MZMM01000001.1	NO	80480
103	201	GCF_002240555.1	Clavibacter sepedonicus	CFIA-Cs3N	NZ_MZMM01000001.1_AbiD_1	AbiD	AbiD	NZ_MZMM01000001.1_961	NZ_MZMM01000001.1_961	NZ_MZMM01000001.1_961	1	AbiD__AbiD	1048325	1049314
104	202	GCF_002240585.1	Clavibacter sepedonicus	CFIA-CsR14	NZ_MZMN01000003.1_PD-Lambda-1_2	PD-Lambda-1	PD-Lambda-1	NZ_MZMN01000003.1_1356	NZ_MZMN01000003.1_1356	NZ_MZMN01000003.1_1356	1	PD-Lambda-1__PD-Lambda-1	1449742	1451349	2534881	2542655	CFIA_CsR14_P1	NZ_MZMN01000003.1	NO	1083532
104	202	GCF_002240585.1	Clavibacter sepedonicus	CFIA-CsR14	NZ_MZMN01000003.1_Septu_3	Septu	Septu	NZ_MZMN01000003.1_2208	NZ_MZMN01000003.1_2209	NZ_MZMN01000003.1_2208,NZ_MZMN01000003.1_2209	2	Septu__PtuB_2,Septu__PtuA_2	2337972	2340037
104	202	GCF_002240585.1	Clavibacter sepedonicus	CFIA-CsR14	NZ_MZMN01000003.1_AbiD_1	AbiD	AbiD	NZ_MZMN01000003.1_610	NZ_MZMN01000003.1_610	NZ_MZMN01000003.1_610	1	AbiD__AbiD	664110	665099
105	206	GCF_001618005.1	Clavibacter tessellarius	DOAB 609	NZ_LQXA01000003.1_PD-Lambda-1_3	PD-Lambda-1	PD-Lambda-1	NZ_LQXA01000003.1_93	NZ_LQXA01000003.1_93	NZ_LQXA01000003.1_93	1	PD-Lambda-1__PD-Lambda-1	89580	90662
105	206	GCF_001618005.1	Clavibacter tessellarius	DOAB 609	NZ_LQXA01000013.1_AbiD_1	AbiD	AbiD	NZ_LQXA01000013.1_144	NZ_LQXA01000013.1_144	NZ_LQXA01000013.1_144	1	AbiD__AbiD	149642	150544
105	206	GCF_001618005.1	Clavibacter tessellarius	DOAB 609	NZ_LQXA01000019.1_AbiE_2	AbiE	AbiE	NZ_LQXA01000019.1_204	NZ_LQXA01000019.1_205	NZ_LQXA01000019.1_204,NZ_LQXA01000019.1_205	2	AbiEii__AbiEi_4,AbiEii__AbiEii	198448	200339
105	206	GCF_001618005.1	Clavibacter tessellarius	DOAB 609	NZ_LQXA01000051.1_RM_Type_I_6	RM	RM_Type_I	NZ_LQXA01000051.1_5	NZ_LQXA01000051.1_7	NZ_LQXA01000051.1_5,NZ_LQXA01000051.1_6,NZ_LQXA01000051.1_7	3	RM__Type_I_MTases,RM__Type_I_S,RM__Type_I_REases	4926	11022
105	206	GCF_001618005.1	Clavibacter tessellarius	DOAB 609	NZ_LQXA01000030.1_CBASS_I_5	CBASS	CBASS_I	NZ_LQXA01000030.1_156	NZ_LQXA01000030.1_157	NZ_LQXA01000030.1_156,NZ_LQXA01000030.1_157	2	CBASS__Cyclase_SMODS,CBASS__2TM_Gros	154115	156050
106	207	GCF_002240635.1	Clavibacter tessellarius	ATCC 33566	NZ_MZMQ01000001.1_RloC_1	RloC	RloC	NZ_MZMQ01000001.1_1178	NZ_MZMQ01000001.1_1178	NZ_MZMQ01000001.1_1178	1	RloC__RloC	1237988	1240270	121131	130951	ATCC_33566_P1	NZ_MZMQ01000001.1	NO	1107037
107	212	GCA_003569145.1	Clavibacter sp.	BS5	No Found
108	214	GCF_021919125.1	Clavibacter sp. A6099	A6099	NZ_CP083440.1_AbiE_1	AbiE	AbiE	NZ_CP083440.1_39	NZ_CP083440.1_40	NZ_CP083440.1_39,NZ_CP083440.1_40	2	AbiEii__AbiEii,AbiEii__AbiEi_4	33774	35754
108	214	GCF_021919125.1	Clavibacter sp. A6099	A6099	NZ_CP083439.1_RM_Type_IV_2	RM	RM_Type_IV	NZ_CP083439.1_2253	NZ_CP083439.1_2253	NZ_CP083439.1_2253	1	RM_Type_IV__Type_IV_REases	2447404	2448894	2750699	2760568	A6099_P2	NZ_CP083439.1	NO	301805
109	216	GCF_003576405.1	Clavibacter sp. CFBP 8615	CFBP 8615	NZ_QWGT01000079.1_PD-Lambda-1_1	PD-Lambda-1	PD-Lambda-1	NZ_QWGT01000079.1_6	NZ_QWGT01000079.1_6	NZ_QWGT01000079.1_6	1	PD-Lambda-1__PD-Lambda-1	6595	8226
109	216	GCF_003576405.1	Clavibacter sp. CFBP 8615	CFBP 8615	NZ_QWGT01000189.1_RM_Type_II_2	RM	RM_Type_II	NZ_QWGT01000189.1_2	NZ_QWGT01000189.1_3	NZ_QWGT01000189.1_2,NZ_QWGT01000189.1_3	2	RM_Type_II__Type_II_MTases,RM_Type_II__Type_II_REases	1161	3061
110	218	GCF_003576415.1	Clavibacter sp. CFBP 8616	CFBP 8616	NZ_QWGU01000098.1_PD-Lambda-1_1	PD-Lambda-1	PD-Lambda-1	NZ_QWGU01000098.1_1	NZ_QWGU01000098.1_1	NZ_QWGU01000098.1_1	1	PD-Lambda-1__PD-Lambda-1	3	1226
110	218	GCF_003576415.1	Clavibacter sp. CFBP 8616	CFBP 8616	NZ_QWGU01000184.1_RM_Type_II_2	RM	RM_Type_II	NZ_QWGU01000184.1_4	NZ_QWGU01000184.1_5	NZ_QWGU01000184.1_4,NZ_QWGU01000184.1_5	2	RM_Type_II__Type_II_REases,RM_Type_II__Type_II_MTases	2100	4000
111	220	GCF_015351125.1	Clavibacter sp. VKM Ac-2542	VKM Ac-2542	NZ_JADKRQ010000003.1_PD-Lambda-1_1	PD-Lambda-1	PD-Lambda-1	NZ_JADKRQ010000003.1_491	NZ_JADKRQ010000003.1_491	NZ_JADKRQ010000003.1_491	1	PD-Lambda-1__PD-Lambda-1	534323	535924
111	220	GCF_015351125.1	Clavibacter sp. VKM Ac-2542	VKM Ac-2542	NZ_JADKRQ010000002.1_CapRel_2	CapRel	CapRel	NZ_JADKRQ010000002.1_286	NZ_JADKRQ010000002.1_286	NZ_JADKRQ010000002.1_286	1	CapRel__CapRel	280688	281716
111	220	GCF_015351125.1	Clavibacter sp. VKM Ac-2542	VKM Ac-2542	NZ_JADKRQ010000003.1_PD-T7-2_3	PD-T7-2	PD-T7-2	NZ_JADKRQ010000003.1_62	NZ_JADKRQ010000003.1_63	NZ_JADKRQ010000003.1_62,NZ_JADKRQ010000003.1_63	2	PD-T7-2__PD-T7-2_A,PD-T7-2__PD-T7-2_B	62162	65421
112	222	GCF_015351105.1	Clavibacter sp. VKM Ac-2872	VKM Ac-2872	NZ_JADKRR010000003.1_AbiD_1	AbiD	AbiD	NZ_JADKRR010000003.1_142	NZ_JADKRR010000003.1_142	NZ_JADKRR010000003.1_142	1	AbiD__AbiD	146896	147798
112	222	GCF_015351105.1	Clavibacter sp. VKM Ac-2872	VKM Ac-2872	NZ_JADKRR010000006.1_MMB_gp29_gp30_2	MMB_gp29_gp30	MMB_gp29_gp30	NZ_JADKRR010000006.1_30	NZ_JADKRR010000006.1_31	NZ_JADKRR010000006.1_30,NZ_JADKRR010000006.1_31	2	MMB_gp29_gp30__gp30,MMB_gp29_gp30__gp29	28889	30065
112	222	GCF_015351105.1	Clavibacter sp. VKM Ac-2872	VKM Ac-2872	NZ_JADKRR010000001.1_RM_Type_I_3	RM	RM_Type_I	NZ_JADKRR010000001.1_105	NZ_JADKRR010000001.1_107	NZ_JADKRR010000001.1_105,NZ_JADKRR010000001.1_106,NZ_JADKRR010000001.1_107	3	RM__Type_I_MTases,RM__Type_I_S,RM__Type_I_REases	98873	104849
112	222	GCF_015351105.1	Clavibacter sp. VKM Ac-2872	VKM Ac-2872	NZ_JADKRR010000001.1_RM_Type_II_4	RM	RM_Type_II	NZ_JADKRR010000001.1_288	NZ_JADKRR010000001.1_289	NZ_JADKRR010000001.1_288,NZ_JADKRR010000001.1_289	2	RM_Type_II__Type_II_MTases,RM_Type_II__Type_II_REases	310538	313362
112	222	GCF_015351105.1	Clavibacter sp. VKM Ac-2872	VKM Ac-2872	NZ_JADKRR010000002.1_RM_Type_II_5	RM	RM_Type_II	NZ_JADKRR010000002.1_125	NZ_JADKRR010000002.1_126	NZ_JADKRR010000002.1_125,NZ_JADKRR010000002.1_126	2	RM_Type_II__Type_II_MTases,RM_Type_II__Type_II_REases	125222	127793
112	222	GCF_015351105.1	Clavibacter sp. VKM Ac-2872	VKM Ac-2872	NZ_JADKRR010000007.1_RM_Type_II_6	RM	RM_Type_II	NZ_JADKRR010000007.1_26	NZ_JADKRR010000007.1_27	NZ_JADKRR010000007.1_26,NZ_JADKRR010000007.1_27	2	RM_Type_II__Type_II_MTases,RM_Type_II__Type_II_REases	21364	23320
113	224	GCF_015351075.1	Clavibacter sp. VKM Ac-2873	VKM Ac-2873	NZ_JADKRS010000002.1_AbiD_1	AbiD	AbiD	NZ_JADKRS010000002.1_334	NZ_JADKRS010000002.1_334	NZ_JADKRS010000002.1_334	1	AbiD__AbiD	327606	328622
113	224	GCF_015351075.1	Clavibacter sp. VKM Ac-2873	VKM Ac-2873	NZ_JADKRS010000002.1_RM_Type_II_2	RM	RM_Type_II	NZ_JADKRS010000002.1_190	NZ_JADKRS010000002.1_191	NZ_JADKRS010000002.1_190,NZ_JADKRS010000002.1_191	2	RM_Type_II__Type_II_MTases,RM_Type_II__Type_II_REases	191400	194182
114	226	GCF_014775655.1	Clavibacter zhangzhiyongii	DM1	NZ_CP061274.1_Shedu_1	Shedu	Shedu	NZ_CP061274.1_1516	NZ_CP061274.1_1516	NZ_CP061274.1_1516	1	Shedu__SduA	1621851	1623380	963844	970792	DM1_P1	NZ_CP061274.1	NO	651059
114	226	GCF_014775655.1	Clavibacter zhangzhiyongii	DM1	NZ_CP061274.1_RM_Type_I_3	RM	RM_Type_I	NZ_CP061274.1_152	NZ_CP061274.1_154	NZ_CP061274.1_152,NZ_CP061274.1_153,NZ_CP061274.1_154	3	RM__Type_I_MTases,RM__Type_I_S,RM__Type_I_REases	159375	165351
114	226	GCF_014775655.1	Clavibacter zhangzhiyongii	DM1	NZ_CP061274.1_PrrC_2	PrrC	PrrC	NZ_CP061274.1_2194	NZ_CP061274.1_2198	NZ_CP061274.1_2194,NZ_CP061274.1_2195,NZ_CP061274.1_2196,NZ_CP061274.1_2198	4	RM__Type_I_REases,PrrC__PrrC,RM__Type_I_S,RM__Type_I_MTases	2373961	2381739
115	227	GCF_016900975.1	Clavibacter zhangzhiyongii	DM3	NZ_JAFEUE010000250.1_Gabija_1	Gabija	Gabija	NZ_JAFEUE010000250.1_1	NZ_JAFEUE010000250.1_2	NZ_JAFEUE010000250.1_1,NZ_JAFEUE010000250.1_2	2	Gabija__GajA,Gabija__GajB_2	216	3177
115	227	GCF_016900975.1	Clavibacter zhangzhiyongii	DM3	NZ_JAFEUE010000267.1_RM_Type_I_2	RM	RM_Type_I	NZ_JAFEUE010000267.1_3	NZ_JAFEUE010000267.1_4	NZ_JAFEUE010000267.1_3,NZ_JAFEUE010000267.1_4	2	RM__Type_I_MTases,RM__Type_I_REases	2266	8241
